# Supplementary material for: Isolation of wheat bran-colonizing and metabolizing species from the human fecal microbiota
Source: PeerJ. 2019 Jan 25;7:e6293. doi: 10.7717/peerj.6293 (PMC6348960; doi:10.7717/peerj.6293)
Supplement: Data S1 [file peerj-07-6293-s001.rmd]

---
title: "Supplementary Information: Isolation of wheat bran-colonizing and metabolizing species from the human fecal microbiota"
author: "De Paepe et al., Submission to PeerJ"
date: '2018'
output:
  word_document: default
  pdf_document: default
  html_document:
    df_print: paged
editor_options:
  chunk_output_type: console
---


# Availability of raw data

This Supplementary Data file contains the R code to reproduce all analyses and plots presented in the manuscript entitled "Isolation of wheat bran-colonizing and metabolizing species from the human fecal microbiota". All the required datasets are uploaded as additional supplementary files (DataS3-S9). The raw 16S rRNA next-generation amplicon sequencing data is, moreover, deposited in the NCBI sequence read archive (SRA) under the accession number SRP091975 https://trace.ncbi.nlm.nih.gov/Traces/study/?acc=SRP091975&go=go. Raw 16S rRNA gene Sanger sequences of the isolates are supplied as a compressed folder (Sanger_isolates.zip). This folder and the raw Data files should be present in the same working directory containing this .Rmd script.


# Load the packages and datasets

The following packages are required to run the script: 
```{r load packages,cache=FALSE,warning=FALSE,message=FALSE,out.width="100%"}
# Formatting data
library(reshape2)
library(plyr)
library(dplyr)
library(tidyr)
library(stringi)  
library(stringr)
library(splitstackshape)
library(tibble)
library(gtools) 

# Plotting data
library(ggplot2)
library(gridExtra)
library(cowplot)
require(scales)
library(gplots)

# User defined functions (make sure that the R scripts below are present in the same working directory as this Rmarkdown script)
source('DataS11.R') # formatting of ggplot graphs
source('DataS12.R') # formatting mothur taxonomy file

# Processing of 16S rRNA gene Sanger sequencing data
library("ape")
library("phangorn", lib.loc="/usr/local/lib/R/site-library")
source("https://bioconductor.org/biocLite.R")
biocLite("DECIPHER")
biocLite("Biostrings")
biocLite("sangerseqR")
library(devtools)
install_github("Liliad/sangeranalyseR")
library(sangeranalyseR)

# Processing of next-generation 16S rRNA gene amplicon sequencing data
biocLite("phyloseq")
library("phyloseq")
library(vegan)

# Rmarkdown knitr
library(knitr)
```


Load the functional data (short chain fatty acid production in the enrichment series):
```{r load SCFA data,cache=TRUE,warning=FALSE,message=FALSE,out.width="100%"}
enrichment_SCFA <- read.csv("DataS3.csv")
```


Load the 16S rRNA gene amplicon sequencing data (read count table and taxonomy):
```{r load illmuinadata 3donors,cache=TRUE,warning=FALSE,message=FALSE,out.width="100%"}
# READ COUNT DATA
shared3 <- read.csv("DataS4.csv",header=TRUE)
rownames(shared3) <- shared3[,1]
shared3 <- shared3[,-1]

# Transpose 
shared3 <- as.data.frame(t(shared3))

# Apply filtering cut-offs from the waste not want not paper McMurdie and Holmes (2014)
shared3minsingleton <- shared3[rowSums(shared3)!=0,]
shared3minsingleton <- shared3minsingleton[rowSums(shared3minsingleton)!=1,]
minobs=1
prevalence <- apply(as.matrix(shared3minsingleton),1,function(x,minobs){sum(x>=minobs)},minobs)/ncol(shared3minsingleton)
prevalencefilter <- prevalence>0.05
shared3minsingletonwnwn <- shared3minsingleton[prevalencefilter,]
shared3minsingletonwnwn <- shared3minsingletonwnwn[rowSums(shared3minsingletonwnwn)>0.5*ncol(shared3minsingletonwnwn),]

# Transform to proportions 
shared3minsingletonwnwnprop = sweep(shared3minsingletonwnwn,2,colSums(shared3minsingletonwnwn),'/')

#TAXONOMY 
RDPtax <- read.csv("DataS6.csv")
RDPtax <- splittax(RDPtax,"otu")
rownames(RDPtax) <- RDPtax$id
RDPtax <- RDPtax[,-1]
RDPtax_noprob <- dplyr::select(RDPtax,-contains("prob"))

# Formatting
RDPtax_noprob$Genus <- mapvalues(RDPtax_noprob$Genus,from=c("Enterobacteriaceae_unclassified","Erysipelotrichaceae_unclassified","Lachnospiraceae_unclassified","Lactobacillales_unclassified","Actinobacteria_unclassified","Burkholderiales_unclassified","Clostridiales_unclassified","Ruminococcaceae_unclassified","Coriobacteriaceae_unclassified"),to=c("Enterobacteriaceae","Erysipelotrichaceae","Lachnospiraceae","Lactobacillales","Actinobacteria","Burkholderiales","Clostridiales","Ruminococcaceae","Coriobacteriaceae"))

#COMBINE IN OTU TABLE
otutab3 <- dplyr::select(RDPtax_noprob,-Species)
otutab3 <- cbind(otutab3[rownames(shared3minsingletonwnwnprop),],shared3minsingletonwnwnprop)

# Constructing Genus level otutable with RDP taxonomy 
genusotutab3 <- aggregate(. ~ Genus, data=otutab3[,-c(1:5)], FUN=sum)
rownames(genusotutab3) <- genusotutab3[,1]
genusotutab3 <- genusotutab3[,-1]

# Constructing Family level otutable with with RDP taxonomy 
familyotutab3 <- aggregate(. ~ Family, data=otutab3[,-c(1:4,6)], FUN=sum)
rownames(familyotutab3) <- familyotutab3[,1]
familyotutab3 <- familyotutab3[,-1]

# Constructing Order level otutable with with RDP taxonomy 
orderotutab3 <- aggregate(. ~ Order, data=otutab3[,-c(1:3,5,6)], FUN=sum)
rownames(orderotutab3) <- orderotutab3[,1]
orderotutab3 <- orderotutab3[,-1]

# Constructing Class level otutable with with RDP taxonomy 
classotutab3 <- aggregate(. ~ Class, data=otutab3[,-c(1:2,4:6)], FUN=sum)
rownames(classotutab3) <- classotutab3[,1]
classotutab3 <- classotutab3[,-1]

# Constructing Phylum level otutable with with RDP taxonomy 
phylumotutab3 <- aggregate(. ~ Phylum, data=otutab3[,-c(1,3:6)], FUN=sum)
rownames(phylumotutab3) <- phylumotutab3[,1]
phylumotutab3 <- phylumotutab3[,-1]
```


```{r load illmuinadata donor4,cache=TRUE,warning=FALSE,message=FALSE,out.width="100%"}
# ABUNDANCE DATA
shared4 <- read.csv("DataS5.csv",header=TRUE)
rownames(shared4) <- shared4[,1]
shared4 <- shared4[,-1]

# Transpose 
shared4 <- as.data.frame(t(shared4))

# Apply filtering cut-offs from the waste not want not paper McMurdie and Holmes (2014)
shared4minsingleton <- shared4[rowSums(shared4)!=0,]
shared4minsingleton <- shared4minsingleton[rowSums(shared4minsingleton)!=1,]
minobs=1
prevalence <- apply(as.matrix(shared4minsingleton),1,function(x,minobs){sum(x>=minobs)},minobs)/ncol(shared4minsingleton)
prevalencefilter <- prevalence>0.05
shared4minsingletonwnwn <- shared4minsingleton[prevalencefilter,]
shared4minsingletonwnwn <- shared4minsingletonwnwn[rowSums(shared4minsingletonwnwn)>0.5*ncol(shared4minsingletonwnwn),]

# Transform to proportions
shared4minsingletonwnwnprop = sweep(shared4minsingletonwnwn,2,colSums(shared4minsingletonwnwn),'/')

#TAXONOMY DATA
RDPtax4 <- read.csv("DataS7.csv")
RDPtax4 <- splittax(RDPtax4,"otu")
rownames(RDPtax4) <- RDPtax4$id
RDPtax4 <- RDPtax4[,-1]
RDPtax4_noprob <- dplyr::select(RDPtax4,-contains("prob"))

RDPtax4_noprob$Genus <- mapvalues(RDPtax4_noprob$Genus,from=c("Enterobacteriaceae_unclassified","Erysipelotrichaceae_unclassified","Lachnospiraceae_unclassified","Lactobacillales_unclassified","Actinobacteria_unclassified","Burkholderiales_unclassified","Clostridiales_unclassified","Ruminococcaceae_unclassified","Coriobacteriaceae_unclassified","Lactobacillaceae_unclassified","Microbacteriaceae_unclassified"),to=c("Enterobacteriaceae","Erysipelotrichaceae","Lachnospiraceae","Lactobacillales","Actinobacteria","Burkholderiales","Clostridiales","Ruminococcaceae","Coriobacteriaceae","Lactobacillaceae","Microbacteriaceae"))

#COMBINE IN OTU TABLE 
otutab4 <- dplyr::select(RDPtax4_noprob,-Species)
otutab4 <- cbind(otutab4[rownames(shared4minsingletonwnwnprop),],shared4minsingletonwnwnprop)

# Constructing Genus level otutable with RDP taxonomy 
genusotutab4 <- aggregate(. ~ Genus, data=otutab4[,-c(1:5)], FUN=sum)
rownames(genusotutab4) <- genusotutab4[,1]
genusotutab4 <- genusotutab4[,-1]

# Constructing Family level otutable with with RDP taxonomy 
familyotutab4 <- aggregate(. ~ Family, data=otutab4[,-c(1:4,6)], FUN=sum)
rownames(familyotutab4) <- familyotutab4[,1]
familyotutab4 <- familyotutab4[,-1]

# Constructing Order level otutable with with RDP taxonomy 
orderotutab4 <- aggregate(. ~ Order, data=otutab4[,-c(1:3,5,6)], FUN=sum)
rownames(orderotutab4) <- orderotutab4[,1]
orderotutab4 <- orderotutab4[,-1]

# Constructing Class level otutable with with RDP taxonomy 
classotutab4 <- aggregate(. ~ Class, data=otutab4[,-c(1:2,4:6)], FUN=sum)
rownames(classotutab4) <- classotutab4[,1]
classotutab4 <- classotutab4[,-1]

# Constructing Phylum level otutable with with RDP taxonomy 
phylumotutab4 <- aggregate(. ~ Phylum, data=otutab4[,-c(1,3:6)], FUN=sum)
rownames(phylumotutab4) <- phylumotutab4[,1]
phylumotutab4 <- phylumotutab4[,-1]
```


Load the metadata:
```{r load metadata,cache=TRUE,warning=FALSE,message=FALSE,out.width="100%"}
sampleinfo3 <- read.csv('DataS8.csv',header=TRUE)
sampleinfo3$Lumen_bran <- factor(sampleinfo3$Lumen_bran,levels=c("FS","Lumen","Bran"))
sampleinfo3$pH <-factor(sampleinfo3$pH,levels=c("5.8","6.8"))

sampleinfo4 <- read.csv('DataS9.csv',header=TRUE)
sampleinfo4$Lumen_bran <- factor(sampleinfo4$Lumen_bran,levels=c("FS","Lumen","Bran"))
sampleinfo4$pH <-factor(sampleinfo4$pH,levels=c("5.8","6.8"))
```


Specify color vectors: 
```{r colors,cache=TRUE,warning=FALSE,message=FALSE,out.width="100%"}
# Colors
fourcolors <- c("#DC143C","#8B5F65","#00008B","#EE9A00")
eightcolors=c("#7B4B71","#C5CD42","#C44F44","#91B7C0","#484934","#BA9C5F","#B167C8","#69C467")

elevencolors = c("#000000","#CD6600","#36648B","#008B00","#7A378B","#838B83","#8B0000","#323C4D","#A03D44","#98B736","#C8ADA4")
fifteencolors <- c("#000000","#CD6600","#36648B","#008B00","#7A378B","#838B83","#8B0000","#323C4D","#A03D44","#98B736","#C8ADA4","#BB5236","#7FCD50","#AB5CC7","#C9A325")
thirtycolors=c("#323F24","#CB51D7","#72E245","#DE4F2D","#81DDC7","#6584C6","#CFAE3C","#914261","#BFDC86","#CDC6BE","#D3469A","#3C315A","#607B30","#DD4469","#5B9072","#CA9FC7","#7F592D","#5A656D","#D1867F","#4C2426","#79B6CE","#6E67D1","#CBDC3F","#63D98B","#97362B","#CBB37D","#7E3F85","#CF8338","#5DA73A","#CB80D0")

# Resolution of figures
dpi <- 300
```


Sanger sequences of the isolates are supplied as a compressed folder (Sanger_isolates.zip). 


# SCFA production during consecutive enrichment steps

The fecal sample (enrichment step 0) and the liquid broth in the enrichment Hungate tubes after each transfer (enrichment steps 1 to 4) were sampled for SCFA analysis. 

```{r Figure2,cache=TRUE,warning=FALSE,message=FALSE,dpi=dpi,out.width="100%",fig.cap="**Figure 2: Short Chain Fatty Acid( (SCFA) production by the fecal microbiota derived from four different donors during enrichment with wheat bran as the sole nutrient source.** The fecal sample (enrichment step 0) was incubated with wheat bran for 24 h (enrichment step 1), after which the wheat bran residue was washed to remove loosely attached bacteria and used to seed a new incubation (enrichment step 2). This procedure was repeated two more times (enrichment step 3 and 4). The pH is indicated on top of the stacked bars and decreased considerably comparing to the starting pH (5.8 and 6.8)."}

SCFA <- melt(enrichment_SCFA,id.vars=c("Donor","pHstart","Enrichment","pHend"))
SCFA1 <- subset(SCFA,Donor=="1")
SCFA2 <- subset(SCFA,Donor=="2")
SCFA3<- subset(SCFA,Donor=="3")
SCFA4<- subset(SCFA,Donor=="4")

p <- ggplot(data=SCFA1,aes(x=Enrichment,y=as.numeric(as.character(value)))) 
p <- p +geom_bar(stat="identity",aes(fill=variable))
p <- papertheme(p) +facet_grid(pHstart~.,drop=TRUE,scale="free_x",space="free_x") + scale_fill_manual(values=eightcolors,name=NULL)
p <- p+ ylab("Donor 1 SCFA (mM)") + xlab("Enrichment step") + theme(strip.text.y = element_text(angle=0),legend.justification="center") +guides(fill=guide_legend(nrow=2))
p <- p + geom_text(data=SCFA1,aes(x=Enrichment,y=100,label=pHend),size=6)
mylegendSCFA<-get_legend(p)
SCFAd1 <- p + theme(legend.position = "none",axis.title.x = element_text(color="white"))

p <- ggplot(data=SCFA1,aes(x=Enrichment,y=as.numeric(as.character(value)))) 
p <- p +geom_bar(stat="identity",aes(fill=variable))
p <- papertheme(p) +facet_grid(pHstart~.,drop=TRUE,scale="free_x",space="free_x") + scale_fill_manual(values=eightcolors,name=NULL)
p <- p+ ylab("Donor 1 SCFA (mM)") + xlab("Enrichment step") + theme(strip.text.y = element_text(angle=0),legend.justification="center") +guides(fill=guide_legend(nrow=2))
p <- p + geom_text(data=SCFA1,aes(x=Enrichment,y=100,label=pHend),size=6)
mylegendSCFA<-get_legend(p)
SCFAd1 <- p + theme(legend.position = "none",axis.title.x = element_text(color="white"))

p <- ggplot(data=SCFA2,aes(x=Enrichment,y=as.numeric(as.character(value)))) 
p <- p +geom_bar(stat="identity",aes(fill=variable))
p <- papertheme(p) +facet_grid(pHstart~.,drop=TRUE,scale="free_x",space="free_x") + scale_fill_manual(values=eightcolors)
p <- p+ ylab("Donor 2 SCFA (mM)") + xlab("Enrichment step") + theme(legend.text=element_text(face='italic'),strip.text.y = element_text(angle=0)) +guides(fill=guide_legend(nrow=4))
p <- p + geom_text(data=SCFA2,aes(x=Enrichment,y=85,label=pHend),size=6)
SCFAd2 <- p + theme(legend.position = "none",axis.title.x = element_text(color="white"))

p <- ggplot(data=SCFA3,aes(x=Enrichment,y=as.numeric(as.character(value)))) 
p <- p +geom_bar(stat="identity",aes(fill=variable))
p <- papertheme(p) +facet_grid(pHstart~.,drop=TRUE,scale="free_x",space="free_x") + scale_fill_manual(values=eightcolors)
p <- p+ ylab("Donor 3 SCFA (mM)") + xlab("Enrichment step") + theme(legend.text=element_text(face='italic'),strip.text.y = element_text(angle=0)) +guides(fill=guide_legend(nrow=4))
p <- p + geom_text(data=SCFA3,aes(x=Enrichment,y=100,label=pHend),size=6)
SCFAd3 <- p + theme(legend.position = "none")

p <- ggplot(data=SCFA4,aes(x=Enrichment,y=as.numeric(as.character(value)))) 
p <- p +geom_bar(stat="identity",aes(fill=variable))
p <- papertheme(p) +facet_grid(pHstart~.,drop=TRUE,scale="free_x",space="free_x") + scale_fill_manual(values=eightcolors)
p <- p+ ylab("Donor 4 SCFA (mM)") + xlab("Enrichment step") + theme(legend.text=element_text(face='italic'),strip.text.y = element_text(angle=0)) +guides(fill=guide_legend(nrow=4))
p <- p + geom_text(data=SCFA4,aes(x=Enrichment,y=100,label=pHend),size=6)
SCFAd4 <- p + theme(legend.position = "none")

tiff("Figure2.tiff",width=10*dpi,height=16*dpi,res=dpi,compression="lzw")
cowplot::plot_grid(plot_grid(SCFAd1,SCFAd2,SCFAd3,SCFAd4,nrow=2,ncol=2,rel_heights =c(0.5,0.5,0.5,0.5),rel_widths=c(0.5,0.5,0.5,0.5),labels='AUTO',label_size=20,label_fontfamily='sans'),mylegendSCFA,nrow=2,rel_heights=c(0.95,0.05))
dev.off()

knitr::include_graphics("Figure2.tiff")
```


# Richness and Diversity indices calculated on the next-generation 16S rRNA gene amplicon sequencing confirm the 'enrichment' 

The outcome of the enrichment procedure was assessed by computing richness (Chao1 Richness estimator) and diversity (Shannon, Simpson, inverse Simpson and Fisher alpha) estimators using vegan_2.4-4 (Oksanen et al. 2016). 

```{r chao,cache=TRUE,warning=FALSE,message=FALSE,dpi=dpi,out.width="100%"} 

dataunnormalised <- as.data.frame(t(shared3))
# Calculate the chao index
chaoest=apply(dataunnormalised,1,function(x) estimateR(x))[2,]
# Annotate the dataframe 
richnessdf <- cbind(chaoest,sampleinfo3)
richnessdf$Enrichment <-as.numeric(as.character(richnessdf$Enrichment))
richness1 <- subset(richnessdf,Donor=="1"&Nameshared!="Donor2_low4_Brep.V4")
richness2 <- subset(richnessdf,Donor=="2")
richness3<- subset(richnessdf,Donor=="3")
# Repeat for donor 4
dataunnormalised <- as.data.frame(t(shared4))
chaoest=apply(dataunnormalised,1,function(x) estimateR(x))[2,]
richnessdf4 <- cbind(chaoest,sampleinfo4)
richnessdf4$Enrichment <- as.numeric(as.character(richnessdf4$Enrichment))
richness4 <- subset(richnessdf4,Donor=="4")
    
# Evolution of the chao richness during consecutive enrichment steps in donor 1 (Figure 3A in the manuscript) 
p <- ggplot(data=richness1,aes(x=Enrichment,y=as.numeric(as.character(chaoest)))) 
p <- p +geom_line(aes(group=Lumen_bran,linetype=Lumen_bran))+geom_point(aes(shape=Lumen_bran),size=5)
p <- papertheme(p) +facet_grid(pH~.,drop=TRUE,scale="free_x",space="free_x") + scale_fill_manual(values=eightcolors,name=NULL) + scale_shape_manual(name=NULL,values=c(15,16,17))+ scale_linetype_manual(name=NULL,values=c(0,1,2))
p <- p+ ylab("Chao1 richness estimator \n Donor1") + xlab("Enrichment step") + theme(strip.text.y = element_text(angle=0)) +guides(fill=guide_legend(nrow=2))+ theme(legend.key.width = unit(2,"cm"))
richplot1 <- p + theme(legend.position = "none",axis.title.x = element_text(color="white"))

# Evolution of the chao richness during consecutive enrichment steps in three donors 
richness <- rbind(richness1,richness2,richness3)
richness$Donor <- as.factor(richness$Donor)

p <- ggplot(data=richness,aes(x=Enrichment,y=as.numeric(as.character(chaoest)))) 
p <- p +geom_line(aes(group=interaction(Lumen_bran,Donor),color=Donor))+geom_point(aes(shape=Lumen_bran,color=Donor),size=5)
p <- papertheme(p) +facet_grid(pH~.,drop=TRUE,scale="free_x",space="free_x") + scale_color_manual(values=fourcolors,name=NULL)
p <- p+ ylab("Chao richness estimator") + xlab("Enrichment step") + theme(legend.text=element_text(face='italic'),strip.text.y = element_text(angle=0)) +guides(fill=guide_legend(nrow=2))
richplot <- p + theme(legend.position = "none",axis.title.x = element_text(color="white"))    
```  


```{r diversity,cache=TRUE,warning=FALSE,message=FALSE,dpi=dpi,out.width="100%"}
dataunnormalised <- as.data.frame(t(shared3))
# Calculate different diversity indices 
divdf <- data.frame(shannon=apply(dataunnormalised,1,function(x) vegan::diversity(x)),simpson=apply(dataunnormalised,1,function(x) vegan::diversity(x,"simp")),invsimpson=apply(dataunnormalised,1,function(x) vegan::diversity(x,"inv")),fisher=apply(dataunnormalised,1,function(x) vegan::fisher.alpha(x)))
# Annotate the dataframe
divdf <- cbind(divdf,sampleinfo3)
divdf$Enrichment <- as.numeric(as.character(divdf$Enrichment))
divdf1 <- subset(divdf,Donor=="1"&Nameshared!="Donor2_low4_Brep.V4")
divdf1$Lumen_bran <- mapvalues(divdf1$Lumen_bran,from="FS",to="Fecal sample")

divdf2 <- subset(divdf,Donor=="2")
divdf3<- subset(divdf,Donor=="3")
# Repeat for donor 4
dataunnormalised <- as.data.frame(t(shared4))
divdf4 <- data.frame(shannon=apply(dataunnormalised,1,function(x) vegan::diversity(x)),simpson=apply(dataunnormalised,1,function(x) vegan::diversity(x,"simp")),invsimpson=apply(dataunnormalised,1,function(x) vegan::diversity(x,"inv")),fisher=apply(dataunnormalised,1,function(x) vegan::fisher.alpha(x)))
divdf4 <- cbind(divdf4,sampleinfo4)

# Evolution of the diversity indices during consecutive enrichment steps in donor 1 (Figure 3B in the manuscript) 
p <- ggplot(data=divdf1,aes(x=Enrichment,y=as.numeric(as.character(shannon)))) 
p <- p +geom_line(aes(group=Lumen_bran,linetype=Lumen_bran))+geom_point(aes(shape=Lumen_bran),size=5)
p <- papertheme(p) +facet_grid(pH~.,drop=TRUE,scale="free_x",space="free_x") + scale_fill_manual(values=eightcolors,name=NULL) + scale_shape_manual(name=NULL,values=c(15,16,17)) + scale_linetype_manual(name=NULL,values=c(0,1,2))
p <- p+ ylab("Shannon diversity index \n Donor 1") + xlab("Enrichment step") + theme(strip.text.y = element_text(angle=0)) +guides(fill=guide_legend(nrow=2)) + theme(legend.justification="center") + theme(legend.key.width = unit(2,"cm"))
mylegendrichndiv <- get_legend(p)
divplot1 <- p + theme(legend.position = "none")

# Evolution of the diversity indices during consecutive enrichment steps three donors 
divdf <- rbind(divdf1,divdf2,divdf3)
divdf$Donor <- as.factor(divdf$Donor)

p <- ggplot(data=divdf,aes(x=Enrichment,y=as.numeric(as.character(shannon)))) 
p <- p +geom_line(aes(group=interaction(Lumen_bran,Donor),color=Donor))+geom_point(aes(shape=Lumen_bran,color=Donor),size=5)
p <- papertheme(p) +facet_grid(pH~.,drop=TRUE,scale="free_x",space="free_x") + scale_color_manual(values=fourcolors,name=NULL)
p <- p+ ylab("Chao richness estimator") + xlab("Enrichment step") + theme(legend.text=element_text(face='italic'),strip.text.y = element_text(angle=0)) +guides(fill=guide_legend(nrow=2))
p <- p + theme(legend.position = "none",axis.title.x = element_text(color="white"))    
``` 


```{r Figure3,cache=TRUE,warning=FALSE,message=FALSE,dpi=dpi,out.width="100%",fig.cap="**Figure 3: Reduction in the microbial community richness (Chao 1 richness estimator) and diversity (Shannon diversity index) during consecutive enrichment steps with wheat bran as the sole nutrient source, as shown for donor 1.** The fecal sample (enrichment step 0) was incubated with wheat bran for 24 h (enrichment step 1), after which the wheat bran residue was washed to remove loosely attached bacteria and used to seed a new incubation (enrichment step 2). This procedure was repeated two more times (enrichment step 3 and 4)."}

tiff("Figure3.tiff",width=6*dpi,height=14*dpi,res=dpi,compression="lzw")
cowplot::plot_grid(plot_grid(richplot1,divplot1,ncol=1,rel_heights = c(0.5,0.5),labels='AUTO',label_size=20,label_fontfamily='sans'),mylegendrichndiv,nrow=2,rel_heights=c(0.95,0.05))
dev.off()

include_graphics("Figure3.tiff")
```


# Identification of the enriched species by next-generation 16S rRNA gene amplicon sequencing

Bar graphs of the proporional microbial community composition at phylum, genus, and species level were created to demonstrate community shifts during consecutive enrichment steps with wheat bran as the sole nutrient source.

```{r Phylum level bar graph,cache=TRUE,warning=FALSE,message=FALSE,dpi=dpi,out.width="100%"}

otuspec <- phylumotutab3
otuspec <- 100*otuspec
otuspec <- rbind(names=colnames(otuspec),otuspec)
otuspec <- mutate(as.data.frame(t(otuspec)),donor=sampleinfo3$Donor,LBM=sampleinfo3$Lumen_bran,enrichment=sampleinfo3$Enrichment,pH=sampleinfo3$pH)
otuspec <- melt(otuspec,id.vars=c('donor','LBM','enrichment','pH','names'))
otuspec1 <- subset(otuspec,donor=="1"&enrichment!="c"&names!="Donor2_low4_Brep.V4")
otuspec2 <- subset(otuspec,donor=="2"&enrichment!="c"&names!="Donor2_low4_Brep.V4")
otuspec3<- subset(otuspec,donor=="3"&enrichment!="c"&names!="Donor2_low4_Brep.V4")

# Donor1
p <- ggplot(data=otuspec1,aes(x=LBM,y=as.numeric(as.character(value))))
p <- p +geom_bar(stat="identity",aes(fill=variable))
p <- papertheme(p) +facet_grid(pH~enrichment,drop=TRUE,scale="free_x",space="free_x") + scale_fill_manual(values=elevencolors)
p <- p+ ylab("Relative abundance (%)") + xlab(NULL) + theme(legend.text=element_text(face='italic'),strip.text.y = element_text(angle=0)) +guides(fill=guide_legend(nrow=4))

# Donor2
p <- ggplot(data=otuspec2,aes(x=LBM,y=as.numeric(as.character(value))))
p <- p +geom_bar(stat="identity",aes(fill=variable))
p <- papertheme(p) +facet_grid(pH~enrichment,drop=TRUE,scale="free_x",space="free_x") + scale_fill_manual(values=elevencolors)
p <- p+ ylab("Relative abundance (%)") + xlab(NULL) + theme(legend.text=element_text(face='italic'),strip.text.y = element_text(angle=0)) +guides(fill=guide_legend(nrow=4))

#Donor3
p <- ggplot(data=otuspec3,aes(x=LBM,y=as.numeric(as.character(value))))
p <- p +geom_bar(stat="identity",aes(fill=variable))
p <- papertheme(p) +facet_grid(pH~enrichment,drop=TRUE,scale="free_x",space="free_x") + scale_fill_manual(values=elevencolors)
p <- p+ ylab("Relative abundance (%)") + xlab(NULL) + theme(legend.text=element_text(face='italic'),strip.text.y = element_text(angle=0)) +guides(fill=guide_legend(nrow=4))
```


```{r Genus level bar graph,cache=TRUE,warning=FALSE,message=FALSE,dpi=dpi,out.width="100%"}

otuspec<- genusotutab3
otuspec <- cbind(sampleinfo3,t(otuspec))
otuspec <- subset(otuspec,Enrichment!="c")
otuspec <- otuspec[,-c(1:length(colnames(sampleinfo3)))]
otuspec <- data.frame(t(otuspec))
selecttop20par <- rowSums(otuspec)
otuspec <- tibble::rownames_to_column(otuspec)
otuspec <- as.data.frame(otuspec  %>% top_n(13,selecttop20par))
other <- 1-colSums(otuspec[,-1])
rownames(otuspec) <- otuspec$rowname
otuspec <- otuspec[,-1]
otuspec <- rbind(otuspec,other)
rownames(otuspec)[nrow(otuspec)] <- "Other"
otuspec <- 100*otuspec

sampleinfosub3 <- subset(sampleinfo3,Enrichment!="c")
otuspec <- mutate(as.data.frame(t(otuspec)),donor=sampleinfosub3$Donor,LBM=sampleinfosub3$Lumen_bran,enrichment=sampleinfosub3$Enrichment,pH=sampleinfosub3$pH,names=colnames(otuspec))
otuspec <- melt(otuspec,id.vars=c('donor','LBM','enrichment','pH','names'))
otuspec1 <- subset(otuspec,donor=="1"&names!="Donor2_low4_Brep.V4")
otuspec2 <- subset(otuspec,donor=="2"&names!="Donor2_low4_Brep.V4")
otuspec3<- subset(otuspec,donor=="3"&names!="Donor2_low4_Brep.V4")

# Donor1
p <- ggplot(data=otuspec1,aes(x=LBM,y=as.numeric(as.character(value))))
p <- p +geom_bar(stat="identity",aes(fill=variable))
p <- papertheme(p) +facet_grid(pH~enrichment,drop=TRUE,scale="free_x",space="free_x") + scale_fill_manual(values=fifteencolors,name="Genus")
p <- p+ ylab("Relative abundance (%)") + xlab(NULL) + theme(legend.text=element_text(face='italic'),strip.text.y = element_text(angle=0),legend.position="right") +guides(fill=guide_legend(ncol=1))
bargraph1genus <- p 

# Donor2
p <- ggplot(data=otuspec2,aes(x=LBM,y=as.numeric(as.character(value))))
p <- p +geom_bar(stat="identity",aes(fill=variable))
p <- papertheme(p) +facet_grid(pH~enrichment,drop=TRUE,scale="free_x",space="free_x") + scale_fill_manual(values=fifteencolors,name="Genus")
p <- p+ ylab("Relative abundance (%)") + xlab(NULL) + theme(legend.text=element_text(face='italic'),strip.text.y = element_text(angle=0),legend.position="right") +guides(fill=guide_legend(ncol=1))

# Donor3
p <- ggplot(data=otuspec3,aes(x=LBM,y=as.numeric(as.character(value))))
p <- p +geom_bar(stat="identity",aes(fill=variable))
p <- papertheme(p) +facet_grid(pH~enrichment,drop=TRUE,scale="free_x",space="free_x") + scale_fill_manual(values=fifteencolors,name="Genus")
p <- p+ ylab("Relative abundance (%)") + xlab(NULL) + theme(legend.text=element_text(face='italic'),strip.text.y = element_text(angle=0),legend.position="right") +guides(fill=guide_legend(ncol=1))

# Donor4
otuspec<- genusotutab4
selecttop20par <- rowSums(otuspec)
otuspec <- tibble::rownames_to_column(otuspec)
otuspec <- as.data.frame(otuspec  %>% top_n(13,selecttop20par))
other <- 1-colSums(otuspec[,-1])
rownames(otuspec) <- otuspec$rowname
otuspec <- otuspec[,-1]
otuspec <- rbind(otuspec,other)
rownames(otuspec)[nrow(otuspec)] <- "Other"
otuspec <- otuspec*100

otuspec <- mutate(as.data.frame(t(otuspec)),donor=sampleinfo4$Donor,LBM=sampleinfo4$Lumen_bran,enrichment=sampleinfo4$Enrichment,pH=sampleinfo4$pH,names=colnames(otuspec))
otuspec4 <- melt(otuspec,id.vars=c('donor','LBM','enrichment','pH','names'))

p <- ggplot(data=otuspec4,aes(x=LBM,y=as.numeric(as.character(value))))
p <- p +geom_bar(stat="identity",aes(fill=variable))
p <- papertheme(p) +facet_grid(pH~enrichment,drop=TRUE,scale="free_x",space="free_x") + scale_fill_manual(values=fifteencolors,name="Genus")
p <- p+ ylab("Relative abundance (%)") + xlab(NULL) + theme(legend.text=element_text(face='italic'),strip.text.y = element_text(angle=0),legend.position="right") +guides(fill=guide_legend(ncol=1))
```


```{r Species level bar graph,cache=TRUE,warning=FALSE,message=FALSE,dpi=dpi,out.width="100%"}

# Species level annotation of OTUs (verified by BLAST and RDP) 
label3donorsillu <- c("OTU1 Bifidobacterium sp.","OTU2 Enterobacteriaceae sp.","OTU3 Escherichia/Shigella sp.","OTU4 Lactobacillus sp.","OTU5 Faecalibacterium prausnitzii","OTU6 Prevotella copri","OTU7 Faecalibacterium prausnitzii","OTU8 Pediococcus sp.","OTU9 E. rectale/R. faecis","OTU10 Fusobacterium mortiferum","OTU11 Bacteroides dorei","OTU12 Dialister sp.","OTU13 Sutterella wadsworthensis","OTU14 Lactobacillus sp.","OTU15","OTU16 Bacteroides eggerthii","OTU17 Blautia wexlerae","OTU18 Lactobacillus fermentus","OTU19 Fusicatenibacter saccharivorans","OTU20 Roseburia faecis","Other")

otuspec<-otutab3[,-c(1:6)]
otuspec <- cbind(sampleinfo3,t(otuspec))
otuspec <- subset(otuspec,Enrichment!="c")
otuspec <- otuspec[,-c(1:length(colnames(sampleinfo3)))]
otuspec <- data.frame(t(otuspec))
selecttop20par <- rowSums(otuspec)
otuspec <- tibble::rownames_to_column(otuspec)
otuspec <- as.data.frame(otuspec  %>% top_n(20,selecttop20par))
other <- 1-colSums(otuspec[,-1])
rownames(otuspec) <- otuspec$rowname
otuspec <- otuspec[,-1]
otuspec <- rbind(otuspec,other)
rownames(otuspec)[nrow(otuspec)] <- "Other"
otuspec <- 100*otuspec

sampleinfosub3 <- subset(sampleinfo3,Enrichment!="c")
otuspec <- mutate(as.data.frame(t(otuspec)),donor=sampleinfosub3$Donor,LBM=sampleinfosub3$Lumen_bran,enrichment=sampleinfosub3$Enrichment,pH=sampleinfosub3$pH,names=colnames(otuspec))
otuspec <- melt(otuspec,id.vars=c('donor','LBM','enrichment','pH','names'))
otuspec1 <- subset(otuspec,donor=="1"&names!="Donor2_low4_Brep.V4")
otuspec2 <- subset(otuspec,donor=="2"&names!="Donor2_low4_Brep.V4")
otuspec3<- subset(otuspec,donor=="3"&names!="Donor2_low4_Brep.V4")

# Donor1
p <- ggplot(data=otuspec1,aes(x=LBM,y=as.numeric(as.character(value))))
p <- p +geom_bar(stat="identity",aes(fill=variable))
p <- papertheme(p) +facet_grid(pH~enrichment,drop=TRUE,scale="free_x",space="free_x") + scale_fill_manual(values=thirtycolors,name="Species",labels=label3donorsillu)
p <- p+ ylab("Relative abundance (%)") + xlab(NULL) + theme(legend.text=element_text(face='italic'),strip.text.y = element_text(angle=0),legend.position="right") +guides(fill=guide_legend(ncol=1))
bargraph1species <- p 

#Donor2
p <- ggplot(data=otuspec2,aes(x=LBM,y=as.numeric(as.character(value))))
p <- p +geom_bar(stat="identity",aes(fill=variable))
p <- papertheme(p) +facet_grid(pH~enrichment,drop=TRUE,scale="free_x",space="free_x") + scale_fill_manual(values=thirtycolors,name="Species")
p <- p+ ylab("Relative abundance (%)") + xlab(NULL) + theme(legend.text=element_text(face='italic'),legend.position="right",strip.text.y = element_text(angle=0)) +guides(fill=guide_legend(ncol=1))

# Donor3
p <- ggplot(data=otuspec3,aes(x=LBM,y=as.numeric(as.character(value))))
p <- p +geom_bar(stat="identity",aes(fill=variable))
p <- papertheme(p) +facet_grid(pH~enrichment,drop=TRUE,scale="free_x",space="free_x") + scale_fill_manual(values=thirtycolors,name="Species")
p <- p+ ylab("Relative abundance (%)") + xlab(NULL) + theme(legend.text=element_text(face='italic'),strip.text.y = element_text(angle=0),legend.position="right") +guides(fill=guide_legend(ncol=1))
```


```{r Figure4,warning=FALSE,message=FALSE,dpi=dpi,out.width="100%",fig.cap="**Figure 4: Shifts in genus (A) and species (B) level microbial community composition of donor 1 during consecutive enrichment steps with wheat bran as the sole nutrient source.** The fecal sample (FS; enrichment step 0) was incubated with wheat bran for 24 h (enrichment step 1), after which the wheat bran residue was washed to remove loosely attached bacteria and used to seed a new incubation (enrichment step 2). This procedure was repeated two more times (enrichment step 3 and 4). Family level taxa appearing in the genus level plots should be interpreted as unclassified genus belonging to the respective family."}

tiff("Figure4.tiff",width=16*dpi,height=14*dpi,res=dpi,compression="lzw")
cowplot::plot_grid(bargraph1genus,bargraph1species,nrow=2,rel_heights =c(0.5,0.5),labels='AUTO',label_size=20,label_fontfamily='sans',align="v",axis="1")
dev.off()

knitr::include_graphics("Figure4.tiff")
```


```{r Combined genus and species level bar graph donor2and3, ,cache=TRUE,warning=FALSE,message=FALSE,dpi=dpi,out.width="100%"}

# Genus level
otuspec<- genusotutab3
otuspec <- cbind(sampleinfo3,t(otuspec))
otuspec <- subset(otuspec,Enrichment=="4"|Enrichment=="0")
otuspec <- otuspec[,-c(1:length(colnames(sampleinfo3)))]
otuspec <- data.frame(t(otuspec))
selecttop20par <- rowSums(otuspec)
otuspec <- tibble::rownames_to_column(otuspec)
otuspec <- as.data.frame(otuspec  %>% top_n(13,selecttop20par))
other <- 1-colSums(otuspec[,-1])
rownames(otuspec) <- otuspec$rowname
otuspec <- otuspec[,-1]
otuspec <- rbind(otuspec,other)
rownames(otuspec)[nrow(otuspec)] <- "Other"
otuspec <- 100*otuspec

sampleinfosub3 <- subset(sampleinfo3,Enrichment=="4"|Enrichment=="0")
otuspec <- mutate(as.data.frame(t(otuspec)),donor=sampleinfosub3$Donor,LBM=sampleinfosub3$Lumen_bran,enrichment=sampleinfosub3$Enrichment,pH=sampleinfosub3$pH,names=colnames(otuspec))
otuspec <- melt(otuspec,id.vars=c('donor','LBM','enrichment','pH','names'))
otuspec23 <- subset(otuspec,donor=="2"|donor=="3")
otuspec23$donor <- mapvalues(otuspec23$donor,from=c("2","3"),to=c("Donor2","Donor3"))

p <- ggplot(data=otuspec23,aes(x=LBM,y=as.numeric(as.character(value)))) 
p <- p +geom_bar(stat="identity",aes(fill=variable))
p <- papertheme(p) +facet_grid(pH~donor,drop=TRUE,scale="free_x",space="free_x") + scale_fill_manual(values=fifteencolors,name="Genus")
p <- p+ ylab("Relative abundance (%)") + xlab(NULL) + theme(legend.text=element_text(face='italic'),strip.text.y = element_text(angle=0),legend.position="right") +guides(fill=guide_legend(ncol=1))
bargraph23genus <- p 

# Species level
otuspec<- otutab3[,-c(1:6)]
otuspec <- cbind(sampleinfo3,t(otuspec))
otuspec <- subset(otuspec,Enrichment=="4"|Enrichment=="0")
otuspec <- otuspec[,-c(1:length(colnames(sampleinfo3)))]
otuspec <- data.frame(t(otuspec))
selecttop20par <- rowSums(otuspec)
otuspec <- tibble::rownames_to_column(otuspec)
otuspec <- as.data.frame(otuspec  %>% top_n(20,selecttop20par))
other <- 1-colSums(otuspec[,-1])
rownames(otuspec) <- otuspec$rowname
otuspec <- otuspec[,-1]
otuspec <- rbind(otuspec,other)
rownames(otuspec)[nrow(otuspec)] <- "Other"
otuspec <- 100*otuspec

sampleinfosub3 <- subset(sampleinfo3,Enrichment=="4"|Enrichment=="0")
otuspec <- mutate(as.data.frame(t(otuspec)),donor=sampleinfosub3$Donor,LBM=sampleinfosub3$Lumen_bran,enrichment=sampleinfosub3$Enrichment,pH=sampleinfosub3$pH,names=colnames(otuspec))
otuspec <- melt(otuspec,id.vars=c('donor','LBM','enrichment','pH','names'))
otuspec23 <- subset(otuspec,donor=="2"|donor=="3")
otuspec23$donor <- mapvalues(otuspec23$donor,from=c("2","3"),to=c("Donor2","Donor3"))

p <- ggplot(data=otuspec23,aes(x=LBM,y=as.numeric(as.character(value)))) 
p <- p +geom_bar(stat="identity",aes(fill=variable))
p <- papertheme(p) +facet_grid(pH~donor,drop=TRUE,scale="free_x",space="free_x") + scale_fill_manual(values=thirtycolors,name="Species",labels=label3donorsillu)
p <- p+ ylab("Relative abundance (%)") + xlab(NULL) + theme(legend.text=element_text(face='italic'),strip.text.y = element_text(angle=0),legend.position="right") +guides(fill=guide_legend(ncol=1))
bargraph23species <- p
```


```{r Figure5,warning=FALSE,message=FALSE,dpi=dpi,out.width="100%",fig.cap="**Figure 5: Shifts in genus (A) and species (B) level microbial community composition of donor 2 and 3 after four enrichment steps with wheat bran as the sole nutrient source.** The fecal sample (FS; enrichment step 0) was incubated with wheat bran for 24 h (enrichment step 1), after which the wheat bran residue was washed to remove loosely attached bacteria and used to seed a new incubation (enrichment step 2). This procedure was repeated two more times (enrichment step 3 and 4). Only the final enrichment step and FS are shown in this plot. Family level taxa appearing in the genus level plots should be interpreted as unclassified genus belonging to the respective family."}

tiff("Figure5.tiff",width=12*dpi,height=16*dpi,res=dpi,compression="lzw")
cowplot::plot_grid(bargraph23genus,bargraph23species,nrow=2,rel_heights =c(0.5,0.5),labels='AUTO',label_size=20,label_fontfamily='sans',align="v",axis="1")
dev.off()

include_graphics("Figure5.tiff")
```


```{r Genus and species level bargraph donor4, ,cache=TRUE,warning=FALSE,message=FALSE,dpi=dpi,out.width="100%"}

# Define additional colors
fifteencolorsbis <- c("#C9A325","#000000","#CD6600","#36648B","#008B00","#838B83","#8B0000","#323C4D","#A03D44","#98B736","#7FCD50","#BB5236","#C8ADA4","#AB5CC7","#7A378B")

# Species level annotation of OTUs (verified by BLAST and RDP)
label4donorsillu <- c("OTU1 Escherichia/Shigella sp.","OTU2 Bifidobacterium sp.","OTU3 Faecalibacterium prausnitzii","OTU4 Lactobacillus gasseri","OTU5 Clostridium XVII","OTU6 Lachnospiraceae sp.","OTU7 Fusicatenibacter saccharivorans","OTU8 Clostridium XIVa sp.","OTU9 Collinsella aerofaciens","OTU10 Eubacterium rectale","OTU11 Bacteroides vulgatus","OTU12 Bifidobacterium longum","OTU13 Gemmiger formicilis","OTU14 Dialister invisus","Other")

otuspec<- genusotutab4
selecttop20par <- rowSums(otuspec)
otuspec <- tibble::rownames_to_column(otuspec)
otuspec <- as.data.frame(otuspec  %>% top_n(13,selecttop20par))
other <- 1-colSums(otuspec[,-1])
rownames(otuspec) <- otuspec$rowname
otuspec <- otuspec[,-1]
otuspec <- rbind(otuspec,other)
rownames(otuspec)[nrow(otuspec)] <- "Other"
otuspec <- otuspec*100

otuspec <- mutate(as.data.frame(t(otuspec)),donor=sampleinfo4$Donor,LBM=sampleinfo4$Lumen_bran,enrichment=sampleinfo4$Enrichment,pH=sampleinfo4$pH,names=colnames(otuspec))
otuspec <- otuspec[c(5,6,9,10),]
otuspec4 <- melt(otuspec,id.vars=c('donor','LBM','enrichment','pH','names'))

p <- ggplot(data=otuspec4,aes(x=LBM,y=as.numeric(as.character(value)))) 
p <- p +geom_bar(stat="identity",aes(fill=variable))
p <- papertheme(p) +facet_grid(pH~.,drop=TRUE,scale="free_x",space="free_x") + scale_fill_manual(values=fifteencolorsbis,name="Genus")
p <- p+ ylab("Relative abundance (%)") + xlab(NULL) + theme(legend.text=element_text(face='italic'),legend.position="right",strip.text.y = element_text(angle=0)) +guides(fill=guide_legend(ncol=1))
bargraph4genus <-p

# Species
otuspec<- otutab4[,-c(1:6)]
selecttop20par <- rowSums(otuspec)
otuspec <- tibble::rownames_to_column(otuspec)
otuspec <- as.data.frame(otuspec  %>% top_n(14,selecttop20par))
other <- 1-colSums(otuspec[,-1])
rownames(otuspec) <- otuspec$rowname
otuspec <- otuspec[,-1]
otuspec <- rbind(otuspec,other)
rownames(otuspec)[nrow(otuspec)] <- "Other"
otuspec <- otuspec*100

otuspec <- mutate(as.data.frame(t(otuspec)),donor=sampleinfo4$Donor,LBM=sampleinfo4$Lumen_bran,enrichment=sampleinfo4$Enrichment,pH=sampleinfo4$pH,names=colnames(otuspec))
otuspec <- otuspec[c(5,6,9,10),]
otuspec4 <- melt(otuspec,id.vars=c('donor','LBM','enrichment','pH','names'))

p <- ggplot(data=otuspec4,aes(x=LBM,y=as.numeric(as.character(value)))) 
p <- p +geom_bar(stat="identity",aes(fill=variable))
p <- papertheme(p) +facet_grid(pH~.,drop=TRUE,scale="free_x",space="free_x") + scale_fill_manual(values=thirtycolors,name="Species",label=label4donorsillu)
p <- p+ ylab("Relative abundance (%)") + xlab(NULL) + theme(legend.text=element_text(face='italic'),legend.position="right",strip.text.y = element_text(angle=0)) +guides(fill=guide_legend(ncol=1))
bargraph4species <- p
```


```{r Figure6,warning=FALSE,message=FALSE,dpi=dpi,out.width="100%",fig.cap="**Figure 6: Genus (A) and species (B) level microbial community composition of donor 4 after the final enrichment step with wheat bran as the sole nutrient source.** The fecal sample (FS; enrichment step 0) was incubated with wheat bran for 24 h (enrichment step 1), after which the wheat bran residue was washed to remove loosely attached bacteria and used to seed a new incubation (enrichment step 2). This procedure was repeated two more times (enrichment step 3 and 4). Only the final enrichment step was shown in this plot, due to a low read number (<100 reads) in the fecal sample. Family level taxa appearing in the genus level plots should be interpreted as unclassified genus belonging to the respective family."}

tiff("Figure6.tiff",width=12*dpi,height=10*dpi,res=dpi,compression="lzw")
cowplot::plot_grid(bargraph4genus,bargraph4species,nrow=2,rel_heights =c(0.5,0.5),labels='AUTO',label_size=20,label_fontfamily='sans',align="v",axis="1")
dev.off()

include_graphics("Figure6.tiff")
```


# Build consensus sanger sequences 

The OTUs, resulting from 16S rRNA gene amplicon sequencing of the consecutive enrichments were compared to the 16S rRNA gene Sanger reads of the obtained isolates by means of a phylogenetic placement analysis. Forward and reverse Sanger sequences for each donor were grouped into separate files and reverse complements and summary statistics were obtained using the mothur software package (v.1.39.5) (Schloss et al. 2009). The 515F-806R primer pair, used for Illumina MiSeq 16S rRNA gene amplicon sequencing was located in the Sanger reads (forward and reverse compliment). In case both primers were not present on one and the same read (either forward, or reverse), consensus sequences (contigs) were generated using the sangeranalyseR package (version 0.1.0) (Lanfear 2015). Contigs with more than 100 degenerated positions, indicative of a poor quality alignment, were omitted. 

```{r sanger consensus,cache=TRUE,warning=FALSE,message=FALSE,dpi=dpi,out.width="100%"}
# Summarize data
sf = summarise.abi.folder("Sanger_isolates")
sf$summaries
p<- ggplot(sf$summaries, aes(x = folder.name, y = raw.mean.quality)) + geom_boxplot()
p <- ggplot(sf$summaries, aes(x = folder.name, y = trimmed.mean.quality)) + geom_boxplot()
p <- ggplot(sf$summaries, aes(x = folder.name, y = trimmed.secondary.peaks)) + geom_boxplot() + geom_hline(yintercept = 2, linetype = 3, colour = 'red')
p <- ggplot(sf$summaries, aes(x = trimmed.mean.quality, y = trimmed.secondary.peaks)) + geom_point()

# Make consensus by merging reads
fwd = readsangerseq("Sanger_isolates/13F.F.ab1")
rev = readsangerseq("Sanger_isolates/13R.R.ab1")
fwd = primarySeq(fwd)
rev = primarySeq(rev)
rev = reverseComplement(rev)
reads = DNAStringSet(c(as.character(fwd), as.character(rev)))
names(reads) = c('fwd', 'rev')
merged.reads = merge.reads(reads)
names(merged.reads)
merged.reads
merged.reads$consensus
BrowseSeqs(merged.reads$alignment)
merged.reads$secondary.peak.columns
merged.reads$differences 
write.dna(merged.reads,file="Sanger_isolates/13.fasta",format='fasta',nbcol = -1, colsep = "", colw = 10000000)

fwd = readsangerseq("Sanger_isolates/30F.F.ab1")
rev = readsangerseq("Sanger_isolates/30R.R.ab1")
fwd = primarySeq(fwd)
rev = primarySeq(rev)
rev = reverseComplement(rev)
reads = DNAStringSet(c(as.character(fwd), as.character(rev)))
names(reads) = c('fwd', 'rev')
merged.reads = merge.reads(reads)
names(merged.reads)
merged.reads
merged.reads$consensus
BrowseSeqs(merged.reads$alignment)
merged.reads$secondary.peak.columns
merged.reads$differences 
write.dna(merged.reads,file="Sanger_isolates/30.fasta",format='fasta',nbcol = -1, colsep = "", colw = 10000000)

fwd = readsangerseq("Sanger_isolates/95F.F.ab1")
rev = readsangerseq("Sanger_isolates/95R.R.ab1")
fwd = primarySeq(fwd)
rev = primarySeq(rev)
rev = reverseComplement(rev)
reads = DNAStringSet(c(as.character(fwd), as.character(rev)))
names(reads) = c('fwd', 'rev')
merged.reads = merge.reads(reads)
names(merged.reads)
merged.reads
merged.reads$consensus
BrowseSeqs(merged.reads$alignment)
merged.reads$secondary.peak.columns
merged.reads$differences 
write.dna(merged.reads,file="Sanger_isolates/95.fasta",format='fasta',nbcol = -1, colsep = "", colw = 10000000)

fwd = readsangerseq("Sanger_isolates/98F.F.ab1")
rev = readsangerseq("Sanger_isolates/98R.R.ab1")
fwd = primarySeq(fwd)
rev = primarySeq(rev)
rev = reverseComplement(rev)
reads = DNAStringSet(c(as.character(fwd), as.character(rev)))
names(reads) = c('fwd', 'rev')
merged.reads = merge.reads(reads)
names(merged.reads)
merged.reads
merged.reads$consensus
BrowseSeqs(merged.reads$alignment)
merged.reads$secondary.peak.columns
merged.reads$differences 
write.dna(merged.reads,file="Sanger_isolates/98.fasta",format='fasta',nbcol = -1, colsep = "", colw = 10000000)

fwd = readsangerseq("Sanger_isolates/137F.F.ab1")
rev = readsangerseq("Sanger_isolates/137R.R.ab1")
fwd = primarySeq(fwd)
rev = primarySeq(rev)
rev = reverseComplement(rev)
reads = DNAStringSet(c(as.character(fwd), as.character(rev)))
names(reads) = c('fwd', 'rev')
merged.reads = merge.reads(reads)
names(merged.reads)
merged.reads
merged.reads$consensus
BrowseSeqs(merged.reads$alignment)
merged.reads$secondary.peak.columns
merged.reads$differences 
write.dna(merged.reads,file="Sanger_isolates/137.fasta",format='fasta',nbcol = -1, colsep = "", colw = 10000000)

fwd = readsangerseq("Sanger_isolates/138F.F.ab1")
rev = readsangerseq("Sanger_isolates/138R.R.ab1")
fwd = primarySeq(fwd)
rev = primarySeq(rev)
rev = reverseComplement(rev)
reads = DNAStringSet(c(as.character(fwd), as.character(rev)))
names(reads) = c('fwd', 'rev')
merged.reads = merge.reads(reads)
names(merged.reads)
merged.reads
merged.reads$consensus
BrowseSeqs(merged.reads$alignment)
merged.reads$secondary.peak.columns
merged.reads$differences 
write.dna(merged.reads,file="Sanger_isolates/138.fasta",format='fasta',nbcol = -1, colsep = "", colw = 10000000)

fwd = readsangerseq("Sanger_isolates/152F.F.ab1")
rev = readsangerseq("Sanger_isolates/152R.R.ab1")
fwd = primarySeq(fwd)
rev = primarySeq(rev)
rev = reverseComplement(rev)
reads = DNAStringSet(c(as.character(fwd), as.character(rev)))
names(reads) = c('fwd', 'rev')
merged.reads = merge.reads(reads)
names(merged.reads)
merged.reads
merged.reads$consensus
BrowseSeqs(merged.reads$alignment)
merged.reads$secondary.peak.columns
merged.reads$differences 
write.dna(merged.reads,file="Sanger_isolates/152.fasta",format='fasta',nbcol = -1, colsep = "", colw = 10000000)

fwd = readsangerseq("Sanger_isolates/142F.F.ab1")
rev = readsangerseq("Sanger_isolates/142R.R.ab1")
fwd = primarySeq(fwd)
rev = primarySeq(rev)
rev = reverseComplement(rev)
reads = DNAStringSet(c(as.character(fwd), as.character(rev)))
names(reads) = c('fwd', 'rev')
merged.reads = merge.reads(reads)
names(merged.reads)
merged.reads
merged.reads$consensus
BrowseSeqs(merged.reads$alignment)
merged.reads$secondary.peak.columns
merged.reads$differences 
write.dna(merged.reads,file="Sanger_isolates/142.fasta",format='fasta',nbcol = -1, colsep = "", colw = 10000000)

fwd = readsangerseq("Sanger_isolates/184F.F.ab1")
rev = readsangerseq("Sanger_isolates/184R.R.ab1")
fwd = primarySeq(fwd)
rev = primarySeq(rev)
rev = reverseComplement(rev)
reads = DNAStringSet(c(as.character(fwd), as.character(rev)))
names(reads) = c('fwd', 'rev')
merged.reads = merge.reads(reads)
names(merged.reads)
merged.reads
merged.reads$consensus
BrowseSeqs(merged.reads$alignment)
merged.reads$secondary.peak.columns
merged.reads$differences 
write.dna(merged.reads,file="Sanger_isolates/184.fasta",format='fasta',nbcol = -1, colsep = "", colw = 10000000)

fwd = readsangerseq("Sanger_isolates/185F.F.ab1")
rev = readsangerseq("Sanger_isolates/185R.R.ab1")
fwd = primarySeq(fwd)
rev = primarySeq(rev)
rev = reverseComplement(rev)
reads = DNAStringSet(c(as.character(fwd), as.character(rev)))
names(reads) = c('fwd', 'rev')
merged.reads = merge.reads(reads)
names(merged.reads)
merged.reads
merged.reads$consensus
BrowseSeqs(merged.reads$alignment)
merged.reads$secondary.peak.columns
merged.reads$differences 
write.dna(merged.reads,file="Sanger_isolates/185.fasta",format='fasta',nbcol = -1, colsep = "", colw = 10000000)

fwd = readsangerseq("Sanger_isolates/186F.F.ab1")
rev = readsangerseq("Sanger_isolates/186R.R.ab1")
fwd = primarySeq(fwd)
rev = primarySeq(rev)
rev = reverseComplement(rev)
reads = DNAStringSet(c(as.character(fwd), as.character(rev)))
names(reads) = c('fwd', 'rev')
merged.reads = merge.reads(reads)
names(merged.reads)
merged.reads
merged.reads$consensus
BrowseSeqs(merged.reads$alignment)
merged.reads$secondary.peak.columns
merged.reads$differences 
write.dna(merged.reads,file="Sanger_isolates/186.fasta",format='fasta',nbcol = -1, colsep = "", colw = 10000000)
```


# Most similar OTUs for each Sanger read

A reference alignment was built from the Sanger reads (for each donor separately) applying the sina alinger (Pruesse et al. 2012). OTUs were aligned to this reference Sanger alignment in mothur (align.seqs), yielding a report with the closest Sanger reference for each OTU based on kmer searching (Schloss et al. 2009). The report for each donor was loaded into R, version 3.4.2 (2017-09-28) (R Core Team 2016). For each isolate in the report, the top two OTUs with the highest SearchScores were selected. A fasta file was constructed containing these OTUs. 

```{r OTUsimilar,cache=TRUE,warning=FALSE,message=FALSE,dpi=dpi,out.width="100%"}
# Donor1
donor1topotusanger <- read.table('DataS13.report',header=TRUE)
donor1topotusanger <- donor1topotusanger[order(donor1topotusanger$TemplateName,-donor1topotusanger$SearchScore),]
donor1topotusanger <-donor1topotusanger%>%group_by(TemplateName) %>%dplyr::slice(1:2)
# find these otu's in the fasta
donor1fastaotusforfylogeny <- read.table('DataS17.fasta')
donor1fastaotusforfylogeny <- donor1fastaotusforfylogeny[donor1fastaotusforfylogeny$V1%in%donor1topotusanger$QueryName,]
wantedforfylogeny1 <-paste(RDPtax_noprob[donor1fastaotusforfylogeny$V1,]$Genus,donor1fastaotusforfylogeny$V1,sep=" ")
donor1fastaotusforfylogeny$V1 <- paste(RDPtax_noprob[donor1fastaotusforfylogeny$V1,]$Genus,donor1fastaotusforfylogeny$V1,sep="_")
write.csv2(donor1fastaotusforfylogeny,"donor1fastaotusforfylogeny.csv",row.names=FALSE,col.names=FALSE)

# Donor2
donor2topotusanger <- read.table('DataS14.report',header=TRUE)
donor2topotusanger <- donor2topotusanger[order(donor2topotusanger$TemplateName,-donor2topotusanger$SearchScore),]
donor2topotusanger <-donor2topotusanger%>%group_by(TemplateName) %>%dplyr::slice(1:2)
donor2fastaotusforfylogeny <- read.table('DataS17.fasta')
donor2fastaotusforfylogeny <- donor2fastaotusforfylogeny[donor2fastaotusforfylogeny$V1%in%donor2topotusanger$QueryName,]
wantedforfylogeny2 <-paste(RDPtax_noprob[donor2fastaotusforfylogeny$V1,]$Genus,donor2fastaotusforfylogeny$V1,sep=" ")
donor2fastaotusforfylogeny$V1 <- paste(RDPtax_noprob[donor2fastaotusforfylogeny$V1,]$Genus,donor2fastaotusforfylogeny$V1,sep="_")
write.csv2(donor2fastaotusforfylogeny,"donor2fastaotusforfylogeny.csv",row.names=FALSE,col.names=FALSE)

# Donor3
donor3topotusanger <- read.table('DataS15.report',header=TRUE)
donor3topotusanger <- donor3topotusanger[order(donor3topotusanger$TemplateName,-donor3topotusanger$SearchScore),]
donor3topotusanger <-donor3topotusanger%>%group_by(TemplateName) %>%dplyr::slice(1:2)
donor3fastaotusforfylogeny <- read.table('DataS17.fasta')
donor3fastaotusforfylogeny <- donor3fastaotusforfylogeny[donor3fastaotusforfylogeny$V1%in%donor3topotusanger$QueryName,]
wantedforfylogeny3 <-paste(RDPtax_noprob[donor3fastaotusforfylogeny$V1,]$Genus,donor3fastaotusforfylogeny$V1,sep=" ")
donor3fastaotusforfylogeny$V1 <- paste(RDPtax_noprob[donor3fastaotusforfylogeny$V1,]$Genus,donor3fastaotusforfylogeny$V1,sep="_")
write.csv2(donor3fastaotusforfylogeny,"donor3fastaotusforfylogeny.csv",row.names=FALSE,col.names=FALSE)


# Donor4
donor4topotusanger <- read.table('DataS16.report',header=TRUE)
donor4topotusanger <- donor4topotusanger[order(donor4topotusanger$TemplateName,-donor4topotusanger$SearchScore),]
donor4topotusanger <-donor4topotusanger%>%group_by(TemplateName) %>%dplyr::slice(1:2)
donor4fastaotusforfylogeny <- read.table('DataS18.fasta')
donor4fastaotusforfylogeny <- donor4fastaotusforfylogeny[donor4fastaotusforfylogeny$V1%in%donor4topotusanger$QueryName,]
wantedforfylogeny4 <-paste(RDPtax4_noprob[donor4fastaotusforfylogeny$V1,]$Genus,donor4fastaotusforfylogeny$V1,sep=" ")
donor4fastaotusforfylogeny$V1 <- paste(RDPtax4_noprob[donor4fastaotusforfylogeny$V1,]$Genus,donor4fastaotusforfylogeny$V1,sep="_")
write.csv2(donor4fastaotusforfylogeny,"donor4fastaotusforfylogeny.csv",row.names=FALSE,col.names=FALSE)
```


# Create metadata for the annotation of ITOL phylogenetic trees

In order to compare the OTUs spanning the V4 region of the 16S rRNA gene with the near full-length Sanger reads, the RAxML implementation of the evolutionary placement algorithm of short reads, as introduced by Berger et al. (2011), was used (Stamatakis 2014). The bootstrap supported maximum likelihood (ML) phylogenetic reference tree was also constructed using RAxML, selecting the General Time Reversible model of nucleotide substitution under the Gamma model of rate heterogeneity (GTRGAMMA) with the parsimony random seed set to 12345. The rapid bootstrap analysis was conducted starting from N=1000 distinct randomized maximum parsimony trees and was followed by a search for the best-scoring ML tree with rapid bootstrap random number seed 123 (Stamatakis 2014). The best scoring ML tree with the OTU short read insertions was visualized in iTOL (Letunic & Bork 2016). Metadata for the annotation of the iTOL trees is created in the chuncks below. 

```{r itolannotationdonor1,cache=TRUE,warning=FALSE,message=FALSE,dpi=dpi,out.width="100%"}
currentotuname1 <- donor1fastaotusforfylogeny$V1
RAXMLotuname1 <- paste("QUERY___",currentotuname1,sep="")
otuname1df <- cbind(currentname1=RAXMLotuname1,wantedname1=wantedforfylogeny1)

wantedsangername1 <- splittax(read.table('DataS19.taxonomy'),"seqs")
wantedsangername1$Genus <- mapvalues(wantedsangername1$Genus,from=c("Enterobacteriaceae_unclassified","Erysipelotrichaceae_unclassified","Lachnospiraceae_unclassified","Lactobacillales_unclassified","Actinobacteria_unclassified","Burkholderiales_unclassified","Clostridiales_unclassified"),to=c("Enterobacteriaceae","Erysipelotrichaceae","Lachnospiraceae","Lactobacillales","Actinobacteria","Burkholderiales","Clostridiales"))
currentsangername1 <-as.character(wantedsangername1$id)
wantedsangername1 <- as.character(paste(wantedsangername1$id,wantedsangername1$Genus))
sangername1df <- cbind(currentname1=currentsangername1,wantedname1=wantedsangername1)

itolname1 <- data.frame(rbind(otuname1df,sangername1df))
itolname1$itolcode <- paste(itolname1$currentname1,",",itolname1$wantedname1,sep="")
itollabel1<- c("LABELS","SEPARATOR COMMA","DATA",itolname1$itolcode)
write.table(itollabel1,"itollabel1.txt",row.names=FALSE,col.names=FALSE,quote=FALSE)

#style labels
itollabelstyle1 <- paste(currentsangername1,",label",",#000000",",bold",",1",sep="")
itollabelstyle1<- c("TREE_COLORS","SEPARATOR COMMA","DATA",itollabelstyle1)
write.table(itollabelstyle1,"itollabelstyle1.txt",row.names=FALSE,col.names=FALSE,quote=FALSE)

# Stacked bar charts of the relative abundance 
propbar1 <- subset(shared3minsingletonwnwnprop*100,select=c(Donor1_high4_L.V4,Donor1_low4_L.V4,FS_1_isolationhigh.V4))
propbar1 <- propbar1[rownames(propbar1)%in%donor1topotusanger$QueryName,]
propbar1 <- round(propbar1,2)
propbar1 <- rownames_to_column(propbar1)
propbar1$rowname <-paste(RDPtax_noprob[propbar1$rowname,]$Genus,propbar1$rowname,sep="_")
propbar1$rowname<- paste("QUERY___",propbar1$rowname,sep="")
propbar1$high <- paste(",",propbar1$Donor1_high4_L.V4,sep="")
propbar1$low<- paste(",",propbar1$Donor1_low4_L.V4,sep="")
propbar1$FS <- paste(",",propbar1$FS_1_isolationhigh.V4,sep="")
propbar1 <- propbar1[,-c(2:4)]
propbar1 <- rbind(c("DATA","","",""),propbar1)
propbar1 <- rbind(c("DATASET_SCALE",",10",",25",",50"),propbar1)
propbar1 <- rbind(c("ALIGN_FIELDS",",0","",""),propbar1)
propbar1 <- rbind(c("LEGEND_TITLE",",Relative abundance (%)","",""),propbar1)
propbar1 <- rbind(c("LEGEND_SHAPES",",1",",1",",1"),propbar1)
propbar1 <- rbind(c("LEGEND_COLORS",",#323C4D",",#A03D44",",#98B736"),propbar1)
propbar1 <- rbind(c("LEGEND_LABELS",",pH6.8",",pH5.8",",Fecal slurry"),propbar1)
propbar1 <- rbind(c("WIDTH",",350","",""),propbar1)
propbar1 <- rbind(c("FIELD_COLORS",",#323C4D",",#A03D44",",#98B736"),propbar1)
propbar1 <- rbind(c("FIELD_LABELS",",f1",",f2",",f3"),propbar1)
propbar1 <- rbind(c("COLOR",",#ff0000","",""),propbar1)
propbar1 <- rbind(c("DATASET_LABEL",",barchart","",""),propbar1)
propbar1 <- rbind(c("SEPARATOR"," COMMA","",""),propbar1)
propbar1 <- rbind(c("DATASET_MULTIBAR","","",""),propbar1)
write.table(propbar1,"itolpropbar1.txt",col.names=FALSE,row.names=FALSE,sep="",quote=FALSE)

```

```{r itolannotationdonor2,cache=TRUE,warning=FALSE,message=FALSE,dpi=dpi,out.width="100%"}
currentotuname2 <- donor2fastaotusforfylogeny$V1
RAXMLotuname2 <- paste("QUERY___",currentotuname2,sep="")
otuname2df <- cbind(currentname2=RAXMLotuname2,wantedname2=wantedforfylogeny2)

wantedsangername2 <- splittax(read.table('DataS20.taxonomy'),"seqs")
wantedsangername2$Genus <- mapvalues(wantedsangername2$Genus,from=c("Enterobacteriaceae_unclassified","Erysipelotrichaceae_unclassified","Lachnospiraceae_unclassified","Lactobacillales_unclassified","Actinobacteria_unclassified","Burkholderiales_unclassified","Clostridiales_unclassified"),to=c("Enterobacteriaceae","Erysipelotrichaceae","Lachnospiraceae","Lactobacillales","Actinobacteria","Burkholderiales","Clostridiales"))
currentsangername2 <-as.character(wantedsangername2$id)
wantedsangername2 <- as.character(paste(wantedsangername2$id,wantedsangername2$Genus))
sangername2df <- cbind(currentname2=currentsangername2,wantedname2=wantedsangername2)

itolname2 <- data.frame(rbind(otuname2df,sangername2df))
itolname2$itolcode <- paste(itolname2$currentname2,",",itolname2$wantedname2,sep="")
itollabel2<- c("LABELS","SEPARATOR COMMA","DATA",itolname2$itolcode)
write.table(itollabel2,"itollabel2.txt",row.names=FALSE,col.names=FALSE,quote=FALSE)

#style labels
itollabelstyle2 <- paste(currentsangername2,",label",",#000000",",bold",",1",sep="")
itollabelstyle2<- c("TREE_COLORS","SEPARATOR COMMA","DATA",itollabelstyle2)
write.table(itollabelstyle2,"itollabelstyle2.txt",row.names=FALSE,col.names=FALSE,quote=FALSE)

# Stacked bar charts of the relative abundance 
propbar2 <- subset(shared3minsingletonwnwnprop*100,select=c(Donor2_high4_L.V4,Donor2_low4_L.V4,FS_2_isolationhigh.V4))
propbar2 <- propbar2[rownames(propbar2)%in%donor2topotusanger$QueryName,]
propbar2 <- round(propbar2,2)
propbar2 <- rownames_to_column(propbar2)
propbar2$rowname <-paste(RDPtax_noprob[propbar2$rowname,]$Genus,propbar2$rowname,sep="_")
propbar2$rowname<- paste("QUERY___",propbar2$rowname,sep="")
propbar2$high <- paste(",",propbar2$Donor2_high4_L.V4,sep="")
propbar2$low<- paste(",",propbar2$Donor2_low4_L.V4,sep="")
propbar2$FS <- paste(",",propbar2$FS_2_isolationhigh.V4,sep="")
propbar2 <- propbar2[,-c(2:4)]
propbar2 <- rbind(c("DATA","","",""),propbar2)
propbar2 <- rbind(c("DATASET_SCALE",",5",",10",",25"),propbar2)
propbar2 <- rbind(c("ALIGN_FIELDS",",0","",""),propbar2)
propbar2 <- rbind(c("LEGEND_TITLE",",Relative abundance (%)","",""),propbar2)
propbar2 <- rbind(c("LEGEND_SHAPES",",1",",1",",1"),propbar2)
propbar2 <- rbind(c("LEGEND_COLORS",",#323C4D",",#A03D44",",#98B736"),propbar2)
propbar2 <- rbind(c("LEGEND_LABELS",",pH6.8",",pH5.8",",Fecal slurry"),propbar2)
propbar2 <- rbind(c("WIDTH",",350","",""),propbar2)
propbar2 <- rbind(c("FIELD_COLORS",",#323C4D",",#A03D44",",#98B736"),propbar2)
propbar2 <- rbind(c("FIELD_LABELS",",f1",",f2",",f3"),propbar2)
propbar2 <- rbind(c("COLOR",",#ff0000","",""),propbar2)
propbar2 <- rbind(c("DATASET_LABEL",",barchart","",""),propbar2)
propbar2 <- rbind(c("SEPARATOR"," COMMA","",""),propbar2)
propbar2 <- rbind(c("DATASET_MULTIBAR","","",""),propbar2)
write.table(propbar2,"itolpropbar2.txt",col.names=FALSE,row.names=FALSE,sep="",quote=FALSE)
```

```{r itolannotationdonor3,cache=TRUE,warning=FALSE,message=FALSE,dpi=dpi,out.width="100%"}
currentotuname3 <- donor3fastaotusforfylogeny$V1
RAXMLotuname3 <- paste("QUERY___",currentotuname3,sep="")
otuname3df <- cbind(currentname3=RAXMLotuname3,wantedname3=wantedforfylogeny3)

wantedsangername3 <- splittax(read.table('DataS21.taxonomy'),"seqs")
wantedsangername3$Genus <- mapvalues(wantedsangername3$Genus,from=c("Enterobacteriaceae_unclassified","Erysipelotrichaceae_unclassified","Lachnospiraceae_unclassified","Lactobacillales_unclassified","Actinobacteria_unclassified","Burkholderiales_unclassified","Clostridiales_unclassified"),to=c("Enterobacteriaceae","Erysipelotrichaceae","Lachnospiraceae","Lactobacillales","Actinobacteria","Burkholderiales","Clostridiales"))
currentsangername3 <-as.character(wantedsangername3$id)
wantedsangername3 <- as.character(paste(wantedsangername3$id,wantedsangername3$Genus))
sangername3df <- cbind(currentname3=currentsangername3,wantedname3=wantedsangername3)

itolname3 <- data.frame(rbind(otuname3df,sangername3df))
itolname3$itolcode <- paste(itolname3$currentname3,",",itolname3$wantedname3,sep="")
itollabel3<- c("LABELS","SEPARATOR COMMA","DATA",itolname3$itolcode)
write.table(itollabel3,"itollabel3.txt",row.names=FALSE,col.names=FALSE,quote=FALSE)

#style labels
itollabelstyle3 <- paste(currentsangername3,",label",",#000000",",bold",",1",sep="")
itollabelstyle3<- c("TREE_COLORS","SEPARATOR COMMA","DATA",itollabelstyle3)
write.table(itollabelstyle3,"itollabelstyle3.txt",row.names=FALSE,col.names=FALSE,quote=FALSE)

# Stacked bar charts of the relative abundance 
propbar3 <- subset(shared3minsingletonwnwnprop*100,select=c(Donor3_high4_L.V4,Donor3_low4_L.V4,FS_3_isolationhigh.V4))
propbar3 <- propbar3[rownames(propbar3)%in%donor3topotusanger$QueryName,]
propbar3 <- round(propbar3,2)
propbar3 <- rownames_to_column(propbar3)
propbar3$rowname <-paste(RDPtax_noprob[propbar3$rowname,]$Genus,propbar3$rowname,sep="_")
propbar3$rowname<- paste("QUERY___",propbar3$rowname,sep="")
propbar3$high <- paste(",",propbar3$Donor3_high4_L.V4,sep="")
propbar3$low<- paste(",",propbar3$Donor3_low4_L.V4,sep="")
propbar3$FS <- paste(",",propbar3$FS_3_isolationhigh.V4,sep="")
propbar3 <- propbar3[,-c(2:4)]
propbar3 <- rbind(c("DATA","","",""),propbar3)
propbar3 <- rbind(c("DATASET_SCALE",",25",",50",",100"),propbar3)
propbar3 <- rbind(c("ALIGN_FIELDS",",0","",""),propbar3)
propbar3 <- rbind(c("LEGEND_TITLE",",Relative abundance (%)","",""),propbar3)
propbar3 <- rbind(c("LEGEND_SHAPES",",1",",1",",1"),propbar3)
propbar3 <- rbind(c("LEGEND_COLORS",",#323C4D",",#A03D44",",#98B736"),propbar3)
propbar3 <- rbind(c("LEGEND_LABELS",",pH6.8",",pH5.8",",Fecal slurry"),propbar3)
propbar3 <- rbind(c("WIDTH",",350","",""),propbar3)
propbar3 <- rbind(c("FIELD_COLORS",",#323C4D",",#A03D44",",#98B736"),propbar3)
propbar3 <- rbind(c("FIELD_LABELS",",f1",",f2",",f3"),propbar3)
propbar3 <- rbind(c("COLOR",",#ff0000","",""),propbar3)
propbar3 <- rbind(c("DATASET_LABEL",",barchart","",""),propbar3)
propbar3 <- rbind(c("SEPARATOR"," COMMA","",""),propbar3)
propbar3 <- rbind(c("DATASET_MULTIBAR","","",""),propbar3)
write.table(propbar3,"itolpropbar3.txt",col.names=FALSE,row.names=FALSE,sep="",quote=FALSE)

```

```{r itolannotationdonor4,cache=TRUE,warning=FALSE,message=FALSE,dpi=dpi,out.width="100%"}

currentotuname4 <- donor4fastaotusforfylogeny$V1
RAXMLotuname4 <- paste("QUERY___",currentotuname4,sep="")
otuname4df <- cbind(currentname4=RAXMLotuname4,wantedname4=wantedforfylogeny4)

wantedsangername4 <- splittax(read.table('DataS22.taxonomy'),"seqs")
wantedsangername4$Genus <- mapvalues(wantedsangername4$Genus,from=c("Enterobacteriaceae_unclassified","Erysipelotrichaceae_unclassified","Lachnospiraceae_unclassified","Lactobacillales_unclassified","Actinobacteria_unclassified","Burkholderiales_unclassified","Clostridiales_unclassified","Ruminococcaceae_unclassified","Coriobacteriaceae_unclassified","Lactobacillaceae_unclassified","Microbacteriaceae_unclassified"),to=c("Enterobacteriaceae","Erysipelotrichaceae","Lachnospiraceae","Lactobacillales","Actinobacteria","Burkholderiales","Clostridiales","Ruminococcaceae","Coriobacteriaceae","Lactobacillaceae","Microbacteriaceae"))
currentsangername4 <-as.character(wantedsangername4$id)
wantedsangername4 <- as.character(paste(wantedsangername4$id,wantedsangername4$Genus))
sangername4df <- cbind(currentname4=currentsangername4,wantedname4=wantedsangername4)

itolname4 <- data.frame(rbind(otuname4df,sangername4df))
itolname4$itolcode <- paste(itolname4$currentname4,",",itolname4$wantedname4,sep="")
itollabel4<- c("LABELS","SEPARATOR COMMA","DATA",itolname4$itolcode)
write.table(itollabel4,"itollabel4.txt",row.names=FALSE,col.names=FALSE,quote=FALSE)

#style labels
itollabelstyle4 <- paste(currentsangername4,",label",",#000000",",bold",",1",sep="")
itollabelstyle4<- c("TREE_COLORS","SEPARATOR COMMA","DATA",itollabelstyle4)
write.table(itollabelstyle4,"itollabelstyle4.txt",row.names=FALSE,col.names=FALSE,quote=FALSE)

# Stacked bar charts of the relative abundance 
propbar4 <- subset(shared4minsingletonwnwnprop*100,select=c(Kim8_Donor4_high4_L,Kim4_Donor4_low4_L,Kim1_Donor4_FS_high))
propbar4 <- propbar4[rownames(propbar4)%in%donor4topotusanger$QueryName,]
propbar4 <- round(propbar4,2)
propbar4 <- rownames_to_column(propbar4)
propbar4$rowname <-paste(RDPtax4_noprob[propbar4$rowname,]$Genus,propbar4$rowname,sep="_")
propbar4$rowname<- paste("QUERY___",propbar4$rowname,sep="")
propbar4$high <- paste(",",propbar4$Kim8_Donor4_high4_L,sep="")
propbar4$low<- paste(",",propbar4$Kim4_Donor4_low4_L,sep="")
propbar4$FS <- paste(",",propbar4$Kim1_Donor4_FS_high,sep="")
propbar4 <- propbar4[,-c(2:4)]
propbar4 <- rbind(c("DATA","","",""),propbar4)
propbar4 <- rbind(c("DATASET_SCALE",",25",",50",",100"),propbar4)
propbar4 <- rbind(c("ALIGN_FIELDS",",0","",""),propbar4)
propbar4 <- rbind(c("LEGEND_TITLE",",Relative abundance (%)","",""),propbar4)
propbar4 <- rbind(c("LEGEND_SHAPES",",1",",1",",1"),propbar4)
propbar4 <- rbind(c("LEGEND_COLORS",",#323C4D",",#A03D44",",#98B736"),propbar4)
propbar4 <- rbind(c("LEGEND_LABELS",",pH6.8",",pH5.8",",Fecal slurry"),propbar4)
propbar4 <- rbind(c("WIDTH",",350","",""),propbar4)
propbar4 <- rbind(c("FIELD_COLORS",",#323C4D",",#A03D44",",#98B736"),propbar4)
propbar4 <- rbind(c("FIELD_LABELS",",f1",",f2",",f3"),propbar4)
propbar4 <- rbind(c("COLOR",",#ff0000","",""),propbar4)
propbar4 <- rbind(c("DATASET_LABEL",",barchart","",""),propbar4)
propbar4 <- rbind(c("SEPARATOR"," COMMA","",""),propbar4)
propbar4 <- rbind(c("DATASET_MULTIBAR","","",""),propbar4)
write.table(propbar4,"itolpropbar4.txt",col.names=FALSE,row.names=FALSE,sep="",quote=FALSE)

```
