# Supplementary material for: Isolation of wheat bran-colonizing and metabolizing species from the human fecal microbiota
Source: PeerJ. 2019 Jan 25;7:e6293. doi: 10.7717/peerj.6293 (PMC6348960; doi:10.7717/peerj.6293)
Supplement: Data S3 [file peerj-07-6293-s003.csv]

Donor	pHstart	Enrichment	pHend	acetate	propionate	isobutyrate	butyrate	isovalerate	valerate	isocaproate	caproate
2	6.8	0	NA	8.462824526	2.385026866	0.331330836	2.217202134	0.493607167	0.434189954	0	0
2	5.8	0	NA	8.462824526	2.385026866	0.331330836	2.217202134	0.493607167	0.434189954	0	0
2	6.8	1	5.4	52.88379641	5.002314837	0.117702871	5.552486891	0.19048781	0.167055909	0	0
2	5.8	1	4.65	48.33299153	4.463000405	0	4.927605947	0.175925585	0.152404387	0	0
2	6.8	2	5.42	63.32997561	3.947943027	0	11.01677403	0	0	0	0
2	5.8	2	4.32	51.15497832	0	0	0.157242992	0	0	0	0
2	6.8	3	5.71	40.68009248	4.742425543	0	8.756975145	0	0	0	0
2	5.8	3	4.56	17.00973476	0	0	0	0	0	0	0
2	6.8	4	4.92	68.46153049	3.171080059	0	9.46828873	0	0	0	0
2	5.8	4	4.71	17.56691904	0	0	0	0	0	0	0
1	6.8	0	NA	8.72328523	3.453026866	0.274791057	3.440292135	0.305613238	0.44730892	0	0
1	5.8	0	NA	8.72328523	3.453026866	0.274791057	3.440292135	0.305613238	0.44730892	0	0
1	6.8	1	5.52	32.78007351	12.25046578	0.227182386	31.15690705	0.374252619	1.594819348	0	0
1	5.8	1	4.54	44.19724356	4.903739166	0.103489275	18.89647895	0.104690688	0.140213453	0	0
1	6.8	2	5.21	53.28299831	5.341415148	0	33.63281807	0	0	0	0
1	5.8	2	3.97	42.37224695	0.167149183	0.101872205	0.192672568	0	0	0	0
1	6.8	3	5.06	59.71582859	1.923928446	0	12.88673976	0	0	0	0
1	5.8	3	3.99	40.07275813	0	0.105729883	0	0	0	0	0
1	6.8	4	4.75	68.93992547	1.751152153	0	10.29116945	0	0	0	0
1	5.8	4	4.06	29.33597121	0	0	0	0	0	0	0
1	6.8	NA	6.02	15.98531843	0	0	0	0	0	0	0
1	5.8	NA	5.56	6.994813686	0	0	0	0	0	0	0
3	6.8	0	NA	12.96221003	7.279567436	0.314363863	3.390237203	0.424594928	0.636571624	0	0.116993305
3	5.8	0	NA	12.96221003	7.279567436	0.314363863	3.390237203	0.424594928	0.636571624	0	0.116993305
3	6.8	1	6.42	30.18206944	12.94000162	0.277112019	8.034180456	0.340214433	0.308465289	0	0
3	5.8	1	5.41	23.16174289	8.17145079	0.170077176	5.333728067	0.25079859	0.278074023	0	0
3	6.8	2	6.41	51.35577879	0.330494127	0	4.884837589	0	0	0	0
3	5.8	2	5.09	26.78696443	0.276141488	0	1.63073726	0	0	0	0
3	6.8	3	6.46	35.11222188	0.162777373	0	3.017357167	0	0	0	0
3	5.8	3	5.06	24.42826626	0	0	0.321517875	0	0	0	0
3	6.8	4	6.59	31.95475678	0	0	1.477538304	0	0	0	0
3	5.8	4	5.14	26.86977879	0	0	0.644404721	0	0	0	0
4	6.8	0	NA	7.401464431	2.324315107	0.319277267	1.699560776	0.459329286	0.347295408	0	0
4	5.8	0	NA	7.401464431	2.324315107	0.319277267	1.699560776	0.459329286	0.347295408	0	0
4	6.8	1	6.37	38.67578083	8.038219792	0.268469186	11.36544093	0.465551552	0.354825614	0	0
4	5.8	1	5.55	31.5134729	6.122435804	0.161285893	15.53319124	0.292668951	0.20552394	0	0
4	6.8	2	6.31	39.66170596	6.578142298	0	16.60332811	0	0	0	0
4	5.8	2	5.04	20.39089566	0.353367625	0	5.874414482	0	0	0	0
4	6.8	3	6.15	43.55475339	3.046268665	0	16.48069209	0	0	0	0
4	5.8	3	5.13	21.44352947	0	0	1.716755192	0	0	0	0
4	6.8	4	6.13	39.61585671	1.374951532	0	8.911076836	0	0	0	0
4	5.8	4	5.05	23.7425935	0	0	0.458561117	0	0	0	0
