# Supplementary material for: Isolation of wheat bran-colonizing and metabolizing species from the human fecal microbiota
Source: PeerJ. 2019 Jan 25;7:e6293. doi: 10.7717/peerj.6293 (PMC6348960; doi:10.7717/peerj.6293)
Supplement: Data S4 [file peerj-07-6293-s004.csv]

Group	Otu0001	Otu0002	Otu0003	Otu0004	Otu0005	Otu0006	Otu0007	Otu0008	Otu0009	Otu0010	Otu0011	Otu0012	Otu0013	Otu0014	Otu0015	Otu0016	Otu0017	Otu0018	Otu0019	Otu0020	Otu0021	Otu0022	Otu0023	Otu0024	Otu0025	Otu0026	Otu0027	Otu0028	Otu0029	Otu0030	Otu0031	Otu0032	Otu0033	Otu0034	Otu0035	Otu0036	Otu0037	Otu0038	Otu0039	Otu0040	Otu0041	Otu0042	Otu0043	Otu0044	Otu0045	Otu0046	Otu0047	Otu0048	Otu0049
Controle_high_B.V4	0	22708	2	0	0	0	0	0	0	0	0	0	0	1	0	0	0	0	0	0	0	0	0	0	0	0	0	0	0	0	0	0	0	0	0	0	0	0	0	0	0	0	0	0	0	0	667	0	0
Controle_high_L.V4	1	25025	0	0	0	0	0	0	0	0	0	0	0	0	0	0	0	0	0	0	0	0	0	0	0	0	0	1	0	0	0	0	0	0	0	0	0	0	0	0	0	0	0	0	0	0	361	0	0
Controle_low_B.V4	11	14675	2	0	5	0	1	1	1	1	8	0	0	0	0	0	0	0	0	0	0	0	0	0	0	3	0	0	0	2	0	0	0	6	0	0	0	0	0	0	1	0	0	0	0	0	0	0	0
Controle_low_L.V4	1	29743	0	1	0	0	0	0	0	0	1	0	0	0	0	0	0	0	0	0	0	0	0	0	0	0	0	0	0	0	0	0	0	0	0	0	0	0	0	0	0	0	0	0	0	0	0	0	0
Donor1_high4_B.V4	5366	0	8686	0	0	0	0	32	1217	5053	4	0	0	0	2856	0	0	0	0	3	0	6	0	110	0	8	0	13	0	7	0	0	2	0	0	0	0	0	0	0	45	0	6	0	0	7	0	0	9
Donor1_high4_L.V4	4483	0	4433	0	1	0	0	72	2459	11201	9	0	0	0	346	0	0	0	0	12	0	15	0	104	0	25	0	22	0	6	0	0	11	0	0	0	0	0	0	0	49	0	19	0	0	16	0	0	9
Donor1_low4_B.V4	10784	0	8073	0	0	0	0	6534	0	0	0	0	0	0	0	0	0	0	0	0	0	0	0	0	0	0	0	0	0	0	0	0	0	0	0	0	0	0	0	0	0	0	0	0	0	0	0	0	0
Donor1_low4_L.V4	1805	0	9093	0	0	0	0	12334	0	0	0	0	0	0	0	0	0	0	0	0	0	1	0	0	0	0	0	0	0	0	0	0	0	1	0	0	0	0	0	0	0	0	0	0	0	0	0	0	0
Donor2_high1_B.V4	819	0	1	0	1048	0	2009	0	2014	0	363	7844	126	0	17	2393	929	0	321	969	0	0	0	132	151	157	0	13	339	275	181	55	115	0	14	281	98	82	507	314	143	30	6	32	156	0	0	88	0
Donor2_high1_L.V4	1536	0	3	0	708	0	683	0	3022	0	1360	356	594	0	35	3120	1062	0	774	207	0	0	0	116	30	732	0	79	415	851	504	80	398	0	21	422	206	20	523	711	349	184	36	47	30	0	0	8	0
Donor2_high2_B.V4	9046	0	209	0	1578	0	1547	0	85	0	38	3037	2427	0	30	63	868	0	176	1283	0	0	0	615	4	42	0	150	129	48	24	4	120	0	23	128	4	1	0	0	52	0	5	73	2	0	0	5	0
Donor2_high2_L.V4	8811	4	1268	0	4178	0	4954	0	37	0	87	249	376	0	84	25	459	0	305	285	0	0	0	162	4	341	0	425	428	92	106	12	483	0	36	451	2	0	0	0	188	4	21	325	14	0	0	1	0
Donor2_high3_B.V4	13137	0	44	1	1196	0	17	0	1	0	0	301	5484	0	268	0	75	0	48	292	0	0	0	221	0	0	0	166	0	0	0	4	66	0	1	8	0	0	0	0	15	0	0	20	0	0	0	0	0
Donor2_high3_L.V4	11813	0	470	1	5672	0	57	0	0	0	0	67	182	0	625	0	474	0	436	120	0	0	0	201	0	0	0	430	0	0	0	19	312	0	1	57	0	0	0	0	86	0	0	227	0	0	0	0	0
Donor2_high4_B.V4	14871	0	120	0	5949	0	0	0	0	0	0	81	2084	4	1769	0	1	0	4	326	0	0	0	457	0	0	0	72	0	0	0	2	16	0	0	2	0	0	0	0	4	0	0	34	0	0	0	0	0
Donor2_high4_L.V4	4371	0	348	0	9500	0	0	0	0	0	0	19	306	0	4358	0	5	0	22	130	0	0	0	82	0	0	0	600	0	0	1	3	15	0	0	0	0	0	0	0	13	0	0	215	0	0	0	0	0
Donor2_low1_B.V4	12066	0	5	0	394	0	316	0	394	0	2348	965	109	0	92	483	296	0	256	10	0	0	0	182	0	24	0	225	349	19	221	28	34	0	34	56	20	73	279	174	57	25	2	11	23	0	0	19	0
Donor2_low1_L.V4	36	0	0	0	31	0	19	0	25	0	47	26	7	0	7	22	92	0	54	0	0	0	0	1	0	10	0	0	51	12	24	6	1	0	3	5	2	0	0	1	11	28	0	0	0	0	0	1	0
Donor2_low2_B.V4	21035	0	0	1956	3	0	4	0	0	0	20	44	3	6	0	9	2	1	1	0	0	0	0	0	0	1	0	0	7	0	4	0	0	0	0	0	1	8	1	3	1	1	0	0	0	0	0	0	0
Donor2_low2_L.V4	17664	0	2	6930	3	0	2	0	1	0	10	13	3	1	1	1	4	1	12	0	0	0	0	0	0	0	0	0	2	1	3	0	0	0	1	0	1	1	1	2	0	0	0	0	0	0	0	0	0
Donor2_low3_B.V4	15308	0	0	4010	0	0	0	0	0	0	0	0	0	218	0	0	0	147	0	0	0	0	0	0	0	0	0	0	0	0	0	0	0	0	0	0	0	0	0	0	0	0	0	0	0	0	0	0	0
Donor2_low3_L.V4	68	0	0	5611	0	0	0	0	0	0	0	0	0	13	0	0	0	31	0	0	0	0	0	0	0	0	0	0	0	0	0	0	0	0	0	0	0	0	0	0	0	0	0	0	0	0	0	0	0
Donor2_low4_B.V4	15544	2	1	717	2	0	0	0	0	0	0	0	0	6563	0	0	0	3450	0	0	0	0	0	0	0	0	0	0	0	0	0	0	0	0	0	0	0	0	0	0	0	0	0	0	0	0	0	0	0
Donor2_low4_Brep.V4	10324	2	3	473	0	0	0	0	0	0	0	0	0	4652	0	0	0	2413	0	0	0	0	0	0	0	0	0	0	0	0	0	0	0	0	0	0	0	0	0	0	0	0	0	0	0	0	0	0	0
Donor2_low4_L.V4	751	0	0	25594	0	0	0	0	0	0	0	0	0	238	0	0	0	135	0	0	0	0	0	0	0	0	0	0	0	0	0	0	0	0	0	0	0	0	0	0	0	0	0	0	0	0	0	0	0
Donor3_high1_B.V4	955	7	24	0	1676	1334	304	3	1064	0	32	0	36	0	42	30	378	0	429	143	169	20	839	61	2751	49	662	23	54	13	95	269	161	5	76	24	52	168	17	2	28	21	32	95	693	37	0	110	59
Donor3_high1_L.V4	2352	76	649	0	3505	1203	530	12	2017	0	136	0	124	0	227	57	557	0	251	11	242	166	1871	64	200	194	88	274	89	84	442	639	128	13	340	99	503	482	11	5	84	108	104	45	66	395	0	326	236
Donor3_high4_B.V4	381	438	3649	0	117	0	5271	0	5	0	0	0	0	0	167	0	0	0	6	0	0	3338	45	0	2	0	0	12	0	0	0	0	39	0	11	2	0	0	0	0	0	1	329	11	0	327	0	0	0
Donor3_high4_L.V4	8	2743	7193	0	3	0	831	0	2	0	0	0	0	0	72	0	0	0	0	0	0	120	3	0	0	0	0	4	0	0	0	0	46	0	0	0	0	0	0	0	0	0	407	40	0	73	0	0	0
Donor3_low1_B.V4	3473	0	9	0	920	8585	114	1	241	0	22	0	24	0	8	2	234	0	178	0	907	26	231	7	2	5	132	62	45	4	110	249	30	4	35	36	47	257	12	13	20	10	14	35	30	25	0	33	78
Donor3_low1_L.V4	1455	4	34	0	774	5347	101	0	296	0	192	0	29	0	41	23	270	0	55	0	1147	70	547	10	7	80	357	120	33	29	233	239	26	19	202	71	210	276	16	4	24	121	3	15	15	109	0	72	257
Donor3_low4_B.V4	6438	27	10270	0	4	1	276	2	5	0	0	0	4	0	55	0	0	0	10	0	0	50	0	0	0	0	0	0	0	0	0	0	7	0	1	0	0	0	0	0	0	0	15	0	0	4	0	0	0
Donor3_low4_L.V4	696	150	11191	0	1	0	1282	0	30	0	0	0	0	0	182	0	0	0	79	0	0	135	0	1	0	0	0	0	0	0	0	0	59	0	11	0	0	0	0	0	0	0	371	0	0	0	0	0	0
FS_1_isolationhigh.V4	560	0	81	0	1067	0	1149	0	674	290	6144	0	185	0	21	0	989	0	193	342	0	0	0	521	29	1086	0	39	455	177	75	243	40	1818	3	0	148	16	90	140	105	395	14	33	33	14	0	165	58
FS_2_isolationhigh.V4	171	0	1	0	2474	0	1640	0	3032	0	2793	382	228	0	109	2580	1626	0	866	147	0	0	0	206	16	287	0	49	308	1012	410	146	70	0	522	104	226	54	77	79	133	429	3	61	27	0	0	18	0
FS_3_isolationhigh.V4	580	0	3	0	1169	8793	731	4	757	0	28	0	41	0	275	6	298	0	188	30	1620	29	380	426	25	13	1750	49	123	11	130	551	40	7	510	21	64	144	9	40	51	80	0	5	38	31	0	34	172
FS_1_isolationlow.V4	560	0	81	0	1067	0	1149	0	674	290	6144	0	185	0	21	0	989	0	193	342	0	0	0	521	29	1086	0	39	455	177	75	243	40	1818	3	0	148	16	90	140	105	395	14	33	33	14	0	165	58
FS_2_isolationlow.V4	171	0	1	0	2474	0	1640	0	3032	0	2793	382	228	0	109	2580	1626	0	866	147	0	0	0	206	16	287	0	49	308	1012	410	146	70	0	522	104	226	54	77	79	133	429	3	61	27	0	0	18	0
FS_3_isolationlow.V4	580	0	3	0	1169	8793	731	4	757	0	28	0	41	0	275	6	298	0	188	30	1620	29	380	426	25	13	1750	49	123	11	130	551	40	7	510	21	64	144	9	40	51	80	0	5	38	31	0	34	172
[truncated: 1,498 more columns]
