# Supplementary material for: Isolation of wheat bran-colonizing and metabolizing species from the human fecal microbiota
Source: PeerJ. 2019 Jan 25;7:e6293. doi: 10.7717/peerj.6293 (PMC6348960; doi:10.7717/peerj.6293)
Supplement: Data S5 [file peerj-07-6293-s005.csv]

Group	Otu0001	Otu0002	Otu0003	Otu0004	Otu0005	Otu0006	Otu0007	Otu0008	Otu0009	Otu0010	Otu0011	Otu0012	Otu0013	Otu0014	Otu0015	Otu0016	Otu0017	Otu0018	Otu0019	Otu0020	Otu0021	Otu0022	Otu0023	Otu0024	Otu0025	Otu0026	Otu0027	Otu0028	Otu0029	Otu0030	Otu0031	Otu0032	Otu0033	Otu0034	Otu0035	Otu0036	Otu0037	Otu0038	Otu0039	Otu0040	Otu0041	Otu0042	Otu0043	Otu0044	Otu0045	Otu0046	Otu0047	Otu0048	Otu0049
Kim1_Donor4_FS_high	0	0	0	0	0	0	0	0	0	0	0	0	0	0	0	0	0	0	0	0	0	0	0	0	0	0	0	0	0	0	0	0	0	0	0	0	0	0	0	0	0	0	0	0	0	0	0	0	0
Kim1_Donor4_FS_low	0	0	0	0	0	0	0	0	0	0	0	0	0	0	0	0	0	0	0	0	0	0	0	0	0	0	0	0	0	0	0	0	0	0	0	0	0	0	0	0	0	0	0	0	0	0	0	0	0
Kim2_Donor4_low1_L	0	0	1	0	0	0	0	0	0	0	0	0	0	0	0	1	0	0	0	1	0	0	0	0	0	0	0	0	0	0	0	0	0	0	0	0	0	0	0	0	0	0	0	0	0	0	0	0	0
Kim3_Donor4_low1_B	0	0	0	0	0	0	0	0	0	0	0	0	0	0	0	0	0	0	0	0	0	0	0	0	0	0	0	0	0	0	0	0	0	0	0	0	0	0	0	0	0	0	0	0	0	0	0	0	0
Kim4_Donor4_low4_L	48797	5126	124	253	3729	2060	163	1458	585	39	0	34	1	1	2	3	101	40	0	1	1	2	0	0	13	0	7	1	0	2	10	17	1	0	7	8	5	1	0	0	1	0	3	0	1	0	3	0	0
Kim5_Donor4_low4_B	14305	16635	29	13573	134	666	35	122	69	4	0	479	0	0	273	0	2	43	0	1	0	0	0	0	3	0	19	0	0	1	7	1	18	6	9	3	4	0	0	0	1	0	6	10	8	0	2	0	0
Kim6_Donor4_high1_L	0	0	0	0	0	0	0	0	0	0	0	0	0	0	0	0	0	0	0	0	0	0	0	0	0	0	0	0	0	0	0	0	0	0	0	0	0	0	0	0	0	11	0	0	0	0	0	0	0
Kim7_Donor4_high1_B	0	44	5	0	0	0	0	0	0	4	0	3	1	0	0	4	0	0	0	2	0	3	0	0	0	2	1	0	0	0	0	0	0	0	0	0	0	0	1	0	0	0	0	0	0	0	1	2	0
Kim8_Donor4_high4_L	13324	664	9773	0	887	116	292	419	184	419	1137	4	216	195	0	187	21	5	2	59	89	43	47	15	34	17	1	19	0	1	5	4	0	0	1	1	2	2	1	4	6	0	2	0	0	4	1	1	4
Kim9_Donor4_high4_B	5424	9369	8911	0	748	311	1757	97	563	843	79	157	151	155	0	19	20	39	121	46	9	42	36	51	5	36	16	8	27	23	1	1	0	13	1	5	5	11	11	8	3	0	0	0	1	5	1	5	4
[truncated: 1,200 more columns]
