# Supplementary material for: Isolation of wheat bran-colonizing and metabolizing species from the human fecal microbiota
Source: PeerJ. 2019 Jan 25;7:e6293. doi: 10.7717/peerj.6293 (PMC6348960; doi:10.7717/peerj.6293)
Supplement: Data S8 [file peerj-07-6293-s008.csv]

Nameshared	Donor	pH	Enrichment	Lumen_bran	Number
Controle_high_B.V4	1	6.8	c	Bran	NA
Controle_high_L.V4	1	6.8	c	Lumen	72
Controle_low_B.V4	1	5.8	c	Bran	NA
Controle_low_L.V4	1	5.8	c	Lumen	74
Donor1_high4_B.V4	2	6.8	4	Bran	NA
Donor1_high4_L.V4	2	6.8	4	Lumen	8
Donor1_low4_B.V4	2	5.8	4	Bran	NA
Donor1_low4_L.V4	2	5.8	4	Lumen	9
Donor2_high1_B.V4	1	6.8	1	Bran	NA
Donor2_high1_L.V4	1	6.8	1	Lumen	56
Donor2_high2_B.V4	1	6.8	2	Bran	NA
Donor2_high2_L.V4	1	6.8	2	Lumen	60
Donor2_high3_B.V4	1	6.8	3	Bran	NA
Donor2_high3_L.V4	1	6.8	3	Lumen	64
Donor2_high4_B.V4	1	6.8	4	Bran	NA
Donor2_high4_L.V4	1	6.8	4	Lumen	68
Donor2_low1_B.V4	1	5.8	1	Bran	NA
Donor2_low1_L.V4	1	5.8	1	Lumen	58
Donor2_low2_B.V4	1	5.8	2	Bran	NA
Donor2_low2_L.V4	1	5.8	2	Lumen	62
Donor2_low3_B.V4	1	5.8	3	Bran	NA
Donor2_low3_L.V4	1	5.8	3	Lumen	66
Donor2_low4_B.V4	1	5.8	4	Bran	NA
Donor2_low4_Brep.V4	1	5.8	4	Bran	70
Donor2_low4_L.V4	1	5.8	4	Lumen	NA
Donor3_high1_B.V4	3	6.8	1	Bran	NA
Donor3_high1_L.V4	3	6.8	1	Lumen	112
Donor3_high4_B.V4	3	6.8	4	Bran	NA
Donor3_high4_L.V4	3	6.8	4	Lumen	124
Donor3_low1_B.V4	3	5.8	1	Bran	NA
Donor3_low1_L.V4	3	5.8	1	Lumen	114
Donor3_low4_B.V4	3	5.8	4	Bran	NA
Donor3_low4_L.V4	3	5.8	4	Lumen	126
FS_1_isolationhigh.V4	2	6.8	0	FS	1
FS_2_isolationhigh.V4	1	6.8	0	FS	55
FS_3_isolationhigh.V4	3	6.8	0	FS	111
FS_1_isolationlow.V4	2	5.8	0	FS	NA
FS_2_isolationlow.V4	1	5.8	0	FS	NA
FS_3_isolationlow.V4	3	5.8	0	FS	NA
