# Supplementary material for: Isolation of wheat bran-colonizing and metabolizing species from the human fecal microbiota
Source: PeerJ. 2019 Jan 25;7:e6293. doi: 10.7717/peerj.6293 (PMC6348960; doi:10.7717/peerj.6293)
Supplement: Data S9 [file peerj-07-6293-s009.csv]

Nameshared	Donor	pH	Enrichment	Lumen_bran	Number
Kim1_Donor4_FS_high	4	6.8	0	FS	164
Kim1_Donor4_FS_low	4	5.8	0	FS	164
Kim2_Donor4_low1_L	4	5.8	1	Lumen	167
Kim3_Donor4_low1_B	4	5.8	1	Bran	168
Kim4_Donor4_low4_L	4	5.8	4	Lumen	179
Kim5_Donor4_low4_B	4	5.8	4	Bran	180
Kim6_Donor4_high1_L	4	6.8	1	Lumen	165
Kim7_Donor4_high1_B	4	6.8	1	Bran	166
Kim8_Donor4_high4_L	4	6.8	4	Lumen	177
Kim9_Donor4_high4_B	4	6.8	4	Bran	178
