# Supplementary material for: Isolation of wheat bran-colonizing and metabolizing species from the human fecal microbiota
Source: PeerJ. 2019 Jan 25;7:e6293. doi: 10.7717/peerj.6293 (PMC6348960; doi:10.7717/peerj.6293)
Supplement: Data S11 [file peerj-07-6293-s011.r]

# papertheme function
# version 2015
# Kim De Paepe

### Input of function
#ggplot object without any formatting 

### WHAT THIS FUNCTION DOES
# Removes grey background
# Puts black axis ticks
# Remove grid lines
# Size of axis labels (going together with the axis ticks)
# Size of axis titles

### Arguments of function
# only the input object


papertheme <- function(ggplotobject){
  library(ggplot2)  
  
  ggplotnewobject <- ggplotobject + theme_update(axis.ticks.x = element_line(colour = "black"), 
                                                 axis.ticks.y =element_line(colour = "black"),
                                                 panel.background = element_rect(fill = "white"),
                                                 legend.position = "bottom",
                                                 panel.grid.major=element_blank(),
                                                 panel.grid.minor=element_blank(),
                                                 axis.line.x  = element_line(colour = "black"),
                                                 axis.line.y=element_line(colour="black"),
                                                 axis.text.x = element_text(size = 20,family='sans',angle=0),
                                                 axis.text.y = element_text(size = 20,family='sans',angle=0),
                                                 axis.title.x = element_text(size =20,family='sans',angle=0),
                                                 axis.title.y = element_text(size=20,family='sans',angle=90),
                                                 legend.text = element_text(size=20,family='sans',angle=0),
                                                 legend.title = element_text(size=20,family='sans',angle=0),
                                                 strip.background = element_rect(colour="white", fill="white"),
                                                 panel.border = element_rect(colour = "black"),
                                                 strip.text = element_text(size=20,angle=0,family='sans'),
                                                 legend.key.size = unit(1.5, 'lines'),
                                                 plot.title=element_text(size=20,family='sans',angle=0))
  
  return(ggplotnewobject)  }
