# Supplementary material for: Isolation of wheat bran-colonizing and metabolizing species from the human fecal microbiota
Source: PeerJ. 2019 Jan 25;7:e6293. doi: 10.7717/peerj.6293 (PMC6348960; doi:10.7717/peerj.6293)
Supplement: Data S13 [file peerj-07-6293-s013.report]

QueryName	QueryLength	TemplateName	TemplateLength	SearchMethod	SearchScore	AlignmentMethod	QueryStart	QueryEnd	TemplateStart	TemplateEnd	PairwiseAlignmentLength	GapsInQuery	GapsInTemplate	LongestInsert	SimBtwnQuery&Template
Otu0001	252	isolate88	777	kmer	98.37	needleman	1	252	427	678	252	0	0	0	100.00
Otu0002	252	isolate83	846	kmer	24.08	needleman	1	252	57	308	252	0	0	0	80.56
Otu0003	252	isolate83	846	kmer	24.08	needleman	1	252	57	308	252	0	0	0	80.56
Otu0004	252	isolate105	951	kmer	75.92	needleman	1	252	460	711	252	0	0	0	94.05
Otu0005	252	isolate109	956	kmer	29.39	needleman	1	252	460	711	252	0	0	0	80.56
Otu0006	252	isolate85	985	kmer	46.94	needleman	1	252	180	431	252	0	0	0	81.35
Otu0007	252	isolate109	956	kmer	29.39	needleman	1	252	460	711	252	0	0	0	80.16
Otu0008	252	isolate105	951	kmer	62.86	needleman	1	252	460	711	252	0	0	0	92.46
Otu0009	252	isolate81	983	kmer	57.55	needleman	1	252	175	426	252	0	0	0	90.08
Otu0010	251	isolate83	846	kmer	18.85	needleman	1	251	57	308	252	1	0	0	76.19
Otu0011	252	isolate84	987	kmer	99.18	needleman	1	252	184	435	252	0	0	0	100.00
Otu0012	251	isolate83	846	kmer	46.31	needleman	1	251	57	308	252	1	0	0	84.13
Otu0013	252	isolate81	983	kmer	19.18	needleman	1	252	175	426	252	0	0	0	75.79
Otu0014	252	isolate105	951	kmer	99.59	needleman	1	252	460	711	252	0	0	0	100.00
Otu0015	251	isolate83	846	kmer	36.89	needleman	1	251	57	308	252	1	0	0	78.57
Otu0016	252	isolate78	899	kmer	99.59	needleman	1	252	439	690	252	0	0	0	100.00
Otu0017	252	isolate81	983	kmer	72.24	needleman	1	252	175	426	252	0	0	0	93.65
Otu0018	252	isolate104	982	kmer	99.59	needleman	1	252	475	726	252	0	0	0	100.00
Otu0019	252	isolate81	983	kmer	62.04	needleman	1	252	175	426	252	0	0	0	91.27
Otu0020	252	isolate81	983	kmer	59.59	needleman	1	252	175	426	252	0	0	0	90.48
Otu0021	252	isolate85	985	kmer	46.94	needleman	1	252	180	431	252	0	0	0	81.35
Otu0022	252	isolate83	846	kmer	63.67	needleman	1	252	57	308	252	0	0	0	95.24
Otu0023	251	isolate101	1065	kmer	26.23	needleman	1	251	257	508	252	1	0	0	76.59
Otu0024	252	isolate81	983	kmer	67.76	needleman	1	252	175	426	252	0	0	0	92.06
Otu0025	252	isolate81	983	kmer	73.47	needleman	1	252	175	426	252	0	0	0	93.25
Otu0026	252	isolate78	899	kmer	77.96	needleman	1	252	439	690	252	0	0	0	95.63
Otu0027	252	isolate84	987	kmer	37.14	needleman	1	252	184	435	252	0	0	0	80.56
Otu0028	252	isolate96	948	kmer	97.14	needleman	1	252	403	654	252	0	0	0	100.00
Otu0029	252	isolate81	983	kmer	65.71	needleman	1	252	175	426	252	0	0	0	92.46
Otu0030	252	isolate79	932	kmer	84.08	needleman	1	252	134	385	252	0	0	0	97.22
Otu0031	252	isolate105	951	kmer	31.02	needleman	1	252	460	711	252	0	0	0	78.97
Otu0032	252	isolate81	983	kmer	62.04	needleman	1	252	175	426	252	0	0	0	90.48
Otu0033	252	isolate81	983	kmer	69.80	needleman	1	252	175	426	252	0	0	0	92.86
Otu0034	252	isolate78	899	kmer	81.22	needleman	1	252	439	690	252	0	0	0	96.43
Otu0035	252	isolate109	956	kmer	29.39	needleman	1	252	460	711	252	0	0	0	78.97
Otu0036	252	isolate105	951	kmer	31.43	needleman	1	252	460	711	252	0	0	0	80.95
Otu0037	252	isolate81	983	kmer	40.82	needleman	1	252	175	426	252	0	0	0	87.70
Otu0038	251	isolate83	846	kmer	39.34	needleman	1	251	57	308	252	1	0	0	88.10
Otu0039	252	isolate81	983	kmer	35.10	needleman	1	252	175	426	252	0	0	0	83.33
Otu0040	252	isolate81	983	kmer	31.02	needleman	1	252	175	426	252	0	0	0	84.52
Otu0041	252	isolate81	983	kmer	72.24	needleman	1	252	175	426	252	0	0	0	92.46
Otu0042	252	isolate86	984	kmer	35.10	needleman	1	252	181	432	252	0	0	0	86.90
Otu0043	252	isolate81	983	kmer	78.78	needleman	1	252	175	426	252	0	0	0	94.05
Otu0044	252	isolate81	983	kmer	59.59	needleman	1	252	175	426	252	0	0	0	91.67
Otu0045	252	isolate81	983	kmer	45.71	needleman	1	252	175	426	252	0	0	0	86.11
Otu0046	251	isolate105	951	kmer	40.98	needleman	1	251	460	711	252	1	0	0	86.90
Otu0047	252	isolate83	846	kmer	62.04	needleman	1	252	57	308	252	0	0	0	92.06
Otu0048	252	isolate81	983	kmer	39.59	needleman	1	252	175	426	252	0	0	0	86.51
Otu0049	251	isolate83	846	kmer	28.69	needleman	1	251	57	308	252	1	0	0	82.94
Otu0050	252	isolate81	983	kmer	64.08	needleman	1	252	175	426	252	0	0	0	92.46
Otu0051	252	isolate79	932	kmer	100.00	needleman	1	252	134	385	252	0	0	0	100.00
Otu0052	252	isolate81	983	kmer	58.37	needleman	1	252	175	426	252	0	0	0	90.48
Otu0053	252	isolate86	984	kmer	100.00	needleman	1	252	181	432	252	0	0	0	100.00
Otu0054	252	isolate81	983	kmer	42.04	needleman	1	252	175	426	252	0	0	0	86.11
Otu0055	252	isolate81	983	kmer	51.84	needleman	1	252	175	426	252	0	0	0	88.10
Otu0056	252	isolate81	983	kmer	100.00	needleman	1	252	175	426	252	0	0	0	100.00
Otu0057	252	isolate78	899	kmer	22.86	needleman	1	252	439	690	252	0	0	0	76.19
Otu0058	252	isolate78	899	kmer	26.12	needleman	1	252	439	690	252	0	0	0	78.97
Otu0059	252	isolate81	983	kmer	43.67	needleman	1	252	175	426	252	0	0	0	86.51
Otu0060	252	isolate81	983	kmer	46.94	needleman	1	252	175	426	252	0	0	0	86.11
Otu0061	252	isolate81	983	kmer	74.69	needleman	1	252	175	426	252	0	0	0	92.46
Otu0062	252	isolate101	1065	kmer	25.31	needleman	1	252	257	508	253	1	1	0	77.08
Otu0063	252	isolate76	942	kmer	98.37	needleman	1	252	426	677	252	0	0	0	100.00
Otu0064	252	isolate84	987	kmer	39.59	needleman	1	252	184	435	252	0	0	0	86.11
Otu0065	252	isolate81	983	kmer	66.94	needleman	1	252	175	426	252	0	0	0	92.46
Otu0066	252	isolate81	983	kmer	66.53	needleman	1	252	175	426	252	0	0	0	92.46
Otu0067	252	isolate81	983	kmer	30.20	needleman	1	252	175	426	252	0	0	0	83.73
Otu0068	252	isolate105	951	kmer	13.88	needleman	1	252	460	711	252	0	0	0	71.83
Otu0069	252	isolate79	932	kmer	80.41	needleman	1	252	134	385	252	0	0	0	96.83
Otu0070	252	isolate81	983	kmer	44.08	needleman	1	252	175	426	252	0	0	0	86.51
Otu0071	252	isolate81	983	kmer	37.14	needleman	1	252	175	426	252	0	0	0	82.94
Otu0072	252	isolate84	987	kmer	30.61	needleman	1	252	184	435	252	0	0	0	81.75
Otu0073	252	isolate81	983	kmer	74.69	needleman	1	252	175	426	252	0	0	0	95.24
Otu0074	252	isolate81	983	kmer	67.35	needleman	1	252	175	426	252	0	0	0	92.46
Otu0075	252	isolate81	983	kmer	49.80	needleman	1	252	175	426	252	0	0	0	88.10
Otu0076	252	isolate81	983	kmer	66.12	needleman	1	252	175	426	252	0	0	0	91.27
Otu0077	252	isolate81	983	kmer	58.37	needleman	1	252	175	426	252	0	0	0	89.29
Otu0078	252	isolate105	951	kmer	28.98	needleman	1	252	460	711	252	0	0	0	80.95
Otu0079	252	isolate84	987	kmer	67.76	needleman	1	252	184	435	252	0	0	0	93.65
Otu0080	252	isolate81	983	kmer	27.35	needleman	1	252	175	426	252	0	0	0	82.94
Otu0081	252	isolate88	777	kmer	91.84	needleman	1	252	427	678	252	0	0	0	99.21
Otu0082	252	isolate81	983	kmer	35.10	needleman	1	252	175	426	252	0	0	0	82.94
Otu0083	252	isolate83	846	kmer	29.80	needleman	1	252	57	308	252	0	0	0	82.14
Otu0084	252	isolate81	983	kmer	35.10	needleman	1	252	175	426	252	0	0	0	86.11
Otu0085	252	isolate81	983	kmer	56.73	needleman	1	252	175	426	252	0	0	0	90.87
Otu0086	252	isolate81	983	kmer	65.71	needleman	1	252	175	426	252	0	0	0	91.67
Otu0087	252	isolate83	846	kmer	17.55	needleman	1	252	57	308	252	0	0	0	80.16
Otu0088	252	isolate81	983	kmer	47.35	needleman	1	252	175	426	252	0	0	0	86.51
Otu0089	251	isolate84	987	kmer	29.10	needleman	1	251	184	435	252	1	0	0	78.57
Otu0090	252	isolate83	846	kmer	23.27	needleman	1	252	57	308	252	0	0	0	80.95
Otu0091	251	isolate105	951	kmer	44.26	needleman	1	251	460	711	252	1	0	0	88.49
Otu0092	252	isolate78	899	kmer	26.12	needleman	1	252	439	690	252	0	0	0	77.38
Otu0093	252	isolate109	956	kmer	29.39	needleman	1	252	460	711	252	0	0	0	78.57
Otu0094	252	isolate81	983	kmer	61.63	needleman	1	252	175	426	252	0	0	0	91.67
Otu0095	252	isolate102	943	kmer	68.16	needleman	1	252	192	443	252	0	0	0	94.44
Otu0096	251	isolate78	899	kmer	29.10	needleman	1	251	439	690	252	1	0	0	80.16
Otu0097	250	isolate105	951	kmer	12.35	needleman	1	250	460	711	252	2	0	0	69.05
Otu0098	252	isolate78	899	kmer	26.94	needleman	1	252	439	690	252	0	0	0	76.98
Otu0099	252	isolate81	983	kmer	36.73	needleman	1	252	175	426	252	0	0	0	84.13
Otu0100	251	isolate83	846	kmer	40.98	needleman	1	251	57	308	252	1	0	0	80.56
Otu0101	252	isolate81	983	kmer	46.12	needleman	1	252	175	426	252	0	0	0	87.30
Otu0102	252	isolate81	983	kmer	68.16	needleman	1	252	175	426	252	0	0	0	92.06
Otu0103	251	isolate83	846	kmer	28.28	needleman	1	251	57	308	252	1	0	0	80.16
Otu0104	252	isolate88	777	kmer	91.43	needleman	1	252	427	678	252	0	0	0	98.81
Otu0105	252	isolate105	951	kmer	65.31	needleman	1	252	460	711	252	0	0	0	92.86
Otu0106	252	isolate81	983	kmer	73.06	needleman	1	252	175	426	252	0	0	0	93.25
Otu0107	252	isolate78	899	kmer	31.02	needleman	1	252	439	690	252	0	0	0	77.78
Otu0108	251	isolate81	983	kmer	38.93	needleman	1	251	175	426	252	1	0	0	84.52
Otu0109	252	isolate81	983	kmer	63.27	needleman	1	252	175	426	252	0	0	0	91.27
Otu0110	252	isolate81	983	kmer	36.73	needleman	1	252	175	426	252	0	0	0	84.92
Otu0111	251	isolate82	879	kmer	46.72	needleman	1	251	413	664	252	1	0	0	83.73
Otu0112	251	isolate78	899	kmer	29.10	needleman	1	251	439	690	252	1	0	0	77.78
Otu0113	252	isolate84	987	kmer	73.88	needleman	1	252	184	435	252	0	0	0	95.24
Otu0114	252	isolate81	983	kmer	63.67	needleman	1	252	175	426	252	0	0	0	91.27
Otu0115	252	isolate81	983	kmer	46.94	needleman	1	252	175	426	252	0	0	0	86.51
Otu0116	251	isolate78	899	kmer	43.44	needleman	1	251	439	690	253	2	1	0	82.61
Otu0117	252	isolate81	983	kmer	55.92	needleman	1	252	175	426	252	0	0	0	90.87
Otu0118	252	isolate80	902	kmer	22.86	needleman	1	252	91	342	252	0	0	0	73.81
Otu0119	252	isolate81	983	kmer	57.14	needleman	1	252	175	426	252	0	0	0	88.89
Otu0120	252	isolate81	983	kmer	15.92	needleman	1	252	175	426	252	0	0	0	76.19
Otu0121	252	isolate81	983	kmer	65.31	needleman	1	252	175	426	252	0	0	0	92.06
Otu0122	252	isolate81	983	kmer	35.51	needleman	1	252	175	426	252	0	0	0	83.33
Otu0123	252	isolate105	951	kmer	31.02	needleman	1	252	460	711	252	0	0	0	79.76
Otu0124	252	isolate81	983	kmer	35.92	needleman	1	252	175	426	252	0	0	0	84.52
Otu0125	252	isolate109	956	kmer	31.84	needleman	1	252	460	711	252	0	0	0	80.56
Otu0126	252	isolate81	983	kmer	70.61	needleman	1	252	175	426	252	0	0	0	93.65
Otu0127	252	isolate81	983	kmer	56.73	needleman	1	252	175	426	252	0	0	0	89.68
Otu0128	252	isolate81	983	kmer	65.31	needleman	1	252	175	426	252	0	0	0	92.06
Otu0129	252	isolate81	983	kmer	66.94	needleman	1	252	175	426	252	0	0	0	93.25
Otu0130	252	isolate81	983	kmer	41.22	needleman	1	252	175	426	252	0	0	0	84.92
Otu0131	252	isolate78	899	kmer	88.98	needleman	1	252	439	690	252	0	0	0	97.22
Otu0132	252	isolate84	987	kmer	46.94	needleman	1	252	184	435	252	0	0	0	82.54
Otu0133	252	isolate81	983	kmer	66.94	needleman	1	252	175	426	252	0	0	0	91.67
Otu0134	252	isolate76	942	kmer	17.96	needleman	1	252	426	677	252	0	0	0	72.62
Otu0135	252	isolate81	983	kmer	27.35	needleman	1	252	175	426	252	0	0	0	84.52
Otu0136	252	isolate81	983	kmer	59.18	needleman	1	252	175	426	252	0	0	0	90.87
Otu0137	252	isolate109	956	kmer	31.84	needleman	1	252	460	711	252	0	0	0	80.95
Otu0138	252	isolate79	932	kmer	46.94	needleman	1	252	134	385	252	0	0	0	80.56
Otu0139	252	isolate81	983	kmer	56.33	needleman	1	252	175	426	252	0	0	0	88.89
Otu0140	252	isolate84	987	kmer	95.10	needleman	1	252	184	435	252	0	0	0	98.02
Otu0141	252	isolate81	983	kmer	60.41	needleman	1	252	175	426	252	0	0	0	91.67
Otu0142	252	isolate81	983	kmer	35.92	needleman	1	252	175	426	252	0	0	0	84.52
Otu0143	252	isolate81	983	kmer	30.61	needleman	1	252	175	426	252	0	0	0	82.14
Otu0144	252	isolate81	983	kmer	66.12	needleman	1	252	175	426	252	0	0	0	91.27
Otu0145	252	isolate81	983	kmer	66.53	needleman	1	252	175	426	252	0	0	0	91.67
Otu0146	252	isolate81	983	kmer	37.14	needleman	1	252	175	426	252	0	0	0	81.75
Otu0147	252	isolate81	983	kmer	63.27	needleman	1	252	175	426	252	0	0	0	91.27
Otu0148	252	isolate83	846	kmer	24.90	needleman	1	252	57	308	252	0	0	0	81.35
Otu0149	252	isolate81	983	kmer	37.96	needleman	1	252	175	426	252	0	0	0	84.13
Otu0150	252	isolate78	899	kmer	31.43	needleman	1	252	439	690	252	0	0	0	80.95
Otu0151	252	isolate81	983	kmer	73.47	needleman	1	252	175	426	252	0	0	0	92.86
Otu0152	252	isolate109	956	kmer	31.43	needleman	1	252	460	711	252	0	0	0	79.76
Otu0153	252	isolate81	983	kmer	34.29	needleman	1	252	175	426	252	0	0	0	82.54
Otu0154	252	isolate81	983	kmer	64.08	needleman	1	252	175	426	252	0	0	0	91.67
Otu0155	252	isolate81	983	kmer	41.22	needleman	1	252	175	426	252	0	0	0	87.30
Otu0156	252	isolate81	983	kmer	29.80	needleman	1	252	175	426	252	0	0	0	84.13
Otu0157	251	isolate81	983	kmer	27.46	needleman	1	251	175	426	252	1	0	0	78.17
Otu0158	252	isolate78	899	kmer	29.39	needleman	1	252	439	690	252	0	0	0	80.56
Otu0159	252	isolate104	982	kmer	20.41	needleman	1	252	475	726	252	0	0	0	76.19
Otu0160	252	isolate81	983	kmer	36.33	needleman	1	252	175	426	252	0	0	0	83.73
Otu0161	252	isolate83	846	kmer	76.33	needleman	1	252	57	308	252	0	0	0	96.03
Otu0162	252	isolate76	942	kmer	15.92	needleman	1	252	426	677	252	0	0	0	73.81
Otu0163	252	isolate81	983	kmer	58.78	needleman	1	252	175	426	252	0	0	0	90.08
Otu0164	252	isolate81	983	kmer	27.35	needleman	1	252	175	426	252	0	0	0	81.75
Otu0165	252	isolate86	984	kmer	89.39	needleman	1	252	181	432	252	0	0	0	98.02
Otu0166	252	isolate81	983	kmer	34.69	needleman	1	252	175	426	252	0	0	0	79.76
Otu0167	252	isolate81	983	kmer	36.33	needleman	1	252	175	426	252	0	0	0	84.13
Otu0168	252	isolate104	982	kmer	82.86	needleman	1	252	475	726	252	0	0	0	96.83
Otu0169	252	isolate78	899	kmer	29.39	needleman	1	252	439	690	252	0	0	0	78.97
Otu0170	252	isolate81	983	kmer	57.14	needleman	1	252	175	426	252	0	0	0	88.49
Otu0171	251	isolate83	846	kmer	42.21	needleman	1	251	57	308	252	1	0	0	84.52
Otu0172	252	isolate81	983	kmer	66.12	needleman	1	252	175	426	252	0	0	0	92.06
Otu0173	252	isolate105	951	kmer	63.67	needleman	1	252	460	711	252	0	0	0	92.86
Otu0174	251	isolate78	899	kmer	43.85	needleman	1	251	439	690	253	2	1	0	81.42
Otu0175	252	isolate84	987	kmer	86.12	needleman	1	252	184	435	252	0	0	0	97.22
Otu0176	251	isolate99	1018	kmer	34.02	needleman	1	251	403	654	252	1	0	0	81.35
Otu0177	252	isolate84	987	kmer	42.86	needleman	1	252	184	435	252	0	0	0	80.95
Otu0178	252	isolate81	983	kmer	60.00	needleman	1	252	175	426	252	0	0	0	90.08
Otu0179	252	isolate81	983	kmer	40.82	needleman	1	252	175	426	252	0	0	0	87.30
Otu0180	252	isolate81	983	kmer	62.04	needleman	1	252	175	426	252	0	0	0	90.48
Otu0181	252	isolate81	983	kmer	63.27	needleman	1	252	175	426	252	0	0	0	91.27
Otu0182	252	isolate84	987	kmer	86.94	needleman	1	252	184	435	252	0	0	0	97.62
Otu0183	252	isolate81	983	kmer	40.00	needleman	1	252	175	426	252	0	0	0	86.11
Otu0184	251	isolate83	846	kmer	41.80	needleman	1	251	57	308	252	1	0	0	84.52
Otu0185	252	isolate81	983	kmer	59.18	needleman	1	252	175	426	252	0	0	0	90.48
Otu0186	252	isolate81	983	kmer	62.04	needleman	1	252	175	426	252	0	0	0	88.89
Otu0187	252	isolate81	983	kmer	75.51	needleman	1	252	175	426	252	0	0	0	93.25
Otu0188	252	isolate81	983	kmer	67.76	needleman	1	252	175	426	252	0	0	0	93.65
Otu0189	252	isolate81	983	kmer	63.67	needleman	1	252	175	426	252	0	0	0	92.06
Otu0190	252	isolate78	899	kmer	79.59	needleman	1	252	439	690	252	0	0	0	95.24
Otu0191	252	isolate81	983	kmer	51.02	needleman	1	252	175	426	252	0	0	0	88.89
Otu0192	251	isolate83	846	kmer	38.52	needleman	1	251	57	308	252	1	0	0	81.35
Otu0193	252	isolate83	846	kmer	17.55	needleman	1	252	57	308	252	0	0	0	76.98
Otu0194	252	isolate81	983	kmer	66.53	needleman	1	252	175	426	252	0	0	0	92.06
Otu0195	252	isolate83	846	kmer	28.16	needleman	1	252	57	308	252	0	0	0	82.14
Otu0196	252	isolate85	985	kmer	46.53	needleman	1	252	180	431	252	0	0	0	80.95
Otu0197	252	isolate81	983	kmer	32.65	needleman	1	252	175	426	252	0	0	0	86.51
Otu0198	252	isolate81	983	kmer	63.27	needleman	1	252	175	426	252	0	0	0	91.27
Otu0199	252	isolate104	982	kmer	13.88	needleman	1	252	475	726	252	0	0	0	74.21
Otu0200	252	isolate81	983	kmer	67.35	needleman	1	252	175	426	252	0	0	0	91.67
Otu0201	252	isolate81	983	kmer	68.57	needleman	1	252	175	426	252	0	0	0	93.65
Otu0202	252	isolate81	983	kmer	38.37	needleman	1	252	175	426	252	0	0	0	85.32
Otu0203	252	isolate105	951	kmer	35.92	needleman	1	252	460	711	252	0	0	0	82.54
Otu0204	252	isolate81	983	kmer	64.90	needleman	1	252	175	426	252	0	0	0	93.25
Otu0205	252	isolate81	983	kmer	73.06	needleman	1	252	175	426	252	0	0	0	92.06
Otu0206	252	isolate83	846	kmer	20.00	needleman	1	252	57	308	252	0	0	0	75.79
Otu0207	252	isolate88	777	kmer	92.24	needleman	1	252	427	678	252	0	0	0	98.41
Otu0208	252	isolate78	899	kmer	24.90	needleman	1	252	439	690	252	0	0	0	75.79
Otu0209	252	isolate79	932	kmer	47.76	needleman	1	252	134	385	252	0	0	0	81.75
Otu0210	252	isolate81	983	kmer	63.27	needleman	1	252	175	426	252	0	0	0	92.06
Otu0211	252	isolate81	983	kmer	33.88	needleman	1	252	175	426	252	0	0	0	82.94
Otu0212	252	isolate81	983	kmer	34.69	needleman	1	252	175	426	252	0	0	0	83.73
Otu0213	252	isolate84	987	kmer	38.37	needleman	1	252	184	435	252	0	0	0	79.76
Otu0214	252	isolate79	932	kmer	79.18	needleman	1	252	134	385	252	0	0	0	95.24
Otu0215	252	isolate81	983	kmer	55.51	needleman	1	252	175	426	252	0	0	0	88.89
Otu0216	252	isolate105	951	kmer	28.98	needleman	1	252	460	711	252	0	0	0	79.76
Otu0217	252	isolate81	983	kmer	26.94	needleman	1	252	175	426	252	0	0	0	83.33
Otu0218	251	isolate83	846	kmer	38.93	needleman	1	251	57	308	252	1	0	0	80.56
Otu0219	252	isolate105	951	kmer	63.67	needleman	1	252	460	711	252	0	0	0	92.06
Otu0220	252	isolate78	899	kmer	82.45	needleman	1	252	439	690	252	0	0	0	96.03
Otu0221	252	isolate81	983	kmer	26.53	needleman	1	252	175	426	252	0	0	0	83.73
Otu0222	252	isolate88	777	kmer	91.02	needleman	1	252	427	678	252	0	0	0	97.62
Otu0223	252	isolate81	983	kmer	57.55	needleman	1	252	175	426	252	0	0	0	91.27
Otu0224	252	isolate81	983	kmer	70.61	needleman	1	252	175	426	252	0	0	0	92.86
Otu0225	252	isolate81	983	kmer	64.08	needleman	1	252	175	426	252	0	0	0	91.27
Otu0226	252	isolate81	983	kmer	60.82	needleman	1	252	175	426	252	0	0	0	90.87
Otu0227	252	isolate86	984	kmer	81.63	needleman	1	252	181	432	252	0	0	0	95.63
Otu0228	252	isolate81	983	kmer	34.29	needleman	1	252	175	426	252	0	0	0	83.33
Otu0229	252	isolate81	983	kmer	66.94	needleman	1	252	175	426	252	0	0	0	92.06
Otu0230	252	isolate81	983	kmer	37.96	needleman	1	252	175	426	252	0	0	0	84.13
Otu0231	252	isolate78	899	kmer	29.80	needleman	1	252	439	690	252	0	0	0	82.54
Otu0232	252	isolate83	846	kmer	20.00	needleman	1	252	57	308	252	0	0	0	75.40
Otu0233	251	isolate81	983	kmer	34.84	needleman	1	251	175	426	252	1	0	0	81.35
Otu0234	252	isolate81	983	kmer	43.67	needleman	1	252	175	426	252	0	0	0	83.33
Otu0235	252	isolate81	983	kmer	65.71	needleman	1	252	175	426	252	0	0	0	91.67
Otu0236	252	isolate79	932	kmer	78.37	needleman	1	252	134	385	252	0	0	0	95.63
Otu0237	252	isolate81	983	kmer	66.12	needleman	1	252	175	426	252	0	0	0	91.27
Otu0238	252	isolate81	983	kmer	40.41	needleman	1	252	175	426	252	0	0	0	82.94
Otu0239	252	isolate81	983	kmer	66.12	needleman	1	252	175	426	252	0	0	0	91.27
Otu0240	252	isolate81	983	kmer	59.18	needleman	1	252	175	426	252	0	0	0	90.87
Otu0241	252	isolate81	983	kmer	43.67	needleman	1	252	175	426	252	0	0	0	88.10
Otu0242	252	isolate88	777	kmer	30.20	needleman	1	252	427	678	252	0	0	0	75.79
Otu0243	252	isolate78	899	kmer	26.12	needleman	1	252	439	690	252	0	0	0	78.97
Otu0244	252	isolate81	983	kmer	63.67	needleman	1	252	175	426	252	0	0	0	90.48
Otu0245	251	isolate83	846	kmer	41.39	needleman	1	251	57	308	252	1	0	0	81.75
Otu0246	252	isolate105	951	kmer	28.16	needleman	1	252	460	711	252	0	0	0	77.78
Otu0247	252	isolate81	983	kmer	29.39	needleman	1	252	175	426	252	0	0	0	83.33
Otu0248	252	isolate81	983	kmer	63.67	needleman	1	252	175	426	252	0	0	0	92.06
Otu0249	252	isolate83	846	kmer	19.59	needleman	1	252	57	308	252	0	0	0	75.79
Otu0250	251	isolate83	846	kmer	40.16	needleman	1	251	57	308	252	1	0	0	85.71
Otu0251	252	isolate81	983	kmer	73.06	needleman	1	252	175	426	252	0	0	0	90.87
Otu0252	251	isolate83	846	kmer	39.75	needleman	1	251	57	308	252	1	0	0	83.33
Otu0253	252	isolate88	777	kmer	80.00	needleman	1	252	427	678	252	0	0	0	96.43
Otu0254	252	isolate84	987	kmer	89.39	needleman	1	252	184	435	252	0	0	0	96.83
Otu0255	252	isolate84	987	kmer	86.53	needleman	1	252	184	435	252	0	0	0	96.83
Otu0256	252	isolate81	983	kmer	58.37	needleman	1	252	175	426	252	0	0	0	88.89
Otu0257	251	isolate83	846	kmer	47.13	needleman	1	251	57	308	252	1	0	0	84.13
Otu0258	252	isolate81	983	kmer	33.06	needleman	1	252	175	426	252	0	0	0	84.92
Otu0259	252	isolate78	899	kmer	28.57	needleman	1	252	439	690	252	0	0	0	84.13
Otu0260	252	isolate96	948	kmer	90.20	needleman	1	252	403	654	252	0	0	0	98.02
Otu0261	252	isolate81	983	kmer	59.18	needleman	1	252	175	426	252	0	0	0	89.68
Otu0262	252	isolate81	983	kmer	73.06	needleman	1	252	175	426	252	0	0	0	92.86
Otu0263	251	isolate83	846	kmer	40.98	needleman	1	251	57	308	252	1	0	0	87.70
Otu0264	252	isolate81	983	kmer	40.82	needleman	1	252	175	426	252	0	0	0	82.54
Otu0265	251	isolate99	1018	kmer	79.51	needleman	1	251	403	654	252	1	0	0	95.63
Otu0266	252	isolate81	983	kmer	67.35	needleman	1	252	175	426	252	0	0	0	93.25
Otu0267	252	isolate81	983	kmer	32.24	needleman	1	252	175	426	252	0	0	0	84.52
Otu0268	252	isolate81	983	kmer	41.63	needleman	1	252	175	426	252	0	0	0	84.92
Otu0269	252	isolate104	982	kmer	65.31	needleman	1	252	475	726	252	0	0	0	92.86
Otu0270	252	isolate81	983	kmer	67.35	needleman	1	252	175	426	252	0	0	0	92.06
Otu0271	252	isolate81	983	kmer	70.61	needleman	1	252	175	426	252	0	0	0	92.86
Otu0272	252	isolate81	983	kmer	33.06	needleman	1	252	175	426	252	0	0	0	82.54
Otu0273	252	isolate81	983	kmer	35.51	needleman	1	252	175	426	252	0	0	0	84.13
Otu0274	252	isolate81	983	kmer	39.18	needleman	1	252	175	426	252	0	0	0	84.92
Otu0275	252	isolate83	846	kmer	36.73	needleman	1	252	57	308	252	0	0	0	82.14
Otu0276	251	isolate97	598	kmer	69.26	needleman	1	251	96	347	252	1	0	0	92.46
Otu0277	252	isolate81	983	kmer	63.67	needleman	1	252	175	426	252	0	0	0	92.06
Otu0278	252	isolate81	983	kmer	32.65	needleman	1	252	175	426	252	0	0	0	82.94
Otu0279	252	isolate81	983	kmer	53.47	needleman	1	252	175	426	252	0	0	0	88.89
Otu0280	251	isolate96	948	kmer	29.92	needleman	1	251	403	654	252	1	0	0	79.37
Otu0281	252	isolate105	951	kmer	33.06	needleman	1	252	460	711	252	0	0	0	80.56
Otu0282	252	isolate83	846	kmer	27.76	needleman	1	252	57	308	253	1	1	0	79.84
Otu0283	252	isolate85	985	kmer	46.53	needleman	1	252	180	431	252	0	0	0	80.95
Otu0284	252	isolate80	902	kmer	36.33	needleman	1	252	91	342	252	0	0	0	76.19
Otu0285	251	isolate83	846	kmer	42.21	needleman	1	251	57	308	252	1	0	0	82.54
Otu0286	252	isolate81	983	kmer	66.53	needleman	1	252	175	426	252	0	0	0	91.67
Otu0287	252	isolate81	983	kmer	60.00	needleman	1	252	175	426	252	0	0	0	91.27
Otu0288	251	isolate83	846	kmer	41.80	needleman	1	251	57	308	252	1	0	0	88.49
Otu0289	252	isolate78	899	kmer	89.80	needleman	1	252	439	690	252	0	0	0	98.02
Otu0290	251	isolate83	846	kmer	34.02	needleman	1	251	57	308	252	1	0	0	83.73
Otu0291	252	isolate81	983	kmer	59.18	needleman	1	252	175	426	252	0	0	0	90.87
Otu0292	252	isolate81	983	kmer	64.49	needleman	1	252	175	426	252	0	0	0	92.46
Otu0293	252	isolate81	983	kmer	69.80	needleman	1	252	175	426	252	0	0	0	92.86
Otu0294	251	isolate76	942	kmer	23.36	needleman	1	251	426	677	252	1	0	0	73.41
Otu0295	252	isolate78	899	kmer	53.06	needleman	1	252	439	690	252	0	0	0	84.13
Otu0296	252	isolate83	846	kmer	24.49	needleman	1	252	57	308	252	0	0	0	78.17
Otu0297	252	isolate81	983	kmer	34.29	needleman	1	252	175	426	252	0	0	0	84.52
Otu0298	252	isolate78	899	kmer	77.55	needleman	1	252	439	690	252	0	0	0	94.05
Otu0299	251	isolate78	899	kmer	27.87	needleman	1	251	439	690	252	1	0	0	78.97
Otu0300	252	isolate105	951	kmer	59.59	needleman	1	252	460	711	252	0	0	0	92.06
Otu0301	252	isolate81	983	kmer	62.86	needleman	1	252	175	426	252	0	0	0	91.27
Otu0302	252	isolate83	846	kmer	31.43	needleman	1	252	57	308	252	0	0	0	81.75
Otu0303	252	isolate81	983	kmer	33.06	needleman	1	252	175	426	252	0	0	0	82.54
Otu0304	252	isolate81	983	kmer	52.24	needleman	1	252	175	426	252	0	0	0	89.29
Otu0305	252	isolate81	983	kmer	28.16	needleman	1	252	175	426	252	0	0	0	81.35
Otu0306	252	isolate81	983	kmer	66.12	needleman	1	252	175	426	252	0	0	0	91.67
Otu0307	252	isolate109	956	kmer	26.12	needleman	1	252	460	711	252	0	0	0	79.37
Otu0308	252	isolate81	983	kmer	57.14	needleman	1	252	175	426	252	0	0	0	89.29
Otu0309	252	isolate83	846	kmer	20.00	needleman	1	252	57	308	252	0	0	0	74.60
Otu0310	252	isolate88	777	kmer	35.51	needleman	1	252	427	678	252	0	0	0	86.11
Otu0311	252	isolate88	777	kmer	39.18	needleman	1	252	427	678	252	0	0	0	87.30
Otu0312	252	isolate81	983	kmer	44.08	needleman	1	252	175	426	252	0	0	0	85.32
Otu0313	252	isolate81	983	kmer	39.18	needleman	1	252	175	426	252	0	0	0	86.90
Otu0314	252	isolate81	983	kmer	42.45	needleman	1	252	175	426	252	0	0	0	86.11
Otu0315	252	isolate81	983	kmer	50.61	needleman	1	252	175	426	252	0	0	0	89.29
Otu0316	252	isolate81	983	kmer	58.37	needleman	1	252	175	426	252	0	0	0	90.08
Otu0317	252	isolate81	983	kmer	60.82	needleman	1	252	175	426	252	0	0	0	90.48
Otu0318	252	isolate81	983	kmer	51.84	needleman	1	252	175	426	252	0	0	0	88.89
Otu0319	252	isolate81	983	kmer	28.57	needleman	1	252	175	426	252	0	0	0	81.35
Otu0320	251	isolate81	983	kmer	37.70	needleman	1	251	175	426	252	1	0	0	80.95
Otu0321	252	isolate81	983	kmer	60.41	needleman	1	252	175	426	252	0	0	0	88.89
Otu0322	252	isolate81	983	kmer	37.14	needleman	1	252	175	426	252	0	0	0	84.52
Otu0323	252	isolate81	983	kmer	51.02	needleman	1	252	175	426	252	0	0	0	87.70
Otu0324	252	isolate81	983	kmer	64.90	needleman	1	252	175	426	252	0	0	0	91.67
Otu0325	252	isolate81	983	kmer	48.16	needleman	1	252	175	426	252	0	0	0	88.49
Otu0326	252	isolate83	846	kmer	31.84	needleman	1	252	57	308	252	0	0	0	82.14
Otu0327	252	isolate81	983	kmer	65.31	needleman	1	252	175	426	252	0	0	0	91.67
Otu0328	252	isolate81	983	kmer	64.08	needleman	1	252	175	426	252	0	0	0	92.06
Otu0329	252	isolate105	951	kmer	29.80	needleman	1	252	460	711	252	0	0	0	80.16
Otu0330	252	isolate81	983	kmer	54.69	needleman	1	252	175	426	252	0	0	0	89.68
Otu0331	252	isolate78	899	kmer	20.82	needleman	1	252	439	690	252	0	0	0	75.79
Otu0332	252	isolate81	983	kmer	61.22	needleman	1	252	175	426	252	0	0	0	92.06
Otu0333	252	isolate88	777	kmer	26.12	needleman	1	252	427	678	252	0	0	0	76.19
Otu0334	252	isolate81	983	kmer	59.18	needleman	1	252	175	426	252	0	0	0	90.87
Otu0335	252	isolate81	983	kmer	56.33	needleman	1	252	175	426	252	0	0	0	88.89
Otu0336	252	isolate81	983	kmer	73.88	needleman	1	252	175	426	252	0	0	0	92.86
Otu0337	252	isolate81	983	kmer	32.65	needleman	1	252	175	426	252	0	0	0	80.95
Otu0338	252	isolate81	983	kmer	61.63	needleman	1	252	175	426	252	0	0	0	92.06
Otu0339	252	isolate81	983	kmer	32.24	needleman	1	252	175	426	252	0	0	0	82.54
Otu0340	252	isolate81	983	kmer	70.61	needleman	1	252	175	426	252	0	0	0	94.05
Otu0341	252	isolate83	846	kmer	70.20	needleman	1	252	57	308	252	0	0	0	94.05
Otu0342	252	isolate81	983	kmer	57.14	needleman	1	252	175	426	252	0	0	0	90.48
Otu0343	252	isolate81	983	kmer	33.06	needleman	1	252	175	426	252	0	0	0	86.11
Otu0344	252	isolate83	846	kmer	17.96	needleman	1	252	57	308	252	0	0	0	79.76
Otu0345	252	isolate81	983	kmer	33.88	needleman	1	252	175	426	252	0	0	0	83.33
Otu0346	251	isolate96	948	kmer	47.13	needleman	1	251	403	654	252	1	0	0	81.75
Otu0347	252	isolate81	983	kmer	68.98	needleman	1	252	175	426	252	0	0	0	92.46
Otu0348	252	isolate81	983	kmer	67.35	needleman	1	252	175	426	252	0	0	0	90.48
Otu0349	252	isolate81	983	kmer	56.73	needleman	1	252	175	426	252	0	0	0	89.68
Otu0350	252	isolate81	983	kmer	24.90	needleman	1	252	175	426	252	0	0	0	81.75
Otu0351	252	isolate81	983	kmer	60.00	needleman	1	252	175	426	252	0	0	0	90.87
Otu0352	252	isolate83	846	kmer	28.16	needleman	1	252	57	308	252	0	0	0	83.73
Otu0353	252	isolate81	983	kmer	62.45	needleman	1	252	175	426	252	0	0	0	91.67
Otu0354	252	isolate81	983	kmer	39.59	needleman	1	252	175	426	252	0	0	0	84.52
Otu0355	252	isolate81	983	kmer	67.76	needleman	1	252	175	426	252	0	0	0	92.06
Otu0356	252	isolate81	983	kmer	33.06	needleman	1	252	175	426	252	0	0	0	84.52
Otu0357	252	isolate78	899	kmer	79.18	needleman	1	252	439	690	252	0	0	0	95.63
Otu0358	252	isolate109	956	kmer	27.76	needleman	1	252	460	711	252	0	0	0	78.57
Otu0359	252	isolate81	983	kmer	44.90	needleman	1	252	175	426	252	0	0	0	85.71
Otu0360	252	isolate81	983	kmer	35.10	needleman	1	252	175	426	252	0	0	0	83.33
Otu0361	252	isolate81	983	kmer	61.22	needleman	1	252	175	426	252	0	0	0	92.06
Otu0362	252	isolate103	942	kmer	25.31	needleman	1	252	458	710	253	1	0	0	78.66
Otu0363	252	isolate81	983	kmer	50.20	needleman	1	252	175	426	252	0	0	0	88.10
Otu0364	252	isolate81	983	kmer	60.00	needleman	1	252	175	426	252	0	0	0	90.87
Otu0365	252	isolate81	983	kmer	43.67	needleman	1	252	175	426	252	0	0	0	86.90
Otu0366	252	isolate81	983	kmer	40.00	needleman	1	252	175	426	252	0	0	0	84.13
Otu0367	252	isolate88	777	kmer	90.20	needleman	1	252	427	678	252	0	0	0	98.02
Otu0368	252	isolate88	777	kmer	86.12	needleman	1	252	427	678	252	0	0	0	96.83
Otu0369	252	isolate81	983	kmer	19.18	needleman	1	252	175	426	252	0	0	0	78.97
Otu0370	252	isolate83	846	kmer	64.90	needleman	1	252	57	308	252	0	0	0	95.63
Otu0371	252	isolate81	983	kmer	62.04	needleman	1	252	175	426	252	0	0	0	90.48
Otu0372	252	isolate81	983	kmer	53.88	needleman	1	252	175	426	252	0	0	0	88.49
Otu0373	251	isolate83	846	kmer	28.28	needleman	1	251	57	308	252	1	0	0	82.54
Otu0374	252	isolate81	983	kmer	62.45	needleman	1	252	175	426	252	0	0	0	91.27
Otu0375	252	isolate81	983	kmer	63.27	needleman	1	252	175	426	252	0	0	0	91.67
Otu0376	252	isolate78	899	kmer	31.02	needleman	1	252	439	690	252	0	0	0	78.97
Otu0377	252	isolate81	983	kmer	40.41	needleman	1	252	175	426	252	0	0	0	85.71
Otu0378	252	isolate81	983	kmer	62.86	needleman	1	252	175	426	252	0	0	0	91.67
Otu0379	252	isolate109	956	kmer	32.24	needleman	1	252	460	711	252	0	0	0	80.16
Otu0380	252	isolate109	956	kmer	28.98	needleman	1	252	460	711	252	0	0	0	80.16
Otu0381	252	isolate81	983	kmer	62.86	needleman	1	252	175	426	252	0	0	0	90.48
Otu0382	252	isolate81	983	kmer	66.12	needleman	1	252	175	426	252	0	0	0	92.86
Otu0383	252	isolate81	983	kmer	63.27	needleman	1	252	175	426	252	0	0	0	91.27
Otu0384	252	isolate81	983	kmer	57.96	needleman	1	252	175	426	252	0	0	0	90.08
Otu0385	252	isolate81	983	kmer	38.37	needleman	1	252	175	426	252	0	0	0	83.33
Otu0386	252	isolate81	983	kmer	55.10	needleman	1	252	175	426	252	0	0	0	88.89
Otu0387	252	isolate83	846	kmer	23.67	needleman	1	252	57	308	252	0	0	0	80.95
Otu0388	252	isolate81	983	kmer	62.04	needleman	1	252	175	426	252	0	0	0	90.08
Otu0389	252	isolate81	983	kmer	54.69	needleman	1	252	175	426	252	0	0	0	88.89
Otu0390	252	isolate81	983	kmer	53.88	needleman	1	252	175	426	252	0	0	0	88.49
Otu0391	252	isolate81	983	kmer	86.94	needleman	1	252	175	426	252	0	0	0	98.02
Otu0392	252	isolate105	951	kmer	35.92	needleman	1	252	460	711	252	0	0	0	80.16
Otu0393	252	isolate81	983	kmer	40.82	needleman	1	252	175	426	252	0	0	0	84.52
Otu0394	252	isolate83	846	kmer	74.29	needleman	1	252	57	308	252	0	0	0	95.63
Otu0395	252	isolate81	983	kmer	26.94	needleman	1	252	175	426	252	0	0	0	83.73
Otu0396	252	isolate81	983	kmer	66.12	needleman	1	252	175	426	252	0	0	0	92.46
Otu0397	252	isolate83	846	kmer	23.67	needleman	1	252	57	308	252	0	0	0	78.17
Otu0398	252	isolate78	899	kmer	44.90	needleman	1	252	439	690	252	0	0	0	83.73
Otu0399	251	isolate76	942	kmer	26.23	needleman	1	251	426	677	252	1	0	0	77.78
Otu0400	252	isolate83	846	kmer	33.06	needleman	1	252	57	308	252	0	0	0	81.35
Otu0401	252	isolate81	983	kmer	55.51	needleman	1	252	175	426	252	0	0	0	89.29
Otu0402	252	isolate101	1065	kmer	25.31	needleman	1	252	256	508	253	1	0	0	75.89
Otu0403	251	isolate101	1065	kmer	27.05	needleman	1	251	257	508	252	1	0	0	76.98
Otu0404	252	isolate101	1065	kmer	25.71	needleman	1	252	257	508	253	1	1	0	76.28
Otu0405	252	isolate83	846	kmer	20.41	needleman	1	252	57	308	252	0	0	0	79.37
Otu0406	252	isolate81	983	kmer	53.47	needleman	1	252	175	426	252	0	0	0	88.49
Otu0407	252	isolate81	983	kmer	29.80	needleman	1	252	175	426	252	0	0	0	81.75
Otu0408	252	isolate79	932	kmer	81.22	needleman	1	252	134	385	252	0	0	0	95.63
Otu0409	252	isolate101	1065	kmer	80.82	needleman	1	252	257	508	252	0	0	0	96.03
Otu0410	252	isolate81	983	kmer	60.41	needleman	1	252	175	426	252	0	0	0	91.67
Otu0411	252	isolate81	983	kmer	54.69	needleman	1	252	175	426	252	0	0	0	89.68
Otu0412	252	isolate81	983	kmer	47.35	needleman	1	252	175	426	252	0	0	0	88.10
Otu0413	252	isolate85	985	kmer	35.92	needleman	1	252	180	431	252	0	0	0	82.14
Otu0414	252	isolate79	932	kmer	36.73	needleman	1	252	134	385	252	0	0	0	86.11
Otu0415	252	isolate81	983	kmer	57.14	needleman	1	252	175	426	252	0	0	0	90.48
Otu0416	252	isolate81	983	kmer	49.39	needleman	1	252	175	426	252	0	0	0	88.89
Otu0417	252	isolate81	983	kmer	19.18	needleman	1	252	175	426	252	0	0	0	76.19
Otu0418	252	isolate79	932	kmer	72.24	needleman	1	252	134	385	252	0	0	0	92.86
Otu0419	252	isolate78	899	kmer	77.96	needleman	1	252	439	690	252	0	0	0	96.03
Otu0420	252	isolate83	846	kmer	22.04	needleman	1	252	57	308	252	0	0	0	79.76
Otu0421	252	isolate105	951	kmer	17.55	needleman	1	252	460	711	252	0	0	0	76.19
Otu0422	252	isolate81	983	kmer	34.69	needleman	1	252	175	426	252	0	0	0	82.54
Otu0423	252	isolate83	846	kmer	61.22	needleman	1	252	57	308	252	0	0	0	92.86
Otu0424	252	isolate79	932	kmer	85.71	needleman	1	252	134	385	252	0	0	0	96.43
Otu0425	252	isolate81	983	kmer	29.80	needleman	1	252	175	426	252	0	0	0	82.54
Otu0426	252	isolate105	951	kmer	42.04	needleman	1	252	460	711	252	0	0	0	85.32
Otu0427	252	isolate81	983	kmer	60.41	needleman	1	252	175	426	252	0	0	0	92.06
Otu0428	252	isolate81	983	kmer	46.12	needleman	1	252	175	426	252	0	0	0	86.51
Otu0429	252	isolate81	983	kmer	61.63	needleman	1	252	175	426	252	0	0	0	92.86
Otu0430	252	isolate81	983	kmer	59.59	needleman	1	252	175	426	252	0	0	0	90.08
Otu0431	252	isolate81	983	kmer	69.39	needleman	1	252	175	426	252	0	0	0	92.46
Otu0432	252	isolate81	983	kmer	33.06	needleman	1	252	175	426	252	0	0	0	84.92
Otu0433	252	isolate81	983	kmer	63.27	needleman	1	252	175	426	252	0	0	0	92.06
Otu0434	252	isolate81	983	kmer	64.90	needleman	1	252	175	426	252	0	0	0	92.86
Otu0435	252	isolate81	983	kmer	62.04	needleman	1	252	175	426	252	0	0	0	91.27
Otu0436	252	isolate81	983	kmer	28.57	needleman	1	252	175	426	252	0	0	0	78.57
Otu0437	252	isolate81	983	kmer	55.92	needleman	1	252	175	426	252	0	0	0	89.29
Otu0438	252	isolate81	983	kmer	69.80	needleman	1	252	175	426	252	0	0	0	93.25
Otu0439	252	isolate88	777	kmer	85.31	needleman	1	252	427	678	252	0	0	0	98.02
Otu0440	252	isolate83	846	kmer	22.86	needleman	1	252	57	308	252	0	0	0	76.59
Otu0441	252	isolate81	983	kmer	53.88	needleman	1	252	175	426	252	0	0	0	89.29
Otu0442	252	isolate81	983	kmer	61.22	needleman	1	252	175	426	252	0	0	0	90.08
Otu0443	252	isolate81	983	kmer	23.67	needleman	1	252	175	426	252	0	0	0	80.56
Otu0444	252	isolate81	983	kmer	39.59	needleman	1	252	175	426	252	0	0	0	84.52
Otu0445	252	isolate109	956	kmer	21.63	needleman	1	252	460	711	252	0	0	0	69.84
Otu0446	252	isolate88	777	kmer	86.53	needleman	1	252	427	678	252	0	0	0	98.02
Otu0447	252	isolate81	983	kmer	65.31	needleman	1	252	175	426	252	0	0	0	93.65
Otu0448	252	isolate81	983	kmer	73.06	needleman	1	252	175	426	252	0	0	0	93.65
Otu0449	252	isolate79	932	kmer	37.14	needleman	1	252	134	385	252	0	0	0	79.76
Otu0450	252	isolate81	983	kmer	35.51	needleman	1	252	175	426	252	0	0	0	82.54
Otu0451	252	isolate81	983	kmer	54.69	needleman	1	252	175	426	252	0	0	0	89.68
Otu0452	252	isolate81	983	kmer	59.18	needleman	1	252	175	426	252	0	0	0	89.68
Otu0453	252	isolate81	983	kmer	68.57	needleman	1	252	175	426	252	0	0	0	93.65
Otu0454	251	isolate81	983	kmer	68.44	needleman	1	251	175	426	252	1	0	0	92.46
Otu0455	252	isolate102	943	kmer	55.92	needleman	1	252	192	443	252	0	0	0	92.46
Otu0456	252	isolate81	983	kmer	68.16	needleman	1	252	175	426	252	0	0	0	90.87
Otu0457	251	isolate83	846	kmer	36.07	needleman	1	251	57	308	252	1	0	0	87.70
Otu0458	252	isolate84	987	kmer	88.16	needleman	1	252	184	435	252	0	0	0	97.62
Otu0459	251	isolate83	846	kmer	38.11	needleman	1	251	57	308	252	1	0	0	84.92
Otu0460	252	isolate83	846	kmer	18.78	needleman	1	252	57	308	252	0	0	0	78.97
Otu0461	252	isolate83	846	kmer	23.67	needleman	1	252	57	308	252	0	0	0	80.16
Otu0462	251	isolate76	942	kmer	43.85	needleman	1	251	426	677	252	1	0	0	80.95
Otu0463	252	isolate81	983	kmer	60.00	needleman	1	252	175	426	252	0	0	0	90.48
Otu0464	252	isolate85	985	kmer	41.22	needleman	1	252	180	431	252	0	0	0	81.75
Otu0465	250	isolate83	846	kmer	35.80	needleman	1	250	57	308	252	2	0	0	78.57
Otu0466	252	isolate81	983	kmer	63.27	needleman	1	252	175	426	252	0	0	0	90.87
Otu0467	252	isolate86	984	kmer	80.41	needleman	1	252	181	432	252	0	0	0	96.83
Otu0468	252	isolate84	987	kmer	76.73	needleman	1	252	184	435	252	0	0	0	94.05
Otu0469	252	isolate81	983	kmer	40.00	needleman	1	252	175	426	252	0	0	0	86.11
Otu0470	252	isolate84	987	kmer	81.63	needleman	1	252	184	435	252	0	0	0	95.24
Otu0471	252	isolate84	987	kmer	86.53	needleman	1	252	184	435	252	0	0	0	97.62
Otu0472	252	isolate109	956	kmer	26.94	needleman	1	252	460	711	252	0	0	0	78.57
Otu0473	252	isolate81	983	kmer	62.45	needleman	1	252	175	426	252	0	0	0	92.06
Otu0474	252	isolate78	899	kmer	89.80	needleman	1	252	439	690	252	0	0	0	97.22
Otu0475	252	isolate88	777	kmer	28.16	needleman	1	252	427	678	252	0	0	0	74.21
Otu0476	252	isolate81	983	kmer	31.84	needleman	1	252	175	426	252	0	0	0	86.11
Otu0477	252	isolate81	983	kmer	53.47	needleman	1	252	175	426	252	0	0	0	88.89
Otu0478	252	isolate109	956	kmer	30.20	needleman	1	252	460	711	252	0	0	0	80.56
Otu0479	252	isolate88	777	kmer	76.33	needleman	1	252	427	678	252	0	0	0	96.83
Otu0480	252	isolate81	983	kmer	40.82	needleman	1	252	175	426	252	0	0	0	85.32
Otu0481	252	isolate78	899	kmer	26.12	needleman	1	252	439	690	252	0	0	0	78.97
Otu0482	252	isolate79	932	kmer	83.67	needleman	1	252	134	385	253	1	1	1	96.44
Otu0483	252	isolate79	932	kmer	68.57	needleman	1	252	134	385	252	0	0	0	94.84
Otu0484	252	isolate80	902	kmer	26.53	needleman	1	252	91	342	252	0	0	0	79.37
Otu0485	252	isolate81	983	kmer	69.80	needleman	1	252	175	426	252	0	0	0	93.25
Otu0486	251	isolate76	942	kmer	27.05	needleman	1	251	426	677	252	1	0	0	78.57
Otu0487	252	isolate83	846	kmer	26.94	needleman	1	252	57	308	253	1	1	0	79.45
Otu0488	252	isolate79	932	kmer	73.06	needleman	1	252	134	385	252	0	0	0	95.24
Otu0489	252	isolate78	899	kmer	36.33	needleman	1	252	439	690	252	0	0	0	86.51
Otu0490	251	isolate83	846	kmer	27.46	needleman	1	251	57	308	252	1	0	0	80.95
Otu0491	251	isolate83	846	kmer	37.70	needleman	1	251	57	308	252	1	0	0	82.94
Otu0492	252	isolate85	985	kmer	42.45	needleman	1	252	180	431	252	0	0	0	80.56
Otu0493	252	isolate83	846	kmer	38.78	needleman	1	252	57	308	253	1	1	1	82.21
Otu0494	252	isolate84	987	kmer	72.24	needleman	1	252	184	435	252	0	0	0	94.44
Otu0495	250	isolate88	777	kmer	15.23	needleman	1	250	427	678	252	2	0	0	72.62
Otu0496	252	isolate81	983	kmer	64.49	needleman	1	252	175	426	252	0	0	0	92.06
Otu0497	252	isolate88	777	kmer	27.76	needleman	1	252	427	678	252	0	0	0	73.41
Otu0498	251	isolate81	983	kmer	38.52	needleman	1	251	175	426	252	1	0	0	83.33
Otu0499	251	isolate83	846	kmer	36.89	needleman	1	251	57	308	252	1	0	0	82.54
Otu0500	252	isolate84	987	kmer	82.04	needleman	1	252	184	435	252	0	0	0	96.03
Otu0501	252	isolate81	983	kmer	52.24	needleman	1	252	175	426	252	0	0	0	88.89
Otu0502	252	isolate81	983	kmer	70.61	needleman	1	252	175	426	252	0	0	0	93.25
Otu0503	252	isolate81	983	kmer	60.41	needleman	1	252	175	426	252	0	0	0	90.08
Otu0504	252	isolate88	777	kmer	80.41	needleman	1	252	427	678	252	0	0	0	96.83
Otu0505	252	isolate81	983	kmer	55.92	needleman	1	252	175	426	252	0	0	0	88.89
Otu0506	252	isolate81	983	kmer	63.27	needleman	1	252	175	426	252	0	0	0	92.06
Otu0507	252	isolate81	983	kmer	59.18	needleman	1	252	175	426	252	0	0	0	90.08
Otu0508	252	isolate81	983	kmer	34.29	needleman	1	252	175	426	252	0	0	0	84.52
Otu0509	252	isolate81	983	kmer	41.63	needleman	1	252	175	426	252	0	0	0	84.92
Otu0510	252	isolate81	983	kmer	35.10	needleman	1	252	175	426	252	0	0	0	83.33
Otu0511	251	isolate105	951	kmer	43.44	needleman	1	251	460	711	252	1	0	0	86.51
Otu0512	252	isolate81	983	kmer	62.86	needleman	1	252	175	426	252	0	0	0	90.87
Otu0513	252	isolate81	983	kmer	43.67	needleman	1	252	175	426	252	0	0	0	86.90
Otu0514	251	isolate105	951	kmer	40.98	needleman	1	251	460	711	252	1	0	0	86.90
Otu0515	252	isolate81	983	kmer	40.00	needleman	1	252	175	426	252	0	0	0	86.11
Otu0516	252	isolate81	983	kmer	71.84	needleman	1	252	175	426	252	0	0	0	93.25
Otu0517	252	isolate81	983	kmer	61.22	needleman	1	252	175	426	252	0	0	0	92.06
Otu0518	252	isolate81	983	kmer	66.12	needleman	1	252	175	426	252	0	0	0	91.67
Otu0519	252	isolate81	983	kmer	64.08	needleman	1	252	175	426	252	0	0	0	92.86
Otu0520	252	isolate83	846	kmer	62.45	needleman	1	252	57	308	252	0	0	0	93.25
Otu0521	252	isolate81	983	kmer	31.43	needleman	1	252	175	426	252	0	0	0	82.94
Otu0522	252	isolate81	983	kmer	58.78	needleman	1	252	175	426	252	0	0	0	90.48
Otu0523	252	isolate83	846	kmer	23.27	needleman	1	252	57	308	252	0	0	0	78.97
Otu0524	252	isolate109	956	kmer	26.12	needleman	1	252	460	711	252	0	0	0	80.16
Otu0525	252	isolate81	983	kmer	30.61	needleman	1	252	175	426	252	0	0	0	82.14
Otu0526	252	isolate81	983	kmer	33.06	needleman	1	252	175	426	252	0	0	0	81.75
Otu0527	252	isolate81	983	kmer	40.41	needleman	1	252	175	426	252	0	0	0	85.71
Otu0528	252	isolate81	983	kmer	67.35	needleman	1	252	175	426	252	0	0	0	91.67
Otu0529	252	isolate81	983	kmer	68.98	needleman	1	252	175	426	252	0	0	0	92.06
Otu0530	252	isolate83	846	kmer	28.98	needleman	1	252	57	308	252	0	0	0	81.35
Otu0531	252	isolate83	846	kmer	22.86	needleman	1	252	57	308	252	0	0	0	78.97
Otu0532	252	isolate78	899	kmer	35.51	needleman	1	252	439	690	252	0	0	0	82.14
Otu0533	252	isolate81	983	kmer	49.39	needleman	1	252	175	426	252	0	0	0	87.70
Otu0534	252	isolate103	942	kmer	26.53	needleman	1	252	458	710	253	1	0	0	78.66
Otu0535	252	isolate81	983	kmer	28.98	needleman	1	252	175	426	252	0	0	0	82.94
Otu0536	252	isolate81	983	kmer	64.49	needleman	1	252	175	426	252	0	0	0	92.86
Otu0537	252	isolate81	983	kmer	37.96	needleman	1	252	175	426	252	0	0	0	84.13
Otu0538	252	isolate81	983	kmer	38.78	needleman	1	252	175	426	252	0	0	0	84.52
Otu0539	252	isolate81	983	kmer	56.73	needleman	1	252	175	426	252	0	0	0	89.29
Otu0540	252	isolate105	951	kmer	64.49	needleman	1	252	460	711	252	0	0	0	92.06
Otu0541	252	isolate88	777	kmer	89.39	needleman	1	252	427	678	252	0	0	0	97.62
Otu0542	252	isolate109	956	kmer	25.71	needleman	1	252	460	711	252	0	0	0	78.97
Otu0543	252	isolate78	899	kmer	71.02	needleman	1	252	439	690	252	0	0	0	93.65
Otu0544	252	isolate83	846	kmer	76.73	needleman	1	252	57	308	252	0	0	0	96.03
Otu0545	252	isolate105	951	kmer	27.35	needleman	1	252	460	711	252	0	0	0	77.38
Otu0546	252	isolate81	983	kmer	85.71	needleman	1	252	175	426	252	0	0	0	97.22
Otu0547	252	isolate81	983	kmer	58.78	needleman	1	252	175	426	252	0	0	0	87.70
Otu0548	252	isolate88	777	kmer	88.16	needleman	1	252	427	678	252	0	0	0	98.41
Otu0549	252	isolate88	777	kmer	91.43	needleman	1	252	427	678	252	0	0	0	98.02
Otu0550	252	isolate83	846	kmer	35.92	needleman	1	252	57	308	252	0	0	0	82.54
Otu0551	252	isolate81	983	kmer	37.14	needleman	1	252	175	426	252	0	0	0	85.32
Otu0552	252	isolate81	983	kmer	28.16	needleman	1	252	175	426	252	0	0	0	80.95
Otu0553	252	isolate88	777	kmer	63.67	needleman	1	252	427	678	252	0	0	0	92.46
Otu0554	252	isolate81	983	kmer	62.45	needleman	1	252	175	426	252	0	0	0	92.06
Otu0555	252	isolate81	983	kmer	71.84	needleman	1	252	175	426	252	0	0	0	93.25
Otu0556	252	isolate81	983	kmer	60.82	needleman	1	252	175	426	252	0	0	0	90.08
Otu0557	252	isolate81	983	kmer	62.04	needleman	1	252	175	426	252	0	0	0	91.27
Otu0558	252	isolate81	983	kmer	50.61	needleman	1	252	175	426	252	0	0	0	87.70
Otu0559	252	isolate88	777	kmer	32.65	needleman	1	252	427	678	252	0	0	0	75.79
Otu0560	252	isolate81	983	kmer	68.98	needleman	1	252	175	426	252	0	0	0	92.86
Otu0561	252	isolate81	983	kmer	65.31	needleman	1	252	175	426	252	0	0	0	91.67
Otu0562	252	isolate109	956	kmer	31.43	needleman	1	252	460	711	252	0	0	0	79.37
Otu0563	252	isolate81	983	kmer	70.61	needleman	1	252	175	426	252	0	0	0	93.25
Otu0564	252	isolate88	777	kmer	82.86	needleman	1	252	427	678	252	0	0	0	96.43
Otu0565	251	isolate83	846	kmer	36.07	needleman	1	251	57	308	252	1	0	0	79.76
Otu0566	252	isolate81	983	kmer	62.04	needleman	1	252	175	426	252	0	0	0	90.87
Otu0567	252	isolate81	983	kmer	56.73	needleman	1	252	175	426	252	0	0	0	90.08
Otu0568	252	isolate81	983	kmer	32.65	needleman	1	252	175	426	252	0	0	0	82.94
Otu0569	252	isolate88	777	kmer	84.90	needleman	1	252	427	678	252	0	0	0	98.02
Otu0570	252	isolate76	942	kmer	76.73	needleman	1	252	426	677	252	0	0	0	96.03
Otu0571	252	isolate81	983	kmer	51.84	needleman	1	252	175	426	252	0	0	0	88.10
Otu0572	251	isolate84	987	kmer	27.87	needleman	1	251	184	435	252	1	0	0	76.59
Otu0573	252	isolate81	983	kmer	62.86	needleman	1	252	175	426	252	0	0	0	90.87
Otu0574	251	isolate83	846	kmer	35.66	needleman	1	251	57	308	252	1	0	0	78.17
Otu0575	252	isolate81	983	kmer	33.06	needleman	1	252	175	426	252	0	0	0	81.75
Otu0576	252	isolate81	983	kmer	66.53	needleman	1	252	175	426	252	0	0	0	92.86
Otu0577	252	isolate86	984	kmer	33.06	needleman	1	252	181	432	252	0	0	0	86.51
Otu0578	252	isolate85	985	kmer	34.69	needleman	1	252	180	431	252	0	0	0	80.16
Otu0579	252	isolate84	987	kmer	41.63	needleman	1	252	184	435	252	0	0	0	78.97
Otu0580	251	isolate105	951	kmer	32.79	needleman	1	251	460	711	252	1	0	0	79.37
Otu0581	252	isolate84	987	kmer	83.67	needleman	1	252	184	435	252	0	0	0	96.83
Otu0582	252	isolate78	899	kmer	77.14	needleman	1	252	439	690	252	0	0	0	95.24
Otu0583	252	isolate81	983	kmer	38.37	needleman	1	252	175	426	253	1	1	1	82.21
Otu0584	252	isolate84	987	kmer	75.92	needleman	1	252	184	435	252	0	0	0	94.84
Otu0585	252	isolate84	987	kmer	61.22	needleman	1	252	184	435	252	0	0	0	90.87
Otu0586	252	isolate81	983	kmer	42.45	needleman	1	252	175	426	252	0	0	0	85.32
Otu0587	252	isolate78	899	kmer	21.22	needleman	1	252	439	690	252	0	0	0	76.19
Otu0588	252	isolate78	899	kmer	47.35	needleman	1	252	439	690	252	0	0	0	87.30
Otu0589	251	isolate81	983	kmer	63.11	needleman	1	251	175	426	252	1	0	0	91.67
Otu0590	252	isolate81	983	kmer	56.33	needleman	1	252	175	426	252	0	0	0	91.67
Otu0591	252	isolate81	983	kmer	62.04	needleman	1	252	175	426	252	0	0	0	90.48
Otu0592	252	isolate86	984	kmer	88.57	needleman	1	252	181	432	252	0	0	0	96.83
Otu0593	252	isolate81	983	kmer	47.76	needleman	1	252	175	426	252	0	0	0	86.51
Otu0594	252	isolate85	985	kmer	43.67	needleman	1	252	180	431	252	0	0	0	80.16
Otu0595	251	isolate101	1065	kmer	35.66	needleman	1	251	257	508	252	1	0	0	80.95
Otu0596	252	isolate84	987	kmer	79.18	needleman	1	252	184	435	252	0	0	0	95.24
Otu0597	251	isolate105	951	kmer	25.00	needleman	1	251	460	711	252	1	0	0	77.38
Otu0598	252	isolate81	983	kmer	67.35	needleman	1	252	175	426	252	0	0	0	91.27
Otu0599	252	isolate85	985	kmer	42.45	needleman	1	252	180	431	252	0	0	0	79.76
Otu0600	252	isolate78	899	kmer	83.67	needleman	1	252	439	690	252	0	0	0	96.83
Otu0601	252	isolate81	983	kmer	32.24	needleman	1	252	175	426	252	0	0	0	84.52
Otu0602	252	isolate78	899	kmer	78.78	needleman	1	252	439	690	252	0	0	0	96.43
Otu0603	252	isolate81	983	kmer	26.53	needleman	1	252	175	426	252	0	0	0	83.33
Otu0604	252	isolate81	983	kmer	52.24	needleman	1	252	175	426	252	0	0	0	88.49
Otu0605	252	isolate78	899	kmer	30.20	needleman	1	252	439	690	252	0	0	0	83.33
Otu0606	252	isolate83	846	kmer	23.27	needleman	1	252	57	308	252	0	0	0	79.37
Otu0607	252	isolate81	983	kmer	40.82	needleman	1	252	175	426	252	0	0	0	84.92
Otu0608	252	isolate81	983	kmer	26.53	needleman	1	252	175	426	252	0	0	0	80.16
Otu0609	252	isolate105	951	kmer	53.88	needleman	1	252	460	711	252	0	0	0	90.48
Otu0610	252	isolate78	899	kmer	71.84	needleman	1	252	439	690	252	0	0	0	94.05
Otu0611	252	isolate83	846	kmer	18.78	needleman	1	252	57	308	252	0	0	0	78.97
Otu0612	252	isolate83	846	kmer	24.08	needleman	1	252	57	308	252	0	0	0	80.16
Otu0613	252	isolate81	983	kmer	35.92	needleman	1	252	175	426	252	0	0	0	84.13
Otu0614	252	isolate104	982	kmer	77.55	needleman	1	252	475	726	252	0	0	0	96.03
Otu0615	252	isolate81	983	kmer	50.20	needleman	1	252	175	426	252	0	0	0	87.70
Otu0616	252	isolate84	987	kmer	68.16	needleman	1	252	184	435	252	0	0	0	93.65
Otu0617	252	isolate81	983	kmer	56.73	needleman	1	252	175	426	252	0	0	0	88.49
Otu0618	252	isolate105	951	kmer	86.53	needleman	1	252	460	711	252	0	0	0	98.02
Otu0619	252	isolate102	943	kmer	51.84	needleman	1	252	192	443	252	0	0	0	90.48
Otu0620	252	isolate105	951	kmer	75.51	needleman	1	252	460	711	252	0	0	0	94.05
Otu0621	252	isolate105	951	kmer	65.31	needleman	1	252	460	711	252	0	0	0	92.06
Otu0622	252	isolate81	983	kmer	50.61	needleman	1	252	175	426	252	0	0	0	88.89
Otu0623	252	isolate81	983	kmer	42.86	needleman	1	252	175	426	252	0	0	0	85.32
Otu0624	252	isolate81	983	kmer	47.76	needleman	1	252	175	426	252	0	0	0	88.49
Otu0625	252	isolate81	983	kmer	65.31	needleman	1	252	175	426	252	0	0	0	91.67
Otu0626	251	isolate105	951	kmer	30.74	needleman	1	251	460	711	252	1	0	0	82.14
Otu0627	252	isolate109	956	kmer	29.39	needleman	1	252	460	711	252	0	0	0	80.95
Otu0628	252	isolate81	983	kmer	68.16	needleman	1	252	175	426	252	0	0	0	91.67
Otu0629	252	isolate81	983	kmer	46.12	needleman	1	252	175	426	252	0	0	0	85.71
Otu0630	252	isolate81	983	kmer	65.31	needleman	1	252	175	426	252	0	0	0	91.67
Otu0631	252	isolate81	983	kmer	40.41	needleman	1	252	175	426	252	0	0	0	84.52
Otu0632	252	isolate81	983	kmer	42.86	needleman	1	252	175	426	252	0	0	0	84.92
Otu0633	252	isolate105	951	kmer	24.49	needleman	1	252	460	711	252	0	0	0	78.57
Otu0634	252	isolate81	983	kmer	40.41	needleman	1	252	175	426	252	0	0	0	85.71
Otu0635	252	isolate109	956	kmer	26.12	needleman	1	252	460	711	252	0	0	0	79.76
Otu0636	252	isolate81	983	kmer	63.27	needleman	1	252	175	426	252	0	0	0	92.06
Otu0637	252	isolate81	983	kmer	51.02	needleman	1	252	175	426	252	0	0	0	88.10
Otu0638	252	isolate81	983	kmer	64.49	needleman	1	252	175	426	252	0	0	0	90.48
Otu0639	252	isolate81	983	kmer	48.98	needleman	1	252	175	426	252	0	0	0	88.10
Otu0640	251	isolate83	846	kmer	41.39	needleman	1	251	57	308	252	1	0	0	83.33
Otu0641	252	isolate81	983	kmer	52.65	needleman	1	252	175	426	252	0	0	0	89.68
Otu0642	252	isolate81	983	kmer	42.86	needleman	1	252	175	426	252	0	0	0	85.32
Otu0643	252	isolate81	983	kmer	47.35	needleman	1	252	175	426	252	0	0	0	88.10
Otu0644	252	isolate81	983	kmer	60.00	needleman	1	252	175	426	252	0	0	0	91.27
Otu0645	252	isolate81	983	kmer	51.02	needleman	1	252	175	426	252	0	0	0	88.10
Otu0646	252	isolate81	983	kmer	38.37	needleman	1	252	175	426	252	0	0	0	85.71
Otu0647	252	isolate81	983	kmer	54.29	needleman	1	252	175	426	252	0	0	0	90.87
Otu0648	252	isolate81	983	kmer	63.67	needleman	1	252	175	426	252	0	0	0	92.86
Otu0649	252	isolate81	983	kmer	70.20	needleman	1	252	175	426	252	0	0	0	94.44
Otu0650	252	isolate81	983	kmer	55.51	needleman	1	252	175	426	252	0	0	0	89.29
Otu0651	252	isolate81	983	kmer	60.41	needleman	1	252	175	426	252	0	0	0	91.27
Otu0652	252	isolate81	983	kmer	62.45	needleman	1	252	175	426	252	0	0	0	90.48
Otu0653	251	isolate81	983	kmer	38.52	needleman	1	251	175	426	252	1	0	0	84.52
Otu0654	252	isolate81	983	kmer	55.92	needleman	1	252	175	426	252	0	0	0	88.49
Otu0655	252	isolate81	983	kmer	64.49	needleman	1	252	175	426	252	0	0	0	91.27
Otu0656	252	isolate81	983	kmer	69.39	needleman	1	252	175	426	252	0	0	0	92.86
Otu0657	252	isolate81	983	kmer	41.63	needleman	1	252	175	426	252	0	0	0	86.51
Otu0658	252	isolate81	983	kmer	47.35	needleman	1	252	175	426	252	0	0	0	87.30
Otu0659	252	isolate81	983	kmer	57.96	needleman	1	252	175	426	252	0	0	0	89.68
Otu0660	252	isolate81	983	kmer	67.76	needleman	1	252	175	426	252	0	0	0	93.65
Otu0661	252	isolate81	983	kmer	68.57	needleman	1	252	175	426	252	0	0	0	91.67
Otu0662	252	isolate81	983	kmer	51.02	needleman	1	252	175	426	252	0	0	0	88.89
Otu0663	252	isolate81	983	kmer	54.69	needleman	1	252	175	426	252	0	0	0	88.89
Otu0664	252	isolate78	899	kmer	31.43	needleman	1	252	439	690	252	0	0	0	78.17
Otu0665	252	isolate81	983	kmer	70.20	needleman	1	252	175	426	252	0	0	0	92.86
Otu0666	252	isolate81	983	kmer	52.24	needleman	1	252	175	426	252	0	0	0	87.30
Otu0667	252	isolate81	983	kmer	71.84	needleman	1	252	175	426	252	0	0	0	92.86
Otu0668	252	isolate81	983	kmer	51.02	needleman	1	252	175	426	252	0	0	0	88.10
Otu0669	252	isolate81	983	kmer	73.06	needleman	1	252	175	426	252	0	0	0	93.65
Otu0670	252	isolate81	983	kmer	19.18	needleman	1	252	175	426	252	0	0	0	79.37
Otu0671	252	isolate103	942	kmer	17.55	needleman	1	252	458	710	253	1	0	0	74.70
Otu0672	252	isolate78	899	kmer	18.37	needleman	1	252	439	690	252	0	0	0	78.17
Otu0673	252	isolate83	846	kmer	33.88	needleman	1	252	57	308	252	0	0	0	82.94
Otu0674	252	isolate88	777	kmer	66.94	needleman	1	252	427	678	252	0	0	0	90.48
Otu0675	252	isolate81	983	kmer	69.80	needleman	1	252	175	426	252	0	0	0	92.46
Otu0676	252	isolate81	983	kmer	58.78	needleman	1	252	175	426	252	0	0	0	90.08
Otu0677	252	isolate81	983	kmer	63.27	needleman	1	252	175	426	252	0	0	0	91.67
Otu0678	252	isolate109	956	kmer	27.76	needleman	1	252	460	711	252	0	0	0	79.76
Otu0679	252	isolate81	983	kmer	62.86	needleman	1	252	175	426	252	0	0	0	91.27
Otu0680	252	isolate81	983	kmer	53.47	needleman	1	252	175	426	252	0	0	0	88.49
Otu0681	252	isolate81	983	kmer	27.76	needleman	1	252	175	426	252	0	0	0	80.95
Otu0682	252	isolate81	983	kmer	62.45	needleman	1	252	175	426	252	0	0	0	92.06
Otu0683	252	isolate81	983	kmer	53.06	needleman	1	252	175	426	252	0	0	0	90.08
Otu0684	252	isolate83	846	kmer	21.22	needleman	1	252	57	308	252	0	0	0	77.38
Otu0685	252	isolate81	983	kmer	69.80	needleman	1	252	175	426	252	0	0	0	92.86
Otu0686	252	isolate81	983	kmer	62.86	needleman	1	252	175	426	252	0	0	0	91.27
Otu0687	252	isolate81	983	kmer	58.37	needleman	1	252	175	426	252	0	0	0	90.87
Otu0688	252	isolate81	983	kmer	30.61	needleman	1	252	175	426	252	0	0	0	82.54
Otu0689	252	isolate81	983	kmer	41.63	needleman	1	252	175	426	252	0	0	0	85.71
Otu0690	252	isolate81	983	kmer	60.41	needleman	1	252	175	426	252	0	0	0	90.48
Otu0691	252	isolate81	983	kmer	60.00	needleman	1	252	175	426	252	0	0	0	91.27
Otu0692	252	isolate109	956	kmer	17.14	needleman	1	252	460	711	252	0	0	0	73.81
Otu0693	252	isolate88	777	kmer	35.10	needleman	1	252	427	678	252	0	0	0	84.92
Otu0694	252	isolate88	777	kmer	90.61	needleman	1	252	427	678	252	0	0	0	98.02
Otu0695	252	isolate84	987	kmer	80.00	needleman	1	252	184	435	252	0	0	0	93.65
Otu0696	252	isolate81	983	kmer	31.02	needleman	1	252	175	426	252	0	0	0	81.75
Otu0697	252	isolate83	846	kmer	23.67	needleman	1	252	57	308	252	0	0	0	77.78
Otu0698	252	isolate83	846	kmer	23.67	needleman	1	252	57	308	252	0	0	0	77.78
Otu0699	252	isolate81	983	kmer	42.45	needleman	1	252	175	426	252	0	0	0	84.92
Otu0700	252	isolate83	846	kmer	69.39	needleman	1	252	57	308	252	0	0	0	95.63
Otu0701	252	isolate88	777	kmer	80.41	needleman	1	252	427	678	252	0	0	0	96.43
Otu0702	252	isolate83	846	kmer	23.27	needleman	1	252	57	308	252	0	0	0	80.95
Otu0703	252	isolate81	983	kmer	60.82	needleman	1	252	175	426	252	0	0	0	88.10
Otu0704	252	isolate81	983	kmer	49.39	needleman	1	252	175	426	252	0	0	0	88.89
Otu0705	252	isolate81	983	kmer	41.22	needleman	1	252	175	426	252	0	0	0	85.32
Otu0706	252	isolate88	777	kmer	88.57	needleman	1	252	427	678	252	0	0	0	98.02
Otu0707	252	isolate81	983	kmer	28.98	needleman	1	252	175	426	252	0	0	0	80.95
Otu0708	252	isolate81	983	kmer	30.20	needleman	1	252	175	426	252	0	0	0	83.73
Otu0709	252	isolate88	777	kmer	92.24	needleman	1	252	427	678	252	0	0	0	97.62
Otu0710	252	isolate76	942	kmer	77.96	needleman	1	252	426	677	252	0	0	0	96.83
Otu0711	252	isolate88	777	kmer	84.49	needleman	1	252	427	678	252	0	0	0	97.62
Otu0712	252	isolate81	983	kmer	21.22	needleman	1	252	175	426	252	0	0	0	80.16
Otu0713	252	isolate81	983	kmer	43.67	needleman	1	252	175	426	252	0	0	0	85.32
Otu0714	252	isolate81	983	kmer	33.47	needleman	1	252	175	426	252	0	0	0	83.33
Otu0715	251	isolate83	846	kmer	34.43	needleman	1	251	57	308	252	1	0	0	81.75
Otu0716	252	isolate81	983	kmer	64.49	needleman	1	252	175	426	252	0	0	0	92.86
Otu0717	252	isolate81	983	kmer	65.31	needleman	1	252	175	426	252	0	0	0	92.46
Otu0718	252	isolate99	1018	kmer	35.92	needleman	1	252	403	654	253	1	1	0	83.40
Otu0719	252	isolate81	983	kmer	54.29	needleman	1	252	175	426	252	0	0	0	90.08
Otu0720	252	isolate96	948	kmer	94.69	needleman	1	252	403	654	252	0	0	0	99.60
Otu0721	251	isolate83	846	kmer	38.93	needleman	1	251	57	308	252	1	0	0	84.52
Otu0722	252	isolate86	984	kmer	22.45	needleman	1	252	181	432	252	0	0	0	78.57
Otu0723	252	isolate76	942	kmer	17.14	needleman	1	252	426	677	252	0	0	0	73.81
Otu0724	226	isolate78	899	kmer	5.48	needleman	212	226	1	15	15	0	0	0	53.33
Otu0725	252	isolate81	983	kmer	28.98	needleman	1	252	175	426	252	0	0	0	82.54
Otu0726	252	isolate105	951	kmer	37.14	needleman	1	252	460	711	252	0	0	0	81.35
Otu0727	251	isolate83	846	kmer	30.33	needleman	1	251	57	308	252	1	0	0	80.16
Otu0728	252	isolate76	942	kmer	14.29	needleman	1	252	426	677	252	0	0	0	70.24
Otu0729	252	isolate104	982	kmer	40.00	needleman	1	252	475	726	253	1	1	1	85.38
Otu0730	252	isolate78	899	kmer	30.61	needleman	1	252	439	690	252	0	0	0	80.16
Otu0731	252	isolate81	983	kmer	60.00	needleman	1	252	175	426	252	0	0	0	90.48
Otu0732	252	isolate81	983	kmer	55.51	needleman	1	252	175	426	252	0	0	0	88.89
Otu0733	252	isolate81	983	kmer	69.39	needleman	1	252	175	426	252	0	0	0	92.86
Otu0734	252	isolate81	983	kmer	57.14	needleman	1	252	175	426	252	0	0	0	90.08
Otu0735	252	isolate81	983	kmer	19.18	needleman	1	252	175	426	252	0	0	0	75.79
Otu0736	252	isolate81	983	kmer	68.98	needleman	1	252	175	426	252	0	0	0	94.05
Otu0737	252	isolate81	983	kmer	55.10	needleman	1	252	175	426	252	0	0	0	89.68
Otu0738	252	isolate81	983	kmer	39.59	needleman	1	252	175	426	252	0	0	0	83.33
Otu0739	252	isolate81	983	kmer	51.02	needleman	1	252	175	426	252	0	0	0	88.10
Otu0740	252	isolate105	951	kmer	26.53	needleman	1	252	460	711	252	0	0	0	79.76
Otu0741	252	isolate81	983	kmer	71.43	needleman	1	252	175	426	252	0	0	0	93.65
Otu0742	252	isolate81	983	kmer	54.29	needleman	1	252	175	426	252	0	0	0	90.48
Otu0743	252	isolate81	983	kmer	63.27	needleman	1	252	175	426	252	0	0	0	91.27
Otu0744	252	isolate81	983	kmer	67.35	needleman	1	252	175	426	252	0	0	0	91.27
Otu0745	252	isolate81	983	kmer	60.00	needleman	1	252	175	426	252	0	0	0	89.68
Otu0746	252	isolate81	983	kmer	43.67	needleman	1	252	175	426	252	0	0	0	86.11
Otu0747	252	isolate83	846	kmer	32.24	needleman	1	252	57	308	253	1	1	1	86.17
Otu0748	252	isolate81	983	kmer	61.63	needleman	1	252	175	426	252	0	0	0	90.48
Otu0749	252	isolate81	983	kmer	70.20	needleman	1	252	175	426	252	0	0	0	93.65
Otu0750	252	isolate81	983	kmer	57.14	needleman	1	252	175	426	252	0	0	0	88.89
Otu0751	252	isolate88	777	kmer	82.86	needleman	1	252	427	678	252	0	0	0	97.62
Otu0752	252	isolate81	983	kmer	68.98	needleman	1	252	175	426	252	0	0	0	92.46
Otu0753	252	isolate76	942	kmer	68.57	needleman	1	252	426	677	252	0	0	0	95.24
Otu0754	252	isolate80	902	kmer	91.02	needleman	1	252	91	342	252	0	0	0	97.62
Otu0755	252	isolate88	777	kmer	90.61	needleman	1	252	427	678	252	0	0	0	98.02
Otu0756	252	isolate79	932	kmer	47.76	needleman	1	252	134	385	252	0	0	0	83.33
Otu0757	252	isolate84	987	kmer	76.33	needleman	1	252	184	435	252	0	0	0	94.44
Otu0758	252	isolate78	899	kmer	87.35	needleman	1	252	439	690	252	0	0	0	97.22
Otu0759	252	isolate83	846	kmer	26.53	needleman	1	252	57	308	252	0	0	0	81.35
Otu0760	252	isolate86	984	kmer	78.78	needleman	1	252	181	432	252	0	0	0	95.63
Otu0761	252	isolate85	985	kmer	45.71	needleman	1	252	180	431	252	0	0	0	79.37
Otu0762	252	isolate78	899	kmer	68.16	needleman	1	252	439	690	252	0	0	0	94.05
Otu0763	252	isolate78	899	kmer	35.51	needleman	1	252	439	690	252	0	0	0	86.11
Otu0764	252	isolate78	899	kmer	79.18	needleman	1	252	439	690	252	0	0	0	94.44
Otu0765	252	isolate79	932	kmer	37.14	needleman	1	252	134	385	252	0	0	0	79.37
Otu0766	252	isolate84	987	kmer	73.06	needleman	1	252	184	435	252	0	0	0	94.44
Otu0767	252	isolate85	985	kmer	44.08	needleman	1	252	180	431	252	0	0	0	80.95
Otu0768	252	isolate84	987	kmer	85.71	needleman	1	252	184	435	252	0	0	0	96.83
Otu0769	252	isolate85	985	kmer	45.71	needleman	1	252	180	431	252	0	0	0	78.57
Otu0770	250	isolate85	985	kmer	47.33	needleman	1	250	180	431	252	2	0	0	82.14
Otu0771	252	isolate88	777	kmer	60.41	needleman	1	252	427	678	252	0	0	0	90.48
Otu0772	252	isolate79	932	kmer	42.45	needleman	1	252	134	385	252	0	0	0	79.76
Otu0773	252	isolate85	985	kmer	39.59	needleman	1	252	180	431	252	0	0	0	79.37
Otu0774	252	isolate88	777	kmer	53.47	needleman	1	252	427	678	252	0	0	0	88.10
Otu0775	252	isolate84	987	kmer	78.78	needleman	1	252	184	435	252	0	0	0	96.43
Otu0776	252	isolate88	777	kmer	64.90	needleman	1	252	427	678	252	0	0	0	90.48
Otu0777	251	isolate84	987	kmer	34.84	needleman	1	251	184	435	252	1	0	0	86.90
Otu0778	252	isolate84	987	kmer	39.18	needleman	1	252	184	435	252	0	0	0	85.71
Otu0779	252	isolate84	987	kmer	84.08	needleman	1	252	184	435	253	1	1	1	97.23
Otu0780	252	isolate88	777	kmer	71.84	needleman	1	252	427	678	252	0	0	0	91.67
Otu0781	252	isolate78	899	kmer	78.78	needleman	1	252	439	690	252	0	0	0	96.43
Otu0782	252	isolate78	899	kmer	80.41	needleman	1	252	439	690	252	0	0	0	96.03
Otu0783	252	isolate78	899	kmer	49.39	needleman	1	252	439	690	252	0	0	0	85.71
Otu0784	252	isolate78	899	kmer	78.37	needleman	1	252	439	690	252	0	0	0	95.63
Otu0785	252	isolate84	987	kmer	62.86	needleman	1	252	184	435	252	0	0	0	91.67
Otu0786	252	isolate84	987	kmer	50.61	needleman	1	252	184	435	252	0	0	0	88.49
Otu0787	252	isolate85	985	kmer	46.53	needleman	1	252	180	431	252	0	0	0	81.35
Otu0788	251	isolate85	985	kmer	46.31	needleman	1	251	180	431	252	1	0	0	78.17
Otu0789	252	isolate84	987	kmer	38.37	needleman	1	252	184	435	252	0	0	0	82.94
Otu0790	252	isolate78	899	kmer	64.08	needleman	1	252	439	690	252	0	0	0	91.67
Otu0791	252	isolate81	983	kmer	37.55	needleman	1	252	175	426	252	0	0	0	80.95
Otu0792	252	isolate78	899	kmer	78.78	needleman	1	252	439	690	252	0	0	0	95.63
Otu0793	251	isolate83	846	kmer	40.16	needleman	1	251	57	308	252	1	0	0	84.92
Otu0794	240	isolate79	932	kmer	48.93	needleman	1	240	134	385	252	12	0	0	81.35
Otu0795	252	isolate79	932	kmer	66.12	needleman	1	252	134	385	252	0	0	0	93.25
Otu0796	251	isolate84	987	kmer	26.64	needleman	1	251	184	435	252	1	0	0	78.17
Otu0797	252	isolate86	984	kmer	73.88	needleman	1	252	181	432	252	0	0	0	94.44
Otu0798	252	isolate84	987	kmer	64.08	needleman	1	252	184	435	252	0	0	0	92.06
Otu0799	252	isolate84	987	kmer	76.33	needleman	1	252	184	435	252	0	0	0	93.65
Otu0800	252	isolate84	987	kmer	28.16	needleman	1	252	184	435	252	0	0	0	79.76
Otu0801	252	isolate78	899	kmer	81.63	needleman	1	252	439	690	252	0	0	0	95.63
Otu0802	252	isolate78	899	kmer	81.22	needleman	1	252	439	690	252	0	0	0	96.83
Otu0803	252	isolate85	985	kmer	46.94	needleman	1	252	180	431	252	0	0	0	80.95
Otu0804	252	isolate86	984	kmer	84.90	needleman	1	252	181	432	252	0	0	0	96.43
Otu0805	252	isolate78	899	kmer	84.49	needleman	1	252	439	690	252	0	0	0	97.22
Otu0806	252	isolate86	984	kmer	64.90	needleman	1	252	181	432	252	0	0	0	92.46
Otu0807	252	isolate78	899	kmer	72.24	needleman	1	252	439	690	252	0	0	0	94.84
Otu0808	252	isolate84	987	kmer	56.73	needleman	1	252	184	435	252	0	0	0	92.86
Otu0809	252	isolate79	932	kmer	77.96	needleman	1	252	134	385	252	0	0	0	96.83
Otu0810	252	isolate84	987	kmer	35.10	needleman	1	252	184	435	252	0	0	0	78.17
Otu0811	252	isolate79	932	kmer	36.33	needleman	1	252	134	385	252	0	0	0	78.57
Otu0812	252	isolate84	987	kmer	63.27	needleman	1	252	184	435	252	0	0	0	93.25
Otu0813	252	isolate84	987	kmer	77.14	needleman	1	252	184	435	252	0	0	0	95.24
Otu0814	252	isolate84	987	kmer	59.59	needleman	1	252	184	435	252	0	0	0	92.06
Otu0815	252	isolate85	985	kmer	29.80	needleman	1	252	180	431	252	0	0	0	79.37
Otu0816	252	isolate79	932	kmer	32.24	needleman	1	252	134	385	252	0	0	0	82.94
Otu0817	252	isolate81	983	kmer	26.94	needleman	1	252	175	426	252	0	0	0	81.75
Otu0818	251	isolate83	846	kmer	18.85	needleman	1	251	57	308	252	1	0	0	75.00
Otu0819	251	isolate99	1018	kmer	44.26	needleman	1	251	403	654	252	1	0	0	85.32
Otu0820	252	isolate96	948	kmer	77.96	needleman	1	252	403	654	252	0	0	0	94.84
Otu0821	252	isolate99	1018	kmer	46.12	needleman	1	252	403	654	253	1	1	0	82.21
Otu0822	252	isolate76	942	kmer	35.92	needleman	1	252	426	677	253	1	1	0	79.05
Otu0823	251	isolate99	1018	kmer	36.89	needleman	1	251	403	654	252	1	0	0	80.56
Otu0824	251	isolate99	1018	kmer	41.39	needleman	1	251	403	654	252	1	0	0	78.97
Otu0825	251	isolate99	1018	kmer	31.15	needleman	1	251	403	654	252	1	0	0	82.14
Otu0826	252	isolate104	982	kmer	17.14	needleman	1	252	475	726	252	0	0	0	75.00
Otu0827	252	isolate83	846	kmer	28.98	needleman	1	252	57	308	252	0	0	0	80.56
Otu0828	252	isolate78	899	kmer	48.16	needleman	1	252	439	690	252	0	0	0	82.94
Otu0829	252	isolate83	846	kmer	33.06	needleman	1	252	57	308	252	0	0	0	80.56
Otu0830	252	isolate83	846	kmer	20.82	needleman	1	252	57	308	252	0	0	0	76.98
Otu0831	252	isolate83	846	kmer	28.98	needleman	1	252	57	308	253	1	1	0	79.45
Otu0832	250	isolate105	951	kmer	13.17	needleman	1	250	460	711	252	2	0	0	66.67
Otu0833	252	isolate103	942	kmer	17.96	needleman	1	252	458	710	253	1	0	0	76.68
Otu0834	251	isolate101	1065	kmer	25.41	needleman	1	251	257	508	252	1	0	0	76.59
Otu0835	252	isolate103	942	kmer	18.37	needleman	1	252	458	710	253	1	0	0	75.10
Otu0836	252	isolate84	987	kmer	28.57	needleman	1	252	184	435	252	0	0	0	77.78
Otu0837	252	isolate82	879	kmer	24.49	needleman	1	252	413	664	252	0	0	0	76.59
Otu0838	251	isolate83	846	kmer	40.57	needleman	1	251	57	308	252	1	0	0	85.32
Otu0839	252	isolate84	987	kmer	54.29	needleman	1	252	184	435	252	0	0	0	84.13
Otu0840	222	isolate78	899	kmer	5.12	needleman	1	10	890	899	10	0	0	0	50.00
Otu0841	225	isolate81	983	kmer	4.59	needleman	223	225	1	3	3	0	0	0	66.67
Otu0842	252	isolate81	983	kmer	28.98	needleman	1	252	175	426	252	0	0	0	78.97
Otu0843	251	isolate105	951	kmer	33.20	needleman	1	251	460	711	252	1	0	0	81.35
Otu0844	252	isolate81	983	kmer	40.00	needleman	1	252	175	426	252	0	0	0	80.56
Otu0845	252	isolate83	846	kmer	20.41	needleman	1	252	57	308	252	0	0	0	78.17
Otu0846	252	isolate83	846	kmer	20.00	needleman	1	252	57	308	252	0	0	0	76.98
Otu0847	252	isolate81	983	kmer	20.82	needleman	1	252	175	426	252	0	0	0	78.57
Otu0848	252	isolate81	983	kmer	17.96	needleman	1	252	175	426	252	0	0	0	75.79
Otu0849	252	isolate81	983	kmer	23.27	needleman	1	252	175	426	252	0	0	0	79.37
Otu0850	252	isolate81	983	kmer	21.63	needleman	1	252	175	426	252	0	0	0	76.19
Otu0851	252	isolate81	983	kmer	18.78	needleman	1	252	175	426	252	0	0	0	74.21
Otu0852	252	isolate104	982	kmer	13.47	needleman	1	252	475	726	252	0	0	0	73.81
Otu0853	252	isolate83	846	kmer	19.59	needleman	1	252	57	308	252	0	0	0	78.97
Otu0854	251	isolate83	846	kmer	32.38	needleman	1	251	57	308	252	1	0	0	81.75
Otu0855	252	isolate81	983	kmer	28.98	needleman	1	252	175	426	253	1	1	0	81.03
Otu0856	252	isolate81	983	kmer	33.47	needleman	1	252	175	426	252	0	0	0	80.56
Otu0857	251	isolate81	983	kmer	43.85	needleman	1	251	175	426	252	1	0	0	83.33
Otu0858	251	isolate83	846	kmer	37.30	needleman	1	251	57	308	252	1	0	0	81.75
Otu0859	251	isolate83	846	kmer	43.85	needleman	1	251	57	308	252	1	0	0	83.33
Otu0860	251	isolate83	846	kmer	36.48	needleman	1	251	57	308	252	1	0	0	86.11
Otu0861	250	isolate83	846	kmer	44.86	needleman	1	250	57	308	252	2	0	0	84.52
Otu0862	251	isolate83	846	kmer	34.02	needleman	1	251	57	308	252	1	0	0	81.35
Otu0863	251	isolate83	846	kmer	43.85	needleman	1	251	57	308	252	1	0	0	82.94
Otu0864	252	isolate83	846	kmer	38.78	needleman	1	252	57	308	253	1	1	1	82.21
Otu0865	251	isolate83	846	kmer	37.30	needleman	1	251	57	308	253	2	1	0	82.21
Otu0866	252	isolate83	846	kmer	17.55	needleman	1	252	57	308	253	1	1	0	74.31
Otu0867	251	isolate83	846	kmer	22.95	needleman	1	251	57	308	252	1	0	0	76.98
Otu0868	252	isolate83	846	kmer	29.39	needleman	1	252	57	308	252	0	0	0	81.75
Otu0869	251	isolate83	846	kmer	41.39	needleman	1	251	57	308	252	1	0	0	84.13
Otu0870	252	isolate81	983	kmer	30.20	needleman	1	252	175	426	252	0	0	0	81.35
Otu0871	252	isolate81	983	kmer	38.78	needleman	1	252	175	426	252	0	0	0	82.14
Otu0872	252	isolate83	846	kmer	25.71	needleman	1	252	57	308	252	0	0	0	81.35
Otu0873	251	isolate101	1065	kmer	30.74	needleman	1	251	257	508	252	1	0	0	76.19
Otu0874	252	isolate83	846	kmer	34.69	needleman	1	252	57	308	252	0	0	0	81.75
Otu0875	251	isolate105	951	kmer	41.39	needleman	1	251	460	711	252	1	0	0	84.92
Otu0876	251	isolate109	956	kmer	25.82	needleman	1	251	460	711	252	1	0	0	78.17
Otu0877	252	isolate83	846	kmer	31.02	needleman	1	252	57	308	252	0	0	0	81.75
Otu0878	252	isolate81	983	kmer	52.24	needleman	1	252	175	426	252	0	0	0	87.70
Otu0879	252	isolate81	983	kmer	37.55	needleman	1	252	175	426	252	0	0	0	82.94
Otu0880	252	isolate81	983	kmer	29.39	needleman	1	252	175	426	252	0	0	0	82.94
Otu0881	252	isolate78	899	kmer	26.53	needleman	1	252	439	690	252	0	0	0	76.98
Otu0882	252	isolate81	983	kmer	31.84	needleman	1	252	175	426	252	0	0	0	82.54
Otu0883	252	isolate81	983	kmer	34.29	needleman	1	252	175	426	252	0	0	0	83.33
Otu0884	251	isolate81	983	kmer	45.08	needleman	1	251	175	426	252	1	0	0	82.94
Otu0885	252	isolate83	846	kmer	35.10	needleman	1	252	57	308	252	0	0	0	84.92
Otu0886	252	isolate109	956	kmer	28.98	needleman	1	252	459	711	253	1	0	0	77.47
Otu0887	252	isolate81	983	kmer	30.61	needleman	1	252	175	426	252	0	0	0	82.14
Otu0888	251	isolate81	983	kmer	30.33	needleman	1	251	175	426	252	1	0	0	82.54
Otu0889	252	isolate81	983	kmer	30.20	needleman	1	252	175	426	252	0	0	0	80.16
Otu0890	252	isolate81	983	kmer	18.37	needleman	1	252	175	426	252	0	0	0	76.59
Otu0891	252	isolate83	846	kmer	26.94	needleman	1	252	57	308	252	0	0	0	83.33
Otu0892	252	isolate83	846	kmer	26.53	needleman	1	252	57	308	252	0	0	0	81.75
Otu0893	252	isolate83	846	kmer	25.31	needleman	1	252	57	308	252	0	0	0	81.35
Otu0894	252	isolate88	777	kmer	19.59	needleman	1	252	427	678	252	0	0	0	82.94
Otu0895	252	isolate81	983	kmer	20.82	needleman	1	252	175	426	252	0	0	0	80.56
Otu0896	250	isolate106	839	kmer	10.70	needleman	1	250	459	711	253	3	0	0	67.59
Otu0897	252	isolate83	846	kmer	26.94	needleman	1	252	57	308	253	1	1	0	79.45
Otu0898	252	isolate81	983	kmer	34.29	needleman	1	252	175	426	252	0	0	0	82.94
Otu0899	252	isolate88	777	kmer	35.92	needleman	1	252	427	678	252	0	0	0	81.35
Otu0900	252	isolate105	951	kmer	23.67	needleman	1	252	460	711	252	0	0	0	79.76
Otu0901	252	isolate103	942	kmer	26.53	needleman	1	252	458	710	253	1	0	0	77.87
Otu0902	252	isolate78	899	kmer	57.96	needleman	1	252	439	690	252	0	0	0	87.70
Otu0903	252	isolate88	777	kmer	45.71	needleman	1	252	427	678	252	0	0	0	80.95
Otu0904	252	isolate83	846	kmer	17.55	needleman	1	252	57	308	252	0	0	0	80.16
Otu0905	251	isolate83	846	kmer	42.21	needleman	1	251	57	308	252	1	0	0	83.73
Otu0906	251	isolate83	846	kmer	43.85	needleman	1	251	57	308	252	1	0	0	84.52
Otu0907	252	isolate81	983	kmer	18.37	needleman	1	252	175	426	252	0	0	0	76.19
Otu0908	252	isolate81	983	kmer	31.02	needleman	1	252	175	426	252	0	0	0	82.14
Otu0909	252	isolate80	902	kmer	27.35	needleman	1	252	91	342	252	0	0	0	81.35
Otu0910	252	isolate76	942	kmer	38.78	needleman	1	252	426	677	252	0	0	0	87.30
Otu0911	252	isolate76	942	kmer	28.98	needleman	1	252	426	677	252	0	0	0	86.51
Otu0912	252	isolate88	777	kmer	31.84	needleman	1	252	427	678	252	0	0	0	86.11
Otu0913	252	isolate83	846	kmer	25.31	needleman	1	252	57	308	252	0	0	0	79.76
Otu0914	252	isolate83	846	kmer	24.08	needleman	1	252	57	308	252	0	0	0	78.57
Otu0915	251	isolate83	846	kmer	23.36	needleman	1	251	57	308	252	1	0	0	77.78
Otu0916	252	isolate83	846	kmer	62.86	needleman	1	252	57	308	252	0	0	0	93.65
Otu0917	252	isolate83	846	kmer	15.92	needleman	1	252	57	308	252	0	0	0	76.19
Otu0918	252	isolate79	932	kmer	16.33	needleman	1	252	134	385	252	0	0	0	75.00
Otu0919	252	isolate81	983	kmer	25.71	needleman	1	252	175	426	252	0	0	0	78.97
Otu0920	252	isolate81	983	kmer	24.49	needleman	1	252	175	426	252	0	0	0	76.19
Otu0921	252	isolate83	846	kmer	24.08	needleman	1	252	57	308	252	0	0	0	81.35
Otu0922	252	isolate83	846	kmer	25.31	needleman	1	252	57	308	252	0	0	0	81.35
Otu0923	252	isolate83	846	kmer	25.71	needleman	1	252	57	308	252	0	0	0	80.16
Otu0924	252	isolate83	846	kmer	22.04	needleman	1	252	57	308	252	0	0	0	78.57
Otu0925	252	isolate83	846	kmer	26.53	needleman	1	252	57	308	252	0	0	0	80.95
Otu0926	252	isolate83	846	kmer	24.08	needleman	1	252	57	308	252	0	0	0	78.97
Otu0927	252	isolate81	983	kmer	22.45	needleman	1	252	175	426	252	0	0	0	77.38
Otu0928	252	isolate83	846	kmer	24.49	needleman	1	252	57	308	254	2	2	0	79.13
Otu0929	252	isolate83	846	kmer	17.96	needleman	1	252	57	308	252	0	0	0	78.97
Otu0930	252	isolate83	846	kmer	26.53	needleman	1	252	57	308	252	0	0	0	79.76
Otu0931	252	isolate83	846	kmer	23.67	needleman	1	252	57	308	252	0	0	0	80.16
Otu0932	252	isolate81	983	kmer	24.49	needleman	1	252	175	426	252	0	0	0	76.19
Otu0933	252	isolate81	983	kmer	23.27	needleman	1	252	175	426	252	0	0	0	77.38
Otu0934	252	isolate83	846	kmer	19.18	needleman	1	252	57	308	252	0	0	0	78.97
Otu0935	252	isolate83	846	kmer	17.14	needleman	1	252	57	308	252	0	0	0	78.17
Otu0936	252	isolate83	846	kmer	24.08	needleman	1	252	57	308	252	0	0	0	79.76
Otu0937	252	isolate83	846	kmer	19.18	needleman	1	252	57	308	252	0	0	0	78.57
Otu0938	252	isolate83	846	kmer	21.22	needleman	1	252	57	308	253	1	1	0	78.26
Otu0939	252	isolate83	846	kmer	24.08	needleman	1	252	57	308	252	0	0	0	81.35
Otu0940	252	isolate83	846	kmer	19.59	needleman	1	252	57	308	252	0	0	0	78.97
Otu0941	252	isolate83	846	kmer	18.78	needleman	1	252	57	308	252	0	0	0	74.60
Otu0942	252	isolate91	906	kmer	18.37	needleman	1	252	414	666	253	1	0	0	74.31
Otu0943	252	isolate81	983	kmer	19.59	needleman	1	252	175	426	252	0	0	0	79.37
Otu0944	252	isolate81	983	kmer	23.67	needleman	1	252	175	426	252	0	0	0	80.56
Otu0945	252	isolate84	987	kmer	44.90	needleman	1	252	184	435	252	0	0	0	89.68
Otu0946	251	isolate79	932	kmer	73.36	needleman	1	251	134	385	252	1	0	0	94.05
Otu0947	252	isolate78	899	kmer	42.45	needleman	1	252	439	690	252	0	0	0	87.30
Otu0948	251	isolate78	899	kmer	21.72	needleman	1	251	439	690	252	1	0	0	76.19
Otu0949	252	isolate85	985	kmer	45.31	needleman	1	252	180	431	252	0	0	0	79.37
Otu0950	252	isolate84	987	kmer	78.78	needleman	1	252	184	435	252	0	0	0	95.63
Otu0951	252	isolate86	984	kmer	79.59	needleman	1	252	181	432	252	0	0	0	95.24
Otu0952	251	isolate78	899	kmer	33.61	needleman	1	251	439	690	253	2	1	0	78.66
Otu0953	252	isolate85	985	kmer	39.59	needleman	1	252	180	431	252	0	0	0	81.35
Otu0954	252	isolate79	932	kmer	68.16	needleman	1	252	134	385	252	0	0	0	93.65
Otu0955	252	isolate78	899	kmer	29.39	needleman	1	252	439	690	252	0	0	0	77.38
Otu0956	252	isolate78	899	kmer	28.16	needleman	1	252	439	690	252	0	0	0	77.38
Otu0957	252	isolate84	987	kmer	62.45	needleman	1	252	184	435	252	0	0	0	92.46
Otu0958	252	isolate83	846	kmer	60.82	needleman	1	252	57	308	252	0	0	0	94.44
Otu0959	252	isolate85	985	kmer	55.10	needleman	1	252	180	431	252	0	0	0	82.54
Otu0960	252	isolate78	899	kmer	35.10	needleman	1	252	439	690	252	0	0	0	81.35
Otu0961	252	isolate85	985	kmer	48.16	needleman	1	252	180	431	252	0	0	0	83.73
Otu0962	252	isolate79	932	kmer	73.47	needleman	1	252	134	385	252	0	0	0	94.84
Otu0963	252	isolate84	987	kmer	28.16	needleman	1	252	184	435	252	0	0	0	78.17
Otu0964	252	isolate85	985	kmer	46.53	needleman	1	252	180	431	252	0	0	0	80.56
Otu0965	250	isolate78	899	kmer	26.34	needleman	1	250	439	690	252	2	0	0	78.97
Otu0966	251	isolate78	899	kmer	84.02	needleman	1	251	439	690	252	1	0	0	96.43
Otu0967	252	isolate79	932	kmer	73.47	needleman	1	252	134	385	252	0	0	0	95.24
Otu0968	252	isolate78	899	kmer	74.69	needleman	1	252	439	690	252	0	0	0	94.05
Otu0969	252	isolate78	899	kmer	83.27	needleman	1	252	439	690	252	0	0	0	94.84
Otu0970	249	isolate83	846	kmer	30.58	needleman	1	249	57	307	251	2	0	0	76.49
Otu0971	252	isolate105	951	kmer	70.20	needleman	1	252	460	711	252	0	0	0	93.65
Otu0972	252	isolate102	943	kmer	58.37	needleman	1	252	192	443	252	0	0	0	91.67
Otu0973	252	isolate83	846	kmer	37.96	needleman	1	252	57	308	252	0	0	0	85.32
Otu0974	252	isolate81	983	kmer	34.29	needleman	1	252	175	426	252	0	0	0	82.54
Otu0975	251	isolate101	1065	kmer	25.82	needleman	1	251	257	508	253	2	1	0	76.28
Otu0976	251	isolate81	983	kmer	33.61	needleman	1	251	175	426	252	1	0	0	79.76
Otu0977	251	isolate83	846	kmer	32.79	needleman	1	251	57	308	252	1	0	0	77.78
Otu0978	252	isolate83	846	kmer	22.45	needleman	1	252	57	308	253	1	1	0	78.66
Otu0979	252	isolate83	846	kmer	53.06	needleman	1	252	57	308	252	0	0	0	91.67
Otu0980	251	isolate88	777	kmer	40.57	needleman	1	251	427	678	252	1	0	0	79.76
Otu0981	251	isolate101	1065	kmer	26.23	needleman	1	251	257	508	252	1	0	0	75.40
Otu0982	250	isolate83	846	kmer	38.27	needleman	1	250	57	308	252	2	0	0	78.97
Otu0983	252	isolate105	951	kmer	91.84	needleman	1	252	460	711	252	0	0	0	98.02
Otu0984	251	isolate83	846	kmer	31.15	needleman	1	251	57	308	252	1	0	0	76.98
Otu0985	251	isolate83	846	kmer	31.97	needleman	1	251	57	308	252	1	0	0	77.78
Otu0986	251	isolate83	846	kmer	32.79	needleman	1	251	57	308	252	1	0	0	76.59
Otu0987	251	isolate83	846	kmer	27.05	needleman	1	251	57	308	252	1	0	0	78.17
Otu0988	251	isolate83	846	kmer	38.11	needleman	1	251	57	308	252	1	0	0	80.95
Otu0989	251	isolate83	846	kmer	32.79	needleman	1	251	57	308	252	1	0	0	78.57
Otu0990	251	isolate101	1065	kmer	22.95	needleman	1	251	257	508	252	1	0	0	75.00
Otu0991	251	isolate83	846	kmer	31.56	needleman	1	251	57	308	253	2	1	0	77.47
Otu0992	252	isolate78	899	kmer	20.41	needleman	1	252	439	690	252	0	0	0	76.59
Otu0993	252	isolate78	899	kmer	28.16	needleman	1	252	439	690	252	0	0	0	78.97
Otu0994	252	isolate84	987	kmer	13.47	needleman	1	252	184	435	252	0	0	0	74.21
Otu0995	252	isolate83	846	kmer	18.78	needleman	1	252	57	308	252	0	0	0	76.59
Otu0996	252	isolate105	951	kmer	70.20	needleman	1	252	460	711	252	0	0	0	92.06
Otu0997	252	isolate105	951	kmer	62.45	needleman	1	252	460	711	253	1	1	0	90.51
Otu0998	252	isolate105	951	kmer	51.43	needleman	1	252	460	711	252	0	0	0	89.29
Otu0999	251	isolate83	846	kmer	55.33	needleman	1	251	57	308	252	1	0	0	91.67
Otu1000	253	isolate105	951	kmer	61.79	needleman	1	253	459	711	254	1	1	0	89.76
Otu1001	251	isolate105	951	kmer	38.52	needleman	1	251	460	711	252	1	0	0	85.71
Otu1002	252	isolate104	982	kmer	81.22	needleman	1	252	475	726	252	0	0	0	95.63
Otu1003	251	isolate105	951	kmer	40.16	needleman	1	251	460	711	252	1	0	0	86.90
Otu1004	252	isolate102	943	kmer	68.16	needleman	1	252	192	443	252	0	0	0	93.65
Otu1005	252	isolate105	951	kmer	60.00	needleman	1	252	460	711	252	0	0	0	90.08
Otu1006	251	isolate105	951	kmer	67.21	needleman	1	251	460	711	253	2	1	1	92.89
Otu1007	252	isolate105	951	kmer	68.98	needleman	1	252	460	711	252	0	0	0	93.25
Otu1008	252	isolate105	951	kmer	65.31	needleman	1	252	460	711	253	1	1	1	92.09
Otu1009	252	isolate79	932	kmer	41.22	needleman	1	252	134	385	252	0	0	0	79.37
Otu1010	252	isolate83	846	kmer	62.86	needleman	1	252	57	308	252	0	0	0	94.44
Otu1011	252	isolate105	951	kmer	62.45	needleman	1	252	460	711	252	0	0	0	91.27
Otu1012	252	isolate105	951	kmer	86.12	needleman	1	252	460	711	252	0	0	0	98.02
Otu1013	252	isolate105	951	kmer	77.55	needleman	1	252	460	711	252	0	0	0	94.84
Otu1014	252	isolate102	943	kmer	55.51	needleman	1	252	192	443	252	0	0	0	91.27
Otu1015	252	isolate105	951	kmer	59.18	needleman	1	252	460	711	252	0	0	0	90.48
Otu1016	252	isolate101	1065	kmer	84.08	needleman	1	252	257	508	252	0	0	0	96.83
Otu1017	252	isolate105	951	kmer	63.67	needleman	1	252	460	711	252	0	0	0	91.27
Otu1018	252	isolate105	951	kmer	67.35	needleman	1	252	460	711	253	1	1	0	92.49
Otu1019	252	isolate105	951	kmer	70.20	needleman	1	252	460	711	252	0	0	0	94.05
Otu1020	252	isolate105	951	kmer	63.67	needleman	1	252	460	711	253	1	1	0	92.09
Otu1021	252	isolate81	983	kmer	57.96	needleman	1	252	175	426	252	0	0	0	90.48
Otu1022	252	isolate81	983	kmer	37.55	needleman	1	252	175	426	252	0	0	0	83.33
Otu1023	252	isolate81	983	kmer	49.80	needleman	1	252	175	426	252	0	0	0	85.32
Otu1024	252	isolate83	846	kmer	24.90	needleman	1	252	57	308	252	0	0	0	81.35
Otu1025	252	isolate81	983	kmer	62.04	needleman	1	252	175	426	252	0	0	0	91.27
Otu1026	252	isolate81	983	kmer	61.63	needleman	1	252	175	426	252	0	0	0	90.48
Otu1027	252	isolate81	983	kmer	57.55	needleman	1	252	175	426	252	0	0	0	89.68
Otu1028	252	isolate81	983	kmer	35.51	needleman	1	252	175	426	252	0	0	0	82.94
Otu1029	252	isolate81	983	kmer	51.84	needleman	1	252	175	426	252	0	0	0	88.49
Otu1030	252	isolate81	983	kmer	62.45	needleman	1	252	175	426	252	0	0	0	89.68
Otu1031	252	isolate81	983	kmer	40.41	needleman	1	252	175	426	252	0	0	0	84.52
Otu1032	252	isolate84	987	kmer	37.96	needleman	1	252	184	435	252	0	0	0	77.78
Otu1033	252	isolate81	983	kmer	62.04	needleman	1	252	175	426	252	0	0	0	90.48
Otu1034	252	isolate109	956	kmer	25.31	needleman	1	252	460	711	252	0	0	0	79.76
Otu1035	252	isolate81	983	kmer	54.29	needleman	1	252	175	426	252	0	0	0	88.49
Otu1036	252	isolate81	983	kmer	35.10	needleman	1	252	175	426	252	0	0	0	82.94
Otu1037	252	isolate81	983	kmer	60.00	needleman	1	252	175	426	252	0	0	0	90.87
Otu1038	252	isolate81	983	kmer	53.88	needleman	1	252	175	426	252	0	0	0	89.29
Otu1039	252	isolate81	983	kmer	47.35	needleman	1	252	175	426	252	0	0	0	87.30
Otu1040	252	isolate81	983	kmer	28.16	needleman	1	252	175	426	252	0	0	0	83.33
Otu1041	252	isolate81	983	kmer	62.45	needleman	1	252	175	426	252	0	0	0	90.87
Otu1042	252	isolate81	983	kmer	57.14	needleman	1	252	175	426	252	0	0	0	89.68
Otu1043	252	isolate81	983	kmer	55.51	needleman	1	252	175	426	252	0	0	0	88.10
Otu1044	251	isolate81	983	kmer	45.08	needleman	1	251	175	426	252	1	0	0	83.33
Otu1045	252	isolate81	983	kmer	60.82	needleman	1	252	175	426	252	0	0	0	91.27
Otu1046	252	isolate81	983	kmer	45.31	needleman	1	252	175	426	252	0	0	0	87.70
Otu1047	252	isolate81	983	kmer	53.06	needleman	1	252	175	426	252	0	0	0	90.48
Otu1048	252	isolate81	983	kmer	46.53	needleman	1	252	175	426	252	0	0	0	86.51
Otu1049	252	isolate81	983	kmer	60.41	needleman	1	252	175	426	252	0	0	0	90.08
Otu1050	252	isolate81	983	kmer	33.47	needleman	1	252	175	426	252	0	0	0	84.52
Otu1051	252	isolate81	983	kmer	38.78	needleman	1	252	175	426	252	0	0	0	83.73
Otu1052	252	isolate81	983	kmer	64.49	needleman	1	252	175	426	252	0	0	0	90.48
Otu1053	252	isolate81	983	kmer	31.43	needleman	1	252	175	426	252	0	0	0	81.35
Otu1054	252	isolate81	983	kmer	57.55	needleman	1	252	175	426	252	0	0	0	90.08
Otu1055	252	isolate81	983	kmer	27.35	needleman	1	252	175	426	252	0	0	0	81.35
Otu1056	252	isolate81	983	kmer	57.55	needleman	1	252	175	426	252	0	0	0	90.08
Otu1057	252	isolate81	983	kmer	32.65	needleman	1	252	175	426	252	0	0	0	83.73
Otu1058	252	isolate81	983	kmer	57.96	needleman	1	252	175	426	252	0	0	0	89.68
Otu1059	251	isolate81	983	kmer	36.07	needleman	1	251	175	426	252	1	0	0	80.56
Otu1060	252	isolate81	983	kmer	40.41	needleman	1	252	175	426	252	0	0	0	84.92
Otu1061	252	isolate81	983	kmer	50.61	needleman	1	252	175	426	252	0	0	0	88.49
Otu1062	252	isolate78	899	kmer	21.63	needleman	1	252	439	690	252	0	0	0	77.38
Otu1063	252	isolate81	983	kmer	46.53	needleman	1	252	175	426	252	0	0	0	87.70
Otu1064	252	isolate104	982	kmer	31.84	needleman	1	252	475	726	252	0	0	0	76.98
Otu1065	252	isolate81	983	kmer	67.35	needleman	1	252	175	426	252	0	0	0	91.67
Otu1066	252	isolate81	983	kmer	47.35	needleman	1	252	175	426	252	0	0	0	88.49
Otu1067	252	isolate81	983	kmer	39.59	needleman	1	252	175	426	252	0	0	0	85.32
Otu1068	252	isolate81	983	kmer	38.78	needleman	1	252	175	426	252	0	0	0	86.51
Otu1069	252	isolate81	983	kmer	52.24	needleman	1	252	175	426	252	0	0	0	89.29
Otu1070	252	isolate81	983	kmer	29.39	needleman	1	252	175	426	252	0	0	0	82.14
Otu1071	252	isolate81	983	kmer	42.04	needleman	1	252	175	426	252	0	0	0	87.70
Otu1072	252	isolate81	983	kmer	54.69	needleman	1	252	175	426	252	0	0	0	90.48
Otu1073	252	isolate81	983	kmer	51.43	needleman	1	252	175	426	252	0	0	0	87.70
Otu1074	252	isolate81	983	kmer	43.27	needleman	1	252	175	426	252	0	0	0	87.30
Otu1075	252	isolate88	777	kmer	52.65	needleman	1	252	427	678	252	0	0	0	79.37
Otu1076	252	isolate81	983	kmer	42.45	needleman	1	252	175	426	252	0	0	0	86.51
Otu1077	252	isolate81	983	kmer	62.86	needleman	1	252	175	426	252	0	0	0	90.48
Otu1078	252	isolate81	983	kmer	48.57	needleman	1	252	175	426	252	0	0	0	88.89
Otu1079	252	isolate81	983	kmer	47.76	needleman	1	252	175	426	252	0	0	0	85.32
Otu1080	252	isolate81	983	kmer	59.59	needleman	1	252	175	426	252	0	0	0	90.48
Otu1081	252	isolate81	983	kmer	50.20	needleman	1	252	175	426	252	0	0	0	87.30
Otu1082	252	isolate81	983	kmer	35.51	needleman	1	252	175	426	252	0	0	0	84.52
Otu1083	252	isolate81	983	kmer	27.76	needleman	1	252	175	426	252	0	0	0	80.95
Otu1084	251	isolate81	983	kmer	56.56	needleman	1	251	175	426	252	1	0	0	89.29
Otu1085	252	isolate81	983	kmer	64.08	needleman	1	252	175	426	252	0	0	0	90.08
Otu1086	252	isolate81	983	kmer	56.73	needleman	1	252	175	426	252	0	0	0	90.08
Otu1087	252	isolate81	983	kmer	41.22	needleman	1	252	175	426	252	0	0	0	85.32
Otu1088	252	isolate109	956	kmer	29.39	needleman	1	252	460	711	252	0	0	0	80.95
Otu1089	252	isolate81	983	kmer	38.37	needleman	1	252	175	426	252	0	0	0	84.92
Otu1090	252	isolate81	983	kmer	34.29	needleman	1	252	175	426	252	0	0	0	84.92
Otu1091	252	isolate81	983	kmer	62.04	needleman	1	252	175	426	252	0	0	0	91.27
Otu1092	252	isolate81	983	kmer	59.18	needleman	1	252	175	426	252	0	0	0	90.48
Otu1093	252	isolate81	983	kmer	35.10	needleman	1	252	175	426	252	0	0	0	84.13
Otu1094	252	isolate81	983	kmer	46.53	needleman	1	252	175	426	252	0	0	0	87.30
Otu1095	252	isolate81	983	kmer	43.27	needleman	1	252	175	426	252	0	0	0	86.90
Otu1096	252	isolate81	983	kmer	66.53	needleman	1	252	175	426	252	0	0	0	93.25
Otu1097	252	isolate83	846	kmer	33.88	needleman	1	252	57	308	252	0	0	0	84.92
Otu1098	252	isolate81	983	kmer	29.80	needleman	1	252	175	426	252	0	0	0	82.54
Otu1099	252	isolate81	983	kmer	64.08	needleman	1	252	175	426	252	0	0	0	92.46
Otu1100	252	isolate81	983	kmer	64.90	needleman	1	252	175	426	252	0	0	0	91.67
Otu1101	252	isolate81	983	kmer	57.14	needleman	1	252	175	426	252	0	0	0	89.29
Otu1102	252	isolate81	983	kmer	66.94	needleman	1	252	175	426	252	0	0	0	92.86
Otu1103	252	isolate81	983	kmer	68.98	needleman	1	252	175	426	252	0	0	0	92.86
Otu1104	252	isolate81	983	kmer	62.04	needleman	1	252	175	426	252	0	0	0	91.27
Otu1105	252	isolate81	983	kmer	48.98	needleman	1	252	175	426	252	0	0	0	89.68
Otu1106	251	isolate81	983	kmer	41.39	needleman	1	251	175	426	252	1	0	0	82.94
Otu1107	252	isolate81	983	kmer	48.16	needleman	1	252	175	426	252	0	0	0	86.90
Otu1108	252	isolate81	983	kmer	73.47	needleman	1	252	175	426	252	0	0	0	92.86
Otu1109	252	isolate81	983	kmer	53.06	needleman	1	252	175	426	252	0	0	0	88.49
Otu1110	252	isolate81	983	kmer	73.47	needleman	1	252	175	426	252	0	0	0	92.86
Otu1111	252	isolate81	983	kmer	42.45	needleman	1	252	175	426	252	0	0	0	87.70
Otu1112	252	isolate81	983	kmer	46.94	needleman	1	252	175	426	252	0	0	0	88.49
Otu1113	252	isolate81	983	kmer	56.33	needleman	1	252	175	426	252	0	0	0	89.29
Otu1114	252	isolate81	983	kmer	61.22	needleman	1	252	175	426	252	0	0	0	92.46
Otu1115	252	isolate81	983	kmer	44.08	needleman	1	252	175	426	252	0	0	0	84.52
Otu1116	252	isolate81	983	kmer	41.22	needleman	1	252	175	426	252	0	0	0	85.32
Otu1117	252	isolate81	983	kmer	75.10	needleman	1	252	175	426	252	0	0	0	92.06
Otu1118	252	isolate81	983	kmer	58.37	needleman	1	252	175	426	252	0	0	0	89.68
Otu1119	252	isolate81	983	kmer	65.71	needleman	1	252	175	426	252	0	0	0	93.25
Otu1120	252	isolate81	983	kmer	47.76	needleman	1	252	175	426	252	0	0	0	86.51
Otu1121	251	isolate105	951	kmer	28.28	needleman	1	251	460	711	252	1	0	0	79.37
Otu1122	252	isolate81	983	kmer	66.12	needleman	1	252	175	426	252	0	0	0	92.06
Otu1123	252	isolate81	983	kmer	43.27	needleman	1	252	175	426	252	0	0	0	83.33
Otu1124	252	isolate81	983	kmer	49.80	needleman	1	252	175	426	252	0	0	0	88.10
Otu1125	252	isolate81	983	kmer	69.39	needleman	1	252	175	426	252	0	0	0	92.46
Otu1126	252	isolate81	983	kmer	57.96	needleman	1	252	175	426	252	0	0	0	90.48
Otu1127	252	isolate81	983	kmer	62.45	needleman	1	252	175	426	252	0	0	0	90.48
Otu1128	252	isolate81	983	kmer	40.82	needleman	1	252	175	426	252	0	0	0	86.11
Otu1129	252	isolate109	956	kmer	28.98	needleman	1	252	460	711	252	0	0	0	79.76
Otu1130	252	isolate81	983	kmer	55.51	needleman	1	252	175	426	252	0	0	0	89.29
Otu1131	252	isolate81	983	kmer	86.12	needleman	1	252	175	426	252	0	0	0	97.22
Otu1132	252	isolate81	983	kmer	61.22	needleman	1	252	175	426	252	0	0	0	90.08
Otu1133	252	isolate109	956	kmer	29.80	needleman	1	252	460	711	252	0	0	0	78.17
Otu1134	252	isolate81	983	kmer	49.80	needleman	1	252	175	426	252	0	0	0	87.70
Otu1135	252	isolate81	983	kmer	47.76	needleman	1	252	175	426	252	0	0	0	89.68
Otu1136	252	isolate81	983	kmer	53.06	needleman	1	252	175	426	252	0	0	0	88.89
Otu1137	252	isolate81	983	kmer	53.47	needleman	1	252	175	426	252	0	0	0	88.89
Otu1138	252	isolate81	983	kmer	62.45	needleman	1	252	175	426	252	0	0	0	92.06
Otu1139	252	isolate109	956	kmer	29.80	needleman	1	252	460	711	252	0	0	0	81.35
Otu1140	252	isolate81	983	kmer	31.43	needleman	1	252	175	426	252	0	0	0	82.94
Otu1141	252	isolate81	983	kmer	34.29	needleman	1	252	175	426	252	0	0	0	84.92
Otu1142	252	isolate81	983	kmer	52.24	needleman	1	252	175	426	252	0	0	0	89.29
Otu1143	252	isolate81	983	kmer	27.76	needleman	1	252	175	426	252	0	0	0	81.35
Otu1144	252	isolate81	983	kmer	55.10	needleman	1	252	175	426	252	0	0	0	88.10
Otu1145	252	isolate81	983	kmer	34.69	needleman	1	252	175	426	252	0	0	0	84.52
Otu1146	252	isolate81	983	kmer	46.94	needleman	1	252	175	426	252	0	0	0	87.70
Otu1147	252	isolate81	983	kmer	52.65	needleman	1	252	175	426	252	0	0	0	88.49
Otu1148	252	isolate81	983	kmer	48.16	needleman	1	252	175	426	252	0	0	0	88.10
Otu1149	252	isolate81	983	kmer	33.47	needleman	1	252	175	426	252	0	0	0	81.75
Otu1150	252	isolate109	956	kmer	26.12	needleman	1	252	460	711	252	0	0	0	77.78
Otu1151	252	isolate81	983	kmer	59.18	needleman	1	252	175	426	252	0	0	0	90.87
Otu1152	252	isolate81	983	kmer	64.90	needleman	1	252	175	426	252	0	0	0	91.27
Otu1153	252	isolate81	983	kmer	54.29	needleman	1	252	175	426	252	0	0	0	87.30
Otu1154	252	isolate81	983	kmer	33.06	needleman	1	252	175	426	252	0	0	0	85.71
Otu1155	252	isolate81	983	kmer	50.61	needleman	1	252	175	426	252	0	0	0	87.70
Otu1156	252	isolate81	983	kmer	42.04	needleman	1	252	175	426	252	0	0	0	86.11
Otu1157	252	isolate81	983	kmer	51.84	needleman	1	252	175	426	252	0	0	0	88.89
Otu1158	252	isolate81	983	kmer	33.06	needleman	1	252	175	426	252	0	0	0	79.76
Otu1159	252	isolate81	983	kmer	36.73	needleman	1	252	175	426	252	0	0	0	85.32
Otu1160	252	isolate83	846	kmer	32.65	needleman	1	252	57	308	253	1	1	1	84.98
Otu1161	252	isolate81	983	kmer	48.98	needleman	1	252	175	426	252	0	0	0	87.30
Otu1162	252	isolate81	983	kmer	50.20	needleman	1	252	175	426	252	0	0	0	88.10
Otu1163	252	isolate81	983	kmer	37.14	needleman	1	252	175	426	252	0	0	0	84.92
Otu1164	251	isolate81	983	kmer	40.98	needleman	1	251	175	426	252	1	0	0	83.73
Otu1165	252	isolate81	983	kmer	57.55	needleman	1	252	175	426	252	0	0	0	90.87
Otu1166	252	isolate81	983	kmer	55.10	needleman	1	252	175	426	252	0	0	0	89.68
Otu1167	252	isolate81	983	kmer	51.43	needleman	1	252	175	426	252	0	0	0	88.49
Otu1168	252	isolate81	983	kmer	32.24	needleman	1	252	175	426	252	0	0	0	82.14
Otu1169	252	isolate81	983	kmer	36.73	needleman	1	252	175	426	252	0	0	0	84.13
Otu1170	251	isolate81	983	kmer	37.70	needleman	1	251	175	426	252	1	0	0	82.14
Otu1171	252	isolate81	983	kmer	64.90	needleman	1	252	175	426	252	0	0	0	92.46
Otu1172	252	isolate81	983	kmer	52.65	needleman	1	252	175	426	252	0	0	0	88.10
Otu1173	252	isolate81	983	kmer	69.80	needleman	1	252	175	426	252	0	0	0	93.65
Otu1174	251	isolate81	983	kmer	46.72	needleman	1	251	175	426	252	1	0	0	83.73
Otu1175	252	isolate81	983	kmer	53.47	needleman	1	252	175	426	252	0	0	0	88.89
Otu1176	252	isolate81	983	kmer	52.24	needleman	1	252	175	426	252	0	0	0	88.49
Otu1177	252	isolate81	983	kmer	67.35	needleman	1	252	175	426	252	0	0	0	90.87
Otu1178	252	isolate81	983	kmer	49.80	needleman	1	252	175	426	252	0	0	0	86.90
Otu1179	252	isolate83	846	kmer	28.57	needleman	1	252	57	308	252	0	0	0	80.56
Otu1180	252	isolate81	983	kmer	33.06	needleman	1	252	175	426	252	0	0	0	82.54
Otu1181	252	isolate81	983	kmer	50.20	needleman	1	252	175	426	252	0	0	0	89.29
Otu1182	252	isolate81	983	kmer	37.14	needleman	1	252	175	426	252	0	0	0	84.52
Otu1183	252	isolate81	983	kmer	62.45	needleman	1	252	175	426	252	0	0	0	90.87
Otu1184	251	isolate81	983	kmer	53.69	needleman	1	251	175	426	252	1	0	0	89.29
Otu1185	252	isolate81	983	kmer	53.47	needleman	1	252	175	426	252	0	0	0	89.29
Otu1186	252	isolate81	983	kmer	19.59	needleman	1	252	175	426	252	0	0	0	78.57
Otu1187	252	isolate103	942	kmer	24.49	needleman	1	252	458	710	253	1	0	0	76.68
Otu1188	252	isolate103	942	kmer	20.00	needleman	1	252	458	710	253	1	0	0	68.77
Otu1189	252	isolate78	899	kmer	21.22	needleman	1	252	439	690	252	0	0	0	77.78
Otu1190	252	isolate83	846	kmer	29.39	needleman	1	252	57	308	252	0	0	0	79.37
Otu1191	252	isolate83	846	kmer	31.02	needleman	1	252	57	308	252	0	0	0	81.75
Otu1192	252	isolate83	846	kmer	19.59	needleman	1	252	57	308	252	0	0	0	76.19
Otu1193	252	isolate94	803	kmer	19.18	needleman	1	252	342	593	252	0	0	0	71.43
Otu1194	252	isolate83	846	kmer	24.90	needleman	1	252	57	308	252	0	0	0	78.97
Otu1195	252	isolate76	942	kmer	17.55	needleman	1	252	426	677	252	0	0	0	75.00
Otu1196	252	isolate88	777	kmer	15.10	needleman	1	252	427	678	252	0	0	0	71.43
Otu1197	252	isolate83	846	kmer	28.16	needleman	1	252	57	308	252	0	0	0	82.94
Otu1198	252	isolate83	846	kmer	22.04	needleman	1	252	57	308	252	0	0	0	79.37
Otu1199	252	isolate83	846	kmer	21.63	needleman	1	252	57	308	252	0	0	0	76.98
Otu1200	252	isolate83	846	kmer	16.33	needleman	1	252	57	308	252	0	0	0	77.38
Otu1201	253	isolate104	982	kmer	15.45	needleman	1	253	474	726	253	0	0	0	73.12
Otu1202	252	isolate83	846	kmer	26.12	needleman	1	252	57	308	252	0	0	0	81.75
Otu1203	252	isolate81	983	kmer	65.71	needleman	1	252	175	426	252	0	0	0	92.46
Otu1204	252	isolate80	902	kmer	15.92	needleman	1	252	91	342	252	0	0	0	75.40
Otu1205	252	isolate76	942	kmer	17.14	needleman	1	252	426	677	252	0	0	0	74.60
Otu1206	252	isolate76	942	kmer	18.78	needleman	1	252	426	677	252	0	0	0	75.40
Otu1207	252	isolate84	987	kmer	33.88	needleman	1	252	184	435	252	0	0	0	81.75
Otu1208	252	isolate78	899	kmer	23.27	needleman	1	252	439	690	252	0	0	0	78.17
Otu1209	252	isolate81	983	kmer	25.71	needleman	1	252	175	426	252	0	0	0	80.95
Otu1210	252	isolate81	983	kmer	53.06	needleman	1	252	175	426	252	0	0	0	88.49
Otu1211	252	isolate81	983	kmer	42.86	needleman	1	252	175	426	252	0	0	0	86.11
Otu1212	252	isolate81	983	kmer	66.94	needleman	1	252	175	426	252	0	0	0	92.46
Otu1213	252	isolate81	983	kmer	28.98	needleman	1	252	175	426	252	0	0	0	82.54
Otu1214	252	isolate81	983	kmer	51.02	needleman	1	252	175	426	252	0	0	0	86.51
Otu1215	252	isolate81	983	kmer	64.49	needleman	1	252	175	426	252	0	0	0	92.06
Otu1216	252	isolate81	983	kmer	40.00	needleman	1	252	175	426	252	0	0	0	86.90
Otu1217	252	isolate81	983	kmer	65.31	needleman	1	252	175	426	252	0	0	0	90.08
Otu1218	252	isolate81	983	kmer	32.65	needleman	1	252	175	426	252	0	0	0	83.33
Otu1219	252	isolate81	983	kmer	46.94	needleman	1	252	175	426	252	0	0	0	87.30
Otu1220	252	isolate81	983	kmer	53.06	needleman	1	252	175	426	252	0	0	0	88.49
Otu1221	252	isolate81	983	kmer	57.55	needleman	1	252	175	426	252	0	0	0	90.08
Otu1222	252	isolate81	983	kmer	60.00	needleman	1	252	175	426	252	0	0	0	90.87
Otu1223	252	isolate81	983	kmer	67.76	needleman	1	252	175	426	252	0	0	0	90.87
Otu1224	252	isolate81	983	kmer	37.96	needleman	1	252	175	426	252	0	0	0	84.92
Otu1225	252	isolate81	983	kmer	50.61	needleman	1	252	175	426	252	0	0	0	88.10
Otu1226	252	isolate81	983	kmer	61.22	needleman	1	252	175	426	252	0	0	0	91.27
Otu1227	251	isolate81	983	kmer	56.56	needleman	1	251	175	426	252	1	0	0	90.08
Otu1228	252	isolate81	983	kmer	36.73	needleman	1	252	175	426	252	0	0	0	84.13
Otu1229	252	isolate81	983	kmer	55.51	needleman	1	252	175	426	252	0	0	0	88.10
Otu1230	252	isolate81	983	kmer	51.84	needleman	1	252	175	426	252	0	0	0	88.49
Otu1231	252	isolate81	983	kmer	68.16	needleman	1	252	175	426	252	0	0	0	93.25
Otu1232	252	isolate81	983	kmer	59.18	needleman	1	252	175	426	252	0	0	0	90.87
Otu1233	252	isolate81	983	kmer	62.04	needleman	1	252	175	426	252	0	0	0	92.06
Otu1234	252	isolate81	983	kmer	64.08	needleman	1	252	175	426	252	0	0	0	91.27
Otu1235	252	isolate81	983	kmer	39.59	needleman	1	252	175	426	252	0	0	0	86.11
Otu1236	252	isolate81	983	kmer	47.35	needleman	1	252	175	426	252	0	0	0	86.11
Otu1237	252	isolate81	983	kmer	61.63	needleman	1	252	175	426	252	0	0	0	91.27
Otu1238	252	isolate81	983	kmer	38.37	needleman	1	252	175	426	252	0	0	0	85.32
Otu1239	252	isolate81	983	kmer	47.76	needleman	1	252	175	426	252	0	0	0	87.30
Otu1240	252	isolate81	983	kmer	49.80	needleman	1	252	175	426	252	0	0	0	86.51
Otu1241	252	isolate81	983	kmer	26.94	needleman	1	252	175	426	252	0	0	0	82.54
Otu1242	252	isolate96	948	kmer	40.41	needleman	1	252	403	654	252	0	0	0	76.98
Otu1243	252	isolate81	983	kmer	45.71	needleman	1	252	175	426	252	0	0	0	87.70
Otu1244	252	isolate81	983	kmer	59.18	needleman	1	252	175	426	252	0	0	0	88.49
Otu1245	252	isolate81	983	kmer	53.47	needleman	1	252	175	426	252	0	0	0	89.29
Otu1246	252	isolate81	983	kmer	46.12	needleman	1	252	175	426	252	0	0	0	87.30
Otu1247	252	isolate81	983	kmer	62.04	needleman	1	252	175	426	252	0	0	0	90.87
Otu1248	252	isolate81	983	kmer	52.65	needleman	1	252	175	426	252	0	0	0	89.29
Otu1249	252	isolate81	983	kmer	53.47	needleman	1	252	175	426	252	0	0	0	86.90
Otu1250	252	isolate81	983	kmer	59.59	needleman	1	252	175	426	252	0	0	0	91.67
Otu1251	252	isolate81	983	kmer	65.31	needleman	1	252	175	426	252	0	0	0	91.27
Otu1252	252	isolate81	983	kmer	43.27	needleman	1	252	175	426	252	0	0	0	85.71
Otu1253	252	isolate81	983	kmer	53.06	needleman	1	252	175	426	252	0	0	0	89.68
Otu1254	252	isolate81	983	kmer	60.82	needleman	1	252	175	426	252	0	0	0	90.87
Otu1255	252	isolate105	951	kmer	28.57	needleman	1	252	460	711	252	0	0	0	78.97
Otu1256	252	isolate81	983	kmer	51.02	needleman	1	252	175	426	252	0	0	0	88.10
Otu1257	252	isolate81	983	kmer	64.90	needleman	1	252	175	426	252	0	0	0	92.06
Otu1258	251	isolate81	983	kmer	41.80	needleman	1	251	175	426	252	1	0	0	84.92
Otu1259	251	isolate83	846	kmer	31.15	needleman	1	251	57	308	252	1	0	0	81.35
Otu1260	252	isolate81	983	kmer	59.18	needleman	1	252	175	426	252	0	0	0	90.87
Otu1261	252	isolate81	983	kmer	58.78	needleman	1	252	175	426	252	0	0	0	90.48
Otu1262	252	isolate81	983	kmer	61.63	needleman	1	252	175	426	252	0	0	0	92.06
Otu1263	252	isolate81	983	kmer	67.35	needleman	1	252	175	426	252	0	0	0	92.06
Otu1264	252	isolate81	983	kmer	57.96	needleman	1	252	175	426	252	0	0	0	90.48
Otu1265	252	isolate81	983	kmer	35.10	needleman	1	252	175	426	252	0	0	0	82.14
Otu1266	251	isolate81	983	kmer	30.74	needleman	1	251	175	426	252	1	0	0	80.16
Otu1267	252	isolate81	983	kmer	55.10	needleman	1	252	175	426	252	0	0	0	88.89
Otu1268	252	isolate81	983	kmer	55.51	needleman	1	252	175	426	252	0	0	0	88.49
Otu1269	252	isolate81	983	kmer	64.08	needleman	1	252	175	426	252	0	0	0	90.08
Otu1270	250	isolate83	846	kmer	30.45	needleman	1	250	57	308	252	2	0	0	78.97
Otu1271	252	isolate81	983	kmer	57.14	needleman	1	252	175	426	252	0	0	0	88.89
Otu1272	252	isolate81	983	kmer	35.10	needleman	1	252	175	426	252	0	0	0	82.14
Otu1273	252	isolate81	983	kmer	55.10	needleman	1	252	175	426	252	0	0	0	89.68
Otu1274	252	isolate81	983	kmer	52.65	needleman	1	252	175	426	252	0	0	0	89.68
Otu1275	252	isolate81	983	kmer	63.67	needleman	1	252	175	426	252	0	0	0	91.27
Otu1276	252	isolate81	983	kmer	53.06	needleman	1	252	175	426	252	0	0	0	90.48
Otu1277	252	isolate81	983	kmer	57.55	needleman	1	252	175	426	252	0	0	0	88.10
Otu1278	252	isolate81	983	kmer	47.76	needleman	1	252	175	426	252	0	0	0	88.10
Otu1279	252	isolate105	951	kmer	36.73	needleman	1	252	460	711	252	0	0	0	80.95
Otu1280	252	isolate81	983	kmer	65.31	needleman	1	252	175	426	252	0	0	0	92.06
Otu1281	252	isolate81	983	kmer	55.10	needleman	1	252	175	426	252	0	0	0	87.30
Otu1282	252	isolate81	983	kmer	62.04	needleman	1	252	175	426	252	0	0	0	91.27
Otu1283	252	isolate81	983	kmer	50.61	needleman	1	252	175	426	252	0	0	0	88.10
Otu1284	252	isolate81	983	kmer	60.41	needleman	1	252	175	426	252	0	0	0	90.87
Otu1285	252	isolate81	983	kmer	47.35	needleman	1	252	175	426	252	0	0	0	88.89
Otu1286	252	isolate81	983	kmer	40.82	needleman	1	252	175	426	252	0	0	0	84.52
Otu1287	252	isolate81	983	kmer	28.57	needleman	1	252	175	426	252	0	0	0	82.54
Otu1288	252	isolate81	983	kmer	27.76	needleman	1	252	175	426	252	0	0	0	82.14
Otu1289	252	isolate81	983	kmer	41.63	needleman	1	252	175	426	252	0	0	0	83.33
Otu1290	252	isolate81	983	kmer	40.00	needleman	1	252	175	426	253	1	1	0	81.03
Otu1291	252	isolate81	983	kmer	48.16	needleman	1	252	175	426	252	0	0	0	88.49
Otu1292	252	isolate81	983	kmer	51.84	needleman	1	252	175	426	252	0	0	0	88.10
Otu1293	252	isolate81	983	kmer	54.69	needleman	1	252	175	426	252	0	0	0	88.89
Otu1294	252	isolate81	983	kmer	65.71	needleman	1	252	175	426	252	0	0	0	90.48
Otu1295	252	isolate81	983	kmer	60.82	needleman	1	252	175	426	252	0	0	0	91.27
Otu1296	251	isolate81	983	kmer	47.54	needleman	1	251	175	426	252	1	0	0	88.49
Otu1297	252	isolate81	983	kmer	32.65	needleman	1	252	175	426	252	0	0	0	84.13
Otu1298	252	isolate81	983	kmer	36.33	needleman	1	252	175	426	252	0	0	0	83.73
Otu1299	251	isolate81	983	kmer	36.89	needleman	1	251	175	426	252	1	0	0	83.33
Otu1300	252	isolate81	983	kmer	52.65	needleman	1	252	175	426	252	0	0	0	84.92
Otu1301	252	isolate81	983	kmer	58.37	needleman	1	252	175	426	252	0	0	0	90.87
Otu1302	252	isolate81	983	kmer	53.06	needleman	1	252	175	426	252	0	0	0	90.48
Otu1303	252	isolate81	983	kmer	53.06	needleman	1	252	175	426	252	0	0	0	91.27
Otu1304	251	isolate109	956	kmer	25.82	needleman	1	251	460	711	253	2	1	1	79.45
Otu1305	252	isolate81	983	kmer	54.29	needleman	1	252	175	426	252	0	0	0	87.30
Otu1306	252	isolate81	983	kmer	51.84	needleman	1	252	175	426	252	0	0	0	88.49
Otu1307	252	isolate81	983	kmer	25.31	needleman	1	252	175	426	252	0	0	0	82.14
Otu1308	252	isolate81	983	kmer	30.20	needleman	1	252	175	426	252	0	0	0	82.14
Otu1309	252	isolate81	983	kmer	51.84	needleman	1	252	175	426	252	0	0	0	88.10
Otu1310	252	isolate81	983	kmer	51.84	needleman	1	252	175	426	252	0	0	0	87.30
Otu1311	252	isolate81	983	kmer	40.82	needleman	1	252	175	426	252	0	0	0	86.51
Otu1312	252	isolate81	983	kmer	71.84	needleman	1	252	175	426	252	0	0	0	93.65
Otu1313	252	isolate81	983	kmer	27.35	needleman	1	252	175	426	252	0	0	0	82.14
Otu1314	252	isolate81	983	kmer	46.12	needleman	1	252	175	426	252	0	0	0	86.11
Otu1315	252	isolate81	983	kmer	41.22	needleman	1	252	175	426	252	0	0	0	86.90
Otu1316	252	isolate81	983	kmer	50.20	needleman	1	252	175	426	252	0	0	0	86.90
Otu1317	252	isolate81	983	kmer	50.20	needleman	1	252	175	426	252	0	0	0	88.49
Otu1318	252	isolate81	983	kmer	65.31	needleman	1	252	175	426	252	0	0	0	91.67
Otu1319	252	isolate81	983	kmer	41.22	needleman	1	252	175	426	252	0	0	0	86.11
Otu1320	252	isolate81	983	kmer	57.55	needleman	1	252	175	426	252	0	0	0	90.87
Otu1321	252	isolate81	983	kmer	51.43	needleman	1	252	175	426	252	0	0	0	89.29
Otu1322	252	isolate81	983	kmer	49.39	needleman	1	252	175	426	252	0	0	0	86.90
Otu1323	252	isolate81	983	kmer	29.80	needleman	1	252	175	426	252	0	0	0	83.73
Otu1324	252	isolate81	983	kmer	26.94	needleman	1	252	175	426	252	0	0	0	83.73
Otu1325	252	isolate81	983	kmer	41.63	needleman	1	252	175	426	252	0	0	0	86.51
Otu1326	252	isolate81	983	kmer	57.14	needleman	1	252	175	426	252	0	0	0	88.89
Otu1327	252	isolate81	983	kmer	45.31	needleman	1	252	175	426	252	0	0	0	87.30
Otu1328	252	isolate109	956	kmer	26.12	needleman	1	252	460	711	252	0	0	0	78.97
Otu1329	252	isolate81	983	kmer	43.67	needleman	1	252	175	426	252	0	0	0	88.49
Otu1330	252	isolate81	983	kmer	29.80	needleman	1	252	175	426	252	0	0	0	82.14
Otu1331	252	isolate81	983	kmer	57.14	needleman	1	252	175	426	252	0	0	0	89.29
Otu1332	252	isolate105	951	kmer	26.94	needleman	1	252	460	711	252	0	0	0	77.38
Otu1333	252	isolate81	983	kmer	53.88	needleman	1	252	175	426	252	0	0	0	89.29
Otu1334	252	isolate81	983	kmer	48.98	needleman	1	252	175	426	252	0	0	0	87.30
Otu1335	252	isolate81	983	kmer	58.37	needleman	1	252	175	426	252	0	0	0	89.68
Otu1336	252	isolate81	983	kmer	58.78	needleman	1	252	175	426	252	0	0	0	91.27
Otu1337	252	isolate81	983	kmer	60.82	needleman	1	252	175	426	252	0	0	0	90.08
Otu1338	252	isolate81	983	kmer	58.78	needleman	1	252	175	426	252	0	0	0	90.48
Otu1339	252	isolate81	983	kmer	51.43	needleman	1	252	175	426	252	0	0	0	90.08
Otu1340	252	isolate83	846	kmer	31.84	needleman	1	252	57	308	252	0	0	0	84.13
Otu1341	252	isolate81	983	kmer	40.00	needleman	1	252	175	426	252	0	0	0	82.14
Otu1342	252	isolate81	983	kmer	34.29	needleman	1	252	175	426	252	0	0	0	84.52
Otu1343	252	isolate81	983	kmer	37.96	needleman	1	252	175	426	252	0	0	0	85.32
Otu1344	252	isolate81	983	kmer	62.45	needleman	1	252	175	426	252	0	0	0	90.48
Otu1345	252	isolate83	846	kmer	36.33	needleman	1	252	57	308	252	0	0	0	84.92
Otu1346	252	isolate81	983	kmer	62.45	needleman	1	252	175	426	252	0	0	0	91.67
Otu1347	252	isolate81	983	kmer	62.45	needleman	1	252	175	426	252	0	0	0	90.08
Otu1348	252	isolate109	956	kmer	25.71	needleman	1	252	460	711	252	0	0	0	77.38
Otu1349	252	isolate81	983	kmer	60.82	needleman	1	252	175	426	252	0	0	0	92.06
Otu1350	252	isolate81	983	kmer	28.57	needleman	1	252	175	426	252	0	0	0	83.33
Otu1351	252	isolate81	983	kmer	53.06	needleman	1	252	175	426	252	0	0	0	89.68
Otu1352	252	isolate88	777	kmer	67.76	needleman	1	252	427	678	252	0	0	0	93.65
Otu1353	252	isolate83	846	kmer	22.04	needleman	1	252	57	308	252	0	0	0	80.16
Otu1354	252	isolate83	846	kmer	22.86	needleman	1	252	57	308	252	0	0	0	80.56
Otu1355	252	isolate81	983	kmer	18.78	needleman	1	252	175	426	252	0	0	0	78.97
Otu1356	252	isolate81	983	kmer	28.16	needleman	1	252	175	426	252	0	0	0	81.75
Otu1357	252	isolate81	983	kmer	54.29	needleman	1	252	175	426	252	0	0	0	89.68
Otu1358	252	isolate81	983	kmer	57.14	needleman	1	252	175	426	252	0	0	0	90.87
Otu1359	252	isolate81	983	kmer	51.84	needleman	1	252	175	426	252	0	0	0	88.49
Otu1360	252	isolate80	902	kmer	81.22	needleman	1	252	91	342	252	0	0	0	95.63
Otu1361	252	isolate81	983	kmer	49.80	needleman	1	252	175	426	252	0	0	0	87.30
Otu1362	252	isolate81	983	kmer	50.20	needleman	1	252	175	426	252	0	0	0	86.90
Otu1363	252	isolate81	983	kmer	44.49	needleman	1	252	175	426	252	0	0	0	85.71
Otu1364	252	isolate81	983	kmer	58.78	needleman	1	252	175	426	252	0	0	0	90.08
Otu1365	252	isolate81	983	kmer	53.06	needleman	1	252	175	426	252	0	0	0	89.68
Otu1366	252	isolate81	983	kmer	61.63	needleman	1	252	175	426	252	0	0	0	89.29
Otu1367	252	isolate81	983	kmer	62.45	needleman	1	252	175	426	252	0	0	0	90.48
Otu1368	252	isolate81	983	kmer	48.16	needleman	1	252	175	426	252	0	0	0	86.11
Otu1369	252	isolate88	777	kmer	76.33	needleman	1	252	427	678	252	0	0	0	94.05
Otu1370	252	isolate80	902	kmer	78.37	needleman	1	252	91	342	252	0	0	0	96.03
Otu1371	252	isolate88	777	kmer	75.51	needleman	1	252	427	678	252	0	0	0	96.43
Otu1372	252	isolate88	777	kmer	88.57	needleman	1	252	427	678	252	0	0	0	98.02
Otu1373	252	isolate88	777	kmer	86.53	needleman	1	252	427	678	252	0	0	0	98.02
Otu1374	252	isolate88	777	kmer	85.31	needleman	1	252	427	678	252	0	0	0	97.22
Otu1375	252	isolate88	777	kmer	81.63	needleman	1	252	427	678	252	0	0	0	96.43
Otu1376	252	isolate88	777	kmer	81.63	needleman	1	252	427	678	252	0	0	0	96.43
Otu1377	252	isolate80	902	kmer	80.41	needleman	1	252	91	342	252	0	0	0	94.84
Otu1378	252	isolate88	777	kmer	86.53	needleman	1	252	427	678	252	0	0	0	98.41
Otu1379	252	isolate88	777	kmer	82.45	needleman	1	252	427	678	252	0	0	0	97.22
Otu1380	252	isolate80	902	kmer	87.76	needleman	1	252	91	342	252	0	0	0	97.22
Otu1381	252	isolate88	777	kmer	87.76	needleman	1	252	427	678	252	0	0	0	98.02
Otu1382	252	isolate80	902	kmer	85.71	needleman	1	252	91	342	252	0	0	0	97.62
Otu1383	252	isolate88	777	kmer	85.71	needleman	1	252	427	678	252	0	0	0	98.02
Otu1384	252	isolate81	983	kmer	56.73	needleman	1	252	175	426	252	0	0	0	91.67
Otu1385	253	isolate81	983	kmer	24.80	needleman	1	253	175	426	253	0	1	1	78.66
Otu1386	252	isolate81	983	kmer	40.82	needleman	1	252	175	426	252	0	0	0	86.11
Otu1387	252	isolate81	983	kmer	53.88	needleman	1	252	175	426	252	0	0	0	89.29
Otu1388	252	isolate81	983	kmer	51.84	needleman	1	252	175	426	252	0	0	0	88.10
Otu1389	252	isolate81	983	kmer	63.27	needleman	1	252	175	426	252	0	0	0	91.67
Otu1390	252	isolate81	983	kmer	44.08	needleman	1	252	175	426	252	0	0	0	87.30
Otu1391	252	isolate81	983	kmer	66.53	needleman	1	252	175	426	252	0	0	0	92.06
Otu1392	252	isolate81	983	kmer	55.10	needleman	1	252	175	426	252	0	0	0	89.68
Otu1393	252	isolate81	983	kmer	32.24	needleman	1	252	175	426	252	0	0	0	84.13
Otu1394	252	isolate81	983	kmer	27.76	needleman	1	252	175	426	252	0	0	0	79.37
Otu1395	252	isolate81	983	kmer	48.98	needleman	1	252	175	426	252	0	0	0	88.10
Otu1396	252	isolate81	983	kmer	34.69	needleman	1	252	175	426	253	1	1	1	85.77
Otu1397	252	isolate81	983	kmer	43.67	needleman	1	252	175	426	252	0	0	0	86.11
Otu1398	252	isolate81	983	kmer	55.92	needleman	1	252	175	426	252	0	0	0	89.68
Otu1399	252	isolate81	983	kmer	44.49	needleman	1	252	175	426	252	0	0	0	87.70
Otu1400	252	isolate80	902	kmer	31.43	needleman	1	252	91	342	252	0	0	0	73.41
Otu1401	252	isolate81	983	kmer	33.88	needleman	1	252	175	426	252	0	0	0	80.95
Otu1402	252	isolate81	983	kmer	53.88	needleman	1	252	175	426	252	0	0	0	88.49
Otu1403	252	isolate81	983	kmer	56.33	needleman	1	252	175	426	252	0	0	0	89.68
Otu1404	252	isolate81	983	kmer	40.00	needleman	1	252	175	426	252	0	0	0	85.32
Otu1405	252	isolate81	983	kmer	40.00	needleman	1	252	175	426	252	0	0	0	86.51
Otu1406	252	isolate81	983	kmer	53.06	needleman	1	252	175	426	252	0	0	0	88.49
Otu1407	252	isolate81	983	kmer	52.65	needleman	1	252	175	426	252	0	0	0	88.10
Otu1408	252	isolate81	983	kmer	52.24	needleman	1	252	175	426	252	0	0	0	88.89
Otu1409	251	isolate81	983	kmer	36.48	needleman	1	251	175	426	252	1	0	0	84.52
Otu1410	252	isolate109	956	kmer	33.47	needleman	1	252	460	711	252	0	0	0	79.37
Otu1411	252	isolate105	951	kmer	31.02	needleman	1	252	460	711	252	0	0	0	78.97
Otu1412	252	isolate81	983	kmer	33.47	needleman	1	252	175	426	253	1	1	1	82.21
Otu1413	252	isolate81	983	kmer	53.47	needleman	1	252	175	426	252	0	0	0	90.48
Otu1414	252	isolate81	983	kmer	51.84	needleman	1	252	175	426	252	0	0	0	91.27
Otu1415	252	isolate81	983	kmer	70.61	needleman	1	252	175	426	252	0	0	0	92.86
Otu1416	252	isolate81	983	kmer	45.71	needleman	1	252	175	426	252	0	0	0	87.30
Otu1417	252	isolate105	951	kmer	28.98	needleman	1	252	460	711	252	0	0	0	80.16
Otu1418	252	isolate105	951	kmer	26.12	needleman	1	252	460	711	252	0	0	0	78.17
Otu1419	252	isolate105	951	kmer	25.71	needleman	1	252	460	711	252	0	0	0	79.76
Otu1420	252	isolate81	983	kmer	61.63	needleman	1	252	175	426	252	0	0	0	91.27
Otu1421	252	isolate81	983	kmer	51.84	needleman	1	252	175	426	252	0	0	0	88.89
Otu1422	252	isolate81	983	kmer	28.16	needleman	1	252	175	426	252	0	0	0	83.73
Otu1423	252	isolate81	983	kmer	59.18	needleman	1	252	175	426	252	0	0	0	89.29
Otu1424	252	isolate81	983	kmer	41.63	needleman	1	252	175	426	252	0	0	0	86.51
Otu1425	252	isolate81	983	kmer	67.76	needleman	1	252	175	426	252	0	0	0	93.25
Otu1426	252	isolate81	983	kmer	46.53	needleman	1	252	175	426	252	0	0	0	86.90
Otu1427	252	isolate81	983	kmer	64.90	needleman	1	252	175	426	252	0	0	0	91.27
Otu1428	252	isolate81	983	kmer	55.92	needleman	1	252	175	426	252	0	0	0	90.87
Otu1429	252	isolate81	983	kmer	65.31	needleman	1	252	175	426	252	0	0	0	92.06
Otu1430	252	isolate109	956	kmer	25.71	needleman	1	252	460	711	252	0	0	0	78.17
Otu1431	252	isolate81	983	kmer	62.86	needleman	1	252	175	426	252	0	0	0	92.46
Otu1432	252	isolate81	983	kmer	60.41	needleman	1	252	175	426	252	0	0	0	90.08
Otu1433	252	isolate81	983	kmer	54.29	needleman	1	252	175	426	252	0	0	0	89.29
Otu1434	252	isolate81	983	kmer	47.35	needleman	1	252	175	426	252	0	0	0	86.11
Otu1435	252	isolate109	956	kmer	32.24	needleman	1	252	460	711	252	0	0	0	80.16
Otu1436	252	isolate81	983	kmer	29.39	needleman	1	252	175	426	252	0	0	0	80.95
Otu1437	252	isolate81	983	kmer	67.35	needleman	1	252	175	426	252	0	0	0	92.86
Otu1438	252	isolate81	983	kmer	65.31	needleman	1	252	175	426	252	0	0	0	92.06
Otu1439	252	isolate81	983	kmer	86.53	needleman	1	252	175	426	252	0	0	0	97.62
Otu1440	252	isolate81	983	kmer	54.29	needleman	1	252	175	426	252	0	0	0	89.68
Otu1441	252	isolate81	983	kmer	56.33	needleman	1	252	175	426	252	0	0	0	90.87
Otu1442	252	isolate81	983	kmer	24.49	needleman	1	252	175	426	252	0	0	0	79.76
Otu1443	252	isolate81	983	kmer	66.94	needleman	1	252	175	426	252	0	0	0	93.65
Otu1444	252	isolate81	983	kmer	61.22	needleman	1	252	175	426	252	0	0	0	91.27
Otu1445	252	isolate81	983	kmer	48.16	needleman	1	252	175	426	252	0	0	0	87.30
Otu1446	252	isolate81	983	kmer	51.84	needleman	1	252	175	426	252	0	0	0	88.10
Otu1447	252	isolate81	983	kmer	62.45	needleman	1	252	175	426	252	0	0	0	91.67
Otu1448	252	isolate81	983	kmer	62.86	needleman	1	252	175	426	252	0	0	0	91.27
Otu1449	252	isolate81	983	kmer	68.16	needleman	1	252	175	426	252	0	0	0	91.67
Otu1450	252	isolate81	983	kmer	55.92	needleman	1	252	175	426	252	0	0	0	89.68
Otu1451	252	isolate81	983	kmer	60.41	needleman	1	252	175	426	252	0	0	0	92.06
Otu1452	252	isolate81	983	kmer	66.53	needleman	1	252	175	426	252	0	0	0	92.06
Otu1453	252	isolate81	983	kmer	31.43	needleman	1	252	175	426	252	0	0	0	82.54
Otu1454	252	isolate81	983	kmer	57.55	needleman	1	252	175	426	252	0	0	0	92.06
Otu1455	252	isolate81	983	kmer	35.92	needleman	1	252	175	426	252	0	0	0	82.14
Otu1456	252	isolate81	983	kmer	58.37	needleman	1	252	175	426	252	0	0	0	90.08
Otu1457	251	isolate81	983	kmer	32.79	needleman	1	251	175	426	252	1	0	0	84.52
Otu1458	252	isolate81	983	kmer	86.53	needleman	1	252	175	426	252	0	0	0	98.02
Otu1459	252	isolate81	983	kmer	60.82	needleman	1	252	175	426	252	0	0	0	90.87
Otu1460	252	isolate81	983	kmer	53.88	needleman	1	252	175	426	252	0	0	0	89.29
Otu1461	252	isolate81	983	kmer	57.96	needleman	1	252	175	426	252	0	0	0	90.08
Otu1462	252	isolate81	983	kmer	41.22	needleman	1	252	175	426	252	0	0	0	84.13
Otu1463	252	isolate81	983	kmer	56.73	needleman	1	252	175	426	252	0	0	0	91.27
Otu1464	252	isolate81	983	kmer	62.45	needleman	1	252	175	426	252	0	0	0	90.48
Otu1465	252	isolate81	983	kmer	62.04	needleman	1	252	175	426	252	0	0	0	90.87
Otu1466	252	isolate81	983	kmer	62.04	needleman	1	252	175	426	252	0	0	0	90.48
Otu1467	252	isolate81	983	kmer	34.29	needleman	1	252	175	426	252	0	0	0	84.92
Otu1468	252	isolate81	983	kmer	60.41	needleman	1	252	175	426	252	0	0	0	90.48
Otu1469	252	isolate109	956	kmer	26.94	needleman	1	252	460	711	252	0	0	0	78.97
Otu1470	252	isolate109	956	kmer	30.20	needleman	1	252	460	711	252	0	0	0	78.97
Otu1471	252	isolate109	956	kmer	28.16	needleman	1	252	460	711	252	0	0	0	78.57
Otu1472	252	isolate81	983	kmer	55.92	needleman	1	252	175	426	252	0	0	0	88.10
Otu1473	252	isolate81	983	kmer	33.06	needleman	1	252	175	426	252	0	0	0	83.33
Otu1474	252	isolate81	983	kmer	53.06	needleman	1	252	175	426	252	0	0	0	87.30
Otu1475	252	isolate81	983	kmer	59.18	needleman	1	252	175	426	253	1	1	0	89.33
Otu1476	252	isolate81	983	kmer	51.02	needleman	1	252	175	426	252	0	0	0	87.70
Otu1477	252	isolate81	983	kmer	60.00	needleman	1	252	175	426	252	0	0	0	91.67
Otu1478	252	isolate81	983	kmer	41.63	needleman	1	252	175	426	252	0	0	0	84.92
Otu1479	252	isolate81	983	kmer	31.43	needleman	1	252	175	426	252	0	0	0	81.75
Otu1480	252	isolate81	983	kmer	56.33	needleman	1	252	175	426	252	0	0	0	90.87
Otu1481	252	isolate81	983	kmer	65.31	needleman	1	252	175	426	252	0	0	0	91.27
Otu1482	252	isolate81	983	kmer	73.88	needleman	1	252	175	426	252	0	0	0	94.44
Otu1483	252	isolate81	983	kmer	63.67	needleman	1	252	175	426	252	0	0	0	92.46
Otu1484	252	isolate81	983	kmer	50.20	needleman	1	252	175	426	252	0	0	0	86.51
Otu1485	252	isolate81	983	kmer	32.24	needleman	1	252	175	426	252	0	0	0	83.33
Otu1486	252	isolate81	983	kmer	49.80	needleman	1	252	175	426	252	0	0	0	88.10
Otu1487	252	isolate81	983	kmer	48.16	needleman	1	252	175	426	252	0	0	0	87.30
Otu1488	252	isolate81	983	kmer	56.33	needleman	1	252	175	426	252	0	0	0	90.87
Otu1489	252	isolate81	983	kmer	55.92	needleman	1	252	175	426	252	0	0	0	90.08
Otu1490	252	isolate81	983	kmer	42.86	needleman	1	252	175	426	252	0	0	0	87.70
Otu1491	252	isolate81	983	kmer	56.33	needleman	1	252	175	426	252	0	0	0	90.08
Otu1492	251	isolate105	951	kmer	28.69	needleman	1	251	460	711	252	1	0	0	80.16
Otu1493	252	isolate81	983	kmer	69.80	needleman	1	252	175	426	252	0	0	0	91.67
Otu1494	252	isolate81	983	kmer	54.29	needleman	1	252	175	426	252	0	0	0	89.29
Otu1495	252	isolate81	983	kmer	64.49	needleman	1	252	175	426	252	0	0	0	91.67
Otu1496	252	isolate109	956	kmer	27.35	needleman	1	252	460	711	252	0	0	0	78.97
Otu1497	252	isolate81	983	kmer	64.08	needleman	1	252	175	426	252	0	0	0	91.27
Otu1498	252	isolate81	983	kmer	63.67	needleman	1	252	175	426	252	0	0	0	90.48
Otu1499	252	isolate81	983	kmer	27.35	needleman	1	252	175	426	252	0	0	0	82.54
Otu1500	252	isolate81	983	kmer	44.08	needleman	1	252	175	426	252	0	0	0	85.71
Otu1501	252	isolate81	983	kmer	64.49	needleman	1	252	175	426	252	0	0	0	91.67
Otu1502	252	isolate81	983	kmer	63.67	needleman	1	252	175	426	252	0	0	0	90.08
Otu1503	252	isolate81	983	kmer	68.57	needleman	1	252	175	426	252	0	0	0	93.25
Otu1504	252	isolate103	942	kmer	27.35	needleman	1	252	458	710	253	1	0	0	77.47
Otu1505	252	isolate81	983	kmer	64.90	needleman	1	252	175	426	252	0	0	0	92.46
Otu1506	252	isolate81	983	kmer	50.61	needleman	1	252	175	426	252	0	0	0	88.49
Otu1507	251	isolate81	983	kmer	25.41	needleman	1	251	175	426	252	1	0	0	78.97
Otu1508	252	isolate109	956	kmer	27.35	needleman	1	252	460	711	252	0	0	0	78.57
Otu1509	252	isolate109	956	kmer	25.71	needleman	1	252	460	711	252	0	0	0	79.37
Otu1510	252	isolate81	983	kmer	58.78	needleman	1	252	175	426	252	0	0	0	91.67
Otu1511	252	isolate81	983	kmer	50.61	needleman	1	252	175	426	252	0	0	0	88.49
Otu1512	252	isolate81	983	kmer	42.04	needleman	1	252	175	426	252	0	0	0	87.70
Otu1513	252	isolate81	983	kmer	64.49	needleman	1	252	175	426	252	0	0	0	91.67
Otu1514	252	isolate81	983	kmer	60.41	needleman	1	252	175	426	252	0	0	0	89.29
Otu1515	252	isolate78	899	kmer	40.41	needleman	1	252	439	690	252	0	0	0	81.75
Otu1516	252	isolate81	983	kmer	28.57	needleman	1	252	175	426	252	0	0	0	80.56
Otu1517	252	isolate81	983	kmer	57.55	needleman	1	252	175	426	252	0	0	0	88.89
Otu1518	252	isolate81	983	kmer	48.57	needleman	1	252	175	426	252	0	0	0	87.70
Otu1519	252	isolate109	956	kmer	26.94	needleman	1	252	460	711	252	0	0	0	78.97
Otu1520	252	isolate81	983	kmer	61.63	needleman	1	252	175	426	252	0	0	0	91.27
Otu1521	252	isolate81	983	kmer	31.43	needleman	1	252	175	426	252	0	0	0	83.33
Otu1522	252	isolate81	983	kmer	62.45	needleman	1	252	175	426	252	0	0	0	92.06
Otu1523	252	isolate81	983	kmer	57.14	needleman	1	252	175	426	252	0	0	0	90.48
Otu1524	252	isolate81	983	kmer	60.41	needleman	1	252	175	426	252	0	0	0	91.27
Otu1525	252	isolate81	983	kmer	31.43	needleman	1	252	175	426	252	0	0	0	82.94
Otu1526	252	isolate81	983	kmer	56.33	needleman	1	252	175	426	252	0	0	0	90.48
Otu1527	252	isolate81	983	kmer	38.78	needleman	1	252	175	426	252	0	0	0	86.11
Otu1528	252	isolate81	983	kmer	32.65	needleman	1	252	175	426	252	0	0	0	83.33
Otu1529	252	isolate81	983	kmer	62.04	needleman	1	252	175	426	252	0	0	0	91.67
Otu1530	252	isolate81	983	kmer	52.24	needleman	1	252	175	426	252	0	0	0	88.49
Otu1531	252	isolate81	983	kmer	60.00	needleman	1	252	175	426	252	0	0	0	90.87
Otu1532	252	isolate88	777	kmer	90.20	needleman	1	252	427	678	252	0	0	0	98.02
Otu1533	252	isolate81	983	kmer	61.63	needleman	1	252	175	426	252	0	0	0	91.67
Otu1534	252	isolate81	983	kmer	56.73	needleman	1	252	175	426	252	0	0	0	90.08
Otu1535	252	isolate81	983	kmer	51.43	needleman	1	252	175	426	252	0	0	0	88.10
Otu1536	252	isolate105	951	kmer	28.57	needleman	1	252	460	711	252	0	0	0	78.57
Otu1537	252	isolate81	983	kmer	54.29	needleman	1	252	175	426	252	0	0	0	88.89
Otu1538	252	isolate81	983	kmer	57.14	needleman	1	252	175	426	252	0	0	0	90.48
Otu1539	252	isolate81	983	kmer	59.59	needleman	1	252	175	426	252	0	0	0	91.67
Otu1540	252	isolate81	983	kmer	59.18	needleman	1	252	175	426	252	0	0	0	92.06
Otu1541	252	isolate81	983	kmer	65.31	needleman	1	252	175	426	252	0	0	0	91.27
Otu1542	252	isolate81	983	kmer	54.69	needleman	1	252	175	426	252	0	0	0	89.29
Otu1543	252	isolate81	983	kmer	57.55	needleman	1	252	175	426	252	0	0	0	88.49
Otu1544	252	isolate81	983	kmer	48.57	needleman	1	252	175	426	252	0	0	0	88.49
Otu1545	252	isolate81	983	kmer	57.96	needleman	1	252	175	426	252	0	0	0	90.08
Otu1546	252	isolate81	983	kmer	48.16	needleman	1	252	175	426	252	0	0	0	88.49
Otu1547	252	isolate81	983	kmer	40.00	needleman	1	252	175	426	252	0	0	0	84.92
