# Supplementary material for: Isolation of wheat bran-colonizing and metabolizing species from the human fecal microbiota
Source: PeerJ. 2019 Jan 25;7:e6293. doi: 10.7717/peerj.6293 (PMC6348960; doi:10.7717/peerj.6293)
Supplement: Data S15 [file peerj-07-6293-s015.report]

QueryName	QueryLength	TemplateName	TemplateLength	SearchMethod	SearchScore	AlignmentMethod	QueryStart	QueryEnd	TemplateStart	TemplateEnd	PairwiseAlignmentLength	GapsInQuery	GapsInTemplate	LongestInsert	SimBtwnQuery&Template
Otu0001	252	isolate155	1003	kmer	17.14	needleman	1	252	194	445	252	0	0	0	75.40
Otu0002	252	isolate129	985	kmer	87.35	needleman	1	252	167	418	252	0	0	0	98.41
Otu0003	252	isolate143	728	kmer	100.00	needleman	1	252	440	691	252	0	0	0	100.00
Otu0004	252	isolate136	1012	kmer	65.71	needleman	1	252	203	454	252	0	0	0	92.86
Otu0005	252	isolate131	1013	kmer	28.16	needleman	1	252	204	455	252	0	0	0	77.78
Otu0006	252	isolate155	1003	kmer	16.33	needleman	1	252	194	445	252	0	0	0	70.63
Otu0007	252	isolate131	1013	kmer	27.76	needleman	1	252	204	455	252	0	0	0	76.98
Otu0008	252	isolate136	1012	kmer	100.00	needleman	1	252	203	454	252	0	0	0	100.00
Otu0009	252	isolate131	1013	kmer	41.63	needleman	1	252	204	455	252	0	0	0	83.33
Otu0010	251	isolate152	1288	kmer	19.67	needleman	1	251	461	712	252	1	0	0	76.19
Otu0011	252	isolate155	1003	kmer	21.22	needleman	1	252	194	445	252	0	0	0	76.19
Otu0012	251	isolate131	1013	kmer	37.30	needleman	1	251	204	455	252	1	0	0	82.54
Otu0013	252	isolate143	728	kmer	37.96	needleman	1	252	440	691	252	0	0	0	84.13
Otu0014	252	isolate136	1012	kmer	64.90	needleman	1	252	203	454	252	0	0	0	92.46
Otu0015	251	isolate131	1013	kmer	34.84	needleman	1	251	204	455	252	1	0	0	78.57
Otu0016	252	isolate155	1003	kmer	18.78	needleman	1	252	194	445	252	0	0	0	78.17
Otu0017	252	isolate131	1013	kmer	37.55	needleman	1	252	204	455	252	0	0	0	84.13
Otu0018	252	isolate136	1012	kmer	62.86	needleman	1	252	203	454	252	0	0	0	93.25
Otu0019	252	isolate157	1048	kmer	33.88	needleman	1	252	239	490	252	0	0	0	82.54
Otu0020	252	isolate131	1013	kmer	42.86	needleman	1	252	204	455	252	0	0	0	83.73
Otu0021	252	isolate155	1003	kmer	16.33	needleman	1	252	194	445	252	0	0	0	70.63
Otu0022	252	isolate131	1013	kmer	100.00	needleman	1	252	204	455	252	0	0	0	100.00
Otu0023	251	isolate136	1012	kmer	28.28	needleman	1	251	203	454	252	1	0	0	78.97
Otu0024	252	isolate131	1013	kmer	32.65	needleman	1	252	204	455	252	0	0	0	80.95
Otu0025	252	isolate131	1013	kmer	34.69	needleman	1	252	204	455	252	0	0	0	84.92
Otu0026	252	isolate155	1003	kmer	17.55	needleman	1	252	194	445	252	0	0	0	78.17
Otu0027	252	isolate155	1003	kmer	18.78	needleman	1	252	194	445	252	0	0	0	74.21
Otu0028	252	isolate136	1012	kmer	15.92	needleman	1	252	203	454	252	0	0	0	73.81
Otu0029	252	isolate152	1288	kmer	37.14	needleman	1	252	461	712	252	0	0	0	81.75
Otu0030	252	isolate155	1003	kmer	17.14	needleman	1	252	194	445	252	0	0	0	77.38
Otu0031	252	isolate131	1013	kmer	28.16	needleman	1	252	204	455	252	0	0	0	77.38
Otu0032	252	isolate131	1013	kmer	35.10	needleman	1	252	204	455	252	0	0	0	82.54
Otu0033	252	isolate131	1013	kmer	31.02	needleman	1	252	204	455	252	0	0	0	83.33
Otu0034	252	isolate155	1003	kmer	18.78	needleman	1	252	194	445	252	0	0	0	77.38
Otu0035	252	isolate131	1013	kmer	27.76	needleman	1	252	204	455	252	0	0	0	78.97
Otu0036	252	isolate131	1013	kmer	27.76	needleman	1	252	204	455	252	0	0	0	77.38
Otu0037	252	isolate131	1013	kmer	31.43	needleman	1	252	204	455	252	0	0	0	80.16
Otu0038	251	isolate131	1013	kmer	38.93	needleman	1	251	204	455	252	1	0	0	87.30
Otu0039	252	isolate131	1013	kmer	31.02	needleman	1	252	204	455	252	0	0	0	78.97
Otu0040	252	isolate152	1288	kmer	31.84	needleman	1	252	461	712	252	0	0	0	78.97
Otu0041	252	isolate131	1013	kmer	33.47	needleman	1	252	204	455	252	0	0	0	83.33
Otu0042	252	isolate152	1288	kmer	17.55	needleman	1	252	461	712	252	0	0	0	70.63
Otu0043	252	isolate131	1013	kmer	33.06	needleman	1	252	204	455	252	0	0	0	82.14
Otu0044	252	isolate131	1013	kmer	31.84	needleman	1	252	204	455	252	0	0	0	82.14
Otu0045	252	isolate152	1288	kmer	30.61	needleman	1	252	461	712	252	0	0	0	78.57
Otu0046	251	isolate133	887	kmer	99.59	needleman	1	251	79	329	251	0	0	0	100.00
Otu0047	252	isolate131	1013	kmer	58.37	needleman	1	252	204	455	252	0	0	0	91.27
Otu0048	252	isolate157	1048	kmer	33.47	needleman	1	252	239	490	252	0	0	0	79.37
Otu0049	251	isolate156	995	kmer	31.15	needleman	1	251	186	437	252	1	0	0	82.54
Otu0050	252	isolate131	1013	kmer	35.92	needleman	1	252	204	455	252	0	0	0	81.75
Otu0051	252	isolate155	1003	kmer	17.14	needleman	1	252	194	445	252	0	0	0	77.78
Otu0052	252	isolate131	1013	kmer	43.67	needleman	1	252	204	455	252	0	0	0	83.73
Otu0053	252	isolate155	1003	kmer	17.96	needleman	1	252	194	445	252	0	0	0	77.78
Otu0054	252	isolate131	1013	kmer	31.43	needleman	1	252	204	455	252	0	0	0	81.75
Otu0055	252	isolate131	1013	kmer	34.29	needleman	1	252	204	455	252	0	0	0	81.75
Otu0056	252	isolate131	1013	kmer	32.24	needleman	1	252	204	455	252	0	0	0	81.75
Otu0057	252	isolate136	1012	kmer	14.29	needleman	1	252	203	454	252	0	0	0	68.25
Otu0058	252	isolate131	1013	kmer	16.73	needleman	1	252	204	455	252	0	0	0	71.03
Otu0059	252	isolate152	1288	kmer	29.39	needleman	1	252	461	712	252	0	0	0	78.97
Otu0060	252	isolate152	1288	kmer	22.86	needleman	1	252	461	712	252	0	0	0	79.37
Otu0061	252	isolate131	1013	kmer	34.69	needleman	1	252	204	455	252	0	0	0	82.94
Otu0062	252	isolate136	1012	kmer	28.57	needleman	1	252	203	454	253	1	1	0	79.84
Otu0063	252	isolate155	1003	kmer	20.00	needleman	1	252	194	445	252	0	0	0	75.00
Otu0064	252	isolate152	1288	kmer	17.55	needleman	1	252	461	712	252	0	0	0	69.84
Otu0065	252	isolate152	1288	kmer	37.14	needleman	1	252	461	712	252	0	0	0	81.75
Otu0066	252	isolate131	1013	kmer	37.55	needleman	1	252	204	455	252	0	0	0	83.33
Otu0067	252	isolate157	1048	kmer	31.02	needleman	1	252	239	490	252	0	0	0	81.35
Otu0068	252	isolate152	1288	kmer	17.96	needleman	1	252	461	712	252	0	0	0	73.02
Otu0069	252	isolate155	1003	kmer	18.78	needleman	1	252	194	445	252	0	0	0	78.57
Otu0070	252	isolate152	1288	kmer	29.80	needleman	1	252	461	712	252	0	0	0	78.57
Otu0071	252	isolate131	1013	kmer	33.06	needleman	1	252	204	455	252	0	0	0	81.35
Otu0072	252	isolate155	1003	kmer	17.55	needleman	1	252	194	445	252	0	0	0	72.62
Otu0073	252	isolate131	1013	kmer	32.65	needleman	1	252	204	455	252	0	0	0	81.75
Otu0074	252	isolate131	1013	kmer	35.92	needleman	1	252	204	455	252	0	0	0	83.73
Otu0075	252	isolate131	1013	kmer	33.88	needleman	1	252	204	455	252	0	0	0	82.54
Otu0076	252	isolate131	1013	kmer	31.02	needleman	1	252	204	455	252	0	0	0	82.14
Otu0077	252	isolate160	995	kmer	33.47	needleman	1	252	186	437	252	0	0	0	82.14
Otu0078	252	isolate131	1013	kmer	27.35	needleman	1	252	204	455	252	0	0	0	77.78
Otu0079	252	isolate155	1003	kmer	17.96	needleman	1	252	194	445	252	0	0	0	76.19
Otu0080	252	isolate131	1013	kmer	32.65	needleman	1	252	204	455	252	0	0	0	80.95
Otu0081	252	isolate155	1003	kmer	17.14	needleman	1	252	194	445	252	0	0	0	75.40
Otu0082	252	isolate131	1013	kmer	31.02	needleman	1	252	204	455	252	0	0	0	79.76
Otu0083	252	isolate156	995	kmer	30.61	needleman	1	252	186	437	252	0	0	0	81.75
Otu0084	252	isolate157	1048	kmer	34.69	needleman	1	252	239	490	252	0	0	0	82.94
Otu0085	252	isolate131	1013	kmer	30.20	needleman	1	252	204	455	252	0	0	0	81.35
Otu0086	252	isolate131	1013	kmer	35.51	needleman	1	252	204	455	252	0	0	0	82.94
Otu0087	252	isolate143	728	kmer	28.16	needleman	1	252	440	691	252	0	0	0	80.95
Otu0088	252	isolate152	1288	kmer	22.86	needleman	1	252	461	712	252	0	0	0	79.37
Otu0089	251	isolate155	1003	kmer	22.95	needleman	1	251	194	445	252	1	0	0	70.24
Otu0090	252	isolate128	832	kmer	85.31	needleman	1	252	446	698	253	1	0	0	97.63
Otu0091	251	isolate133	887	kmer	80.33	needleman	1	251	79	329	251	0	0	0	97.21
Otu0092	252	isolate133	887	kmer	18.37	needleman	1	252	79	329	252	0	1	0	72.62
Otu0093	252	isolate131	1013	kmer	27.76	needleman	1	252	204	455	252	0	0	0	79.37
Otu0094	252	isolate131	1013	kmer	38.37	needleman	1	252	204	455	252	0	0	0	82.54
Otu0095	252	isolate136	1012	kmer	75.92	needleman	1	252	203	454	252	0	0	0	96.83
Otu0096	251	isolate155	1003	kmer	18.03	needleman	1	251	194	445	252	1	0	0	72.62
Otu0097	250	isolate146	1017	kmer	11.11	needleman	1	250	208	459	252	2	0	0	70.63
Otu0098	252	isolate152	1288	kmer	16.33	needleman	1	252	461	712	252	0	0	0	69.05
Otu0099	252	isolate131	1013	kmer	29.39	needleman	1	252	204	455	252	0	0	0	81.35
Otu0100	251	isolate131	1013	kmer	33.61	needleman	1	251	204	455	252	1	0	0	78.97
Otu0101	252	isolate131	1013	kmer	31.02	needleman	1	252	204	455	252	0	0	0	79.76
Otu0102	252	isolate160	995	kmer	31.43	needleman	1	252	186	437	252	0	0	0	80.95
Otu0103	251	isolate136	1012	kmer	29.10	needleman	1	251	203	454	252	1	0	0	79.37
Otu0104	252	isolate155	1003	kmer	24.08	needleman	1	252	194	445	252	0	0	0	76.59
Otu0105	252	isolate136	1012	kmer	77.96	needleman	1	252	203	454	252	0	0	0	96.83
Otu0106	252	isolate131	1013	kmer	33.88	needleman	1	252	204	455	252	0	0	0	83.33
Otu0107	252	isolate155	1003	kmer	17.55	needleman	1	252	194	445	252	0	0	0	71.03
Otu0108	251	isolate131	1013	kmer	38.52	needleman	1	251	204	455	252	1	0	0	86.51
Otu0109	252	isolate131	1013	kmer	42.86	needleman	1	252	204	455	252	0	0	0	84.52
Otu0110	252	isolate152	1288	kmer	29.39	needleman	1	252	461	712	252	0	0	0	77.38
Otu0111	251	isolate155	1003	kmer	17.62	needleman	1	251	194	445	252	1	0	0	74.21
Otu0112	251	isolate155	1003	kmer	18.44	needleman	1	251	194	445	252	1	0	0	69.44
Otu0113	252	isolate151	923	kmer	17.55	needleman	1	252	114	365	252	0	0	0	74.60
Otu0114	252	isolate131	1013	kmer	44.08	needleman	1	252	204	455	252	0	0	0	85.32
Otu0115	252	isolate152	1288	kmer	22.86	needleman	1	252	461	712	252	0	0	0	79.76
Otu0116	251	isolate136	1012	kmer	20.08	needleman	1	251	203	454	253	2	1	1	72.33
Otu0117	252	isolate156	995	kmer	32.24	needleman	1	252	186	437	252	0	0	0	82.14
Otu0118	252	isolate143	728	kmer	40.00	needleman	1	252	440	691	252	0	0	0	84.13
Otu0119	252	isolate131	1013	kmer	33.88	needleman	1	252	204	455	252	0	0	0	83.73
Otu0120	252	isolate143	728	kmer	33.88	needleman	1	252	440	691	252	0	0	0	86.51
Otu0121	252	isolate131	1013	kmer	35.92	needleman	1	252	204	455	252	0	0	0	82.14
Otu0122	252	isolate131	1013	kmer	29.39	needleman	1	252	204	455	252	0	0	0	79.37
Otu0123	252	isolate131	1013	kmer	28.16	needleman	1	252	204	455	252	0	0	0	78.57
Otu0124	252	isolate131	1013	kmer	35.92	needleman	1	252	204	455	252	0	0	0	80.56
Otu0125	252	isolate131	1013	kmer	28.16	needleman	1	252	204	455	252	0	0	0	76.59
Otu0126	252	isolate131	1013	kmer	30.61	needleman	1	252	204	455	252	0	0	0	82.94
Otu0127	252	isolate131	1013	kmer	42.04	needleman	1	252	204	455	252	0	0	0	83.33
Otu0128	252	isolate131	1013	kmer	37.96	needleman	1	252	204	455	252	0	0	0	82.94
Otu0129	252	isolate131	1013	kmer	35.92	needleman	1	252	204	455	252	0	0	0	82.54
Otu0130	252	isolate152	1288	kmer	23.67	needleman	1	252	461	712	252	0	0	0	78.17
Otu0131	252	isolate155	1003	kmer	17.96	needleman	1	252	194	445	252	0	0	0	78.97
Otu0132	252	isolate155	1003	kmer	18.78	needleman	1	252	194	445	252	0	0	0	74.60
Otu0133	252	isolate146	1017	kmer	32.24	needleman	1	252	208	459	252	0	0	0	83.33
Otu0134	252	isolate143	728	kmer	28.16	needleman	1	252	440	691	252	0	0	0	81.75
Otu0135	252	isolate131	1013	kmer	26.94	needleman	1	252	204	455	252	0	0	0	80.56
Otu0136	252	isolate131	1013	kmer	43.27	needleman	1	252	204	455	252	0	0	0	83.73
Otu0137	252	isolate131	1013	kmer	28.57	needleman	1	252	204	455	252	0	0	0	77.38
Otu0138	252	isolate155	1003	kmer	18.37	needleman	1	252	194	445	252	0	0	0	73.02
Otu0139	252	isolate131	1013	kmer	40.82	needleman	1	252	204	455	252	0	0	0	82.54
Otu0140	252	isolate155	1003	kmer	22.86	needleman	1	252	194	445	252	0	0	0	77.78
Otu0141	252	isolate131	1013	kmer	34.69	needleman	1	252	204	455	252	0	0	0	82.94
Otu0142	252	isolate131	1013	kmer	29.80	needleman	1	252	204	455	252	0	0	0	79.76
Otu0143	252	isolate157	1048	kmer	33.06	needleman	1	252	239	490	252	0	0	0	80.16
Otu0144	252	isolate131	1013	kmer	35.51	needleman	1	252	204	455	252	0	0	0	82.54
Otu0145	252	isolate131	1013	kmer	31.84	needleman	1	252	204	455	252	0	0	0	82.54
Otu0146	252	isolate131	1013	kmer	37.96	needleman	1	252	204	455	252	0	0	0	83.73
Otu0147	252	isolate157	1048	kmer	35.10	needleman	1	252	239	490	252	0	0	0	82.54
Otu0148	252	isolate143	728	kmer	91.84	needleman	1	252	440	691	252	0	0	0	97.22
Otu0149	252	isolate136	1012	kmer	27.35	needleman	1	252	203	454	252	0	0	0	79.37
Otu0150	252	isolate155	1003	kmer	17.96	needleman	1	252	194	445	252	0	0	0	73.41
Otu0151	252	isolate131	1013	kmer	34.29	needleman	1	252	204	455	252	0	0	0	81.75
Otu0152	252	isolate131	1013	kmer	28.57	needleman	1	252	204	455	252	0	0	0	78.57
Otu0153	252	isolate131	1013	kmer	37.96	needleman	1	252	204	455	252	0	0	0	86.51
Otu0154	252	isolate131	1013	kmer	37.14	needleman	1	252	204	455	252	0	0	0	83.73
Otu0155	252	isolate131	1013	kmer	35.51	needleman	1	252	204	455	252	0	0	0	78.97
Otu0156	252	isolate131	1013	kmer	31.02	needleman	1	252	204	455	252	0	0	0	81.75
Otu0157	251	isolate133	887	kmer	29.51	needleman	1	251	79	329	251	0	0	0	80.08
Otu0158	252	isolate131	1013	kmer	16.33	needleman	1	252	204	455	252	0	0	0	69.84
Otu0159	252	isolate131	1013	kmer	19.18	needleman	1	252	204	455	252	0	0	0	76.98
Otu0160	252	isolate156	995	kmer	38.37	needleman	1	252	186	437	252	0	0	0	81.35
Otu0161	252	isolate131	1013	kmer	55.92	needleman	1	252	204	455	252	0	0	0	92.86
Otu0162	252	isolate143	728	kmer	35.51	needleman	1	252	440	691	252	0	0	0	85.71
Otu0163	252	isolate131	1013	kmer	39.59	needleman	1	252	204	455	252	0	0	0	84.52
Otu0164	252	isolate131	1013	kmer	27.35	needleman	1	252	204	455	252	0	0	0	77.38
Otu0165	252	isolate155	1003	kmer	18.78	needleman	1	252	194	445	252	0	0	0	77.38
Otu0166	252	isolate131	1013	kmer	28.57	needleman	1	252	204	455	252	0	0	0	78.57
Otu0167	252	isolate131	1013	kmer	35.10	needleman	1	252	204	455	252	0	0	0	82.14
Otu0168	252	isolate136	1012	kmer	64.90	needleman	1	252	203	454	252	0	0	0	93.25
Otu0169	252	isolate155	1003	kmer	17.96	needleman	1	252	194	445	252	0	0	0	70.63
Otu0170	252	isolate131	1013	kmer	29.39	needleman	1	252	204	455	252	0	0	0	80.16
Otu0171	251	isolate146	1017	kmer	34.84	needleman	1	251	208	459	252	1	0	0	82.14
Otu0172	252	isolate131	1013	kmer	37.55	needleman	1	252	204	455	252	0	0	0	83.33
Otu0173	252	isolate136	1012	kmer	57.55	needleman	1	252	203	454	252	0	0	0	90.87
Otu0174	251	isolate136	1012	kmer	21.31	needleman	1	251	203	454	254	3	2	1	74.41
Otu0175	252	isolate155	1003	kmer	20.41	needleman	1	252	194	445	252	0	0	0	76.98
Otu0176	251	isolate155	1003	kmer	20.49	needleman	1	251	194	445	252	1	0	0	76.98
Otu0177	252	isolate155	1003	kmer	23.67	needleman	1	252	194	445	252	0	0	0	76.19
Otu0178	252	isolate131	1013	kmer	38.37	needleman	1	252	204	455	252	0	0	0	84.92
Otu0179	252	isolate131	1013	kmer	35.51	needleman	1	252	204	455	252	0	0	0	78.17
Otu0180	252	isolate131	1013	kmer	35.10	needleman	1	252	204	455	252	0	0	0	82.54
Otu0181	252	isolate131	1013	kmer	39.59	needleman	1	252	204	455	252	0	0	0	84.13
Otu0182	252	isolate155	1003	kmer	20.41	needleman	1	252	194	445	252	0	0	0	76.98
Otu0183	252	isolate131	1013	kmer	36.73	needleman	1	252	204	455	252	0	0	0	81.35
Otu0184	251	isolate146	1017	kmer	34.02	needleman	1	251	208	459	252	1	0	0	82.14
Otu0185	252	isolate131	1013	kmer	38.78	needleman	1	252	204	455	252	0	0	0	83.73
Otu0186	252	isolate131	1013	kmer	35.10	needleman	1	252	204	455	252	0	0	0	84.13
Otu0187	252	isolate157	1048	kmer	34.69	needleman	1	252	239	490	252	0	0	0	84.13
Otu0188	252	isolate131	1013	kmer	35.92	needleman	1	252	204	455	252	0	0	0	82.94
Otu0189	252	isolate131	1013	kmer	40.00	needleman	1	252	204	455	252	0	0	0	84.13
Otu0190	252	isolate155	1003	kmer	19.59	needleman	1	252	194	445	252	0	0	0	77.38
Otu0191	252	isolate131	1013	kmer	34.69	needleman	1	252	204	455	252	0	0	0	82.94
Otu0192	251	isolate159	997	kmer	36.89	needleman	1	251	188	439	252	1	0	0	81.35
Otu0193	252	isolate129	985	kmer	45.71	needleman	1	252	167	418	252	0	0	0	88.89
Otu0194	252	isolate152	1288	kmer	37.14	needleman	1	252	461	712	252	0	0	0	81.75
Otu0195	252	isolate128	832	kmer	79.59	needleman	1	252	446	698	253	1	0	0	95.65
Otu0196	252	isolate131	1013	kmer	19.18	needleman	1	252	204	455	252	0	0	0	71.43
Otu0197	252	isolate131	1013	kmer	27.76	needleman	1	252	204	455	252	0	0	0	79.76
Otu0198	252	isolate131	1013	kmer	42.86	needleman	1	252	204	455	252	0	0	0	84.52
Otu0199	252	isolate128	832	kmer	16.33	needleman	1	252	446	698	253	1	0	0	73.52
Otu0200	252	isolate131	1013	kmer	35.92	needleman	1	252	204	455	252	0	0	0	82.54
Otu0201	252	isolate152	1288	kmer	37.55	needleman	1	252	461	712	252	0	0	0	81.75
Otu0202	252	isolate131	1013	kmer	28.16	needleman	1	252	204	455	252	0	0	0	77.78
Otu0203	252	isolate131	1013	kmer	31.84	needleman	1	252	204	455	252	0	0	0	79.76
Otu0204	252	isolate131	1013	kmer	35.10	needleman	1	252	204	455	252	0	0	0	82.94
Otu0205	252	isolate131	1013	kmer	37.55	needleman	1	252	204	455	252	0	0	0	85.71
Otu0206	252	isolate128	832	kmer	41.22	needleman	1	252	446	698	253	1	0	0	83.40
Otu0207	252	isolate155	1003	kmer	16.33	needleman	1	252	194	445	252	0	0	0	74.60
Otu0208	252	isolate133	887	kmer	15.10	needleman	1	252	79	329	252	0	1	0	69.05
Otu0209	252	isolate155	1003	kmer	16.73	needleman	1	252	194	445	252	0	0	0	71.43
Otu0210	252	isolate131	1013	kmer	35.92	needleman	1	252	204	455	252	0	0	0	82.94
Otu0211	252	isolate136	1012	kmer	29.80	needleman	1	252	203	454	252	0	0	0	78.97
Otu0212	252	isolate131	1013	kmer	31.84	needleman	1	252	204	455	252	0	0	0	79.76
Otu0213	252	isolate155	1003	kmer	20.82	needleman	1	252	194	445	252	0	0	0	76.59
Otu0214	252	isolate155	1003	kmer	18.78	needleman	1	252	194	445	252	0	0	0	78.97
Otu0215	252	isolate131	1013	kmer	34.69	needleman	1	252	204	455	252	0	0	0	82.94
Otu0216	252	isolate131	1013	kmer	27.35	needleman	1	252	204	455	252	0	0	0	76.98
Otu0217	252	isolate131	1013	kmer	27.76	needleman	1	252	204	455	252	0	0	0	83.73
Otu0218	251	isolate131	1013	kmer	32.79	needleman	1	251	204	455	252	1	0	0	79.76
Otu0219	252	isolate131	1013	kmer	55.92	needleman	1	252	204	455	252	0	0	0	90.08
Otu0220	252	isolate155	1003	kmer	19.18	needleman	1	252	194	445	252	0	0	0	77.38
Otu0221	252	isolate157	1048	kmer	36.33	needleman	1	252	239	490	252	0	0	0	81.35
Otu0222	252	isolate149	1011	kmer	17.14	needleman	1	252	201	453	253	1	0	0	75.10
Otu0223	252	isolate152	1288	kmer	31.43	needleman	1	252	461	712	252	0	0	0	80.95
Otu0224	252	isolate131	1013	kmer	35.10	needleman	1	252	204	455	252	0	0	0	84.13
Otu0225	252	isolate131	1013	kmer	38.78	needleman	1	252	204	455	252	0	0	0	82.94
Otu0226	252	isolate131	1013	kmer	35.92	needleman	1	252	204	455	252	0	0	0	80.95
Otu0227	252	isolate155	1003	kmer	18.78	needleman	1	252	194	445	252	0	0	0	77.78
Otu0228	252	isolate131	1013	kmer	29.80	needleman	1	252	204	455	252	0	0	0	80.95
Otu0229	252	isolate131	1013	kmer	37.14	needleman	1	252	204	455	252	0	0	0	82.94
Otu0230	252	isolate152	1288	kmer	35.10	needleman	1	252	461	712	252	0	0	0	78.57
Otu0231	252	isolate155	1003	kmer	15.51	needleman	1	252	194	445	252	0	0	0	73.41
Otu0232	252	isolate128	832	kmer	41.22	needleman	1	252	446	698	253	1	0	0	82.21
Otu0233	251	isolate133	887	kmer	41.80	needleman	1	251	79	329	251	0	0	0	85.26
Otu0234	252	isolate131	1013	kmer	33.06	needleman	1	252	204	455	252	0	0	0	78.57
Otu0235	252	isolate131	1013	kmer	37.55	needleman	1	252	204	455	252	0	0	0	82.94
Otu0236	252	isolate155	1003	kmer	18.37	needleman	1	252	194	445	252	0	0	0	78.57
Otu0237	252	isolate131	1013	kmer	36.33	needleman	1	252	204	455	252	0	0	0	82.94
Otu0238	252	isolate131	1013	kmer	27.76	needleman	1	252	204	455	252	0	0	0	80.16
Otu0239	252	isolate131	1013	kmer	35.10	needleman	1	252	204	455	252	0	0	0	82.94
Otu0240	252	isolate131	1013	kmer	42.45	needleman	1	252	204	455	252	0	0	0	83.33
Otu0241	252	isolate131	1013	kmer	36.73	needleman	1	252	204	455	252	0	0	0	81.75
Otu0242	252	isolate131	1013	kmer	25.71	needleman	1	252	204	455	252	0	0	0	78.17
Otu0243	252	isolate152	1288	kmer	17.96	needleman	1	252	461	712	252	0	0	0	69.44
Otu0244	252	isolate146	1017	kmer	39.18	needleman	1	252	208	459	252	0	0	0	84.92
Otu0245	251	isolate131	1013	kmer	38.93	needleman	1	251	204	455	252	1	0	0	81.75
Otu0246	252	isolate131	1013	kmer	27.35	needleman	1	252	204	455	252	0	0	0	76.98
Otu0247	252	isolate131	1013	kmer	28.57	needleman	1	252	204	455	252	0	0	0	78.17
Otu0248	252	isolate131	1013	kmer	36.33	needleman	1	252	204	455	252	0	0	0	82.54
Otu0249	252	isolate143	728	kmer	37.96	needleman	1	252	440	691	252	0	0	0	84.52
Otu0250	251	isolate133	887	kmer	81.15	needleman	1	251	79	329	251	0	0	0	96.81
Otu0251	252	isolate157	1048	kmer	34.29	needleman	1	252	239	490	252	0	0	0	84.52
Otu0252	251	isolate131	1013	kmer	39.34	needleman	1	251	204	455	252	1	0	0	83.33
Otu0253	252	isolate131	1013	kmer	14.29	needleman	1	252	204	455	252	0	0	0	75.40
Otu0254	252	isolate155	1003	kmer	20.41	needleman	1	252	194	445	252	0	0	0	75.79
Otu0255	252	isolate155	1003	kmer	20.82	needleman	1	252	194	445	252	0	0	0	76.59
Otu0256	252	isolate131	1013	kmer	39.59	needleman	1	252	204	455	252	0	0	0	82.54
Otu0257	251	isolate131	1013	kmer	40.57	needleman	1	251	204	455	252	1	0	0	82.54
Otu0258	252	isolate131	1013	kmer	34.29	needleman	1	252	204	455	252	0	0	0	80.95
Otu0259	252	isolate155	1003	kmer	16.73	needleman	1	252	194	445	252	0	0	0	75.40
Otu0260	252	isolate156	995	kmer	16.33	needleman	1	252	186	437	252	0	0	0	74.60
Otu0261	252	isolate131	1013	kmer	37.14	needleman	1	252	204	455	252	0	0	0	83.33
Otu0262	252	isolate131	1013	kmer	34.29	needleman	1	252	204	455	252	0	0	0	83.73
Otu0263	251	isolate131	1013	kmer	33.61	needleman	1	251	204	455	252	1	0	0	86.11
Otu0264	252	isolate131	1013	kmer	34.29	needleman	1	252	204	455	252	0	0	0	78.97
Otu0265	251	isolate136	1012	kmer	15.57	needleman	1	251	203	454	252	1	0	0	74.21
Otu0266	252	isolate157	1048	kmer	40.82	needleman	1	252	239	490	252	0	0	0	84.13
Otu0267	252	isolate156	995	kmer	32.65	needleman	1	252	186	437	252	0	0	0	80.56
Otu0268	252	isolate152	1288	kmer	38.37	needleman	1	252	461	712	252	0	0	0	80.16
Otu0269	252	isolate136	1012	kmer	74.29	needleman	1	252	203	454	252	0	0	0	95.63
Otu0270	252	isolate131	1013	kmer	32.24	needleman	1	252	204	455	252	0	0	0	83.73
Otu0271	252	isolate156	995	kmer	35.10	needleman	1	252	186	437	252	0	0	0	83.73
Otu0272	252	isolate156	995	kmer	39.18	needleman	1	252	186	437	252	0	0	0	85.71
Otu0273	252	isolate131	1013	kmer	28.98	needleman	1	252	204	455	252	0	0	0	81.35
Otu0274	252	isolate131	1013	kmer	30.20	needleman	1	252	204	455	252	0	0	0	78.97
Otu0275	252	isolate131	1013	kmer	35.10	needleman	1	252	204	455	252	0	0	0	81.35
Otu0276	251	isolate136	1012	kmer	16.39	needleman	1	251	203	454	252	1	0	0	73.41
Otu0277	252	isolate131	1013	kmer	32.65	needleman	1	252	204	455	252	0	0	0	81.35
Otu0278	252	isolate131	1013	kmer	33.47	needleman	1	252	204	455	252	0	0	0	79.37
Otu0279	252	isolate131	1013	kmer	34.69	needleman	1	252	204	455	252	0	0	0	83.33
Otu0280	251	isolate155	1003	kmer	21.31	needleman	1	251	194	445	252	1	0	0	76.59
Otu0281	252	isolate131	1013	kmer	28.57	needleman	1	252	204	455	252	0	0	0	78.97
Otu0282	252	isolate136	1012	kmer	29.39	needleman	1	252	203	454	253	1	1	0	80.24
Otu0283	252	isolate131	1013	kmer	19.18	needleman	1	252	204	455	252	0	0	0	71.43
Otu0284	252	isolate131	1013	kmer	20.82	needleman	1	252	204	455	252	0	0	0	76.59
Otu0285	251	isolate131	1013	kmer	36.48	needleman	1	251	204	455	252	1	0	0	81.75
Otu0286	252	isolate152	1288	kmer	36.33	needleman	1	252	461	712	252	0	0	0	81.75
Otu0287	252	isolate131	1013	kmer	37.96	needleman	1	252	204	455	252	0	0	0	82.54
Otu0288	251	isolate133	887	kmer	66.80	needleman	1	251	79	329	251	0	0	0	94.42
Otu0289	252	isolate152	1288	kmer	20.41	needleman	1	252	461	712	252	0	0	0	76.59
Otu0290	251	isolate146	1017	kmer	36.07	needleman	1	251	208	459	252	1	0	0	84.52
Otu0291	252	isolate131	1013	kmer	31.02	needleman	1	252	204	455	252	0	0	0	81.75
Otu0292	252	isolate131	1013	kmer	36.33	needleman	1	252	204	455	252	0	0	0	82.54
Otu0293	252	isolate131	1013	kmer	31.02	needleman	1	252	204	455	252	0	0	0	82.94
Otu0294	251	isolate131	1013	kmer	21.31	needleman	1	251	204	455	252	1	0	0	78.17
Otu0295	252	isolate155	1003	kmer	14.69	needleman	1	252	194	445	252	0	0	0	70.63
Otu0296	252	isolate143	728	kmer	33.88	needleman	1	252	440	691	252	0	0	0	82.94
Otu0297	252	isolate131	1013	kmer	32.24	needleman	1	252	204	455	252	0	0	0	79.37
Otu0298	252	isolate155	1003	kmer	20.00	needleman	1	252	194	445	252	0	0	0	79.37
Otu0299	251	isolate155	1003	kmer	16.80	needleman	1	251	194	445	252	1	0	0	72.22
Otu0300	252	isolate136	1012	kmer	96.73	needleman	1	252	203	454	252	0	0	0	99.60
Otu0301	252	isolate131	1013	kmer	42.86	needleman	1	252	204	455	252	0	0	0	85.32
Otu0302	252	isolate156	995	kmer	33.88	needleman	1	252	186	437	252	0	0	0	81.35
Otu0303	252	isolate156	995	kmer	36.33	needleman	1	252	186	437	252	0	0	0	82.54
Otu0304	252	isolate157	1048	kmer	35.10	needleman	1	252	239	490	252	0	0	0	82.14
Otu0305	252	isolate131	1013	kmer	28.16	needleman	1	252	204	455	252	0	0	0	78.17
Otu0306	252	isolate131	1013	kmer	40.00	needleman	1	252	204	455	252	0	0	0	84.13
Otu0307	252	isolate131	1013	kmer	21.63	needleman	1	252	204	455	252	0	0	0	75.00
Otu0308	252	isolate157	1048	kmer	32.24	needleman	1	252	239	490	252	0	0	0	80.95
Otu0309	252	isolate129	985	kmer	36.33	needleman	1	252	167	418	252	0	0	0	85.32
Otu0310	252	isolate131	1013	kmer	18.78	needleman	1	252	204	455	252	0	0	0	80.95
Otu0311	252	isolate133	887	kmer	22.86	needleman	1	252	79	329	252	0	1	0	77.78
Otu0312	252	isolate131	1013	kmer	31.84	needleman	1	252	204	455	252	0	0	0	82.14
Otu0313	252	isolate156	995	kmer	32.24	needleman	1	252	186	437	252	0	0	0	79.37
Otu0314	252	isolate131	1013	kmer	35.92	needleman	1	252	204	455	252	0	0	0	79.37
Otu0315	252	isolate136	1012	kmer	29.80	needleman	1	252	203	454	252	0	0	0	80.95
Otu0316	252	isolate131	1013	kmer	34.69	needleman	1	252	204	455	252	0	0	0	82.94
Otu0317	252	isolate152	1288	kmer	35.51	needleman	1	252	461	712	252	0	0	0	80.16
Otu0318	252	isolate131	1013	kmer	40.41	needleman	1	252	204	455	252	0	0	0	82.14
Otu0319	252	isolate131	1013	kmer	28.57	needleman	1	252	204	455	252	0	0	0	77.78
Otu0320	251	isolate152	1288	kmer	30.33	needleman	1	251	461	712	252	1	0	0	78.97
Otu0321	252	isolate131	1013	kmer	34.29	needleman	1	252	204	455	252	0	0	0	80.95
Otu0322	252	isolate131	1013	kmer	30.20	needleman	1	252	204	455	252	0	0	0	79.37
Otu0323	252	isolate131	1013	kmer	35.51	needleman	1	252	204	455	252	0	0	0	80.56
Otu0324	252	isolate131	1013	kmer	31.84	needleman	1	252	204	455	252	0	0	0	83.73
Otu0325	252	isolate131	1013	kmer	32.65	needleman	1	252	204	455	252	0	0	0	81.75
Otu0326	252	isolate156	995	kmer	34.29	needleman	1	252	186	437	252	0	0	0	81.75
Otu0327	252	isolate131	1013	kmer	32.65	needleman	1	252	204	455	252	0	0	0	82.14
Otu0328	252	isolate131	1013	kmer	35.92	needleman	1	252	204	455	252	0	0	0	82.14
Otu0329	252	isolate131	1013	kmer	28.16	needleman	1	252	204	455	252	0	0	0	78.57
Otu0330	252	isolate131	1013	kmer	40.00	needleman	1	252	204	455	252	0	0	0	82.94
Otu0331	252	isolate128	832	kmer	15.51	needleman	1	252	446	698	253	1	0	0	69.96
Otu0332	252	isolate131	1013	kmer	33.06	needleman	1	252	204	455	252	0	0	0	82.14
Otu0333	252	isolate143	728	kmer	34.69	needleman	1	252	440	691	252	0	0	0	84.13
Otu0334	252	isolate131	1013	kmer	29.80	needleman	1	252	204	455	252	0	0	0	80.56
Otu0335	252	isolate131	1013	kmer	34.29	needleman	1	252	204	455	252	0	0	0	80.16
Otu0336	252	isolate131	1013	kmer	32.65	needleman	1	252	204	455	252	0	0	0	82.94
Otu0337	252	isolate136	1012	kmer	25.71	needleman	1	252	203	454	252	0	0	0	76.98
Otu0338	252	isolate136	1012	kmer	37.14	needleman	1	252	203	454	252	0	0	0	83.73
Otu0339	252	isolate157	1048	kmer	32.65	needleman	1	252	239	490	252	0	0	0	81.35
Otu0340	252	isolate131	1013	kmer	36.73	needleman	1	252	204	455	252	0	0	0	82.94
Otu0341	252	isolate160	995	kmer	52.65	needleman	1	252	186	437	252	0	0	0	90.87
Otu0342	252	isolate131	1013	kmer	36.73	needleman	1	252	204	455	252	0	0	0	82.94
Otu0343	252	isolate157	1048	kmer	33.88	needleman	1	252	239	490	252	0	0	0	81.75
Otu0344	252	isolate143	728	kmer	28.16	needleman	1	252	440	691	252	0	0	0	81.35
Otu0345	252	isolate128	832	kmer	32.24	needleman	1	252	446	698	253	1	0	0	82.61
Otu0346	251	isolate155	1003	kmer	18.03	needleman	1	251	194	445	252	1	0	0	75.40
Otu0347	252	isolate131	1013	kmer	33.88	needleman	1	252	204	455	252	0	0	0	83.33
Otu0348	252	isolate131	1013	kmer	31.84	needleman	1	252	204	455	252	0	0	0	81.75
Otu0349	252	isolate131	1013	kmer	41.63	needleman	1	252	204	455	252	0	0	0	83.73
Otu0350	252	isolate131	1013	kmer	24.08	needleman	1	252	204	455	252	0	0	0	76.59
Otu0351	252	isolate131	1013	kmer	33.06	needleman	1	252	204	455	252	0	0	0	82.54
Otu0352	252	isolate143	728	kmer	77.14	needleman	1	252	440	691	252	0	0	0	94.44
Otu0353	252	isolate160	995	kmer	34.29	needleman	1	252	186	437	252	0	0	0	80.56
Otu0354	252	isolate131	1013	kmer	24.49	needleman	1	252	204	455	252	0	0	0	77.78
Otu0355	252	isolate131	1013	kmer	36.73	needleman	1	252	204	455	252	0	0	0	83.33
Otu0356	252	isolate157	1048	kmer	32.65	needleman	1	252	239	490	252	0	0	0	79.76
Otu0357	252	isolate152	1288	kmer	24.90	needleman	1	252	461	712	252	0	0	0	76.19
Otu0358	252	isolate131	1013	kmer	26.12	needleman	1	252	204	455	252	0	0	0	76.19
Otu0359	252	isolate131	1013	kmer	30.20	needleman	1	252	204	455	252	0	0	0	79.37
Otu0360	252	isolate131	1013	kmer	34.69	needleman	1	252	204	455	252	0	0	0	79.76
Otu0361	252	isolate131	1013	kmer	33.88	needleman	1	252	204	455	252	0	0	0	82.94
Otu0362	252	isolate136	1012	kmer	24.90	needleman	1	252	203	454	252	0	0	0	80.16
Otu0363	252	isolate131	1013	kmer	34.29	needleman	1	252	204	455	252	0	0	0	82.94
Otu0364	252	isolate131	1013	kmer	40.82	needleman	1	252	204	455	252	0	0	0	82.94
Otu0365	252	isolate131	1013	kmer	33.47	needleman	1	252	204	455	252	0	0	0	78.17
Otu0366	252	isolate131	1013	kmer	35.92	needleman	1	252	204	455	252	0	0	0	79.76
Otu0367	252	isolate131	1013	kmer	15.92	needleman	1	252	204	455	252	0	0	0	76.98
Otu0368	252	isolate155	1003	kmer	20.82	needleman	1	252	194	445	252	0	0	0	75.79
Otu0369	252	isolate131	1013	kmer	22.86	needleman	1	252	204	455	252	0	0	0	78.17
Otu0370	252	isolate131	1013	kmer	96.73	needleman	1	252	204	455	252	0	0	0	99.60
Otu0371	252	isolate131	1013	kmer	38.37	needleman	1	252	204	455	252	0	0	0	83.73
Otu0372	252	isolate131	1013	kmer	43.67	needleman	1	252	204	455	252	0	0	0	84.92
Otu0373	251	isolate156	995	kmer	31.15	needleman	1	251	186	437	252	1	0	0	82.14
Otu0374	252	isolate146	1017	kmer	33.06	needleman	1	252	208	459	252	0	0	0	82.54
Otu0375	252	isolate131	1013	kmer	35.51	needleman	1	252	204	455	252	0	0	0	82.94
Otu0376	252	isolate136	1012	kmer	27.76	needleman	1	252	203	454	252	0	0	0	77.78
Otu0377	252	isolate131	1013	kmer	32.65	needleman	1	252	204	455	252	0	0	0	79.76
Otu0378	252	isolate131	1013	kmer	37.96	needleman	1	252	204	455	252	0	0	0	83.33
Otu0379	252	isolate131	1013	kmer	27.35	needleman	1	252	204	455	252	0	0	0	78.57
Otu0380	252	isolate131	1013	kmer	28.16	needleman	1	252	204	455	252	0	0	0	77.78
Otu0381	252	isolate157	1048	kmer	39.59	needleman	1	252	239	490	252	0	0	0	82.94
Otu0382	252	isolate131	1013	kmer	40.82	needleman	1	252	204	455	252	0	0	0	82.94
Otu0383	252	isolate131	1013	kmer	38.78	needleman	1	252	204	455	252	0	0	0	83.73
Otu0384	252	isolate152	1288	kmer	34.29	needleman	1	252	461	712	252	0	0	0	80.56
Otu0385	252	isolate136	1012	kmer	31.43	needleman	1	252	203	454	252	0	0	0	79.76
Otu0386	252	isolate136	1012	kmer	28.98	needleman	1	252	203	454	252	0	0	0	80.16
Otu0387	252	isolate143	728	kmer	90.20	needleman	1	252	440	691	252	0	0	0	98.81
Otu0388	252	isolate152	1288	kmer	34.29	needleman	1	252	461	712	252	0	0	0	79.76
Otu0389	252	isolate131	1013	kmer	35.51	needleman	1	252	204	455	252	0	0	0	82.14
Otu0390	252	isolate146	1017	kmer	40.41	needleman	1	252	208	459	252	0	0	0	84.52
Otu0391	252	isolate131	1013	kmer	32.24	needleman	1	252	204	455	252	0	0	0	82.54
Otu0392	252	isolate131	1013	kmer	32.24	needleman	1	252	204	455	252	0	0	0	78.17
Otu0393	252	isolate131	1013	kmer	35.51	needleman	1	252	204	455	252	0	0	0	78.97
Otu0394	252	isolate131	1013	kmer	53.47	needleman	1	252	204	455	252	0	0	0	91.67
Otu0395	252	isolate131	1013	kmer	27.35	needleman	1	252	204	455	252	0	0	0	79.37
Otu0396	252	isolate131	1013	kmer	36.33	needleman	1	252	204	455	252	0	0	0	81.75
Otu0397	252	isolate129	985	kmer	61.63	needleman	1	252	167	418	252	0	0	0	90.08
Otu0398	252	isolate155	1003	kmer	19.18	needleman	1	252	194	445	252	0	0	0	75.00
Otu0399	251	isolate155	1003	kmer	23.77	needleman	1	251	194	445	252	1	0	0	77.38
Otu0400	252	isolate143	728	kmer	42.04	needleman	1	252	440	691	252	0	0	0	86.11
Otu0401	252	isolate131	1013	kmer	37.96	needleman	1	252	204	455	252	0	0	0	82.94
Otu0402	252	isolate136	1012	kmer	26.94	needleman	1	252	202	454	253	1	0	0	78.26
Otu0403	251	isolate136	1012	kmer	28.28	needleman	1	251	203	454	252	1	0	0	78.57
Otu0404	252	isolate136	1012	kmer	28.16	needleman	1	252	203	454	253	1	1	0	78.66
Otu0405	252	isolate143	728	kmer	90.61	needleman	1	252	440	691	252	0	0	0	98.81
Otu0406	252	isolate131	1013	kmer	33.88	needleman	1	252	204	455	252	0	0	0	81.75
Otu0407	252	isolate131	1013	kmer	28.57	needleman	1	252	204	455	252	0	0	0	77.38
Otu0408	252	isolate155	1003	kmer	17.14	needleman	1	252	194	445	252	0	0	0	76.98
Otu0409	252	isolate136	1012	kmer	62.86	needleman	1	252	203	454	252	0	0	0	91.27
Otu0410	252	isolate131	1013	kmer	29.80	needleman	1	252	204	455	252	0	0	0	82.14
Otu0411	252	isolate131	1013	kmer	39.59	needleman	1	252	204	455	252	0	0	0	83.33
Otu0412	252	isolate131	1013	kmer	40.00	needleman	1	252	204	455	252	0	0	0	81.35
Otu0413	252	isolate155	1003	kmer	16.73	needleman	1	252	194	445	252	0	0	0	72.62
Otu0414	252	isolate155	1003	kmer	15.51	needleman	1	252	194	445	252	0	0	0	69.44
Otu0415	252	isolate131	1013	kmer	42.45	needleman	1	252	204	455	252	0	0	0	84.52
Otu0416	252	isolate131	1013	kmer	33.47	needleman	1	252	204	455	252	0	0	0	83.73
Otu0417	252	isolate143	728	kmer	32.65	needleman	1	252	440	691	252	0	0	0	82.14
Otu0418	252	isolate155	1003	kmer	15.10	needleman	1	252	194	445	252	0	0	0	78.17
Otu0419	252	isolate155	1003	kmer	17.96	needleman	1	252	194	445	252	0	0	0	77.38
Otu0420	252	isolate143	728	kmer	91.02	needleman	1	252	440	691	252	0	0	0	98.02
Otu0421	252	isolate128	832	kmer	28.98	needleman	1	252	446	698	253	1	0	0	83.79
Otu0422	252	isolate131	1013	kmer	30.61	needleman	1	252	204	455	252	0	0	0	81.75
Otu0423	252	isolate131	1013	kmer	92.24	needleman	1	252	204	455	252	0	0	0	96.83
Otu0424	252	isolate155	1003	kmer	18.37	needleman	1	252	194	445	252	0	0	0	76.19
Otu0425	252	isolate146	1017	kmer	30.20	needleman	1	252	208	459	252	0	0	0	77.38
Otu0426	252	isolate136	1012	kmer	43.27	needleman	1	252	203	454	252	0	0	0	86.11
Otu0427	252	isolate152	1288	kmer	34.69	needleman	1	252	461	712	252	0	0	0	79.37
Otu0428	252	isolate152	1288	kmer	35.10	needleman	1	252	461	712	252	0	0	0	78.57
Otu0429	252	isolate131	1013	kmer	34.69	needleman	1	252	204	455	252	0	0	0	82.14
Otu0430	252	isolate131	1013	kmer	38.37	needleman	1	252	204	455	252	0	0	0	84.13
Otu0431	252	isolate131	1013	kmer	36.73	needleman	1	252	204	455	252	0	0	0	83.73
Otu0432	252	isolate157	1048	kmer	32.65	needleman	1	252	239	490	252	0	0	0	80.16
Otu0433	252	isolate131	1013	kmer	35.92	needleman	1	252	204	455	252	0	0	0	82.94
Otu0434	252	isolate156	995	kmer	31.84	needleman	1	252	186	437	252	0	0	0	81.75
Otu0435	252	isolate131	1013	kmer	36.33	needleman	1	252	204	455	252	0	0	0	82.14
Otu0436	252	isolate131	1013	kmer	19.59	needleman	1	252	204	455	252	0	0	0	76.59
Otu0437	252	isolate152	1288	kmer	32.65	needleman	1	252	461	712	252	0	0	0	80.95
Otu0438	252	isolate157	1048	kmer	34.29	needleman	1	252	239	490	252	0	0	0	82.94
Otu0439	252	isolate155	1003	kmer	15.92	needleman	1	252	194	445	252	0	0	0	74.21
Otu0440	252	isolate131	1013	kmer	21.63	needleman	1	252	204	455	252	0	0	0	77.38
Otu0441	252	isolate157	1048	kmer	36.33	needleman	1	252	239	490	252	0	0	0	83.73
Otu0442	252	isolate131	1013	kmer	32.24	needleman	1	252	204	455	252	0	0	0	81.35
Otu0443	252	isolate143	728	kmer	25.31	needleman	1	252	440	691	252	0	0	0	81.35
Otu0444	252	isolate131	1013	kmer	30.61	needleman	1	252	204	455	252	0	0	0	78.57
Otu0445	252	isolate155	1003	kmer	19.59	needleman	1	252	194	445	252	0	0	0	69.05
Otu0446	252	isolate149	1011	kmer	22.04	needleman	1	252	201	453	253	1	0	0	76.68
Otu0447	252	isolate131	1013	kmer	40.00	needleman	1	252	204	455	252	0	0	0	84.52
Otu0448	252	isolate131	1013	kmer	31.84	needleman	1	252	204	455	252	0	0	0	80.16
Otu0449	252	isolate149	1011	kmer	13.88	needleman	1	252	201	453	253	1	0	0	68.77
Otu0450	252	isolate157	1048	kmer	30.20	needleman	1	252	239	490	252	0	0	0	78.97
Otu0451	252	isolate131	1013	kmer	37.96	needleman	1	252	204	455	252	0	0	0	81.35
Otu0452	252	isolate131	1013	kmer	37.55	needleman	1	252	204	455	252	0	0	0	82.54
Otu0453	252	isolate131	1013	kmer	39.18	needleman	1	252	204	455	252	0	0	0	83.33
Otu0454	251	isolate131	1013	kmer	33.61	needleman	1	251	204	455	252	1	0	0	83.33
Otu0455	252	isolate136	1012	kmer	58.78	needleman	1	252	203	454	252	0	0	0	94.05
Otu0456	252	isolate131	1013	kmer	33.06	needleman	1	252	204	455	252	0	0	0	82.54
Otu0457	251	isolate131	1013	kmer	40.98	needleman	1	251	204	455	252	1	0	0	87.70
Otu0458	252	isolate155	1003	kmer	19.59	needleman	1	252	194	445	252	0	0	0	76.59
Otu0459	251	isolate152	1288	kmer	31.56	needleman	1	251	461	712	252	1	0	0	80.16
Otu0460	252	isolate144	743	kmer	88.16	needleman	1	252	434	685	252	0	0	0	97.62
Otu0461	252	isolate143	728	kmer	88.98	needleman	1	252	440	691	252	0	0	0	98.02
Otu0462	251	isolate155	1003	kmer	16.39	needleman	1	251	194	445	252	1	0	0	73.41
Otu0463	252	isolate131	1013	kmer	40.82	needleman	1	252	204	455	252	0	0	0	83.33
Otu0464	252	isolate155	1003	kmer	18.37	needleman	1	252	194	445	252	0	0	0	72.62
Otu0465	250	isolate131	1013	kmer	33.74	needleman	1	250	204	455	252	2	0	0	78.57
Otu0466	252	isolate131	1013	kmer	31.43	needleman	1	252	204	455	252	0	0	0	80.56
Otu0467	252	isolate155	1003	kmer	18.37	needleman	1	252	194	445	252	0	0	0	78.57
Otu0468	252	isolate155	1003	kmer	17.55	needleman	1	252	194	445	252	0	0	0	76.59
Otu0469	252	isolate131	1013	kmer	32.24	needleman	1	252	204	455	252	0	0	0	80.95
Otu0470	252	isolate155	1003	kmer	20.41	needleman	1	252	194	445	252	0	0	0	78.97
Otu0471	252	isolate155	1003	kmer	21.22	needleman	1	252	194	445	252	0	0	0	76.19
Otu0472	252	isolate131	1013	kmer	30.20	needleman	1	252	204	455	252	0	0	0	78.17
Otu0473	252	isolate131	1013	kmer	35.10	needleman	1	252	204	455	252	0	0	0	81.75
Otu0474	252	isolate155	1003	kmer	20.00	needleman	1	252	194	445	252	0	0	0	77.78
Otu0475	252	isolate131	1013	kmer	26.94	needleman	1	252	204	455	252	0	0	0	76.98
Otu0476	252	isolate157	1048	kmer	32.65	needleman	1	252	239	490	252	0	0	0	82.14
Otu0477	252	isolate131	1013	kmer	42.45	needleman	1	252	204	455	252	0	0	0	83.73
Otu0478	252	isolate131	1013	kmer	27.76	needleman	1	252	204	455	252	0	0	0	76.98
Otu0479	252	isolate155	1003	kmer	13.06	needleman	1	252	194	445	252	0	0	0	75.79
Otu0480	252	isolate131	1013	kmer	33.88	needleman	1	252	204	455	252	0	0	0	78.97
Otu0481	252	isolate133	887	kmer	17.55	needleman	1	252	79	329	252	0	1	0	71.03
Otu0482	252	isolate155	1003	kmer	18.78	needleman	1	252	194	445	253	1	1	0	78.66
Otu0483	252	isolate152	1288	kmer	24.90	needleman	1	252	461	712	252	0	0	0	77.38
Otu0484	252	isolate128	832	kmer	35.10	needleman	1	252	446	698	253	1	0	0	86.96
Otu0485	252	isolate131	1013	kmer	36.33	needleman	1	252	204	455	252	0	0	0	84.92
Otu0486	251	isolate155	1003	kmer	22.13	needleman	1	251	194	445	252	1	0	0	76.19
Otu0487	252	isolate136	1012	kmer	28.16	needleman	1	252	203	454	253	1	1	0	79.05
Otu0488	252	isolate152	1288	kmer	24.90	needleman	1	252	461	712	252	0	0	0	76.98
Otu0489	252	isolate152	1288	kmer	16.73	needleman	1	252	461	712	252	0	0	0	71.03
Otu0490	251	isolate152	1288	kmer	28.69	needleman	1	251	461	712	252	1	0	0	78.97
Otu0491	251	isolate131	1013	kmer	35.25	needleman	1	251	204	455	252	1	0	0	82.54
Otu0492	252	isolate155	1003	kmer	15.51	needleman	1	252	194	445	252	0	0	0	70.63
Otu0493	252	isolate131	1013	kmer	30.20	needleman	1	252	204	455	253	1	1	1	80.63
Otu0494	252	isolate152	1288	kmer	23.27	needleman	1	252	461	712	252	0	0	0	76.19
Otu0495	250	isolate128	832	kmer	19.34	needleman	1	250	446	698	253	3	0	0	70.75
Otu0496	252	isolate131	1013	kmer	35.51	needleman	1	252	204	455	252	0	0	0	83.73
Otu0497	252	isolate131	1013	kmer	26.94	needleman	1	252	204	455	252	0	0	0	76.98
Otu0498	251	isolate131	1013	kmer	34.84	needleman	1	251	204	455	252	1	0	0	81.75
Otu0499	251	isolate131	1013	kmer	30.74	needleman	1	251	204	455	252	1	0	0	81.75
Otu0500	252	isolate155	1003	kmer	18.78	needleman	1	252	194	445	252	0	0	0	76.59
Otu0501	252	isolate131	1013	kmer	36.33	needleman	1	252	204	455	252	0	0	0	82.94
Otu0502	252	isolate146	1017	kmer	32.65	needleman	1	252	208	459	252	0	0	0	81.35
Otu0503	252	isolate131	1013	kmer	31.02	needleman	1	252	204	455	252	0	0	0	79.76
Otu0504	252	isolate155	1003	kmer	15.92	needleman	1	252	194	445	252	0	0	0	75.00
Otu0505	252	isolate152	1288	kmer	36.73	needleman	1	252	461	712	252	0	0	0	80.56
Otu0506	252	isolate157	1048	kmer	33.88	needleman	1	252	239	490	252	0	0	0	82.14
Otu0507	252	isolate131	1013	kmer	28.98	needleman	1	252	204	455	252	0	0	0	80.95
Otu0508	252	isolate131	1013	kmer	33.47	needleman	1	252	204	455	252	0	0	0	79.76
Otu0509	252	isolate131	1013	kmer	35.92	needleman	1	252	204	455	252	0	0	0	79.37
Otu0510	252	isolate131	1013	kmer	30.20	needleman	1	252	204	455	252	0	0	0	78.57
Otu0511	251	isolate133	887	kmer	59.84	needleman	1	251	79	329	251	0	0	0	91.63
Otu0512	252	isolate131	1013	kmer	29.80	needleman	1	252	204	455	252	0	0	0	83.73
Otu0513	252	isolate157	1048	kmer	38.78	needleman	1	252	239	490	252	0	0	0	83.73
Otu0514	251	isolate133	887	kmer	84.02	needleman	1	251	79	329	251	0	0	0	96.81
Otu0515	252	isolate131	1013	kmer	35.51	needleman	1	252	204	455	252	0	0	0	80.16
Otu0516	252	isolate131	1013	kmer	35.10	needleman	1	252	204	455	252	0	0	0	82.14
Otu0517	252	isolate131	1013	kmer	35.92	needleman	1	252	204	455	252	0	0	0	83.33
Otu0518	252	isolate131	1013	kmer	38.78	needleman	1	252	204	455	252	0	0	0	82.54
Otu0519	252	isolate131	1013	kmer	37.14	needleman	1	252	204	455	252	0	0	0	83.73
Otu0520	252	isolate131	1013	kmer	77.96	needleman	1	252	204	455	252	0	0	0	96.43
Otu0521	252	isolate131	1013	kmer	28.16	needleman	1	252	204	455	252	0	0	0	79.37
Otu0522	252	isolate152	1288	kmer	35.51	needleman	1	252	461	712	252	0	0	0	81.35
Otu0523	252	isolate129	985	kmer	77.96	needleman	1	252	167	418	252	0	0	0	95.24
Otu0524	252	isolate131	1013	kmer	24.49	needleman	1	252	204	455	252	0	0	0	77.78
Otu0525	252	isolate131	1013	kmer	30.61	needleman	1	252	204	455	252	0	0	0	79.76
Otu0526	252	isolate131	1013	kmer	29.80	needleman	1	252	204	455	252	0	0	0	78.97
Otu0527	252	isolate131	1013	kmer	31.84	needleman	1	252	204	455	252	0	0	0	78.57
Otu0528	252	isolate131	1013	kmer	34.69	needleman	1	252	204	455	252	0	0	0	81.75
Otu0529	252	isolate131	1013	kmer	32.65	needleman	1	252	204	455	252	0	0	0	83.73
Otu0530	252	isolate143	728	kmer	84.08	needleman	1	252	440	691	252	0	0	0	97.62
Otu0531	252	isolate128	832	kmer	77.55	needleman	1	252	446	698	253	1	0	0	94.47
Otu0532	252	isolate155	1003	kmer	16.73	needleman	1	252	194	445	252	0	0	0	72.22
Otu0533	252	isolate131	1013	kmer	34.29	needleman	1	252	204	455	252	0	0	0	81.35
Otu0534	252	isolate131	1013	kmer	21.22	needleman	1	252	204	455	252	0	0	0	76.98
Otu0535	252	isolate157	1048	kmer	29.80	needleman	1	252	239	490	252	0	0	0	80.95
Otu0536	252	isolate131	1013	kmer	36.33	needleman	1	252	204	455	252	0	0	0	82.54
Otu0537	252	isolate136	1012	kmer	28.16	needleman	1	252	203	454	252	0	0	0	78.17
Otu0538	252	isolate131	1013	kmer	40.41	needleman	1	252	204	455	252	0	0	0	81.35
Otu0539	252	isolate131	1013	kmer	35.10	needleman	1	252	204	455	252	0	0	0	82.54
Otu0540	252	isolate136	1012	kmer	55.51	needleman	1	252	203	454	252	0	0	0	90.87
Otu0541	252	isolate155	1003	kmer	16.33	needleman	1	252	194	445	252	0	0	0	73.81
Otu0542	252	isolate131	1013	kmer	23.27	needleman	1	252	204	455	252	0	0	0	76.19
Otu0543	252	isolate161	937	kmer	20.41	needleman	1	252	128	379	252	0	0	0	76.59
Otu0544	252	isolate131	1013	kmer	57.55	needleman	1	252	204	455	252	0	0	0	92.86
Otu0545	252	isolate131	1013	kmer	25.71	needleman	1	252	204	455	252	0	0	0	75.79
Otu0546	252	isolate131	1013	kmer	40.00	needleman	1	252	204	455	252	0	0	0	83.33
Otu0547	252	isolate152	1288	kmer	31.84	needleman	1	252	461	712	252	0	0	0	78.97
Otu0548	252	isolate155	1003	kmer	16.33	needleman	1	252	194	445	252	0	0	0	74.21
Otu0549	252	isolate155	1003	kmer	16.73	needleman	1	252	194	445	252	0	0	0	73.81
Otu0550	252	isolate143	728	kmer	44.90	needleman	1	252	440	691	252	0	0	0	87.30
Otu0551	252	isolate131	1013	kmer	41.22	needleman	1	252	204	455	252	0	0	0	86.90
Otu0552	252	isolate131	1013	kmer	24.49	needleman	1	252	204	455	252	0	0	0	76.59
Otu0553	252	isolate131	1013	kmer	23.67	needleman	1	252	204	455	252	0	0	0	78.17
Otu0554	252	isolate131	1013	kmer	38.37	needleman	1	252	204	455	252	0	0	0	81.75
Otu0555	252	isolate131	1013	kmer	32.24	needleman	1	252	204	455	252	0	0	0	83.73
Otu0556	252	isolate131	1013	kmer	41.22	needleman	1	252	204	455	252	0	0	0	85.32
Otu0557	252	isolate131	1013	kmer	30.20	needleman	1	252	204	455	252	0	0	0	82.54
Otu0558	252	isolate131	1013	kmer	37.96	needleman	1	252	204	455	252	0	0	0	82.94
Otu0559	252	isolate131	1013	kmer	26.12	needleman	1	252	204	455	252	0	0	0	77.38
Otu0560	252	isolate131	1013	kmer	38.78	needleman	1	252	204	455	252	0	0	0	83.73
Otu0561	252	isolate157	1048	kmer	33.88	needleman	1	252	239	490	252	0	0	0	81.75
Otu0562	252	isolate131	1013	kmer	27.76	needleman	1	252	204	455	252	0	0	0	78.17
Otu0563	252	isolate131	1013	kmer	35.51	needleman	1	252	204	455	252	0	0	0	83.33
Otu0564	252	isolate131	1013	kmer	28.57	needleman	1	252	204	455	252	0	0	0	80.56
Otu0565	251	isolate131	1013	kmer	35.25	needleman	1	251	204	455	252	1	0	0	79.37
Otu0566	252	isolate131	1013	kmer	36.73	needleman	1	252	204	455	252	0	0	0	83.33
Otu0567	252	isolate131	1013	kmer	39.59	needleman	1	252	204	455	252	0	0	0	82.14
Otu0568	252	isolate131	1013	kmer	24.90	needleman	1	252	204	455	252	0	0	0	77.38
Otu0569	252	isolate149	1011	kmer	22.86	needleman	1	252	201	453	253	1	0	0	76.68
Otu0570	252	isolate131	1013	kmer	24.08	needleman	1	252	204	455	252	0	0	0	79.37
Otu0571	252	isolate131	1013	kmer	48.57	needleman	1	252	204	455	252	0	0	0	84.52
Otu0572	251	isolate155	1003	kmer	25.00	needleman	1	251	194	445	252	1	0	0	70.63
Otu0573	252	isolate131	1013	kmer	35.10	needleman	1	252	204	455	252	0	0	0	81.35
Otu0574	251	isolate131	1013	kmer	35.25	needleman	1	251	204	455	252	1	0	0	78.57
Otu0575	252	isolate131	1013	kmer	27.35	needleman	1	252	204	455	252	0	0	0	78.17
Otu0576	252	isolate156	995	kmer	33.06	needleman	1	252	186	437	252	0	0	0	82.14
Otu0577	252	isolate155	1003	kmer	16.33	needleman	1	252	194	445	252	0	0	0	72.62
Otu0578	252	isolate155	1003	kmer	15.10	needleman	1	252	194	445	252	0	0	0	70.24
Otu0579	252	isolate155	1003	kmer	15.51	needleman	1	252	194	445	252	0	0	0	71.43
Otu0580	251	isolate131	1013	kmer	30.74	needleman	1	251	204	455	252	1	0	0	77.38
Otu0581	252	isolate161	937	kmer	28.57	needleman	1	252	128	379	252	0	0	0	76.98
Otu0582	252	isolate155	1003	kmer	18.37	needleman	1	252	194	445	252	0	0	0	77.78
Otu0583	252	isolate131	1013	kmer	32.24	needleman	1	252	204	455	253	1	1	1	81.82
Otu0584	252	isolate161	937	kmer	20.41	needleman	1	252	128	379	252	0	0	0	77.38
Otu0585	252	isolate155	1003	kmer	19.59	needleman	1	252	194	445	252	0	0	0	75.40
Otu0586	252	isolate152	1288	kmer	28.57	needleman	1	252	461	712	252	0	0	0	78.17
Otu0587	252	isolate128	832	kmer	15.51	needleman	1	252	446	698	253	1	0	0	69.96
Otu0588	252	isolate161	937	kmer	17.96	needleman	1	252	128	379	252	0	0	0	72.22
Otu0589	251	isolate131	1013	kmer	36.07	needleman	1	251	204	455	252	1	0	0	83.73
Otu0590	252	isolate131	1013	kmer	38.37	needleman	1	252	204	455	252	0	0	0	83.73
Otu0591	252	isolate131	1013	kmer	31.43	needleman	1	252	204	455	252	0	0	0	82.14
Otu0592	252	isolate155	1003	kmer	19.59	needleman	1	252	194	445	252	0	0	0	78.57
Otu0593	252	isolate131	1013	kmer	31.43	needleman	1	252	204	455	252	0	0	0	81.75
Otu0594	252	isolate155	1003	kmer	16.33	needleman	1	252	194	445	252	0	0	0	70.24
Otu0595	251	isolate136	1012	kmer	35.25	needleman	1	251	203	454	252	1	0	0	83.73
Otu0596	252	isolate152	1288	kmer	24.49	needleman	1	252	461	712	252	0	0	0	75.40
Otu0597	251	isolate156	995	kmer	27.05	needleman	1	251	186	437	252	1	0	0	77.78
Otu0598	252	isolate156	995	kmer	24.08	needleman	1	252	186	437	252	0	0	0	78.57
Otu0599	252	isolate155	1003	kmer	13.06	needleman	1	252	194	445	252	0	0	0	69.84
Otu0600	252	isolate152	1288	kmer	20.82	needleman	1	252	461	712	252	0	0	0	75.40
Otu0601	252	isolate156	995	kmer	32.65	needleman	1	252	186	437	252	0	0	0	80.56
Otu0602	252	isolate161	937	kmer	26.12	needleman	1	252	128	379	252	0	0	0	78.57
Otu0603	252	isolate157	1048	kmer	36.33	needleman	1	252	239	490	252	0	0	0	81.35
Otu0604	252	isolate131	1013	kmer	23.27	needleman	1	252	204	455	252	0	0	0	80.56
Otu0605	252	isolate155	1003	kmer	17.14	needleman	1	252	194	445	252	0	0	0	72.22
Otu0606	252	isolate143	728	kmer	88.16	needleman	1	252	440	691	252	0	0	0	96.83
Otu0607	252	isolate157	1048	kmer	26.53	needleman	1	252	239	490	252	0	0	0	80.56
Otu0608	252	isolate143	728	kmer	85.31	needleman	1	252	440	691	252	0	0	0	97.22
Otu0609	252	isolate136	1012	kmer	86.94	needleman	1	252	203	454	252	0	0	0	98.02
Otu0610	252	isolate155	1003	kmer	19.18	needleman	1	252	194	445	252	0	0	0	76.19
Otu0611	252	isolate143	728	kmer	88.98	needleman	1	252	440	691	252	0	0	0	97.62
Otu0612	252	isolate129	985	kmer	93.88	needleman	1	252	167	418	252	0	0	0	99.21
Otu0613	252	isolate131	1013	kmer	37.14	needleman	1	252	204	455	252	0	0	0	82.94
Otu0614	252	isolate136	1012	kmer	68.98	needleman	1	252	203	454	252	0	0	0	95.24
Otu0615	252	isolate131	1013	kmer	27.76	needleman	1	252	204	455	252	0	0	0	81.35
Otu0616	252	isolate155	1003	kmer	20.41	needleman	1	252	194	445	252	0	0	0	75.40
Otu0617	252	isolate131	1013	kmer	37.55	needleman	1	252	204	455	252	0	0	0	83.33
Otu0618	252	isolate136	1012	kmer	60.41	needleman	1	252	203	454	252	0	0	0	91.67
Otu0619	252	isolate136	1012	kmer	82.45	needleman	1	252	203	454	252	0	0	0	96.43
Otu0620	252	isolate136	1012	kmer	66.94	needleman	1	252	203	454	252	0	0	0	94.05
Otu0621	252	isolate136	1012	kmer	60.82	needleman	1	252	203	454	252	0	0	0	91.67
Otu0622	252	isolate131	1013	kmer	34.29	needleman	1	252	204	455	252	0	0	0	81.35
Otu0623	252	isolate131	1013	kmer	28.57	needleman	1	252	204	455	252	0	0	0	78.17
Otu0624	252	isolate131	1013	kmer	28.98	needleman	1	252	204	455	252	0	0	0	80.56
Otu0625	252	isolate131	1013	kmer	33.06	needleman	1	252	204	455	252	0	0	0	82.54
Otu0626	251	isolate131	1013	kmer	33.61	needleman	1	251	204	455	252	1	0	0	84.52
Otu0627	252	isolate131	1013	kmer	27.35	needleman	1	252	204	455	252	0	0	0	78.17
Otu0628	252	isolate160	995	kmer	30.61	needleman	1	252	186	437	252	0	0	0	81.35
Otu0629	252	isolate131	1013	kmer	32.24	needleman	1	252	204	455	252	0	0	0	79.37
Otu0630	252	isolate157	1048	kmer	35.10	needleman	1	252	239	490	252	0	0	0	82.14
Otu0631	252	isolate131	1013	kmer	33.47	needleman	1	252	204	455	252	0	0	0	79.37
Otu0632	252	isolate131	1013	kmer	30.61	needleman	1	252	204	455	252	0	0	0	78.97
Otu0633	252	isolate131	1013	kmer	22.45	needleman	1	252	204	455	252	0	0	0	77.38
Otu0634	252	isolate131	1013	kmer	31.02	needleman	1	252	204	455	252	0	0	0	79.37
Otu0635	252	isolate131	1013	kmer	23.67	needleman	1	252	204	455	252	0	0	0	76.59
Otu0636	252	isolate152	1288	kmer	35.51	needleman	1	252	461	712	252	0	0	0	79.76
Otu0637	252	isolate131	1013	kmer	32.65	needleman	1	252	204	455	252	0	0	0	82.14
Otu0638	252	isolate131	1013	kmer	34.29	needleman	1	252	204	455	252	0	0	0	80.95
Otu0639	252	isolate136	1012	kmer	41.63	needleman	1	252	203	454	252	0	0	0	81.75
Otu0640	251	isolate146	1017	kmer	34.02	needleman	1	251	208	459	252	1	0	0	80.95
Otu0641	252	isolate131	1013	kmer	32.24	needleman	1	252	204	455	252	0	0	0	80.56
Otu0642	252	isolate131	1013	kmer	27.76	needleman	1	252	204	455	252	0	0	0	79.37
Otu0643	252	isolate136	1012	kmer	25.71	needleman	1	252	203	454	252	0	0	0	80.56
Otu0644	252	isolate131	1013	kmer	37.55	needleman	1	252	204	455	252	0	0	0	82.94
Otu0645	252	isolate131	1013	kmer	33.88	needleman	1	252	204	455	252	0	0	0	82.54
Otu0646	252	isolate152	1288	kmer	27.76	needleman	1	252	461	712	252	0	0	0	78.57
Otu0647	252	isolate136	1012	kmer	32.24	needleman	1	252	203	454	252	0	0	0	83.33
Otu0648	252	isolate131	1013	kmer	40.41	needleman	1	252	204	455	252	0	0	0	82.94
Otu0649	252	isolate131	1013	kmer	38.78	needleman	1	252	204	455	252	0	0	0	82.54
Otu0650	252	isolate131	1013	kmer	37.96	needleman	1	252	204	455	252	0	0	0	83.33
Otu0651	252	isolate136	1012	kmer	36.73	needleman	1	252	203	454	252	0	0	0	84.13
Otu0652	252	isolate136	1012	kmer	30.61	needleman	1	252	203	454	252	0	0	0	80.95
Otu0653	251	isolate131	1013	kmer	33.61	needleman	1	251	204	455	252	1	0	0	86.11
Otu0654	252	isolate131	1013	kmer	31.02	needleman	1	252	204	455	252	0	0	0	81.75
Otu0655	252	isolate131	1013	kmer	37.14	needleman	1	252	204	455	252	0	0	0	84.52
Otu0656	252	isolate131	1013	kmer	39.59	needleman	1	252	204	455	252	0	0	0	82.94
Otu0657	252	isolate131	1013	kmer	34.29	needleman	1	252	204	455	252	0	0	0	80.16
Otu0658	252	isolate131	1013	kmer	35.92	needleman	1	252	204	455	252	0	0	0	82.14
Otu0659	252	isolate131	1013	kmer	31.02	needleman	1	252	204	455	252	0	0	0	80.95
Otu0660	252	isolate157	1048	kmer	32.65	needleman	1	252	239	490	252	0	0	0	81.75
Otu0661	252	isolate131	1013	kmer	33.47	needleman	1	252	204	455	252	0	0	0	81.75
Otu0662	252	isolate152	1288	kmer	35.51	needleman	1	252	461	712	252	0	0	0	79.37
Otu0663	252	isolate152	1288	kmer	33.47	needleman	1	252	461	712	252	0	0	0	80.56
Otu0664	252	isolate131	1013	kmer	23.67	needleman	1	252	204	455	252	0	0	0	77.78
Otu0665	252	isolate131	1013	kmer	30.61	needleman	1	252	204	455	252	0	0	0	81.35
Otu0666	252	isolate131	1013	kmer	29.80	needleman	1	252	204	455	252	0	0	0	82.54
Otu0667	252	isolate131	1013	kmer	35.92	needleman	1	252	204	455	252	0	0	0	82.54
Otu0668	252	isolate131	1013	kmer	35.92	needleman	1	252	204	455	252	0	0	0	82.54
Otu0669	252	isolate131	1013	kmer	35.92	needleman	1	252	204	455	252	0	0	0	82.54
Otu0670	252	isolate131	1013	kmer	21.63	needleman	1	252	204	455	252	0	0	0	75.79
Otu0671	252	isolate143	728	kmer	21.63	needleman	1	252	440	691	252	0	0	0	74.60
Otu0672	252	isolate156	995	kmer	19.59	needleman	1	252	186	437	252	0	0	0	76.19
Otu0673	252	isolate156	995	kmer	33.47	needleman	1	252	186	437	252	0	0	0	82.14
Otu0674	252	isolate149	1011	kmer	18.37	needleman	1	252	201	453	253	1	0	0	77.47
Otu0675	252	isolate131	1013	kmer	34.69	needleman	1	252	204	455	252	0	0	0	82.94
Otu0676	252	isolate136	1012	kmer	32.65	needleman	1	252	203	454	252	0	0	0	81.75
Otu0677	252	isolate131	1013	kmer	34.29	needleman	1	252	204	455	252	0	0	0	84.52
Otu0678	252	isolate131	1013	kmer	28.57	needleman	1	252	204	455	252	0	0	0	78.57
Otu0679	252	isolate157	1048	kmer	39.59	needleman	1	252	239	490	252	0	0	0	83.73
Otu0680	252	isolate133	887	kmer	29.39	needleman	1	252	79	329	252	0	1	0	81.75
Otu0681	252	isolate131	1013	kmer	31.84	needleman	1	252	204	455	252	0	0	0	78.17
Otu0682	252	isolate131	1013	kmer	35.92	needleman	1	252	204	455	252	0	0	0	82.94
Otu0683	252	isolate136	1012	kmer	29.39	needleman	1	252	203	454	252	0	0	0	79.76
Otu0684	252	isolate143	728	kmer	39.59	needleman	1	252	440	691	252	0	0	0	85.71
Otu0685	252	isolate131	1013	kmer	26.12	needleman	1	252	204	455	252	0	0	0	82.14
Otu0686	252	isolate146	1017	kmer	38.78	needleman	1	252	208	459	252	0	0	0	82.14
Otu0687	252	isolate131	1013	kmer	36.73	needleman	1	252	204	455	252	0	0	0	82.94
Otu0688	252	isolate131	1013	kmer	26.94	needleman	1	252	204	455	252	0	0	0	76.98
Otu0689	252	isolate149	1011	kmer	26.53	needleman	1	252	201	453	253	1	0	0	78.26
Otu0690	252	isolate136	1012	kmer	29.39	needleman	1	252	203	454	252	0	0	0	80.95
Otu0691	252	isolate157	1048	kmer	41.63	needleman	1	252	239	490	252	0	0	0	84.92
Otu0692	252	isolate152	1288	kmer	21.22	needleman	1	252	461	712	252	0	0	0	73.81
Otu0693	252	isolate131	1013	kmer	18.78	needleman	1	252	204	455	252	0	0	0	79.37
Otu0694	252	isolate155	1003	kmer	15.92	needleman	1	252	194	445	252	0	0	0	73.81
Otu0695	252	isolate155	1003	kmer	21.63	needleman	1	252	194	445	252	0	0	0	78.57
Otu0696	252	isolate136	1012	kmer	29.39	needleman	1	252	203	454	252	0	0	0	78.97
Otu0697	252	isolate129	985	kmer	60.41	needleman	1	252	167	418	252	0	0	0	89.68
Otu0698	252	isolate129	985	kmer	61.63	needleman	1	252	167	418	252	0	0	0	89.68
Otu0699	252	isolate131	1013	kmer	35.51	needleman	1	252	204	455	252	0	0	0	79.37
Otu0700	252	isolate131	1013	kmer	60.82	needleman	1	252	204	455	252	0	0	0	93.25
Otu0701	252	isolate149	1011	kmer	25.71	needleman	1	252	201	453	253	1	0	0	77.47
Otu0702	252	isolate143	728	kmer	43.27	needleman	1	252	440	691	252	0	0	0	88.49
Otu0703	252	isolate152	1288	kmer	33.88	needleman	1	252	461	712	252	0	0	0	80.56
Otu0704	252	isolate136	1012	kmer	30.20	needleman	1	252	203	454	252	0	0	0	82.14
Otu0705	252	isolate131	1013	kmer	28.16	needleman	1	252	204	455	252	0	0	0	81.35
Otu0706	252	isolate133	887	kmer	15.92	needleman	1	252	79	329	252	0	1	0	76.19
Otu0707	252	isolate131	1013	kmer	31.43	needleman	1	252	204	455	252	0	0	0	80.16
Otu0708	252	isolate157	1048	kmer	32.24	needleman	1	252	239	490	252	0	0	0	80.95
Otu0709	252	isolate155	1003	kmer	15.51	needleman	1	252	194	445	252	0	0	0	73.81
Otu0710	252	isolate155	1003	kmer	21.63	needleman	1	252	194	445	252	0	0	0	75.79
Otu0711	252	isolate131	1013	kmer	17.55	needleman	1	252	204	455	252	0	0	0	77.78
Otu0712	252	isolate133	887	kmer	22.86	needleman	1	252	79	329	252	0	1	0	78.17
Otu0713	252	isolate131	1013	kmer	32.24	needleman	1	252	204	455	252	0	0	0	80.56
Otu0714	252	isolate131	1013	kmer	33.88	needleman	1	252	204	455	252	0	0	0	81.35
Otu0715	251	isolate131	1013	kmer	35.66	needleman	1	251	204	455	252	1	0	0	82.54
Otu0716	252	isolate152	1288	kmer	34.29	needleman	1	252	461	712	252	0	0	0	79.76
Otu0717	252	isolate157	1048	kmer	39.59	needleman	1	252	239	490	252	0	0	0	82.54
Otu0718	252	isolate155	1003	kmer	18.37	needleman	1	252	194	445	253	1	1	0	74.31
Otu0719	252	isolate152	1288	kmer	30.61	needleman	1	252	461	712	252	0	0	0	80.56
Otu0720	252	isolate136	1012	kmer	14.29	needleman	1	252	203	454	252	0	0	0	73.41
Otu0721	251	isolate146	1017	kmer	47.13	needleman	1	251	208	459	252	1	0	0	83.73
Otu0722	252	isolate143	728	kmer	15.51	needleman	1	252	440	691	252	0	0	0	72.22
Otu0723	252	isolate131	1013	kmer	20.82	needleman	1	252	204	455	252	0	0	0	76.98
Otu0724	226	isolate136	1012	kmer	3.20	needleman	1	15	998	1012	15	0	0	0	53.33
Otu0725	252	isolate131	1013	kmer	26.53	needleman	1	252	204	455	252	0	0	0	79.76
Otu0726	252	isolate131	1013	kmer	33.47	needleman	1	252	204	455	252	0	0	0	80.56
Otu0727	251	isolate156	995	kmer	29.51	needleman	1	251	186	437	252	1	0	0	79.37
Otu0728	252	isolate143	728	kmer	24.08	needleman	1	252	440	691	252	0	0	0	82.14
Otu0729	252	isolate136	1012	kmer	41.22	needleman	1	252	203	454	253	1	1	1	83.00
Otu0730	252	isolate155	1003	kmer	15.92	needleman	1	252	194	445	252	0	0	0	71.03
Otu0731	252	isolate131	1013	kmer	28.98	needleman	1	252	204	455	252	0	0	0	82.14
Otu0732	252	isolate131	1013	kmer	37.14	needleman	1	252	204	455	252	0	0	0	83.33
Otu0733	252	isolate157	1048	kmer	29.39	needleman	1	252	239	490	252	0	0	0	80.56
Otu0734	252	isolate157	1048	kmer	37.55	needleman	1	252	239	490	252	0	0	0	82.14
Otu0735	252	isolate143	728	kmer	41.22	needleman	1	252	440	691	252	0	0	0	85.32
Otu0736	252	isolate152	1288	kmer	36.33	needleman	1	252	461	712	252	0	0	0	80.56
Otu0737	252	isolate131	1013	kmer	30.61	needleman	1	252	204	455	252	0	0	0	80.56
Otu0738	252	isolate131	1013	kmer	29.39	needleman	1	252	204	455	252	0	0	0	78.97
Otu0739	252	isolate131	1013	kmer	33.47	needleman	1	252	204	455	252	0	0	0	82.14
Otu0740	252	isolate131	1013	kmer	26.94	needleman	1	252	204	455	252	0	0	0	78.17
Otu0741	252	isolate131	1013	kmer	35.92	needleman	1	252	204	455	252	0	0	0	82.14
Otu0742	252	isolate131	1013	kmer	34.69	needleman	1	252	204	455	252	0	0	0	83.33
Otu0743	252	isolate131	1013	kmer	43.27	needleman	1	252	204	455	252	0	0	0	84.52
Otu0744	252	isolate131	1013	kmer	36.73	needleman	1	252	204	455	252	0	0	0	83.33
Otu0745	252	isolate131	1013	kmer	41.63	needleman	1	252	204	455	252	0	0	0	84.13
Otu0746	252	isolate156	995	kmer	33.47	needleman	1	252	186	437	252	0	0	0	79.37
Otu0747	252	isolate131	1013	kmer	31.84	needleman	1	252	204	455	253	1	1	1	85.38
Otu0748	252	isolate131	1013	kmer	40.41	needleman	1	252	204	455	252	0	0	0	84.92
Otu0749	252	isolate131	1013	kmer	36.33	needleman	1	252	204	455	252	0	0	0	83.33
Otu0750	252	isolate131	1013	kmer	38.37	needleman	1	252	204	455	252	0	0	0	84.13
Otu0751	252	isolate131	1013	kmer	17.96	needleman	1	252	204	455	252	0	0	0	78.57
Otu0752	252	isolate131	1013	kmer	33.88	needleman	1	252	204	455	252	0	0	0	83.33
Otu0753	252	isolate131	1013	kmer	19.59	needleman	1	252	204	455	252	0	0	0	78.57
Otu0754	252	isolate149	1011	kmer	22.86	needleman	1	252	201	453	253	1	0	0	77.87
Otu0755	252	isolate155	1003	kmer	15.92	needleman	1	252	194	445	252	0	0	0	74.21
Otu0756	252	isolate155	1003	kmer	16.73	needleman	1	252	194	445	252	0	0	0	73.02
Otu0757	252	isolate161	937	kmer	24.90	needleman	1	252	128	379	252	0	0	0	78.17
Otu0758	252	isolate155	1003	kmer	18.37	needleman	1	252	194	445	252	0	0	0	76.98
Otu0759	252	isolate129	985	kmer	30.20	needleman	1	252	167	418	252	0	0	0	83.73
Otu0760	252	isolate155	1003	kmer	15.51	needleman	1	252	194	445	252	0	0	0	76.59
Otu0761	252	isolate155	1003	kmer	15.10	needleman	1	252	194	445	252	0	0	0	68.65
Otu0762	252	isolate155	1003	kmer	17.14	needleman	1	252	194	445	252	0	0	0	80.16
Otu0763	252	isolate152	1288	kmer	17.14	needleman	1	252	461	712	252	0	0	0	71.03
Otu0764	252	isolate152	1288	kmer	20.41	needleman	1	252	461	712	252	0	0	0	76.59
Otu0765	252	isolate149	1011	kmer	11.43	needleman	1	252	201	453	253	1	0	0	66.01
Otu0766	252	isolate151	923	kmer	22.04	needleman	1	252	114	365	252	0	0	0	75.00
Otu0767	252	isolate155	1003	kmer	13.47	needleman	1	252	194	445	252	0	0	0	69.44
Otu0768	252	isolate155	1003	kmer	18.78	needleman	1	252	194	445	252	0	0	0	76.59
Otu0769	252	isolate155	1003	kmer	17.55	needleman	1	252	194	445	252	0	0	0	70.24
Otu0770	250	isolate155	1003	kmer	16.46	needleman	1	250	194	445	252	2	0	0	71.03
Otu0771	252	isolate131	1013	kmer	16.73	needleman	1	252	204	455	252	0	0	0	77.78
Otu0772	252	isolate155	1003	kmer	13.47	needleman	1	252	194	445	252	0	0	0	69.05
Otu0773	252	isolate155	1003	kmer	18.37	needleman	1	252	194	445	252	0	0	0	71.03
Otu0774	252	isolate155	1003	kmer	13.47	needleman	1	252	194	445	252	0	0	0	73.41
Otu0775	252	isolate155	1003	kmer	17.14	needleman	1	252	194	445	252	0	0	0	73.41
Otu0776	252	isolate131	1013	kmer	16.33	needleman	1	252	204	455	252	0	0	0	78.17
Otu0777	251	isolate152	1288	kmer	26.64	needleman	1	251	461	712	252	1	0	0	72.22
Otu0778	252	isolate155	1003	kmer	17.14	needleman	1	252	194	445	252	0	0	0	72.62
Otu0779	252	isolate155	1003	kmer	16.33	needleman	1	252	194	445	253	1	1	1	75.49
Otu0780	252	isolate131	1013	kmer	19.59	needleman	1	252	204	455	252	0	0	0	80.16
Otu0781	252	isolate155	1003	kmer	20.41	needleman	1	252	194	445	252	0	0	0	77.38
Otu0782	252	isolate152	1288	kmer	19.18	needleman	1	252	461	712	252	0	0	0	77.38
Otu0783	252	isolate155	1003	kmer	17.96	needleman	1	252	194	445	252	0	0	0	73.81
Otu0784	252	isolate155	1003	kmer	15.92	needleman	1	252	194	445	252	0	0	0	78.57
Otu0785	252	isolate155	1003	kmer	18.78	needleman	1	252	194	445	252	0	0	0	75.40
Otu0786	252	isolate161	937	kmer	17.96	needleman	1	252	128	379	252	0	0	0	72.62
Otu0787	252	isolate152	1288	kmer	20.00	needleman	1	252	461	712	252	0	0	0	70.63
Otu0788	251	isolate155	1003	kmer	13.11	needleman	1	251	194	445	252	1	0	0	67.46
Otu0789	252	isolate155	1003	kmer	16.73	needleman	1	252	194	445	252	0	0	0	71.03
Otu0790	252	isolate152	1288	kmer	23.67	needleman	1	252	461	712	252	0	0	0	78.57
Otu0791	252	isolate152	1288	kmer	31.02	needleman	1	252	461	712	252	0	0	0	76.19
Otu0792	252	isolate152	1288	kmer	17.55	needleman	1	252	461	712	252	0	0	0	75.40
Otu0793	251	isolate159	997	kmer	40.16	needleman	1	251	188	439	252	1	0	0	85.71
Otu0794	240	isolate155	1003	kmer	17.17	needleman	1	240	194	445	252	12	0	0	69.44
Otu0795	252	isolate152	1288	kmer	18.37	needleman	1	252	461	712	252	0	0	0	77.78
Otu0796	251	isolate152	1288	kmer	19.67	needleman	1	251	461	712	252	1	0	0	69.44
Otu0797	252	isolate152	1288	kmer	14.69	needleman	1	252	461	712	252	0	0	0	74.60
Otu0798	252	isolate152	1288	kmer	17.96	needleman	1	252	461	712	252	0	0	0	76.19
Otu0799	252	isolate155	1003	kmer	17.14	needleman	1	252	194	445	252	0	0	0	77.78
Otu0800	252	isolate131	1013	kmer	20.82	needleman	1	252	204	455	252	0	0	0	73.02
Otu0801	252	isolate155	1003	kmer	21.63	needleman	1	252	194	445	252	0	0	0	77.78
Otu0802	252	isolate155	1003	kmer	18.78	needleman	1	252	194	445	252	0	0	0	77.78
Otu0803	252	isolate155	1003	kmer	16.73	needleman	1	252	194	445	252	0	0	0	69.44
Otu0804	252	isolate152	1288	kmer	14.69	needleman	1	252	461	712	252	0	0	0	75.00
Otu0805	252	isolate152	1288	kmer	22.04	needleman	1	252	461	712	252	0	0	0	76.19
Otu0806	252	isolate155	1003	kmer	17.55	needleman	1	252	194	445	252	0	0	0	76.59
Otu0807	252	isolate161	937	kmer	15.51	needleman	1	252	128	379	252	0	0	0	78.57
Otu0808	252	isolate155	1003	kmer	18.37	needleman	1	252	194	445	252	0	0	0	75.00
Otu0809	252	isolate155	1003	kmer	16.73	needleman	1	252	194	445	252	0	0	0	77.78
Otu0810	252	isolate131	1013	kmer	18.78	needleman	1	252	204	455	252	0	0	0	70.24
Otu0811	252	isolate149	1011	kmer	13.06	needleman	1	252	201	453	253	1	0	0	67.98
Otu0812	252	isolate155	1003	kmer	15.92	needleman	1	252	194	445	252	0	0	0	74.21
Otu0813	252	isolate155	1003	kmer	22.04	needleman	1	252	194	445	252	0	0	0	78.57
Otu0814	252	isolate152	1288	kmer	18.37	needleman	1	252	461	712	252	0	0	0	72.62
Otu0815	252	isolate155	1003	kmer	17.96	needleman	1	252	194	445	252	0	0	0	70.24
Otu0816	252	isolate155	1003	kmer	17.96	needleman	1	252	194	445	252	0	0	0	71.03
Otu0817	252	isolate143	728	kmer	24.49	needleman	1	252	440	691	252	0	0	0	77.78
Otu0818	251	isolate152	1288	kmer	19.67	needleman	1	251	461	712	252	1	0	0	75.00
Otu0819	251	isolate155	1003	kmer	21.31	needleman	1	251	194	445	252	1	0	0	77.78
Otu0820	252	isolate129	985	kmer	22.86	needleman	1	252	167	418	252	0	0	0	75.00
Otu0821	252	isolate155	1003	kmer	18.78	needleman	1	252	194	445	253	1	1	1	74.70
Otu0822	252	isolate156	995	kmer	24.49	needleman	1	252	186	437	253	1	1	0	77.87
Otu0823	251	isolate136	1012	kmer	24.59	needleman	1	251	203	454	252	1	0	0	75.40
Otu0824	251	isolate155	1003	kmer	19.67	needleman	1	251	194	445	252	1	0	0	75.40
Otu0825	251	isolate136	1012	kmer	25.00	needleman	1	251	203	454	252	1	0	0	77.78
Otu0826	252	isolate136	1012	kmer	18.78	needleman	1	252	203	454	252	0	0	0	74.21
Otu0827	252	isolate131	1013	kmer	29.80	needleman	1	252	204	455	252	0	0	0	80.56
Otu0828	252	isolate131	1013	kmer	24.49	needleman	1	252	204	455	252	0	0	0	79.37
Otu0829	252	isolate156	995	kmer	33.06	needleman	1	252	186	437	252	0	0	0	80.16
Otu0830	252	isolate152	1288	kmer	21.63	needleman	1	252	461	712	252	0	0	0	76.59
Otu0831	252	isolate136	1012	kmer	30.61	needleman	1	252	203	454	253	1	1	0	79.84
Otu0832	250	isolate146	1017	kmer	10.70	needleman	1	250	208	459	252	2	0	0	67.86
Otu0833	252	isolate152	1288	kmer	22.04	needleman	1	252	461	712	252	0	0	0	75.00
Otu0834	251	isolate136	1012	kmer	28.28	needleman	1	251	203	454	252	1	0	0	79.37
Otu0835	252	isolate149	1011	kmer	19.59	needleman	1	252	201	453	253	1	0	0	73.91
Otu0836	252	isolate131	1013	kmer	17.14	needleman	1	252	204	455	252	0	0	0	74.21
Otu0837	252	isolate137	1276	kmer	15.92	needleman	1	252	451	701	252	0	1	0	77.78
Otu0838	251	isolate131	1013	kmer	45.08	needleman	1	251	204	455	252	1	0	0	86.11
Otu0839	252	isolate155	1003	kmer	19.18	needleman	1	252	194	445	252	0	0	0	75.79
Otu0840	222	isolate129	985	kmer	4.19	needleman	215	222	1	8	8	0	0	0	62.50
Otu0841	225	isolate154	739	kmer	2.29	needleman	223	225	1	3	3	0	0	0	100.00
Otu0842	252	isolate131	1013	kmer	19.59	needleman	1	252	204	455	252	0	0	0	76.98
Otu0843	251	isolate152	1288	kmer	35.25	needleman	1	251	461	712	252	1	0	0	78.17
Otu0844	252	isolate129	985	kmer	23.67	needleman	1	252	167	418	252	0	0	0	79.76
Otu0845	252	isolate143	728	kmer	41.63	needleman	1	252	440	691	252	0	0	0	85.71
Otu0846	252	isolate129	985	kmer	42.04	needleman	1	252	167	418	252	0	0	0	84.13
Otu0847	252	isolate143	728	kmer	64.49	needleman	1	252	440	691	252	0	0	0	91.27
Otu0848	252	isolate128	832	kmer	36.33	needleman	1	252	446	698	253	1	0	0	81.82
Otu0849	252	isolate143	728	kmer	35.51	needleman	1	252	440	691	252	0	0	0	83.73
Otu0850	252	isolate143	728	kmer	26.53	needleman	1	252	440	691	252	0	0	0	80.95
Otu0851	252	isolate143	728	kmer	30.61	needleman	1	252	440	691	252	0	0	0	81.75
Otu0852	252	isolate128	832	kmer	16.33	needleman	1	252	446	698	253	1	0	0	73.12
Otu0853	252	isolate129	985	kmer	64.49	needleman	1	252	167	418	252	0	0	0	94.44
Otu0854	251	isolate131	1013	kmer	33.61	needleman	1	251	204	455	252	1	0	0	81.75
Otu0855	252	isolate133	887	kmer	34.69	needleman	1	252	79	329	252	0	1	0	77.78
Otu0856	252	isolate131	1013	kmer	35.92	needleman	1	252	204	455	252	0	0	0	82.94
Otu0857	251	isolate131	1013	kmer	36.89	needleman	1	251	204	455	252	1	0	0	82.94
Otu0858	251	isolate131	1013	kmer	36.48	needleman	1	251	204	455	252	1	0	0	81.35
Otu0859	251	isolate131	1013	kmer	35.66	needleman	1	251	204	455	252	1	0	0	82.54
Otu0860	251	isolate156	995	kmer	34.84	needleman	1	251	186	437	252	1	0	0	85.32
Otu0861	250	isolate131	1013	kmer	39.09	needleman	1	250	204	455	252	2	0	0	83.73
Otu0862	251	isolate131	1013	kmer	30.74	needleman	1	251	204	455	252	1	0	0	80.56
Otu0863	251	isolate131	1013	kmer	30.74	needleman	1	251	204	455	252	1	0	0	80.56
Otu0864	252	isolate131	1013	kmer	32.65	needleman	1	252	204	455	253	1	1	1	81.03
Otu0865	251	isolate131	1013	kmer	28.69	needleman	1	251	204	455	253	2	1	0	80.63
Otu0866	252	isolate152	1288	kmer	17.55	needleman	1	252	461	712	253	1	1	0	74.31
Otu0867	251	isolate152	1288	kmer	21.72	needleman	1	251	461	712	252	1	0	0	76.19
Otu0868	252	isolate131	1013	kmer	25.31	needleman	1	252	204	455	252	0	0	0	80.95
Otu0869	251	isolate146	1017	kmer	33.61	needleman	1	251	208	459	252	1	0	0	81.75
Otu0870	252	isolate143	728	kmer	22.04	needleman	1	252	440	691	252	0	0	0	76.19
Otu0871	252	isolate131	1013	kmer	31.02	needleman	1	252	204	455	252	0	0	0	78.57
Otu0872	252	isolate156	995	kmer	26.53	needleman	1	252	186	437	252	0	0	0	80.95
Otu0873	251	isolate136	1012	kmer	32.79	needleman	1	251	203	454	252	1	0	0	78.57
Otu0874	252	isolate131	1013	kmer	32.24	needleman	1	252	204	455	252	0	0	0	80.95
Otu0875	251	isolate156	995	kmer	59.84	needleman	1	251	186	437	252	1	0	0	90.87
Otu0876	251	isolate156	995	kmer	28.28	needleman	1	251	186	437	252	1	0	0	78.57
Otu0877	252	isolate156	995	kmer	32.65	needleman	1	252	186	437	252	0	0	0	81.35
Otu0878	252	isolate136	1012	kmer	27.76	needleman	1	252	203	454	252	0	0	0	78.97
Otu0879	252	isolate136	1012	kmer	23.67	needleman	1	252	203	454	252	0	0	0	78.57
Otu0880	252	isolate156	995	kmer	29.39	needleman	1	252	186	437	252	0	0	0	78.97
Otu0881	252	isolate136	1012	kmer	14.69	needleman	1	252	203	454	252	0	0	0	68.25
Otu0882	252	isolate131	1013	kmer	33.06	needleman	1	252	204	455	252	0	0	0	81.35
Otu0883	252	isolate131	1013	kmer	33.06	needleman	1	252	204	455	252	0	0	0	82.14
Otu0884	251	isolate131	1013	kmer	32.79	needleman	1	251	204	455	252	1	0	0	79.37
Otu0885	252	isolate131	1013	kmer	37.14	needleman	1	252	204	455	252	0	0	0	83.33
Otu0886	252	isolate131	1013	kmer	29.39	needleman	1	252	203	455	253	1	0	0	78.66
Otu0887	252	isolate131	1013	kmer	21.63	needleman	1	252	204	455	252	0	0	0	79.37
Otu0888	251	isolate156	995	kmer	32.38	needleman	1	251	186	437	252	1	0	0	78.17
Otu0889	252	isolate143	728	kmer	31.43	needleman	1	252	440	691	252	0	0	0	84.52
Otu0890	252	isolate143	728	kmer	26.53	needleman	1	252	440	691	252	0	0	0	84.13
Otu0891	252	isolate128	832	kmer	27.76	needleman	1	252	446	698	253	1	0	0	80.24
Otu0892	252	isolate149	1011	kmer	28.57	needleman	1	252	201	453	253	1	0	0	83.00
Otu0893	252	isolate149	1011	kmer	28.57	needleman	1	252	201	453	253	1	0	0	82.61
Otu0894	252	isolate131	1013	kmer	18.78	needleman	1	252	204	455	252	0	0	0	76.98
Otu0895	252	isolate131	1013	kmer	21.22	needleman	1	252	204	455	252	0	0	0	77.78
Otu0896	250	isolate156	995	kmer	9.47	needleman	1	250	185	437	253	3	0	0	69.17
Otu0897	252	isolate136	1012	kmer	28.16	needleman	1	252	203	454	253	1	1	0	79.84
Otu0898	252	isolate131	1013	kmer	31.43	needleman	1	252	204	455	252	0	0	0	78.57
Otu0899	252	isolate128	832	kmer	42.04	needleman	1	252	446	698	253	1	0	0	84.19
Otu0900	252	isolate143	728	kmer	44.08	needleman	1	252	440	691	252	0	0	0	86.11
Otu0901	252	isolate131	1013	kmer	26.94	needleman	1	252	204	455	252	0	0	0	76.19
Otu0902	252	isolate152	1288	kmer	36.73	needleman	1	252	461	712	252	0	0	0	81.35
Otu0903	252	isolate143	728	kmer	15.51	needleman	1	252	440	691	252	0	0	0	76.19
Otu0904	252	isolate143	728	kmer	19.59	needleman	1	252	440	691	252	0	0	0	77.38
Otu0905	251	isolate131	1013	kmer	40.57	needleman	1	251	204	455	252	1	0	0	82.14
Otu0906	251	isolate146	1017	kmer	41.39	needleman	1	251	208	459	252	1	0	0	82.94
Otu0907	252	isolate143	728	kmer	37.55	needleman	1	252	440	691	252	0	0	0	84.13
Otu0908	252	isolate159	997	kmer	32.24	needleman	1	252	188	439	252	0	0	0	80.16
Otu0909	252	isolate133	887	kmer	21.63	needleman	1	252	79	329	252	0	1	0	77.78
Otu0910	252	isolate133	887	kmer	19.59	needleman	1	252	79	329	252	0	1	0	77.38
Otu0911	252	isolate131	1013	kmer	17.96	needleman	1	252	204	455	252	0	0	0	78.57
Otu0912	252	isolate131	1013	kmer	17.55	needleman	1	252	204	455	252	0	0	0	79.76
Otu0913	252	isolate129	985	kmer	57.96	needleman	1	252	167	418	252	0	0	0	88.10
Otu0914	252	isolate149	1011	kmer	66.94	needleman	1	252	201	453	253	1	0	0	91.70
Otu0915	251	isolate129	985	kmer	61.89	needleman	1	251	167	418	252	1	0	0	89.68
Otu0916	252	isolate131	1013	kmer	63.27	needleman	1	252	204	455	252	0	0	0	94.44
Otu0917	252	isolate128	832	kmer	36.33	needleman	1	252	446	698	253	1	0	0	85.77
Otu0918	252	isolate149	1011	kmer	15.51	needleman	1	252	201	453	253	1	0	0	69.17
Otu0919	252	isolate129	985	kmer	77.14	needleman	1	252	167	418	252	0	0	0	95.63
Otu0920	252	isolate131	1013	kmer	28.57	needleman	1	252	204	455	252	0	0	0	78.17
Otu0921	252	isolate128	832	kmer	78.37	needleman	1	252	446	698	253	1	0	0	95.26
Otu0922	252	isolate129	985	kmer	79.59	needleman	1	252	167	418	252	0	0	0	94.84
Otu0923	252	isolate143	728	kmer	77.96	needleman	1	252	440	691	252	0	0	0	94.84
Otu0924	252	isolate129	985	kmer	77.96	needleman	1	252	167	418	252	0	0	0	96.43
Otu0925	252	isolate143	728	kmer	79.59	needleman	1	252	440	691	252	0	0	0	94.44
Otu0926	252	isolate129	985	kmer	69.39	needleman	1	252	167	418	252	0	0	0	96.03
Otu0927	252	isolate143	728	kmer	82.45	needleman	1	252	440	691	252	0	0	0	97.62
Otu0928	252	isolate129	985	kmer	76.73	needleman	1	252	167	418	254	2	2	0	96.46
Otu0929	252	isolate129	985	kmer	84.08	needleman	1	252	167	418	252	0	0	0	98.02
Otu0930	252	isolate143	728	kmer	88.98	needleman	1	252	440	691	252	0	0	0	97.62
Otu0931	252	isolate143	728	kmer	88.57	needleman	1	252	440	691	252	0	0	0	97.62
Otu0932	252	isolate152	1288	kmer	28.57	needleman	1	252	461	712	252	0	0	0	75.40
Otu0933	252	isolate143	728	kmer	88.16	needleman	1	252	440	691	252	0	0	0	97.62
Otu0934	252	isolate129	985	kmer	85.71	needleman	1	252	167	418	252	0	0	0	97.22
Otu0935	252	isolate129	985	kmer	79.59	needleman	1	252	167	418	252	0	0	0	96.03
Otu0936	252	isolate129	985	kmer	84.90	needleman	1	252	167	418	252	0	0	0	96.43
Otu0937	252	isolate129	985	kmer	80.82	needleman	1	252	167	418	252	0	0	0	96.43
Otu0938	252	isolate143	728	kmer	86.53	needleman	1	252	440	691	253	1	1	0	97.63
Otu0939	252	isolate143	728	kmer	90.20	needleman	1	252	440	691	252	0	0	0	98.02
Otu0940	252	isolate143	728	kmer	85.71	needleman	1	252	440	691	252	0	0	0	97.62
Otu0941	252	isolate131	1013	kmer	20.00	needleman	1	252	204	455	252	0	0	0	75.40
Otu0942	252	isolate128	832	kmer	18.78	needleman	1	252	446	698	253	1	0	0	78.66
Otu0943	252	isolate128	832	kmer	25.31	needleman	1	252	446	698	253	1	0	0	80.63
Otu0944	252	isolate143	728	kmer	25.31	needleman	1	252	440	691	252	0	0	0	81.35
Otu0945	252	isolate155	1003	kmer	17.96	needleman	1	252	194	445	252	0	0	0	73.81
Otu0946	251	isolate161	937	kmer	20.08	needleman	1	251	128	379	252	1	0	0	78.57
Otu0947	252	isolate155	1003	kmer	17.14	needleman	1	252	194	445	252	0	0	0	73.81
Otu0948	251	isolate155	1003	kmer	17.62	needleman	1	251	194	445	252	1	0	0	70.63
Otu0949	252	isolate155	1003	kmer	15.10	needleman	1	252	194	445	252	0	0	0	69.05
Otu0950	252	isolate155	1003	kmer	20.82	needleman	1	252	194	445	252	0	0	0	78.17
Otu0951	252	isolate155	1003	kmer	15.92	needleman	1	252	194	445	252	0	0	0	78.17
Otu0952	251	isolate146	1017	kmer	19.67	needleman	1	251	208	459	252	1	0	0	73.41
Otu0953	252	isolate155	1003	kmer	15.92	needleman	1	252	194	445	252	0	0	0	71.43
Otu0954	252	isolate155	1003	kmer	24.90	needleman	1	252	194	445	252	0	0	0	78.57
Otu0955	252	isolate136	1012	kmer	13.88	needleman	1	252	203	454	252	0	0	0	67.86
Otu0956	252	isolate149	1011	kmer	17.55	needleman	1	252	201	453	253	1	0	0	71.15
Otu0957	252	isolate155	1003	kmer	19.18	needleman	1	252	194	445	252	0	0	0	76.98
Otu0958	252	isolate131	1013	kmer	84.90	needleman	1	252	204	455	252	0	0	0	97.62
Otu0959	252	isolate155	1003	kmer	12.24	needleman	1	252	194	445	252	0	0	0	70.24
Otu0960	252	isolate155	1003	kmer	16.33	needleman	1	252	194	445	252	0	0	0	70.24
Otu0961	252	isolate155	1003	kmer	18.78	needleman	1	252	194	445	252	0	0	0	72.22
Otu0962	252	isolate152	1288	kmer	15.92	needleman	1	252	461	712	252	0	0	0	72.62
Otu0963	252	isolate152	1288	kmer	19.18	needleman	1	252	461	712	252	0	0	0	74.21
Otu0964	252	isolate155	1003	kmer	13.88	needleman	1	252	194	445	252	0	0	0	69.05
Otu0965	250	isolate131	1013	kmer	16.87	needleman	1	250	204	455	252	2	0	0	71.03
Otu0966	251	isolate155	1003	kmer	19.67	needleman	1	251	194	445	252	1	0	0	76.98
Otu0967	252	isolate155	1003	kmer	18.78	needleman	1	252	194	445	252	0	0	0	76.98
Otu0968	252	isolate155	1003	kmer	17.96	needleman	1	252	194	445	252	0	0	0	80.16
Otu0969	252	isolate155	1003	kmer	19.18	needleman	1	252	194	445	252	0	0	0	79.76
Otu0970	249	isolate131	1013	kmer	27.69	needleman	1	249	204	454	251	2	0	0	76.49
Otu0971	252	isolate131	1013	kmer	49.39	needleman	1	252	204	455	252	0	0	0	89.29
Otu0972	252	isolate136	1012	kmer	91.84	needleman	1	252	203	454	252	0	0	0	96.83
Otu0973	252	isolate131	1013	kmer	34.29	needleman	1	252	204	455	252	0	0	0	85.32
Otu0974	252	isolate156	995	kmer	27.76	needleman	1	252	186	437	252	0	0	0	80.95
Otu0975	251	isolate136	1012	kmer	26.23	needleman	1	251	203	454	253	2	1	1	78.66
Otu0976	251	isolate133	887	kmer	25.82	needleman	1	251	79	329	251	0	0	0	76.89
Otu0977	251	isolate160	995	kmer	34.02	needleman	1	251	186	437	252	1	0	0	78.57
Otu0978	252	isolate136	1012	kmer	24.90	needleman	1	252	203	454	253	1	1	0	79.05
Otu0979	252	isolate131	1013	kmer	44.49	needleman	1	252	204	455	252	0	0	0	89.29
Otu0980	251	isolate131	1013	kmer	28.69	needleman	1	251	204	455	252	1	0	0	78.57
Otu0981	251	isolate136	1012	kmer	28.28	needleman	1	251	203	454	252	1	0	0	77.78
Otu0982	250	isolate131	1013	kmer	35.80	needleman	1	250	204	455	252	2	0	0	78.97
Otu0983	252	isolate136	1012	kmer	57.14	needleman	1	252	203	454	252	0	0	0	90.48
Otu0984	251	isolate131	1013	kmer	33.61	needleman	1	251	204	455	252	1	0	0	77.78
Otu0985	251	isolate131	1013	kmer	29.92	needleman	1	251	204	455	252	1	0	0	77.78
Otu0986	251	isolate154	739	kmer	32.38	needleman	1	251	381	632	252	1	0	0	75.79
Otu0987	251	isolate156	995	kmer	28.28	needleman	1	251	186	437	252	1	0	0	77.38
Otu0988	251	isolate131	1013	kmer	35.66	needleman	1	251	204	455	252	1	0	0	80.95
Otu0989	251	isolate131	1013	kmer	35.25	needleman	1	251	204	455	252	1	0	0	78.97
Otu0990	251	isolate136	1012	kmer	25.00	needleman	1	251	203	454	252	1	0	0	77.38
Otu0991	251	isolate131	1013	kmer	33.20	needleman	1	251	204	455	253	2	1	0	77.47
Otu0992	252	isolate149	1011	kmer	14.69	needleman	1	252	201	453	253	1	0	0	71.94
Otu0993	252	isolate155	1003	kmer	15.92	needleman	1	252	194	445	252	0	0	0	71.83
Otu0994	252	isolate131	1013	kmer	15.92	needleman	1	252	204	455	252	0	0	0	75.40
Otu0995	252	isolate128	832	kmer	40.00	needleman	1	252	446	698	253	1	0	0	83.40
Otu0996	252	isolate136	1012	kmer	61.22	needleman	1	252	203	454	252	0	0	0	90.87
Otu0997	252	isolate136	1012	kmer	55.51	needleman	1	252	203	454	253	1	1	0	89.33
Otu0998	252	isolate136	1012	kmer	84.90	needleman	1	252	203	454	252	0	0	0	96.83
Otu0999	251	isolate131	1013	kmer	77.87	needleman	1	251	204	455	252	1	0	0	94.84
Otu1000	253	isolate136	1012	kmer	56.10	needleman	1	253	202	454	254	1	1	0	88.58
Otu1001	251	isolate133	887	kmer	89.34	needleman	1	251	79	329	251	0	0	0	96.81
Otu1002	252	isolate136	1012	kmer	62.86	needleman	1	252	203	454	252	0	0	0	93.65
Otu1003	251	isolate133	887	kmer	76.64	needleman	1	251	79	329	251	0	0	0	95.62
Otu1004	252	isolate136	1012	kmer	81.63	needleman	1	252	203	454	252	0	0	0	96.43
Otu1005	252	isolate136	1012	kmer	73.47	needleman	1	252	203	454	252	0	0	0	94.05
Otu1006	251	isolate136	1012	kmer	59.84	needleman	1	251	203	454	253	2	1	1	92.09
Otu1007	252	isolate136	1012	kmer	69.39	needleman	1	252	203	454	252	0	0	0	94.05
Otu1008	252	isolate136	1012	kmer	59.18	needleman	1	252	203	454	253	1	1	1	90.91
Otu1009	252	isolate149	1011	kmer	11.43	needleman	1	252	201	453	253	1	0	0	65.61
Otu1010	252	isolate131	1013	kmer	89.39	needleman	1	252	204	455	252	0	0	0	98.02
Otu1011	252	isolate136	1012	kmer	57.55	needleman	1	252	203	454	252	0	0	0	90.48
Otu1012	252	isolate136	1012	kmer	57.14	needleman	1	252	203	454	252	0	0	0	90.48
Otu1013	252	isolate136	1012	kmer	61.22	needleman	1	252	203	454	252	0	0	0	92.86
Otu1014	252	isolate136	1012	kmer	88.57	needleman	1	252	203	454	252	0	0	0	97.62
Otu1015	252	isolate136	1012	kmer	89.39	needleman	1	252	203	454	252	0	0	0	98.02
Otu1016	252	isolate136	1012	kmer	57.14	needleman	1	252	203	454	252	0	0	0	91.27
Otu1017	252	isolate131	1013	kmer	81.63	needleman	1	252	204	455	252	0	0	0	97.22
Otu1018	252	isolate136	1012	kmer	61.63	needleman	1	252	203	454	253	1	1	0	91.70
Otu1019	252	isolate136	1012	kmer	60.00	needleman	1	252	203	454	252	0	0	0	94.44
Otu1020	252	isolate136	1012	kmer	56.73	needleman	1	252	203	454	253	1	1	0	90.91
Otu1021	252	isolate131	1013	kmer	42.04	needleman	1	252	204	455	252	0	0	0	83.33
Otu1022	252	isolate131	1013	kmer	32.24	needleman	1	252	204	455	252	0	0	0	79.37
Otu1023	252	isolate131	1013	kmer	37.14	needleman	1	252	204	455	252	0	0	0	80.16
Otu1024	252	isolate143	728	kmer	49.39	needleman	1	252	440	691	252	0	0	0	87.30
Otu1025	252	isolate131	1013	kmer	34.69	needleman	1	252	204	455	252	0	0	0	82.14
Otu1026	252	isolate146	1017	kmer	37.96	needleman	1	252	208	459	252	0	0	0	84.13
Otu1027	252	isolate131	1013	kmer	32.24	needleman	1	252	204	455	252	0	0	0	81.35
Otu1028	252	isolate131	1013	kmer	31.02	needleman	1	252	204	455	252	0	0	0	79.76
Otu1029	252	isolate152	1288	kmer	31.84	needleman	1	252	461	712	252	0	0	0	80.95
Otu1030	252	isolate131	1013	kmer	33.47	needleman	1	252	204	455	252	0	0	0	82.14
Otu1031	252	isolate131	1013	kmer	33.47	needleman	1	252	204	455	252	0	0	0	80.56
Otu1032	252	isolate131	1013	kmer	26.53	needleman	1	252	204	455	252	0	0	0	76.98
Otu1033	252	isolate131	1013	kmer	34.69	needleman	1	252	204	455	252	0	0	0	82.94
Otu1034	252	isolate131	1013	kmer	22.86	needleman	1	252	204	455	252	0	0	0	75.79
Otu1035	252	isolate157	1048	kmer	39.59	needleman	1	252	239	490	252	0	0	0	83.33
Otu1036	252	isolate131	1013	kmer	29.80	needleman	1	252	204	455	252	0	0	0	77.78
Otu1037	252	isolate131	1013	kmer	31.84	needleman	1	252	204	455	252	0	0	0	80.56
Otu1038	252	isolate157	1048	kmer	36.73	needleman	1	252	239	490	252	0	0	0	82.54
Otu1039	252	isolate152	1288	kmer	34.69	needleman	1	252	461	712	252	0	0	0	81.35
Otu1040	252	isolate131	1013	kmer	26.53	needleman	1	252	204	455	252	0	0	0	78.17
Otu1041	252	isolate131	1013	kmer	37.96	needleman	1	252	204	455	252	0	0	0	84.13
Otu1042	252	isolate136	1012	kmer	26.94	needleman	1	252	203	454	252	0	0	0	80.16
Otu1043	252	isolate131	1013	kmer	33.88	needleman	1	252	204	455	252	0	0	0	82.94
Otu1044	251	isolate131	1013	kmer	35.25	needleman	1	251	204	455	252	1	0	0	80.56
Otu1045	252	isolate131	1013	kmer	32.65	needleman	1	252	204	455	252	0	0	0	82.54
Otu1046	252	isolate152	1288	kmer	27.35	needleman	1	252	461	712	252	0	0	0	78.57
Otu1047	252	isolate157	1048	kmer	35.10	needleman	1	252	239	490	252	0	0	0	83.33
Otu1048	252	isolate131	1013	kmer	31.02	needleman	1	252	204	455	252	0	0	0	79.37
Otu1049	252	isolate131	1013	kmer	24.90	needleman	1	252	204	455	252	0	0	0	81.35
Otu1050	252	isolate131	1013	kmer	23.27	needleman	1	252	204	455	252	0	0	0	77.38
Otu1051	252	isolate136	1012	kmer	27.35	needleman	1	252	203	454	252	0	0	0	79.76
Otu1052	252	isolate152	1288	kmer	34.69	needleman	1	252	461	712	252	0	0	0	80.16
Otu1053	252	isolate136	1012	kmer	29.80	needleman	1	252	203	454	252	0	0	0	78.57
Otu1054	252	isolate131	1013	kmer	39.59	needleman	1	252	204	455	252	0	0	0	85.71
Otu1055	252	isolate131	1013	kmer	27.35	needleman	1	252	204	455	252	0	0	0	80.95
Otu1056	252	isolate131	1013	kmer	35.92	needleman	1	252	204	455	252	0	0	0	81.75
Otu1057	252	isolate156	995	kmer	32.65	needleman	1	252	186	437	252	0	0	0	82.14
Otu1058	252	isolate131	1013	kmer	31.43	needleman	1	252	204	455	252	0	0	0	82.94
Otu1059	251	isolate131	1013	kmer	31.97	needleman	1	251	204	455	252	1	0	0	78.57
Otu1060	252	isolate131	1013	kmer	35.51	needleman	1	252	204	455	252	0	0	0	80.95
Otu1061	252	isolate131	1013	kmer	37.14	needleman	1	252	204	455	252	0	0	0	82.54
Otu1062	252	isolate152	1288	kmer	16.33	needleman	1	252	461	712	252	0	0	0	71.83
Otu1063	252	isolate152	1288	kmer	26.53	needleman	1	252	461	712	252	0	0	0	77.38
Otu1064	252	isolate136	1012	kmer	27.35	needleman	1	252	203	454	252	0	0	0	78.17
Otu1065	252	isolate131	1013	kmer	34.69	needleman	1	252	204	455	252	0	0	0	82.94
Otu1066	252	isolate131	1013	kmer	22.45	needleman	1	252	204	455	252	0	0	0	78.97
Otu1067	252	isolate131	1013	kmer	28.57	needleman	1	252	204	455	252	0	0	0	79.37
Otu1068	252	isolate136	1012	kmer	30.20	needleman	1	252	203	454	252	0	0	0	82.14
Otu1069	252	isolate131	1013	kmer	37.14	needleman	1	252	204	455	252	0	0	0	82.14
Otu1070	252	isolate131	1013	kmer	31.43	needleman	1	252	204	455	252	0	0	0	85.71
Otu1071	252	isolate152	1288	kmer	31.84	needleman	1	252	461	712	252	0	0	0	78.57
Otu1072	252	isolate131	1013	kmer	30.61	needleman	1	252	204	455	252	0	0	0	83.33
Otu1073	252	isolate136	1012	kmer	29.80	needleman	1	252	203	454	252	0	0	0	80.95
Otu1074	252	isolate131	1013	kmer	31.84	needleman	1	252	204	455	252	0	0	0	82.14
Otu1075	252	isolate155	1003	kmer	19.59	needleman	1	252	194	445	252	0	0	0	76.98
Otu1076	252	isolate131	1013	kmer	31.43	needleman	1	252	204	455	252	0	0	0	82.54
Otu1077	252	isolate152	1288	kmer	34.29	needleman	1	252	461	712	252	0	0	0	81.35
Otu1078	252	isolate131	1013	kmer	33.88	needleman	1	252	204	455	252	0	0	0	82.54
Otu1079	252	isolate131	1013	kmer	35.51	needleman	1	252	204	455	252	0	0	0	82.54
Otu1080	252	isolate131	1013	kmer	38.37	needleman	1	252	204	455	252	0	0	0	81.35
Otu1081	252	isolate131	1013	kmer	34.69	needleman	1	252	204	455	252	0	0	0	80.16
Otu1082	252	isolate131	1013	kmer	35.51	needleman	1	252	204	455	252	0	0	0	79.76
Otu1083	252	isolate131	1013	kmer	30.61	needleman	1	252	204	455	252	0	0	0	82.14
Otu1084	251	isolate131	1013	kmer	35.25	needleman	1	251	204	455	252	1	0	0	83.33
Otu1085	252	isolate131	1013	kmer	31.84	needleman	1	252	204	455	252	0	0	0	78.97
Otu1086	252	isolate131	1013	kmer	29.80	needleman	1	252	204	455	252	0	0	0	80.95
Otu1087	252	isolate136	1012	kmer	25.71	needleman	1	252	203	454	252	0	0	0	79.37
Otu1088	252	isolate131	1013	kmer	27.76	needleman	1	252	204	455	252	0	0	0	77.78
Otu1089	252	isolate131	1013	kmer	33.06	needleman	1	252	204	455	252	0	0	0	80.95
Otu1090	252	isolate156	995	kmer	33.06	needleman	1	252	186	437	252	0	0	0	78.97
Otu1091	252	isolate156	995	kmer	35.10	needleman	1	252	186	437	252	0	0	0	82.54
Otu1092	252	isolate136	1012	kmer	33.47	needleman	1	252	203	454	252	0	0	0	80.56
Otu1093	252	isolate131	1013	kmer	28.16	needleman	1	252	204	455	252	0	0	0	78.17
Otu1094	252	isolate136	1012	kmer	29.80	needleman	1	252	203	454	252	0	0	0	80.16
Otu1095	252	isolate136	1012	kmer	33.88	needleman	1	252	203	454	252	0	0	0	82.14
Otu1096	252	isolate156	995	kmer	32.24	needleman	1	252	186	437	252	0	0	0	82.14
Otu1097	252	isolate131	1013	kmer	35.51	needleman	1	252	204	455	252	0	0	0	84.92
Otu1098	252	isolate131	1013	kmer	28.16	needleman	1	252	204	455	252	0	0	0	78.17
Otu1099	252	isolate131	1013	kmer	30.61	needleman	1	252	204	455	252	0	0	0	81.35
Otu1100	252	isolate131	1013	kmer	37.55	needleman	1	252	204	455	252	0	0	0	82.54
Otu1101	252	isolate131	1013	kmer	33.47	needleman	1	252	204	455	252	0	0	0	81.35
Otu1102	252	isolate131	1013	kmer	41.63	needleman	1	252	204	455	252	0	0	0	83.33
Otu1103	252	isolate131	1013	kmer	39.59	needleman	1	252	204	455	252	0	0	0	83.33
Otu1104	252	isolate131	1013	kmer	39.59	needleman	1	252	204	455	252	0	0	0	82.14
Otu1105	252	isolate131	1013	kmer	32.24	needleman	1	252	204	455	252	0	0	0	81.75
Otu1106	251	isolate131	1013	kmer	28.28	needleman	1	251	204	455	252	1	0	0	78.97
Otu1107	252	isolate131	1013	kmer	33.88	needleman	1	252	204	455	252	0	0	0	78.57
Otu1108	252	isolate131	1013	kmer	35.51	needleman	1	252	204	455	252	0	0	0	82.54
Otu1109	252	isolate131	1013	kmer	35.51	needleman	1	252	204	455	252	0	0	0	82.14
Otu1110	252	isolate131	1013	kmer	34.69	needleman	1	252	204	455	252	0	0	0	82.14
Otu1111	252	isolate136	1012	kmer	26.53	needleman	1	252	203	454	252	0	0	0	80.16
Otu1112	252	isolate131	1013	kmer	31.84	needleman	1	252	204	455	252	0	0	0	82.14
Otu1113	252	isolate131	1013	kmer	32.24	needleman	1	252	204	455	252	0	0	0	81.75
Otu1114	252	isolate131	1013	kmer	29.39	needleman	1	252	204	455	252	0	0	0	81.35
Otu1115	252	isolate152	1288	kmer	28.57	needleman	1	252	461	712	252	0	0	0	76.98
Otu1116	252	isolate157	1048	kmer	25.71	needleman	1	252	239	490	252	0	0	0	76.98
Otu1117	252	isolate157	1048	kmer	31.84	needleman	1	252	239	490	252	0	0	0	79.37
Otu1118	252	isolate131	1013	kmer	34.69	needleman	1	252	204	455	252	0	0	0	82.94
Otu1119	252	isolate131	1013	kmer	40.00	needleman	1	252	204	455	252	0	0	0	83.73
Otu1120	252	isolate136	1012	kmer	30.20	needleman	1	252	203	454	252	0	0	0	81.35
Otu1121	251	isolate136	1012	kmer	26.23	needleman	1	251	203	454	252	1	0	0	76.98
Otu1122	252	isolate131	1013	kmer	37.96	needleman	1	252	204	455	252	0	0	0	82.94
Otu1123	252	isolate156	995	kmer	33.06	needleman	1	252	186	437	252	0	0	0	79.37
Otu1124	252	isolate131	1013	kmer	33.06	needleman	1	252	204	455	252	0	0	0	82.94
Otu1125	252	isolate131	1013	kmer	33.06	needleman	1	252	204	455	252	0	0	0	81.75
Otu1126	252	isolate131	1013	kmer	39.18	needleman	1	252	204	455	252	0	0	0	84.13
Otu1127	252	isolate133	887	kmer	40.82	needleman	1	252	79	329	252	0	1	0	86.51
Otu1128	252	isolate157	1048	kmer	40.82	needleman	1	252	239	490	252	0	0	0	80.95
Otu1129	252	isolate131	1013	kmer	26.94	needleman	1	252	204	455	252	0	0	0	76.98
Otu1130	252	isolate131	1013	kmer	42.45	needleman	1	252	204	455	252	0	0	0	84.52
Otu1131	252	isolate131	1013	kmer	34.69	needleman	1	252	204	455	252	0	0	0	82.14
Otu1132	252	isolate152	1288	kmer	33.06	needleman	1	252	461	712	252	0	0	0	78.97
Otu1133	252	isolate136	1012	kmer	28.16	needleman	1	252	203	454	252	0	0	0	79.37
Otu1134	252	isolate131	1013	kmer	32.65	needleman	1	252	204	455	252	0	0	0	79.76
Otu1135	252	isolate131	1013	kmer	36.33	needleman	1	252	204	455	252	0	0	0	82.14
Otu1136	252	isolate131	1013	kmer	35.92	needleman	1	252	204	455	252	0	0	0	84.92
Otu1137	252	isolate131	1013	kmer	31.84	needleman	1	252	204	455	252	0	0	0	82.94
Otu1138	252	isolate131	1013	kmer	30.20	needleman	1	252	204	455	252	0	0	0	80.56
Otu1139	252	isolate131	1013	kmer	28.98	needleman	1	252	204	455	252	0	0	0	77.38
Otu1140	252	isolate131	1013	kmer	29.39	needleman	1	252	204	455	252	0	0	0	77.38
Otu1141	252	isolate131	1013	kmer	28.16	needleman	1	252	204	455	252	0	0	0	79.76
Otu1142	252	isolate131	1013	kmer	26.94	needleman	1	252	204	455	252	0	0	0	80.95
Otu1143	252	isolate131	1013	kmer	25.31	needleman	1	252	204	455	252	0	0	0	76.98
Otu1144	252	isolate131	1013	kmer	32.24	needleman	1	252	204	455	252	0	0	0	80.16
Otu1145	252	isolate131	1013	kmer	24.90	needleman	1	252	204	455	252	0	0	0	79.76
Otu1146	252	isolate131	1013	kmer	38.78	needleman	1	252	204	455	252	0	0	0	82.54
Otu1147	252	isolate152	1288	kmer	33.06	needleman	1	252	461	712	252	0	0	0	80.56
Otu1148	252	isolate131	1013	kmer	38.78	needleman	1	252	204	455	252	0	0	0	80.56
Otu1149	252	isolate136	1012	kmer	28.57	needleman	1	252	203	454	252	0	0	0	78.17
Otu1150	252	isolate131	1013	kmer	25.31	needleman	1	252	204	455	252	0	0	0	76.19
Otu1151	252	isolate152	1288	kmer	33.88	needleman	1	252	461	712	252	0	0	0	80.95
Otu1152	252	isolate131	1013	kmer	32.24	needleman	1	252	204	455	252	0	0	0	83.33
Otu1153	252	isolate152	1288	kmer	30.20	needleman	1	252	461	712	252	0	0	0	79.76
Otu1154	252	isolate152	1288	kmer	29.80	needleman	1	252	461	712	252	0	0	0	78.97
Otu1155	252	isolate131	1013	kmer	33.88	needleman	1	252	204	455	252	0	0	0	82.54
Otu1156	252	isolate152	1288	kmer	32.65	needleman	1	252	461	712	252	0	0	0	80.56
Otu1157	252	isolate157	1048	kmer	31.84	needleman	1	252	239	490	252	0	0	0	79.76
Otu1158	252	isolate131	1013	kmer	25.71	needleman	1	252	204	455	252	0	0	0	78.17
Otu1159	252	isolate152	1288	kmer	33.88	needleman	1	252	461	712	252	0	0	0	79.76
Otu1160	252	isolate131	1013	kmer	32.24	needleman	1	252	204	455	253	1	1	1	84.19
Otu1161	252	isolate131	1013	kmer	40.82	needleman	1	252	204	455	252	0	0	0	85.71
Otu1162	252	isolate131	1013	kmer	28.16	needleman	1	252	204	455	252	0	0	0	79.76
Otu1163	252	isolate131	1013	kmer	33.06	needleman	1	252	204	455	252	0	0	0	78.97
Otu1164	251	isolate131	1013	kmer	29.10	needleman	1	251	204	455	252	1	0	0	78.97
Otu1165	252	isolate131	1013	kmer	39.59	needleman	1	252	204	455	252	0	0	0	81.75
Otu1166	252	isolate131	1013	kmer	35.92	needleman	1	252	204	455	252	0	0	0	82.54
Otu1167	252	isolate131	1013	kmer	35.10	needleman	1	252	204	455	252	0	0	0	80.16
Otu1168	252	isolate152	1288	kmer	26.53	needleman	1	252	461	712	252	0	0	0	76.59
Otu1169	252	isolate131	1013	kmer	34.69	needleman	1	252	204	455	252	0	0	0	80.56
Otu1170	251	isolate131	1013	kmer	34.43	needleman	1	251	204	455	252	1	0	0	79.37
Otu1171	252	isolate131	1013	kmer	40.41	needleman	1	252	204	455	252	0	0	0	83.73
Otu1172	252	isolate131	1013	kmer	39.18	needleman	1	252	204	455	252	0	0	0	83.33
Otu1173	252	isolate131	1013	kmer	35.10	needleman	1	252	204	455	252	0	0	0	82.94
Otu1174	251	isolate146	1017	kmer	36.07	needleman	1	251	208	459	252	1	0	0	81.75
Otu1175	252	isolate131	1013	kmer	33.88	needleman	1	252	204	455	252	0	0	0	82.94
Otu1176	252	isolate152	1288	kmer	34.29	needleman	1	252	461	712	252	0	0	0	79.76
Otu1177	252	isolate131	1013	kmer	31.02	needleman	1	252	204	455	252	0	0	0	82.94
Otu1178	252	isolate131	1013	kmer	26.53	needleman	1	252	204	455	252	0	0	0	79.76
Otu1179	252	isolate149	1011	kmer	28.57	needleman	1	252	201	453	253	1	0	0	78.26
Otu1180	252	isolate136	1012	kmer	24.90	needleman	1	252	203	454	252	0	0	0	78.97
Otu1181	252	isolate131	1013	kmer	40.00	needleman	1	252	204	455	252	0	0	0	81.75
Otu1182	252	isolate131	1013	kmer	37.96	needleman	1	252	204	455	252	0	0	0	86.11
Otu1183	252	isolate131	1013	kmer	33.88	needleman	1	252	204	455	252	0	0	0	82.94
Otu1184	251	isolate131	1013	kmer	42.21	needleman	1	251	204	455	252	1	0	0	83.73
Otu1185	252	isolate131	1013	kmer	35.10	needleman	1	252	204	455	252	0	0	0	82.54
Otu1186	252	isolate143	728	kmer	57.55	needleman	1	252	440	691	252	0	0	0	90.87
Otu1187	252	isolate131	1013	kmer	22.45	needleman	1	252	204	455	252	0	0	0	74.60
Otu1188	252	isolate155	1003	kmer	19.59	needleman	1	252	194	445	252	0	0	0	69.44
Otu1189	252	isolate156	995	kmer	24.90	needleman	1	252	186	437	252	0	0	0	76.98
Otu1190	252	isolate128	832	kmer	36.33	needleman	1	252	446	698	253	1	0	0	80.63
Otu1191	252	isolate149	1011	kmer	38.78	needleman	1	252	201	453	253	1	0	0	81.82
Otu1192	252	isolate149	1011	kmer	24.90	needleman	1	252	201	453	253	1	0	0	79.45
Otu1193	252	isolate149	1011	kmer	19.59	needleman	1	252	201	453	253	1	0	0	77.87
Otu1194	252	isolate149	1011	kmer	75.51	needleman	1	252	201	453	253	1	0	0	94.47
Otu1195	252	isolate133	887	kmer	19.59	needleman	1	252	79	329	252	0	1	0	73.81
Otu1196	252	isolate129	985	kmer	18.78	needleman	1	252	167	418	252	0	0	0	76.19
Otu1197	252	isolate129	985	kmer	43.67	needleman	1	252	167	418	252	0	0	0	86.90
Otu1198	252	isolate149	1011	kmer	31.43	needleman	1	252	201	453	253	1	0	0	82.61
Otu1199	252	isolate128	832	kmer	44.90	needleman	1	252	446	698	253	1	0	0	83.79
Otu1200	252	isolate143	728	kmer	39.59	needleman	1	252	440	691	252	0	0	0	87.30
Otu1201	253	isolate136	1012	kmer	14.63	needleman	1	253	202	454	253	0	0	0	72.73
Otu1202	252	isolate143	728	kmer	52.65	needleman	1	252	440	691	252	0	0	0	91.27
Otu1203	252	isolate131	1013	kmer	41.22	needleman	1	252	204	455	252	0	0	0	84.52
Otu1204	252	isolate129	985	kmer	19.18	needleman	1	252	167	418	252	0	0	0	79.76
Otu1205	252	isolate149	1011	kmer	28.98	needleman	1	252	201	453	253	1	0	0	80.63
Otu1206	252	isolate133	887	kmer	19.18	needleman	1	252	79	329	252	0	1	0	73.02
Otu1207	252	isolate155	1003	kmer	18.78	needleman	1	252	194	445	252	0	0	0	72.22
Otu1208	252	isolate152	1288	kmer	20.00	needleman	1	252	461	712	252	0	0	0	69.44
Otu1209	252	isolate145	839	kmer	22.04	needleman	1	252	446	698	253	1	0	0	77.08
Otu1210	252	isolate136	1012	kmer	26.12	needleman	1	252	203	454	252	0	0	0	78.17
Otu1211	252	isolate131	1013	kmer	28.16	needleman	1	252	204	455	252	0	0	0	75.79
Otu1212	252	isolate131	1013	kmer	35.51	needleman	1	252	204	455	252	0	0	0	83.33
Otu1213	252	isolate131	1013	kmer	28.16	needleman	1	252	204	455	252	0	0	0	79.37
Otu1214	252	isolate131	1013	kmer	32.24	needleman	1	252	204	455	252	0	0	0	81.35
Otu1215	252	isolate131	1013	kmer	28.57	needleman	1	252	204	455	252	0	0	0	82.14
Otu1216	252	isolate131	1013	kmer	32.24	needleman	1	252	204	455	252	0	0	0	78.57
Otu1217	252	isolate131	1013	kmer	31.84	needleman	1	252	204	455	252	0	0	0	81.75
Otu1218	252	isolate131	1013	kmer	33.06	needleman	1	252	204	455	252	0	0	0	79.76
Otu1219	252	isolate152	1288	kmer	26.94	needleman	1	252	461	712	252	0	0	0	79.76
Otu1220	252	isolate131	1013	kmer	31.02	needleman	1	252	204	455	252	0	0	0	80.16
Otu1221	252	isolate157	1048	kmer	40.41	needleman	1	252	239	490	252	0	0	0	83.33
Otu1222	252	isolate131	1013	kmer	37.55	needleman	1	252	204	455	252	0	0	0	83.73
Otu1223	252	isolate131	1013	kmer	34.29	needleman	1	252	204	455	252	0	0	0	82.54
Otu1224	252	isolate131	1013	kmer	37.14	needleman	1	252	204	455	252	0	0	0	84.92
Otu1225	252	isolate136	1012	kmer	27.35	needleman	1	252	203	454	252	0	0	0	78.97
Otu1226	252	isolate131	1013	kmer	40.41	needleman	1	252	204	455	252	0	0	0	84.52
Otu1227	251	isolate152	1288	kmer	35.25	needleman	1	251	461	712	252	1	0	0	80.16
Otu1228	252	isolate156	995	kmer	33.47	needleman	1	252	186	437	252	0	0	0	83.73
Otu1229	252	isolate131	1013	kmer	44.49	needleman	1	252	204	455	252	0	0	0	85.32
Otu1230	252	isolate157	1048	kmer	32.24	needleman	1	252	239	490	252	0	0	0	84.52
Otu1231	252	isolate131	1013	kmer	30.20	needleman	1	252	204	455	252	0	0	0	81.75
Otu1232	252	isolate131	1013	kmer	32.24	needleman	1	252	204	455	252	0	0	0	82.14
Otu1233	252	isolate131	1013	kmer	34.69	needleman	1	252	204	455	252	0	0	0	82.14
Otu1234	252	isolate131	1013	kmer	38.78	needleman	1	252	204	455	252	0	0	0	82.14
Otu1235	252	isolate131	1013	kmer	35.92	needleman	1	252	204	455	252	0	0	0	80.56
Otu1236	252	isolate131	1013	kmer	27.76	needleman	1	252	204	455	252	0	0	0	78.17
Otu1237	252	isolate131	1013	kmer	34.69	needleman	1	252	204	455	252	0	0	0	83.33
Otu1238	252	isolate131	1013	kmer	30.61	needleman	1	252	204	455	252	0	0	0	81.75
Otu1239	252	isolate152	1288	kmer	29.39	needleman	1	252	461	712	252	0	0	0	80.16
Otu1240	252	isolate131	1013	kmer	35.10	needleman	1	252	204	455	252	0	0	0	79.37
Otu1241	252	isolate156	995	kmer	25.71	needleman	1	252	186	437	252	0	0	0	78.57
Otu1242	252	isolate133	887	kmer	17.96	needleman	1	252	79	329	252	0	1	0	78.17
Otu1243	252	isolate152	1288	kmer	38.78	needleman	1	252	461	712	252	0	0	0	79.76
Otu1244	252	isolate136	1012	kmer	26.94	needleman	1	252	203	454	252	0	0	0	79.76
Otu1245	252	isolate129	985	kmer	24.49	needleman	1	252	167	418	252	0	0	0	78.17
Otu1246	252	isolate136	1012	kmer	31.43	needleman	1	252	203	454	252	0	0	0	80.16
Otu1247	252	isolate131	1013	kmer	37.55	needleman	1	252	204	455	252	0	0	0	83.73
Otu1248	252	isolate131	1013	kmer	39.18	needleman	1	252	204	455	252	0	0	0	83.73
Otu1249	252	isolate131	1013	kmer	29.80	needleman	1	252	204	455	252	0	0	0	78.97
Otu1250	252	isolate152	1288	kmer	36.73	needleman	1	252	461	712	252	0	0	0	79.76
Otu1251	252	isolate131	1013	kmer	37.55	needleman	1	252	204	455	252	0	0	0	82.54
Otu1252	252	isolate131	1013	kmer	29.39	needleman	1	252	204	455	252	0	0	0	78.57
Otu1253	252	isolate131	1013	kmer	27.76	needleman	1	252	204	455	252	0	0	0	80.16
Otu1254	252	isolate156	995	kmer	33.88	needleman	1	252	186	437	252	0	0	0	80.95
Otu1255	252	isolate131	1013	kmer	26.12	needleman	1	252	204	455	252	0	0	0	78.17
Otu1256	252	isolate136	1012	kmer	34.69	needleman	1	252	203	454	252	0	0	0	81.75
Otu1257	252	isolate131	1013	kmer	34.29	needleman	1	252	204	455	252	0	0	0	82.14
Otu1258	251	isolate131	1013	kmer	31.15	needleman	1	251	204	455	252	1	0	0	79.37
Otu1259	251	isolate152	1288	kmer	23.36	needleman	1	251	461	712	252	1	0	0	76.98
Otu1260	252	isolate131	1013	kmer	36.73	needleman	1	252	204	455	252	0	0	0	81.35
Otu1261	252	isolate131	1013	kmer	30.61	needleman	1	252	204	455	252	0	0	0	80.56
Otu1262	252	isolate136	1012	kmer	32.24	needleman	1	252	203	454	252	0	0	0	82.14
Otu1263	252	isolate131	1013	kmer	33.88	needleman	1	252	204	455	252	0	0	0	82.94
Otu1264	252	isolate152	1288	kmer	35.92	needleman	1	252	461	712	252	0	0	0	78.57
Otu1265	252	isolate131	1013	kmer	31.02	needleman	1	252	204	455	252	0	0	0	78.97
Otu1266	251	isolate131	1013	kmer	35.66	needleman	1	251	204	455	252	1	0	0	80.95
Otu1267	252	isolate131	1013	kmer	32.24	needleman	1	252	204	455	252	0	0	0	80.95
Otu1268	252	isolate131	1013	kmer	33.88	needleman	1	252	204	455	252	0	0	0	82.54
Otu1269	252	isolate131	1013	kmer	33.06	needleman	1	252	204	455	252	0	0	0	82.94
Otu1270	250	isolate131	1013	kmer	30.04	needleman	1	250	204	455	252	2	0	0	78.57
Otu1271	252	isolate131	1013	kmer	36.73	needleman	1	252	204	455	252	0	0	0	80.56
Otu1272	252	isolate136	1012	kmer	28.57	needleman	1	252	203	454	252	0	0	0	78.17
Otu1273	252	isolate131	1013	kmer	32.65	needleman	1	252	204	455	252	0	0	0	81.35
Otu1274	252	isolate156	995	kmer	35.92	needleman	1	252	186	437	252	0	0	0	82.14
Otu1275	252	isolate156	995	kmer	29.39	needleman	1	252	186	437	252	0	0	0	80.56
Otu1276	252	isolate131	1013	kmer	29.39	needleman	1	252	204	455	252	0	0	0	80.95
Otu1277	252	isolate131	1013	kmer	33.06	needleman	1	252	204	455	252	0	0	0	83.73
Otu1278	252	isolate131	1013	kmer	34.69	needleman	1	252	204	455	252	0	0	0	80.95
Otu1279	252	isolate131	1013	kmer	33.06	needleman	1	252	204	455	252	0	0	0	79.76
Otu1280	252	isolate131	1013	kmer	33.88	needleman	1	252	204	455	252	0	0	0	82.14
Otu1281	252	isolate131	1013	kmer	36.73	needleman	1	252	204	455	252	0	0	0	84.52
Otu1282	252	isolate131	1013	kmer	33.06	needleman	1	252	204	455	252	0	0	0	80.95
Otu1283	252	isolate131	1013	kmer	41.22	needleman	1	252	204	455	252	0	0	0	83.33
Otu1284	252	isolate131	1013	kmer	30.61	needleman	1	252	204	455	252	0	0	0	81.35
Otu1285	252	isolate131	1013	kmer	35.10	needleman	1	252	204	455	252	0	0	0	81.35
Otu1286	252	isolate131	1013	kmer	23.67	needleman	1	252	204	455	252	0	0	0	78.17
Otu1287	252	isolate131	1013	kmer	27.76	needleman	1	252	204	455	252	0	0	0	78.97
Otu1288	252	isolate131	1013	kmer	29.39	needleman	1	252	204	455	252	0	0	0	79.37
Otu1289	252	isolate136	1012	kmer	24.08	needleman	1	252	203	454	252	0	0	0	78.97
Otu1290	252	isolate152	1288	kmer	35.10	needleman	1	252	461	712	253	1	1	0	78.26
Otu1291	252	isolate131	1013	kmer	33.47	needleman	1	252	204	455	252	0	0	0	82.14
Otu1292	252	isolate146	1017	kmer	32.24	needleman	1	252	208	459	252	0	0	0	80.56
Otu1293	252	isolate131	1013	kmer	34.29	needleman	1	252	204	455	252	0	0	0	82.54
Otu1294	252	isolate152	1288	kmer	31.84	needleman	1	252	461	712	252	0	0	0	80.16
Otu1295	252	isolate131	1013	kmer	31.02	needleman	1	252	204	455	252	0	0	0	83.33
Otu1296	251	isolate131	1013	kmer	30.33	needleman	1	251	204	455	252	1	0	0	81.35
Otu1297	252	isolate157	1048	kmer	32.65	needleman	1	252	239	490	252	0	0	0	78.97
Otu1298	252	isolate131	1013	kmer	23.67	needleman	1	252	204	455	252	0	0	0	78.57
Otu1299	251	isolate131	1013	kmer	34.84	needleman	1	251	204	455	252	1	0	0	80.56
Otu1300	252	isolate131	1013	kmer	32.24	needleman	1	252	204	455	252	0	0	0	77.38
Otu1301	252	isolate131	1013	kmer	39.59	needleman	1	252	204	455	252	0	0	0	84.13
Otu1302	252	isolate131	1013	kmer	36.73	needleman	1	252	204	455	252	0	0	0	80.95
Otu1303	252	isolate131	1013	kmer	37.14	needleman	1	252	204	455	252	0	0	0	83.73
Otu1304	251	isolate131	1013	kmer	25.00	needleman	1	251	204	455	253	2	1	1	76.68
Otu1305	252	isolate131	1013	kmer	31.02	needleman	1	252	204	455	252	0	0	0	82.14
Otu1306	252	isolate131	1013	kmer	30.61	needleman	1	252	204	455	252	0	0	0	81.35
Otu1307	252	isolate131	1013	kmer	26.53	needleman	1	252	204	455	252	0	0	0	78.17
Otu1308	252	isolate131	1013	kmer	31.02	needleman	1	252	204	455	252	0	0	0	78.97
Otu1309	252	isolate136	1012	kmer	32.24	needleman	1	252	203	454	252	0	0	0	80.16
Otu1310	252	isolate152	1288	kmer	28.98	needleman	1	252	461	712	252	0	0	0	79.37
Otu1311	252	isolate131	1013	kmer	32.65	needleman	1	252	204	455	252	0	0	0	80.56
Otu1312	252	isolate131	1013	kmer	33.06	needleman	1	252	204	455	252	0	0	0	82.14
Otu1313	252	isolate131	1013	kmer	29.39	needleman	1	252	204	455	252	0	0	0	84.13
Otu1314	252	isolate152	1288	kmer	33.06	needleman	1	252	461	712	252	0	0	0	79.37
Otu1315	252	isolate131	1013	kmer	36.33	needleman	1	252	204	455	252	0	0	0	82.54
Otu1316	252	isolate131	1013	kmer	35.10	needleman	1	252	204	455	252	0	0	0	81.35
Otu1317	252	isolate152	1288	kmer	33.88	needleman	1	252	461	712	252	0	0	0	80.95
Otu1318	252	isolate131	1013	kmer	33.47	needleman	1	252	204	455	252	0	0	0	81.75
Otu1319	252	isolate131	1013	kmer	39.18	needleman	1	252	204	455	252	0	0	0	81.35
Otu1320	252	isolate133	887	kmer	32.65	needleman	1	252	79	329	252	0	1	0	80.16
Otu1321	252	isolate152	1288	kmer	35.92	needleman	1	252	461	712	252	0	0	0	79.76
Otu1322	252	isolate131	1013	kmer	34.29	needleman	1	252	204	455	252	0	0	0	82.14
Otu1323	252	isolate131	1013	kmer	33.06	needleman	1	252	204	455	252	0	0	0	85.71
Otu1324	252	isolate131	1013	kmer	29.39	needleman	1	252	204	455	252	0	0	0	80.95
Otu1325	252	isolate131	1013	kmer	32.65	needleman	1	252	204	455	252	0	0	0	84.52
Otu1326	252	isolate152	1288	kmer	37.14	needleman	1	252	461	712	252	0	0	0	80.16
Otu1327	252	isolate131	1013	kmer	32.24	needleman	1	252	204	455	252	0	0	0	79.76
Otu1328	252	isolate131	1013	kmer	27.35	needleman	1	252	204	455	252	0	0	0	76.98
Otu1329	252	isolate131	1013	kmer	26.12	needleman	1	252	204	455	252	0	0	0	78.97
Otu1330	252	isolate131	1013	kmer	30.61	needleman	1	252	204	455	252	0	0	0	77.78
Otu1331	252	isolate131	1013	kmer	40.41	needleman	1	252	204	455	252	0	0	0	82.14
Otu1332	252	isolate131	1013	kmer	25.31	needleman	1	252	204	455	252	0	0	0	76.19
Otu1333	252	isolate131	1013	kmer	31.02	needleman	1	252	204	455	252	0	0	0	80.56
Otu1334	252	isolate131	1013	kmer	35.10	needleman	1	252	204	455	252	0	0	0	84.13
Otu1335	252	isolate131	1013	kmer	26.94	needleman	1	252	204	455	252	0	0	0	81.35
Otu1336	252	isolate131	1013	kmer	30.20	needleman	1	252	204	455	252	0	0	0	81.75
Otu1337	252	isolate131	1013	kmer	33.47	needleman	1	252	204	455	252	0	0	0	82.14
Otu1338	252	isolate131	1013	kmer	32.65	needleman	1	252	204	455	252	0	0	0	82.14
Otu1339	252	isolate152	1288	kmer	33.88	needleman	1	252	461	712	252	0	0	0	79.76
Otu1340	252	isolate131	1013	kmer	28.57	needleman	1	252	204	455	252	0	0	0	82.94
Otu1341	252	isolate131	1013	kmer	37.96	needleman	1	252	204	455	252	0	0	0	83.73
Otu1342	252	isolate131	1013	kmer	36.73	needleman	1	252	204	455	252	0	0	0	84.52
Otu1343	252	isolate131	1013	kmer	26.53	needleman	1	252	204	455	252	0	0	0	79.76
Otu1344	252	isolate131	1013	kmer	34.69	needleman	1	252	204	455	252	0	0	0	81.75
Otu1345	252	isolate131	1013	kmer	32.24	needleman	1	252	204	455	252	0	0	0	83.33
Otu1346	252	isolate131	1013	kmer	42.04	needleman	1	252	204	455	252	0	0	0	83.73
Otu1347	252	isolate131	1013	kmer	40.00	needleman	1	252	204	455	252	0	0	0	84.52
Otu1348	252	isolate131	1013	kmer	23.67	needleman	1	252	204	455	252	0	0	0	76.59
Otu1349	252	isolate131	1013	kmer	33.06	needleman	1	252	204	455	252	0	0	0	83.33
Otu1350	252	isolate157	1048	kmer	31.02	needleman	1	252	239	490	252	0	0	0	80.16
Otu1351	252	isolate156	995	kmer	37.55	needleman	1	252	186	437	252	0	0	0	81.35
Otu1352	252	isolate131	1013	kmer	20.82	needleman	1	252	204	455	252	0	0	0	78.97
Otu1353	252	isolate143	728	kmer	37.96	needleman	1	252	440	691	252	0	0	0	86.90
Otu1354	252	isolate143	728	kmer	38.78	needleman	1	252	440	691	252	0	0	0	87.30
Otu1355	252	isolate129	985	kmer	33.06	needleman	1	252	167	418	252	0	0	0	85.32
Otu1356	252	isolate143	728	kmer	35.51	needleman	1	252	440	691	252	0	0	0	84.13
Otu1357	252	isolate131	1013	kmer	34.69	needleman	1	252	204	455	252	0	0	0	83.33
Otu1358	252	isolate146	1017	kmer	34.29	needleman	1	252	208	459	252	0	0	0	82.54
Otu1359	252	isolate131	1013	kmer	47.35	needleman	1	252	204	455	252	0	0	0	86.11
Otu1360	252	isolate131	1013	kmer	17.96	needleman	1	252	204	455	252	0	0	0	78.57
Otu1361	252	isolate131	1013	kmer	38.37	needleman	1	252	204	455	252	0	0	0	84.13
Otu1362	252	isolate131	1013	kmer	33.88	needleman	1	252	204	455	252	0	0	0	80.95
Otu1363	252	isolate146	1017	kmer	25.71	needleman	1	252	208	459	252	0	0	0	80.56
Otu1364	252	isolate131	1013	kmer	37.14	needleman	1	252	204	455	252	0	0	0	82.14
Otu1365	252	isolate131	1013	kmer	37.55	needleman	1	252	204	455	252	0	0	0	82.94
Otu1366	252	isolate131	1013	kmer	29.80	needleman	1	252	204	455	252	0	0	0	81.35
Otu1367	252	isolate131	1013	kmer	39.59	needleman	1	252	204	455	252	0	0	0	84.52
Otu1368	252	isolate131	1013	kmer	28.98	needleman	1	252	204	455	252	0	0	0	82.14
Otu1369	252	isolate131	1013	kmer	19.18	needleman	1	252	204	455	252	0	0	0	76.19
Otu1370	252	isolate131	1013	kmer	18.37	needleman	1	252	204	455	252	0	0	0	78.17
Otu1371	252	isolate155	1003	kmer	21.22	needleman	1	252	194	445	252	0	0	0	76.19
Otu1372	252	isolate155	1003	kmer	15.92	needleman	1	252	194	445	252	0	0	0	73.81
Otu1373	252	isolate155	1003	kmer	15.92	needleman	1	252	194	445	252	0	0	0	74.21
Otu1374	252	isolate155	1003	kmer	18.37	needleman	1	252	194	445	252	0	0	0	75.00
Otu1375	252	isolate155	1003	kmer	15.10	needleman	1	252	194	445	252	0	0	0	73.81
Otu1376	252	isolate136	1012	kmer	13.47	needleman	1	252	203	454	252	0	0	0	72.22
Otu1377	252	isolate155	1003	kmer	18.78	needleman	1	252	194	445	252	0	0	0	75.40
Otu1378	252	isolate155	1003	kmer	16.33	needleman	1	252	194	445	252	0	0	0	74.21
Otu1379	252	isolate160	995	kmer	14.69	needleman	1	252	186	437	252	0	0	0	75.79
Otu1380	252	isolate155	1003	kmer	13.88	needleman	1	252	194	445	252	0	0	0	73.41
Otu1381	252	isolate160	995	kmer	15.92	needleman	1	252	186	437	252	0	0	0	76.98
Otu1382	252	isolate155	1003	kmer	15.51	needleman	1	252	194	445	252	0	0	0	73.81
Otu1383	252	isolate155	1003	kmer	19.18	needleman	1	252	194	445	252	0	0	0	75.40
Otu1384	252	isolate131	1013	kmer	38.37	needleman	1	252	204	455	252	0	0	0	82.94
Otu1385	253	isolate131	1013	kmer	23.17	needleman	1	253	204	455	253	0	1	1	74.31
Otu1386	252	isolate131	1013	kmer	35.51	needleman	1	252	204	455	252	0	0	0	82.54
Otu1387	252	isolate131	1013	kmer	33.88	needleman	1	252	204	455	252	0	0	0	80.16
Otu1388	252	isolate131	1013	kmer	33.88	needleman	1	252	204	455	252	0	0	0	82.94
Otu1389	252	isolate131	1013	kmer	35.10	needleman	1	252	204	455	252	0	0	0	82.14
Otu1390	252	isolate131	1013	kmer	37.96	needleman	1	252	204	455	252	0	0	0	81.35
Otu1391	252	isolate131	1013	kmer	33.06	needleman	1	252	204	455	252	0	0	0	82.14
Otu1392	252	isolate131	1013	kmer	40.82	needleman	1	252	204	455	252	0	0	0	84.52
Otu1393	252	isolate157	1048	kmer	35.51	needleman	1	252	239	490	252	0	0	0	81.75
Otu1394	252	isolate131	1013	kmer	25.71	needleman	1	252	204	455	252	0	0	0	74.60
Otu1395	252	isolate131	1013	kmer	33.88	needleman	1	252	204	455	252	0	0	0	81.35
Otu1396	252	isolate157	1048	kmer	28.98	needleman	1	252	239	490	253	1	1	1	78.66
Otu1397	252	isolate131	1013	kmer	30.61	needleman	1	252	204	455	252	0	0	0	81.35
Otu1398	252	isolate131	1013	kmer	35.10	needleman	1	252	204	455	252	0	0	0	81.75
Otu1399	252	isolate131	1013	kmer	35.92	needleman	1	252	204	455	252	0	0	0	83.73
Otu1400	252	isolate131	1013	kmer	18.37	needleman	1	252	204	455	252	0	0	0	75.79
Otu1401	252	isolate131	1013	kmer	28.16	needleman	1	252	204	455	252	0	0	0	78.97
Otu1402	252	isolate131	1013	kmer	43.67	needleman	1	252	204	455	252	0	0	0	85.71
Otu1403	252	isolate152	1288	kmer	33.06	needleman	1	252	461	712	252	0	0	0	79.76
Otu1404	252	isolate131	1013	kmer	24.90	needleman	1	252	204	455	252	0	0	0	78.17
Otu1405	252	isolate131	1013	kmer	29.80	needleman	1	252	204	455	252	0	0	0	79.76
Otu1406	252	isolate131	1013	kmer	32.24	needleman	1	252	204	455	252	0	0	0	84.13
Otu1407	252	isolate131	1013	kmer	37.14	needleman	1	252	204	455	252	0	0	0	83.33
Otu1408	252	isolate157	1048	kmer	38.78	needleman	1	252	239	490	252	0	0	0	83.33
Otu1409	251	isolate131	1013	kmer	34.43	needleman	1	251	204	455	252	1	0	0	86.51
Otu1410	252	isolate131	1013	kmer	28.16	needleman	1	252	204	455	252	0	0	0	80.16
Otu1411	252	isolate131	1013	kmer	28.98	needleman	1	252	204	455	252	0	0	0	78.57
Otu1412	252	isolate131	1013	kmer	28.16	needleman	1	252	204	455	253	1	1	1	79.45
Otu1413	252	isolate131	1013	kmer	44.90	needleman	1	252	204	455	252	0	0	0	84.92
Otu1414	252	isolate131	1013	kmer	35.10	needleman	1	252	204	455	252	0	0	0	82.54
Otu1415	252	isolate131	1013	kmer	32.24	needleman	1	252	204	455	252	0	0	0	83.33
Otu1416	252	isolate155	1003	kmer	32.65	needleman	1	252	194	445	252	0	0	0	79.76
Otu1417	252	isolate131	1013	kmer	28.16	needleman	1	252	204	455	252	0	0	0	77.38
Otu1418	252	isolate131	1013	kmer	24.08	needleman	1	252	204	455	252	0	0	0	75.00
Otu1419	252	isolate131	1013	kmer	22.86	needleman	1	252	204	455	252	0	0	0	76.19
Otu1420	252	isolate131	1013	kmer	35.92	needleman	1	252	204	455	252	0	0	0	84.13
Otu1421	252	isolate136	1012	kmer	31.02	needleman	1	252	203	454	252	0	0	0	81.35
Otu1422	252	isolate157	1048	kmer	28.16	needleman	1	252	239	490	252	0	0	0	80.56
Otu1423	252	isolate131	1013	kmer	32.65	needleman	1	252	204	455	252	0	0	0	81.75
Otu1424	252	isolate131	1013	kmer	33.47	needleman	1	252	204	455	252	0	0	0	80.16
Otu1425	252	isolate156	995	kmer	35.10	needleman	1	252	186	437	252	0	0	0	82.14
Otu1426	252	isolate131	1013	kmer	31.02	needleman	1	252	204	455	252	0	0	0	80.56
Otu1427	252	isolate131	1013	kmer	39.59	needleman	1	252	204	455	252	0	0	0	85.32
Otu1428	252	isolate131	1013	kmer	41.22	needleman	1	252	204	455	252	0	0	0	83.73
Otu1429	252	isolate133	887	kmer	28.16	needleman	1	252	79	329	252	0	1	0	81.35
Otu1430	252	isolate131	1013	kmer	24.49	needleman	1	252	204	455	252	0	0	0	75.40
Otu1431	252	isolate131	1013	kmer	40.41	needleman	1	252	204	455	252	0	0	0	82.54
Otu1432	252	isolate152	1288	kmer	35.51	needleman	1	252	461	712	252	0	0	0	80.56
Otu1433	252	isolate131	1013	kmer	31.02	needleman	1	252	204	455	252	0	0	0	82.14
Otu1434	252	isolate131	1013	kmer	33.47	needleman	1	252	204	455	252	0	0	0	80.56
Otu1435	252	isolate131	1013	kmer	28.16	needleman	1	252	204	455	252	0	0	0	77.38
Otu1436	252	isolate131	1013	kmer	23.27	needleman	1	252	204	455	252	0	0	0	75.40
Otu1437	252	isolate131	1013	kmer	36.73	needleman	1	252	204	455	252	0	0	0	83.33
Otu1438	252	isolate156	995	kmer	29.80	needleman	1	252	186	437	252	0	0	0	81.75
Otu1439	252	isolate131	1013	kmer	31.84	needleman	1	252	204	455	252	0	0	0	81.75
Otu1440	252	isolate131	1013	kmer	42.86	needleman	1	252	204	455	252	0	0	0	84.13
Otu1441	252	isolate131	1013	kmer	30.20	needleman	1	252	204	455	252	0	0	0	81.35
Otu1442	252	isolate131	1013	kmer	22.04	needleman	1	252	204	455	252	0	0	0	75.40
Otu1443	252	isolate131	1013	kmer	32.24	needleman	1	252	204	455	252	0	0	0	82.54
Otu1444	252	isolate131	1013	kmer	33.06	needleman	1	252	204	455	252	0	0	0	82.94
Otu1445	252	isolate149	1011	kmer	26.94	needleman	1	252	201	453	253	1	0	0	79.05
Otu1446	252	isolate131	1013	kmer	31.43	needleman	1	252	204	455	252	0	0	0	81.35
Otu1447	252	isolate131	1013	kmer	34.69	needleman	1	252	204	455	252	0	0	0	82.14
Otu1448	252	isolate131	1013	kmer	31.84	needleman	1	252	204	455	252	0	0	0	81.75
Otu1449	252	isolate131	1013	kmer	33.06	needleman	1	252	204	455	252	0	0	0	82.54
Otu1450	252	isolate131	1013	kmer	34.29	needleman	1	252	204	455	252	0	0	0	81.35
Otu1451	252	isolate152	1288	kmer	42.45	needleman	1	252	461	712	252	0	0	0	81.75
Otu1452	252	isolate157	1048	kmer	34.29	needleman	1	252	239	490	252	0	0	0	82.54
Otu1453	252	isolate136	1012	kmer	25.31	needleman	1	252	203	454	252	0	0	0	78.57
Otu1454	252	isolate131	1013	kmer	29.80	needleman	1	252	204	455	252	0	0	0	82.14
Otu1455	252	isolate152	1288	kmer	30.61	needleman	1	252	461	712	252	0	0	0	75.79
Otu1456	252	isolate131	1013	kmer	35.10	needleman	1	252	204	455	252	0	0	0	82.54
Otu1457	251	isolate157	1048	kmer	27.05	needleman	1	251	239	490	252	1	0	0	76.98
Otu1458	252	isolate131	1013	kmer	33.47	needleman	1	252	204	455	252	0	0	0	81.35
Otu1459	252	isolate131	1013	kmer	38.78	needleman	1	252	204	455	252	0	0	0	83.33
Otu1460	252	isolate131	1013	kmer	34.29	needleman	1	252	204	455	252	0	0	0	82.54
Otu1461	252	isolate131	1013	kmer	33.88	needleman	1	252	204	455	252	0	0	0	82.14
Otu1462	252	isolate136	1012	kmer	26.12	needleman	1	252	203	454	252	0	0	0	78.57
Otu1463	252	isolate131	1013	kmer	36.73	needleman	1	252	204	455	252	0	0	0	80.56
Otu1464	252	isolate152	1288	kmer	39.18	needleman	1	252	461	712	252	0	0	0	81.75
Otu1465	252	isolate156	995	kmer	35.10	needleman	1	252	186	437	252	0	0	0	82.54
Otu1466	252	isolate131	1013	kmer	37.14	needleman	1	252	204	455	252	0	0	0	82.94
Otu1467	252	isolate157	1048	kmer	33.88	needleman	1	252	239	490	252	0	0	0	82.14
Otu1468	252	isolate136	1012	kmer	27.35	needleman	1	252	203	454	252	0	0	0	80.95
Otu1469	252	isolate131	1013	kmer	26.94	needleman	1	252	204	455	252	0	0	0	76.19
Otu1470	252	isolate131	1013	kmer	27.76	needleman	1	252	204	455	252	0	0	0	75.79
Otu1471	252	isolate131	1013	kmer	27.35	needleman	1	252	204	455	252	0	0	0	76.98
Otu1472	252	isolate131	1013	kmer	37.55	needleman	1	252	204	455	252	0	0	0	80.56
Otu1473	252	isolate131	1013	kmer	28.16	needleman	1	252	204	455	252	0	0	0	77.78
Otu1474	252	isolate131	1013	kmer	34.69	needleman	1	252	204	455	252	0	0	0	80.16
Otu1475	252	isolate131	1013	kmer	37.14	needleman	1	252	204	455	253	1	1	0	82.61
Otu1476	252	isolate131	1013	kmer	37.55	needleman	1	252	204	455	252	0	0	0	83.33
Otu1477	252	isolate131	1013	kmer	40.82	needleman	1	252	204	455	252	0	0	0	82.54
Otu1478	252	isolate157	1048	kmer	29.80	needleman	1	252	239	490	252	0	0	0	80.56
Otu1479	252	isolate131	1013	kmer	27.35	needleman	1	252	204	455	252	0	0	0	79.37
Otu1480	252	isolate131	1013	kmer	38.78	needleman	1	252	204	455	252	0	0	0	82.94
Otu1481	252	isolate131	1013	kmer	29.39	needleman	1	252	204	455	252	0	0	0	81.35
Otu1482	252	isolate131	1013	kmer	31.84	needleman	1	252	204	455	252	0	0	0	82.94
Otu1483	252	isolate131	1013	kmer	30.61	needleman	1	252	204	455	252	0	0	0	82.14
Otu1484	252	isolate136	1012	kmer	30.61	needleman	1	252	203	454	252	0	0	0	80.16
Otu1485	252	isolate131	1013	kmer	28.98	needleman	1	252	204	455	252	0	0	0	78.57
Otu1486	252	isolate131	1013	kmer	32.24	needleman	1	252	204	455	252	0	0	0	81.75
Otu1487	252	isolate131	1013	kmer	37.55	needleman	1	252	204	455	252	0	0	0	84.52
Otu1488	252	isolate131	1013	kmer	33.88	needleman	1	252	204	455	252	0	0	0	82.54
Otu1489	252	isolate157	1048	kmer	30.20	needleman	1	252	239	490	252	0	0	0	80.95
Otu1490	252	isolate152	1288	kmer	37.96	needleman	1	252	461	712	252	0	0	0	79.37
Otu1491	252	isolate157	1048	kmer	37.96	needleman	1	252	239	490	252	0	0	0	84.13
Otu1492	251	isolate152	1288	kmer	29.10	needleman	1	251	461	712	252	1	0	0	74.60
Otu1493	252	isolate157	1048	kmer	32.24	needleman	1	252	239	490	252	0	0	0	81.35
Otu1494	252	isolate131	1013	kmer	30.61	needleman	1	252	204	455	252	0	0	0	81.35
Otu1495	252	isolate131	1013	kmer	41.63	needleman	1	252	204	455	252	0	0	0	83.33
Otu1496	252	isolate146	1017	kmer	27.35	needleman	1	252	208	459	252	0	0	0	76.19
Otu1497	252	isolate131	1013	kmer	36.33	needleman	1	252	204	455	252	0	0	0	83.33
Otu1498	252	isolate131	1013	kmer	37.14	needleman	1	252	204	455	252	0	0	0	83.33
Otu1499	252	isolate131	1013	kmer	26.94	needleman	1	252	204	455	252	0	0	0	77.78
Otu1500	252	isolate152	1288	kmer	28.98	needleman	1	252	461	712	252	0	0	0	78.57
Otu1501	252	isolate157	1048	kmer	34.29	needleman	1	252	239	490	252	0	0	0	83.73
Otu1502	252	isolate159	997	kmer	33.47	needleman	1	252	188	439	252	0	0	0	81.35
Otu1503	252	isolate131	1013	kmer	35.51	needleman	1	252	204	455	252	0	0	0	82.14
Otu1504	252	isolate131	1013	kmer	26.12	needleman	1	252	204	455	252	0	0	0	76.98
Otu1505	252	isolate131	1013	kmer	36.73	needleman	1	252	204	455	252	0	0	0	81.35
Otu1506	252	isolate131	1013	kmer	30.20	needleman	1	252	204	455	252	0	0	0	82.54
Otu1507	251	isolate131	1013	kmer	21.72	needleman	1	251	204	455	252	1	0	0	74.60
Otu1508	252	isolate131	1013	kmer	26.53	needleman	1	252	204	455	252	0	0	0	75.79
Otu1509	252	isolate131	1013	kmer	23.27	needleman	1	252	204	455	252	0	0	0	76.59
Otu1510	252	isolate131	1013	kmer	30.20	needleman	1	252	204	455	252	0	0	0	80.95
Otu1511	252	isolate136	1012	kmer	40.00	needleman	1	252	203	454	252	0	0	0	82.94
Otu1512	252	isolate152	1288	kmer	31.43	needleman	1	252	461	712	252	0	0	0	78.97
Otu1513	252	isolate131	1013	kmer	32.65	needleman	1	252	204	455	252	0	0	0	82.54
Otu1514	252	isolate131	1013	kmer	36.73	needleman	1	252	204	455	252	0	0	0	82.14
Otu1515	252	isolate155	1003	kmer	26.12	needleman	1	252	194	445	252	0	0	0	79.76
Otu1516	252	isolate131	1013	kmer	24.90	needleman	1	252	204	455	252	0	0	0	76.19
Otu1517	252	isolate131	1013	kmer	38.78	needleman	1	252	204	455	252	0	0	0	82.54
Otu1518	252	isolate131	1013	kmer	28.16	needleman	1	252	204	455	252	0	0	0	82.54
Otu1519	252	isolate131	1013	kmer	24.08	needleman	1	252	204	455	252	0	0	0	75.00
Otu1520	252	isolate156	995	kmer	30.20	needleman	1	252	186	437	252	0	0	0	81.75
Otu1521	252	isolate131	1013	kmer	25.71	needleman	1	252	204	455	252	0	0	0	77.38
Otu1522	252	isolate152	1288	kmer	41.63	needleman	1	252	461	712	252	0	0	0	81.75
Otu1523	252	isolate136	1012	kmer	26.94	needleman	1	252	203	454	252	0	0	0	81.75
Otu1524	252	isolate131	1013	kmer	35.10	needleman	1	252	204	455	252	0	0	0	82.14
Otu1525	252	isolate131	1013	kmer	29.80	needleman	1	252	204	455	252	0	0	0	79.37
Otu1526	252	isolate131	1013	kmer	25.71	needleman	1	252	204	455	252	0	0	0	79.76
Otu1527	252	isolate131	1013	kmer	33.06	needleman	1	252	204	455	252	0	0	0	78.57
Otu1528	252	isolate131	1013	kmer	26.12	needleman	1	252	204	455	252	0	0	0	78.57
Otu1529	252	isolate131	1013	kmer	34.69	needleman	1	252	204	455	252	0	0	0	82.54
Otu1530	252	isolate136	1012	kmer	27.76	needleman	1	252	203	454	252	0	0	0	81.35
Otu1531	252	isolate131	1013	kmer	35.51	needleman	1	252	204	455	252	0	0	0	82.54
Otu1532	252	isolate155	1003	kmer	13.06	needleman	1	252	194	445	252	0	0	0	73.41
Otu1533	252	isolate131	1013	kmer	35.51	needleman	1	252	204	455	252	0	0	0	82.94
Otu1534	252	isolate152	1288	kmer	38.37	needleman	1	252	461	712	252	0	0	0	81.35
Otu1535	252	isolate131	1013	kmer	35.10	needleman	1	252	204	455	252	0	0	0	82.54
Otu1536	252	isolate131	1013	kmer	26.53	needleman	1	252	204	455	252	0	0	0	77.38
Otu1537	252	isolate131	1013	kmer	27.76	needleman	1	252	204	455	252	0	0	0	80.16
Otu1538	252	isolate131	1013	kmer	36.33	needleman	1	252	204	455	252	0	0	0	82.54
Otu1539	252	isolate131	1013	kmer	34.29	needleman	1	252	204	455	252	0	0	0	80.56
Otu1540	252	isolate131	1013	kmer	40.00	needleman	1	252	204	455	252	0	0	0	83.33
Otu1541	252	isolate131	1013	kmer	29.80	needleman	1	252	204	455	252	0	0	0	82.94
Otu1542	252	isolate131	1013	kmer	42.86	needleman	1	252	204	455	252	0	0	0	84.52
Otu1543	252	isolate131	1013	kmer	35.51	needleman	1	252	204	455	252	0	0	0	80.95
Otu1544	252	isolate131	1013	kmer	37.96	needleman	1	252	204	455	252	0	0	0	81.75
Otu1545	252	isolate131	1013	kmer	36.33	needleman	1	252	204	455	252	0	0	0	83.33
Otu1546	252	isolate131	1013	kmer	32.65	needleman	1	252	204	455	252	0	0	0	81.75
Otu1547	252	isolate131	1013	kmer	26.53	needleman	1	252	204	455	252	0	0	0	80.56
