# Supplementary material for: Isolation of wheat bran-colonizing and metabolizing species from the human fecal microbiota
Source: PeerJ. 2019 Jan 25;7:e6293. doi: 10.7717/peerj.6293 (PMC6348960; doi:10.7717/peerj.6293)
Supplement: Data S16 [file peerj-07-6293-s016.report]

QueryName	QueryLength	TemplateName	TemplateLength	SearchMethod	SearchScore	AlignmentMethod	QueryStart	QueryEnd	TemplateStart	TemplateEnd	PairwiseAlignmentLength	GapsInQuery	GapsInTemplate	LongestInsert	SimBtwnQuery&Template
Otu0001	426	isolate187	1050	kmer	100.00	needleman	1	426	257	682	426	0	0	0	100.00
Otu0002	410	isolate206	1033	kmer	98.76	needleman	1	410	257	666	410	0	0	0	100.00
Otu0003	401	isolate200	1091	kmer	34.52	needleman	1	401	273	674	402	1	0	0	81.34
Otu0004	426	isolate198	965	kmer	25.78	needleman	1	426	253	675	426	0	3	0	69.72
Otu0005	425	isolate198	965	kmer	24.16	needleman	1	425	245	675	432	7	1	0	66.44
Otu0006	401	isolate198	965	kmer	69.54	needleman	1	401	275	675	401	0	0	0	94.01
Otu0007	401	isolate200	1091	kmer	65.74	needleman	1	401	273	674	402	1	0	0	93.53
Otu0008	401	isolate198	965	kmer	81.22	needleman	1	401	275	675	401	0	0	0	96.26
Otu0009	402	isolate181	1036	kmer	97.97	needleman	1	402	251	652	402	0	0	0	100.00
Otu0010	401	isolate200	1091	kmer	98.73	needleman	1	401	273	674	402	1	0	0	99.75
Otu0011	421	isolate186	1271	kmer	50.97	needleman	1	421	279	701	423	2	0	0	85.82
Otu0012	406	isolate206	1033	kmer	82.21	needleman	1	406	257	666	410	4	0	0	95.37
Otu0013	401	isolate200	1091	kmer	35.03	needleman	1	401	273	674	402	1	0	0	82.59
Otu0014	426	isolate198	965	kmer	27.45	needleman	1	426	250	675	430	4	4	1	69.77
Otu0015	426	isolate198	965	kmer	25.54	needleman	1	426	248	675	429	3	1	0	69.00
Otu0016	421	isolate186	1271	kmer	55.56	needleman	1	421	279	701	423	2	0	0	90.07
Otu0017	425	isolate198	965	kmer	24.16	needleman	1	425	245	675	432	7	1	0	66.44
Otu0018	408	isolate206	1033	kmer	86.53	needleman	1	408	257	666	410	2	0	0	98.05
Otu0019	407	isolate202	1087	kmer	53.25	needleman	1	407	251	652	408	1	6	0	87.01
Otu0020	401	isolate200	1091	kmer	34.77	needleman	1	401	273	674	402	1	0	0	81.34
Otu0021	401	isolate198	965	kmer	64.72	needleman	1	401	275	675	401	0	0	0	93.77
Otu0022	401	isolate200	1091	kmer	35.28	needleman	1	401	273	674	402	1	0	0	82.59
Otu0023	401	isolate198	965	kmer	70.05	needleman	1	401	275	675	401	0	0	0	94.51
Otu0024	402	isolate198	965	kmer	63.54	needleman	1	402	275	675	402	0	1	0	92.54
Otu0025	401	isolate198	965	kmer	100.00	needleman	1	401	275	675	401	0	0	0	100.00
Otu0026	421	isolate185	1286	kmer	53.86	needleman	1	421	294	715	422	1	0	0	90.76
Otu0027	408	isolate206	1033	kmer	82.54	needleman	1	408	257	666	410	2	0	0	97.56
Otu0028	421	isolate186	1271	kmer	37.68	needleman	1	421	279	701	423	2	0	0	83.69
Otu0029	426	isolate193	955	kmer	35.08	needleman	1	426	258	683	426	0	0	0	82.39
Otu0030	401	isolate200	1091	kmer	63.45	needleman	1	401	273	674	402	1	0	0	93.28
Otu0031	401	isolate198	965	kmer	67.51	needleman	1	401	275	675	401	0	0	0	93.77
Otu0032	401	isolate198	965	kmer	81.98	needleman	1	401	275	675	401	0	0	0	96.01
Otu0033	426	isolate198	965	kmer	23.63	needleman	1	426	253	675	427	1	4	0	70.73
Otu0034	403	isolate198	965	kmer	17.17	needleman	1	403	275	675	405	2	4	1	73.83
Otu0035	426	isolate187	1050	kmer	90.45	needleman	1	426	257	682	426	0	0	0	97.18
Otu0036	410	isolate206	1033	kmer	89.08	needleman	1	410	257	666	410	0	0	0	97.07
Otu0037	401	isolate198	965	kmer	69.04	needleman	1	401	275	675	401	0	0	0	93.52
Otu0038	426	isolate193	955	kmer	90.45	needleman	1	426	258	683	426	0	0	0	98.12
Otu0039	401	isolate198	965	kmer	61.93	needleman	1	401	275	675	401	0	0	0	92.27
Otu0040	403	isolate200	1091	kmer	84.60	needleman	1	403	273	674	404	1	2	0	95.79
Otu0041	421	isolate185	1286	kmer	79.47	needleman	1	421	294	715	422	1	0	0	96.68
Otu0042	401	isolate198	965	kmer	26.90	needleman	1	401	275	675	401	0	0	0	81.80
Otu0043	401	isolate198	965	kmer	31.73	needleman	1	401	275	675	401	0	0	0	83.54
Otu0044	426	isolate200	1091	kmer	27.21	needleman	1	426	251	674	427	1	3	0	68.15
Otu0045	406	isolate206	1033	kmer	86.22	needleman	1	406	257	666	410	4	0	0	96.10
Otu0046	401	isolate198	965	kmer	70.81	needleman	1	401	275	675	401	0	0	0	94.76
Otu0047	426	isolate187	1050	kmer	37.95	needleman	1	426	257	682	426	0	0	0	84.51
Otu0048	401	isolate198	965	kmer	79.95	needleman	1	401	275	675	401	0	0	0	96.51
Otu0049	401	isolate200	1091	kmer	31.73	needleman	1	401	273	674	402	1	0	0	80.85
Otu0050	403	isolate198	965	kmer	36.11	needleman	1	403	275	675	403	0	2	0	82.38
Otu0051	426	isolate187	1050	kmer	90.21	needleman	1	426	257	682	426	0	0	0	96.48
Otu0052	426	isolate198	965	kmer	24.82	needleman	1	426	258	675	427	1	9	2	71.90
Otu0053	401	isolate193	955	kmer	23.60	needleman	1	401	277	683	407	6	0	0	71.99
Otu0054	426	isolate198	965	kmer	27.21	needleman	1	426	253	675	426	0	3	1	69.95
Otu0055	402	isolate181	1036	kmer	84.30	needleman	1	402	251	652	402	0	0	0	96.77
Otu0056	421	isolate186	1271	kmer	45.65	needleman	1	421	279	701	423	2	0	0	84.40
Otu0057	426	isolate187	1050	kmer	89.26	needleman	1	426	257	682	426	0	0	0	97.89
Otu0058	410	isolate206	1033	kmer	87.34	needleman	1	410	257	666	410	0	0	0	97.56
Otu0059	426	isolate198	965	kmer	25.06	needleman	1	426	253	675	426	0	3	0	69.01
Otu0060	401	isolate200	1091	kmer	93.40	needleman	1	401	273	674	402	1	0	0	99.00
Otu0061	425	isolate193	955	kmer	25.60	needleman	1	425	258	683	426	1	0	0	73.71
Otu0062	402	isolate181	1036	kmer	87.09	needleman	1	402	251	652	402	0	0	0	98.01
Otu0063	426	isolate187	1050	kmer	87.83	needleman	1	426	257	682	426	0	0	0	98.12
Otu0064	408	isolate206	1033	kmer	81.30	needleman	1	408	257	666	410	2	0	0	95.12
Otu0065	426	isolate193	955	kmer	31.50	needleman	1	426	258	683	428	2	2	0	79.67
Otu0066	426	isolate187	1050	kmer	88.31	needleman	1	426	257	682	426	0	0	0	98.12
Otu0067	426	isolate187	1050	kmer	88.54	needleman	1	426	257	682	426	0	0	0	98.12
Otu0068	406	isolate206	1033	kmer	39.10	needleman	1	406	257	666	410	4	0	0	85.37
Otu0069	426	isolate187	1050	kmer	88.54	needleman	1	426	257	682	426	0	0	0	98.12
Otu0070	425	isolate187	1050	kmer	90.91	needleman	1	425	257	682	426	1	0	0	98.12
Otu0071	426	isolate187	1050	kmer	87.35	needleman	1	426	257	682	426	0	0	0	98.12
Otu0072	401	isolate200	1091	kmer	33.50	needleman	1	401	273	674	402	1	0	0	80.60
Otu0073	401	isolate198	965	kmer	78.43	needleman	1	401	275	675	401	0	0	0	96.26
Otu0074	410	isolate194	854	kmer	79.90	needleman	1	410	258	683	426	16	0	0	89.91
Otu0075	425	isolate198	965	kmer	24.16	needleman	1	425	253	675	427	2	4	0	69.56
Otu0076	410	isolate206	1033	kmer	48.39	needleman	1	410	257	666	410	0	0	0	85.61
Otu0077	426	isolate193	955	kmer	33.17	needleman	1	426	258	683	426	0	0	0	82.16
Otu0078	401	isolate200	1091	kmer	70.81	needleman	1	401	273	674	402	1	0	0	94.53
Otu0079	406	isolate206	1033	kmer	40.35	needleman	1	406	257	666	410	4	0	0	85.37
Otu0080	407	isolate202	1087	kmer	49.75	needleman	1	407	251	652	408	1	6	0	85.78
Otu0081	408	isolate206	1033	kmer	69.83	needleman	1	408	257	666	410	2	0	0	95.61
Otu0082	426	isolate198	965	kmer	26.25	needleman	1	426	248	675	428	2	0	0	69.16
Otu0083	401	isolate200	1091	kmer	65.23	needleman	1	401	273	674	402	1	0	0	93.28
Otu0084	424	isolate187	1050	kmer	92.81	needleman	1	424	257	682	426	2	0	0	98.83
Otu0085	426	isolate187	1050	kmer	91.65	needleman	1	426	257	682	426	0	0	0	97.65
Otu0086	401	isolate200	1091	kmer	34.01	needleman	1	401	273	674	402	1	0	0	80.10
Otu0087	426	isolate187	1050	kmer	85.20	needleman	1	426	257	682	426	0	0	0	96.48
Otu0088	426	isolate187	1050	kmer	88.31	needleman	1	426	257	682	426	0	0	0	98.12
Otu0089	426	isolate187	1050	kmer	85.20	needleman	1	426	257	682	426	0	0	0	98.12
Otu0090	426	isolate187	1050	kmer	91.65	needleman	1	426	257	682	426	0	0	0	97.89
Otu0091	426	isolate187	1050	kmer	86.16	needleman	1	426	257	682	426	0	0	0	97.89
Otu0092	404	isolate187	1050	kmer	44.08	needleman	1	404	279	682	404	0	0	0	84.65
Otu0093	401	isolate198	965	kmer	63.20	needleman	1	401	275	675	401	0	0	0	92.27
Otu0094	401	isolate198	965	kmer	73.86	needleman	1	401	275	675	401	0	0	0	93.27
Otu0095	401	isolate198	965	kmer	70.05	needleman	1	401	275	675	401	0	0	0	93.77
Otu0096	404	isolate193	955	kmer	48.61	needleman	1	404	280	683	404	0	0	0	86.14
Otu0097	404	isolate187	1050	kmer	49.87	needleman	1	404	279	682	404	0	0	0	85.64
Otu0098	401	isolate193	955	kmer	33.50	needleman	1	401	280	683	405	4	1	0	70.62
Otu0099	401	isolate198	965	kmer	57.61	needleman	1	401	275	675	401	0	0	0	90.27
Otu0100	401	isolate198	965	kmer	44.92	needleman	1	401	275	675	401	0	0	0	87.53
Otu0101	401	isolate200	1091	kmer	25.63	needleman	1	401	273	674	402	1	0	0	78.11
Otu0102	426	isolate187	1050	kmer	86.87	needleman	1	426	257	682	426	0	0	0	97.18
Otu0103	426	isolate187	1050	kmer	38.19	needleman	1	426	257	682	426	0	0	0	83.10
Otu0104	425	isolate198	965	kmer	22.01	needleman	1	425	245	675	431	6	0	0	65.66
Otu0105	425	isolate187	1050	kmer	29.67	needleman	1	425	257	682	426	1	0	0	73.71
Otu0106	425	isolate198	965	kmer	24.64	needleman	1	425	252	675	426	1	2	0	67.61
Otu0107	408	isolate206	1033	kmer	74.81	needleman	1	408	257	666	410	2	0	0	96.34
Otu0108	409	isolate206	1033	kmer	87.56	needleman	1	409	257	666	410	1	0	0	97.80
Otu0109	410	isolate206	1033	kmer	78.66	needleman	1	410	257	666	410	0	0	0	96.10
Otu0110	426	isolate206	1033	kmer	70.17	needleman	1	426	257	666	426	0	16	3	87.32
Otu0111	426	isolate187	1050	kmer	84.73	needleman	1	426	257	682	426	0	0	0	97.65
Otu0112	426	isolate194	854	kmer	87.59	needleman	1	426	258	683	426	0	0	0	98.12
Otu0113	425	isolate193	955	kmer	87.32	needleman	1	425	258	683	426	1	0	0	98.12
Otu0114	426	isolate187	1050	kmer	85.20	needleman	1	426	257	682	426	0	0	0	98.12
Otu0115	426	isolate187	1050	kmer	89.02	needleman	1	426	257	682	426	0	0	0	98.59
Otu0116	426	isolate194	854	kmer	89.74	needleman	1	426	258	683	426	0	0	0	98.12
Otu0117	426	isolate188	1005	kmer	86.63	needleman	1	426	260	685	426	0	0	0	98.12
Otu0118	426	isolate187	1050	kmer	86.16	needleman	1	426	257	682	426	0	0	0	98.12
Otu0119	426	isolate187	1050	kmer	87.83	needleman	1	426	257	682	426	0	0	0	97.89
Otu0120	426	isolate187	1050	kmer	86.63	needleman	1	426	257	682	426	0	0	0	98.12
Otu0121	426	isolate187	1050	kmer	87.11	needleman	1	426	257	682	426	0	0	0	98.12
Otu0122	426	isolate187	1050	kmer	87.59	needleman	1	426	257	682	426	0	0	0	98.12
Otu0123	426	isolate187	1050	kmer	84.01	needleman	1	426	257	682	426	0	0	0	97.89
Otu0124	426	isolate193	955	kmer	87.35	needleman	1	426	258	683	426	0	0	0	98.12
Otu0125	426	isolate187	1050	kmer	86.40	needleman	1	426	257	682	426	0	0	0	98.12
Otu0126	426	isolate187	1050	kmer	88.78	needleman	1	426	257	682	426	0	0	0	98.12
Otu0127	426	isolate187	1050	kmer	89.74	needleman	1	426	257	682	426	0	0	0	97.18
Otu0128	426	isolate187	1050	kmer	86.40	needleman	1	426	257	682	426	0	0	0	98.12
Otu0129	426	isolate200	1091	kmer	31.03	needleman	1	426	248	674	430	4	3	1	70.93
Otu0130	406	isolate206	1033	kmer	36.09	needleman	1	406	257	666	410	4	0	0	80.98
Otu0131	406	isolate206	1033	kmer	34.34	needleman	1	406	257	666	410	4	0	0	81.71
Otu0132	426	isolate193	955	kmer	31.26	needleman	1	426	258	683	428	2	2	0	78.97
Otu0133	426	isolate198	965	kmer	24.34	needleman	1	426	253	675	426	0	3	0	68.31
Otu0134	426	isolate198	965	kmer	21.48	needleman	1	426	245	675	431	5	0	0	69.37
Otu0135	426	isolate198	965	kmer	21.00	needleman	1	426	253	675	426	0	3	1	67.84
Otu0136	426	isolate198	965	kmer	22.67	needleman	1	426	253	675	426	0	3	0	69.01
Otu0137	426	isolate198	965	kmer	25.54	needleman	1	426	245	675	432	6	1	1	70.83
Otu0138	426	isolate187	1050	kmer	87.11	needleman	1	426	257	682	426	0	0	0	98.12
Otu0139	426	isolate198	965	kmer	24.58	needleman	1	426	253	675	426	0	3	0	68.78
Otu0140	426	isolate187	1050	kmer	81.15	needleman	1	426	257	682	426	0	0	0	95.31
Otu0141	426	isolate187	1050	kmer	83.29	needleman	1	426	257	682	426	0	0	0	97.89
Otu0142	426	isolate187	1050	kmer	90.21	needleman	1	426	257	682	426	0	0	0	97.89
Otu0143	426	isolate187	1050	kmer	86.63	needleman	1	426	257	682	426	0	0	0	98.12
Otu0144	426	isolate187	1050	kmer	85.68	needleman	1	426	257	682	426	0	0	0	98.12
Otu0145	426	isolate187	1050	kmer	87.83	needleman	1	426	257	682	426	0	0	0	98.36
Otu0146	426	isolate187	1050	kmer	88.54	needleman	1	426	257	682	426	0	0	0	98.12
Otu0147	426	isolate187	1050	kmer	87.11	needleman	1	426	257	682	426	0	0	0	98.36
Otu0148	426	isolate187	1050	kmer	89.74	needleman	1	426	257	683	427	1	0	0	98.59
Otu0149	426	isolate187	1050	kmer	86.40	needleman	1	426	257	682	426	0	0	0	98.12
Otu0150	426	isolate187	1050	kmer	86.16	needleman	1	426	257	682	426	0	0	0	98.12
Otu0151	425	isolate200	1091	kmer	27.75	needleman	1	425	273	674	427	2	25	3	74.47
Otu0152	410	isolate206	1033	kmer	81.89	needleman	1	410	257	666	410	0	0	0	97.80
Otu0153	410	isolate206	1033	kmer	84.86	needleman	1	410	257	666	410	0	0	0	98.05
Otu0154	426	isolate187	1050	kmer	86.40	needleman	1	426	257	682	426	0	0	0	98.12
Otu0155	410	isolate206	1033	kmer	87.34	needleman	1	410	257	666	410	0	0	0	98.05
Otu0156	426	isolate193	955	kmer	41.05	needleman	1	426	258	683	426	0	0	0	86.38
Otu0157	410	isolate206	1033	kmer	83.13	needleman	1	410	257	666	410	0	0	0	98.05
Otu0158	426	isolate193	955	kmer	25.54	needleman	1	426	258	683	428	2	2	0	78.27
Otu0159	408	isolate206	1033	kmer	78.05	needleman	1	408	257	666	410	2	0	0	95.85
Otu0160	426	isolate198	965	kmer	24.58	needleman	1	426	248	675	428	2	0	0	69.16
Otu0161	426	isolate198	965	kmer	22.67	needleman	1	426	253	675	426	0	3	0	68.54
Otu0162	426	isolate198	965	kmer	21.48	needleman	1	426	253	675	426	0	3	0	68.08
Otu0163	426	isolate198	965	kmer	27.45	needleman	1	426	253	675	426	0	3	0	69.95
Otu0164	406	isolate206	1033	kmer	42.61	needleman	1	406	257	666	410	4	0	0	83.17
Otu0165	426	isolate187	1050	kmer	85.92	needleman	1	426	257	682	426	0	0	0	97.89
Otu0166	426	isolate187	1050	kmer	85.20	needleman	1	426	257	682	426	0	0	0	97.89
Otu0167	426	isolate187	1050	kmer	88.07	needleman	1	426	257	682	426	0	0	0	97.89
Otu0168	425	isolate187	1050	kmer	87.32	needleman	1	425	257	682	426	1	0	0	98.12
Otu0169	426	isolate187	1050	kmer	86.87	needleman	1	426	257	682	426	0	0	0	97.89
Otu0170	426	isolate187	1050	kmer	86.63	needleman	1	426	257	682	426	0	0	0	98.12
Otu0171	426	isolate200	1091	kmer	32.94	needleman	1	426	248	674	429	3	2	0	70.40
Otu0172	425	isolate198	965	kmer	35.41	needleman	1	425	250	675	429	4	3	0	71.79
Otu0173	426	isolate187	1050	kmer	87.35	needleman	1	426	257	682	426	0	0	0	97.89
Otu0174	410	isolate206	1033	kmer	57.07	needleman	1	410	257	666	410	0	0	0	86.59
Otu0175	426	isolate198	965	kmer	29.59	needleman	1	426	250	675	430	4	4	1	69.77
Otu0176	426	isolate187	1050	kmer	76.37	needleman	1	426	257	682	426	0	0	0	94.60
Otu0177	426	isolate187	1050	kmer	87.59	needleman	1	426	257	682	426	0	0	0	98.12
Otu0178	426	isolate187	1050	kmer	85.20	needleman	1	426	257	682	426	0	0	0	98.12
Otu0179	426	isolate206	1033	kmer	67.78	needleman	1	426	257	666	426	0	16	6	87.09
Otu0180	410	isolate206	1033	kmer	84.62	needleman	1	410	257	666	410	0	0	0	97.56
Otu0181	408	isolate206	1033	kmer	86.53	needleman	1	408	257	666	410	2	0	0	97.32
Otu0182	426	isolate198	965	kmer	44.39	needleman	1	426	253	675	426	0	3	0	74.65
Otu0183	401	isolate198	965	kmer	27.92	needleman	1	401	275	675	401	0	0	0	84.54
Otu0184	401	isolate198	965	kmer	60.91	needleman	1	401	275	675	401	0	0	0	91.52
Otu0185	401	isolate200	1091	kmer	35.53	needleman	1	401	273	674	402	1	0	0	81.09
Otu0186	401	isolate200	1091	kmer	65.48	needleman	1	401	273	674	402	1	0	0	92.79
Otu0187	401	isolate200	1091	kmer	34.26	needleman	1	401	273	674	402	1	0	0	80.85
Otu0188	401	isolate200	1091	kmer	61.93	needleman	1	401	273	674	402	1	0	0	92.04
Otu0189	401	isolate200	1091	kmer	58.88	needleman	1	401	273	674	402	1	0	0	91.79
Otu0190	404	isolate187	1050	kmer	44.08	needleman	1	404	279	682	404	0	0	0	84.41
Otu0191	401	isolate198	965	kmer	69.04	needleman	1	401	275	675	401	0	0	0	93.52
Otu0192	401	isolate198	965	kmer	68.27	needleman	1	401	275	675	401	0	0	0	93.52
Otu0193	401	isolate198	965	kmer	28.17	needleman	1	401	275	675	401	0	0	0	83.29
Otu0194	406	isolate206	1033	kmer	40.60	needleman	1	406	257	666	410	4	0	0	85.12
Otu0195	404	isolate200	1091	kmer	70.78	needleman	1	404	273	674	406	2	4	1	83.00
Otu0196	401	isolate200	1091	kmer	36.29	needleman	1	401	273	674	402	1	0	0	83.83
Otu0197	401	isolate198	965	kmer	63.20	needleman	1	401	275	675	401	0	0	0	92.77
Otu0198	426	isolate193	955	kmer	58.95	needleman	1	426	258	683	426	0	0	0	87.79
Otu0199	401	isolate198	965	kmer	56.35	needleman	1	401	275	675	401	0	0	0	89.78
Otu0200	401	isolate200	1091	kmer	70.05	needleman	1	401	273	674	402	1	0	0	94.03
Otu0201	401	isolate198	965	kmer	60.41	needleman	1	401	275	675	401	0	0	0	91.52
Otu0202	401	isolate198	965	kmer	80.96	needleman	1	401	275	675	401	0	0	0	96.76
Otu0203	401	isolate198	965	kmer	57.36	needleman	1	401	275	675	401	0	0	0	89.03
Otu0204	401	isolate198	965	kmer	59.39	needleman	1	401	275	675	401	0	0	0	89.03
Otu0205	401	isolate200	1091	kmer	35.53	needleman	1	401	273	674	402	1	0	0	80.85
Otu0206	401	isolate206	1033	kmer	34.52	needleman	1	401	257	666	410	9	0	0	80.98
Otu0207	426	isolate198	965	kmer	30.55	needleman	1	426	253	675	426	0	3	0	69.72
Otu0208	426	isolate187	1050	kmer	40.33	needleman	1	426	257	682	426	0	0	0	83.33
Otu0209	426	isolate198	965	kmer	28.88	needleman	1	426	250	675	428	2	2	1	69.39
Otu0210	425	isolate187	1050	kmer	50.48	needleman	1	425	257	682	426	1	0	0	83.33
Otu0211	426	isolate193	955	kmer	44.15	needleman	1	426	258	683	426	0	0	0	85.45
Otu0212	426	isolate187	1050	kmer	87.83	needleman	1	426	257	682	426	0	0	0	98.36
Otu0213	426	isolate187	1050	kmer	86.63	needleman	1	426	257	682	426	0	0	0	97.89
Otu0214	426	isolate187	1050	kmer	87.59	needleman	1	426	257	682	426	0	0	0	98.12
Otu0215	426	isolate187	1050	kmer	88.54	needleman	1	426	257	682	426	0	0	0	98.12
Otu0216	425	isolate187	1050	kmer	85.17	needleman	1	425	257	682	426	1	0	0	98.12
Otu0217	426	isolate187	1050	kmer	81.15	needleman	1	426	257	682	426	0	0	0	97.42
Otu0218	426	isolate187	1050	kmer	85.44	needleman	1	426	257	682	426	0	0	0	98.12
Otu0219	426	isolate187	1050	kmer	88.54	needleman	1	426	257	682	426	0	0	0	98.12
Otu0220	426	isolate187	1050	kmer	85.68	needleman	1	426	257	682	426	0	0	0	98.12
Otu0221	426	isolate187	1050	kmer	86.63	needleman	1	426	257	682	426	0	0	0	98.12
Otu0222	401	isolate200	1091	kmer	71.07	needleman	1	401	273	674	402	1	0	0	94.53
Otu0223	426	isolate187	1050	kmer	89.02	needleman	1	426	257	682	426	0	0	0	98.12
Otu0224	426	isolate187	1050	kmer	85.44	needleman	1	426	257	682	426	0	0	0	98.12
Otu0225	426	isolate187	1050	kmer	77.57	needleman	1	426	257	682	426	0	0	0	94.84
Otu0226	426	isolate187	1050	kmer	87.59	needleman	1	426	257	682	426	0	0	0	98.12
Otu0227	421	isolate186	1271	kmer	48.79	needleman	1	421	279	701	423	2	0	0	84.87
Otu0228	420	isolate186	1271	kmer	25.18	needleman	1	420	279	701	423	3	0	0	78.96
Otu0229	426	isolate187	1050	kmer	83.77	needleman	1	426	257	682	426	0	0	0	97.42
Otu0230	426	isolate187	1050	kmer	87.83	needleman	1	426	257	682	426	0	0	0	98.12
Otu0231	426	isolate187	1050	kmer	89.02	needleman	1	426	257	682	426	0	0	0	98.12
Otu0232	425	isolate187	1050	kmer	58.37	needleman	1	425	257	682	428	3	2	0	87.38
Otu0233	410	isolate194	854	kmer	77.17	needleman	1	410	258	683	426	16	0	0	89.20
Otu0234	426	isolate187	1050	kmer	85.92	needleman	1	426	257	682	426	0	0	0	98.12
Otu0235	426	isolate187	1050	kmer	86.40	needleman	1	426	257	682	426	0	0	0	98.12
Otu0236	426	isolate187	1050	kmer	86.40	needleman	1	426	257	682	426	0	0	0	98.12
Otu0237	424	isolate187	1050	kmer	90.89	needleman	1	424	257	682	426	2	0	0	97.65
Otu0238	426	isolate187	1050	kmer	84.96	needleman	1	426	257	682	426	0	0	0	97.89
Otu0239	426	isolate187	1050	kmer	84.49	needleman	1	426	257	682	426	0	0	0	97.89
Otu0240	426	isolate187	1050	kmer	55.85	needleman	1	426	257	682	428	2	2	0	85.75
Otu0241	401	isolate198	965	kmer	68.78	needleman	1	401	275	675	401	0	0	0	94.01
Otu0242	426	isolate187	1050	kmer	88.31	needleman	1	426	257	682	426	0	0	0	98.12
Otu0243	426	isolate187	1050	kmer	87.59	needleman	1	426	257	682	426	0	0	0	98.12
Otu0244	401	isolate198	965	kmer	73.86	needleman	1	401	275	675	401	0	0	0	94.01
Otu0245	401	isolate200	1091	kmer	29.70	needleman	1	401	273	674	402	1	0	0	80.10
Otu0246	426	isolate200	1091	kmer	23.63	needleman	1	426	251	674	427	1	3	0	67.68
Otu0247	401	isolate200	1091	kmer	28.43	needleman	1	401	273	674	402	1	0	0	80.10
Otu0248	401	isolate200	1091	kmer	87.31	needleman	1	401	273	674	402	1	0	0	97.01
Otu0249	401	isolate200	1091	kmer	32.23	needleman	1	401	273	674	402	1	0	0	79.60
Otu0250	401	isolate200	1091	kmer	28.43	needleman	1	401	273	674	402	1	0	0	79.60
Otu0251	401	isolate200	1091	kmer	23.60	needleman	1	401	273	674	402	1	0	0	78.61
Otu0252	401	isolate200	1091	kmer	30.96	needleman	1	401	273	674	402	1	0	0	79.10
Otu0253	401	isolate200	1091	kmer	27.92	needleman	1	401	273	674	402	1	0	0	79.35
Otu0254	401	isolate198	965	kmer	52.79	needleman	1	401	275	675	401	0	0	0	91.27
Otu0255	402	isolate200	1091	kmer	22.78	needleman	1	402	273	674	403	1	1	0	73.45
Otu0256	402	isolate198	965	kmer	54.18	needleman	1	402	275	675	402	0	1	0	87.06
Otu0257	401	isolate200	1091	kmer	74.62	needleman	1	401	273	674	402	1	0	0	96.27
Otu0258	426	isolate193	955	kmer	58.00	needleman	1	426	258	683	426	0	0	0	88.03
Otu0259	401	isolate200	1091	kmer	32.23	needleman	1	401	273	674	402	1	0	0	80.85
Otu0260	404	isolate198	965	kmer	51.64	needleman	1	404	268	675	408	4	0	0	78.68
Otu0261	401	isolate198	965	kmer	68.78	needleman	1	401	275	675	401	0	0	0	93.52
Otu0262	402	isolate198	965	kmer	63.54	needleman	1	402	275	675	402	0	1	0	93.03
Otu0263	403	isolate198	965	kmer	37.37	needleman	1	403	275	675	403	0	2	0	85.61
Otu0264	402	isolate200	1091	kmer	33.67	needleman	1	402	273	674	403	1	1	0	80.89
Otu0265	401	isolate200	1091	kmer	22.84	needleman	1	401	273	674	402	1	0	0	78.36
Otu0266	404	isolate200	1091	kmer	39.29	needleman	1	404	273	674	405	1	3	1	84.44
Otu0267	403	isolate198	965	kmer	48.99	needleman	1	403	275	675	403	0	2	0	89.08
Otu0268	401	isolate198	965	kmer	60.91	needleman	1	401	275	675	401	0	0	0	92.27
Otu0269	401	isolate200	1091	kmer	61.68	needleman	1	401	273	674	402	1	0	0	91.54
Otu0270	401	isolate200	1091	kmer	33.50	needleman	1	401	273	674	402	1	0	0	80.60
Otu0271	401	isolate198	965	kmer	68.02	needleman	1	401	275	675	401	0	0	0	94.26
Otu0272	426	isolate193	955	kmer	52.51	needleman	1	426	258	683	426	0	0	0	86.38
Otu0273	404	isolate193	955	kmer	46.10	needleman	1	404	280	683	404	0	0	0	85.64
Otu0274	401	isolate200	1091	kmer	26.90	needleman	1	401	273	674	402	1	0	0	77.11
Otu0275	401	isolate198	965	kmer	46.45	needleman	1	401	275	675	401	0	0	0	87.53
Otu0276	401	isolate198	965	kmer	38.83	needleman	1	401	275	675	401	0	0	0	86.03
Otu0277	402	isolate198	965	kmer	42.03	needleman	1	402	275	675	403	1	2	0	77.67
Otu0278	401	isolate200	1091	kmer	26.40	needleman	1	401	273	674	402	1	0	0	77.86
Otu0279	402	isolate200	1091	kmer	37.72	needleman	1	402	273	674	403	1	1	0	85.11
Otu0280	404	isolate198	965	kmer	46.85	needleman	1	404	275	675	406	2	5	1	79.31
Otu0281	404	isolate200	1091	kmer	64.74	needleman	1	404	273	674	406	2	4	1	81.53
Otu0282	401	isolate200	1091	kmer	63.45	needleman	1	401	273	674	402	1	0	0	90.80
Otu0283	401	isolate198	965	kmer	48.22	needleman	1	401	275	675	401	0	0	0	88.03
Otu0284	402	isolate198	965	kmer	40.25	needleman	1	402	275	675	402	0	1	0	83.33
Otu0285	401	isolate200	1091	kmer	30.71	needleman	1	401	273	674	402	1	0	0	79.10
Otu0286	401	isolate198	965	kmer	56.85	needleman	1	401	275	675	401	0	0	0	90.27
Otu0287	401	isolate198	965	kmer	62.69	needleman	1	401	275	675	401	0	0	0	91.27
Otu0288	401	isolate198	965	kmer	60.41	needleman	1	401	275	675	401	0	0	0	92.77
Otu0289	401	isolate198	965	kmer	57.36	needleman	1	401	275	675	401	0	0	0	91.02
Otu0290	401	isolate200	1091	kmer	27.16	needleman	1	401	273	674	402	1	0	0	78.11
Otu0291	403	isolate198	965	kmer	37.12	needleman	1	403	275	675	403	0	2	1	85.36
Otu0292	401	isolate200	1091	kmer	68.27	needleman	1	401	273	674	402	1	0	0	94.03
Otu0293	404	isolate198	965	kmer	40.81	needleman	1	404	275	675	404	0	3	0	85.89
Otu0294	401	isolate198	965	kmer	64.21	needleman	1	401	275	675	401	0	0	0	91.02
Otu0295	401	isolate198	965	kmer	57.61	needleman	1	401	275	675	401	0	0	0	90.02
Otu0296	401	isolate200	1091	kmer	56.85	needleman	1	401	273	674	402	1	0	0	90.30
Otu0297	401	isolate198	965	kmer	58.12	needleman	1	401	275	675	401	0	0	0	91.27
Otu0298	401	isolate200	1091	kmer	34.52	needleman	1	401	273	674	402	1	0	0	81.84
Otu0299	402	isolate200	1091	kmer	29.11	needleman	1	402	273	674	403	1	1	0	80.15
Otu0300	401	isolate200	1091	kmer	28.68	needleman	1	401	273	674	402	1	0	0	80.10
Otu0301	404	isolate198	965	kmer	47.61	needleman	1	404	275	675	406	2	5	1	80.05
Otu0302	401	isolate200	1091	kmer	28.93	needleman	1	401	273	674	402	1	0	0	79.60
Otu0303	401	isolate200	1091	kmer	29.95	needleman	1	401	273	674	402	1	0	0	79.60
Otu0304	401	isolate198	965	kmer	64.97	needleman	1	401	275	675	401	0	0	0	94.76
Otu0305	401	isolate200	1091	kmer	37.31	needleman	1	401	273	674	402	1	0	0	81.09
Otu0306	401	isolate200	1091	kmer	52.03	needleman	1	401	273	674	402	1	0	0	90.80
Otu0307	401	isolate200	1091	kmer	58.88	needleman	1	401	273	674	402	1	0	0	89.55
Otu0308	401	isolate200	1091	kmer	33.76	needleman	1	401	273	674	402	1	0	0	81.34
Otu0309	401	isolate198	965	kmer	62.94	needleman	1	401	275	675	401	0	0	0	91.52
Otu0310	401	isolate198	965	kmer	49.75	needleman	1	401	275	675	401	0	0	0	90.52
Otu0311	401	isolate200	1091	kmer	88.32	needleman	1	401	273	674	402	1	0	0	97.76
Otu0312	401	isolate200	1091	kmer	31.22	needleman	1	401	273	674	402	1	0	0	79.10
Otu0313	401	isolate198	965	kmer	62.44	needleman	1	401	275	675	401	0	0	0	92.77
Otu0314	402	isolate200	1091	kmer	32.91	needleman	1	402	273	674	403	1	1	0	79.65
Otu0315	401	isolate200	1091	kmer	30.71	needleman	1	401	273	674	402	1	0	0	80.60
Otu0316	401	isolate200	1091	kmer	29.19	needleman	1	401	273	674	402	1	0	0	79.10
Otu0317	401	isolate198	965	kmer	63.45	needleman	1	401	275	675	401	0	0	0	91.77
Otu0318	401	isolate200	1091	kmer	26.40	needleman	1	401	273	674	402	1	0	0	78.86
Otu0319	426	isolate198	965	kmer	19.57	needleman	1	426	253	675	426	0	3	1	68.31
Otu0320	426	isolate198	965	kmer	25.30	needleman	1	426	253	675	426	0	3	0	68.78
Otu0321	426	isolate206	1033	kmer	29.36	needleman	1	426	257	666	426	0	16	1	73.71
Otu0322	426	isolate198	965	kmer	22.67	needleman	1	426	253	675	426	0	3	1	69.01
Otu0323	426	isolate198	965	kmer	22.67	needleman	1	426	245	675	431	5	0	0	70.30
Otu0324	426	isolate198	965	kmer	26.25	needleman	1	426	253	675	426	0	3	1	69.01
Otu0325	426	isolate200	1091	kmer	22.43	needleman	1	426	251	674	427	1	3	0	67.68
Otu0326	426	isolate198	965	kmer	24.58	needleman	1	426	253	675	427	1	4	0	70.49
Otu0327	426	isolate198	965	kmer	26.01	needleman	1	426	248	675	428	2	0	0	68.46
Otu0328	426	isolate198	965	kmer	22.20	needleman	1	426	253	675	426	0	3	0	68.08
Otu0329	426	isolate198	965	kmer	24.34	needleman	1	426	253	675	426	0	3	1	69.95
Otu0330	426	isolate198	965	kmer	23.87	needleman	1	426	253	675	426	0	3	0	68.08
Otu0331	426	isolate198	965	kmer	21.96	needleman	1	426	253	675	426	0	3	0	68.31
Otu0332	426	isolate198	965	kmer	23.63	needleman	1	426	250	675	427	1	1	0	68.15
Otu0333	426	isolate198	965	kmer	22.20	needleman	1	426	253	675	426	0	3	0	68.54
Otu0334	426	isolate198	965	kmer	23.39	needleman	1	426	253	675	426	0	3	0	68.08
Otu0335	425	isolate200	1091	kmer	24.16	needleman	1	425	248	674	428	3	1	0	66.82
Otu0336	426	isolate198	965	kmer	22.43	needleman	1	426	253	675	426	0	3	0	68.08
Otu0337	426	isolate198	965	kmer	22.91	needleman	1	426	253	675	426	0	3	1	67.61
Otu0338	426	isolate200	1091	kmer	22.67	needleman	1	426	248	674	429	3	2	0	68.53
Otu0339	426	isolate198	965	kmer	21.48	needleman	1	426	253	675	426	0	3	0	67.61
Otu0340	426	isolate198	965	kmer	23.39	needleman	1	426	248	675	428	2	0	0	67.99
Otu0341	426	isolate200	1091	kmer	25.06	needleman	1	426	243	674	432	6	0	0	68.29
Otu0342	426	isolate198	965	kmer	20.05	needleman	1	426	253	675	426	0	3	0	67.37
Otu0343	426	isolate198	965	kmer	24.34	needleman	1	426	248	675	428	2	0	0	69.16
Otu0344	426	isolate198	965	kmer	25.54	needleman	1	426	250	675	427	1	1	0	69.79
Otu0345	426	isolate198	965	kmer	24.82	needleman	1	426	253	675	426	0	3	0	68.78
Otu0346	425	isolate187	1050	kmer	84.21	needleman	1	425	257	682	426	1	0	0	97.65
Otu0347	426	isolate198	965	kmer	27.21	needleman	1	426	250	675	428	2	2	0	69.39
Otu0348	426	isolate200	1091	kmer	22.91	needleman	1	426	248	674	428	2	1	0	67.52
Otu0349	426	isolate198	965	kmer	23.63	needleman	1	426	253	675	426	0	3	0	67.61
Otu0350	426	isolate200	1091	kmer	21.00	needleman	1	426	251	674	427	1	3	1	66.98
Otu0351	425	isolate200	1091	kmer	20.81	needleman	1	425	253	674	426	1	4	1	66.20
Otu0352	425	isolate200	1091	kmer	21.05	needleman	1	425	248	674	428	3	1	0	67.29
Otu0353	426	isolate200	1091	kmer	24.11	needleman	1	426	243	674	432	6	0	0	68.98
Otu0354	426	isolate198	965	kmer	30.79	needleman	1	426	250	675	429	3	3	1	71.56
Otu0355	426	isolate198	965	kmer	26.25	needleman	1	426	253	675	426	0	3	0	70.19
Otu0356	426	isolate198	965	kmer	25.54	needleman	1	426	248	675	429	3	1	0	69.46
Otu0357	426	isolate198	965	kmer	25.06	needleman	1	426	253	675	426	0	3	0	68.54
Otu0358	426	isolate200	1091	kmer	20.29	needleman	1	426	248	674	428	2	1	0	66.59
Otu0359	426	isolate200	1091	kmer	22.67	needleman	1	426	251	674	427	1	3	0	67.45
Otu0360	426	isolate200	1091	kmer	23.63	needleman	1	426	248	674	428	2	1	0	68.22
Otu0361	426	isolate198	965	kmer	24.58	needleman	1	426	250	675	428	2	2	0	70.09
Otu0362	426	isolate200	1091	kmer	22.91	needleman	1	426	246	674	430	4	1	1	68.14
Otu0363	426	isolate198	965	kmer	20.76	needleman	1	426	253	675	426	0	3	0	68.08
Otu0364	426	isolate200	1091	kmer	25.54	needleman	1	426	248	674	428	2	1	0	68.46
Otu0365	426	isolate198	965	kmer	20.53	needleman	1	426	253	675	426	0	3	0	68.08
Otu0366	426	isolate198	965	kmer	21.48	needleman	1	426	248	675	428	2	0	0	68.93
Otu0367	425	isolate198	965	kmer	21.77	needleman	1	425	253	675	426	1	3	0	69.01
Otu0368	426	isolate198	965	kmer	23.15	needleman	1	426	248	675	428	2	0	0	68.46
Otu0369	426	isolate198	965	kmer	23.87	needleman	1	426	253	675	426	0	3	0	68.08
Otu0370	426	isolate198	965	kmer	27.68	needleman	1	426	253	675	426	0	3	0	70.19
Otu0371	401	isolate200	1091	kmer	29.44	needleman	1	401	273	674	402	1	0	0	79.35
Otu0372	426	isolate198	965	kmer	25.54	needleman	1	426	253	675	426	0	3	1	68.78
Otu0373	426	isolate198	965	kmer	25.06	needleman	1	426	250	675	427	1	1	0	68.15
Otu0374	426	isolate198	965	kmer	22.20	needleman	1	426	250	675	427	1	1	0	68.15
Otu0375	426	isolate198	965	kmer	22.43	needleman	1	426	245	675	431	5	0	0	70.53
Otu0376	425	isolate198	965	kmer	22.01	needleman	1	425	248	675	428	3	0	0	67.52
Otu0377	426	isolate198	965	kmer	25.30	needleman	1	426	253	675	426	0	3	0	70.42
Otu0378	426	isolate198	965	kmer	24.11	needleman	1	426	245	675	431	5	0	0	69.84
Otu0379	426	isolate198	965	kmer	27.21	needleman	1	426	253	675	426	0	3	1	70.19
Otu0380	426	isolate200	1091	kmer	23.63	needleman	1	426	248	674	428	2	1	0	66.36
Otu0381	401	isolate193	955	kmer	32.74	needleman	1	401	287	683	401	0	4	1	72.07
Otu0382	401	isolate193	955	kmer	30.71	needleman	1	401	287	683	401	0	4	1	71.57
Otu0383	401	isolate198	965	kmer	48.98	needleman	1	401	275	675	401	0	0	0	87.28
Otu0384	426	isolate200	1091	kmer	25.06	needleman	1	426	248	674	429	3	2	0	69.00
Otu0385	404	isolate193	955	kmer	46.35	needleman	1	404	280	683	404	0	0	0	85.40
Otu0386	401	isolate200	1091	kmer	27.66	needleman	1	401	273	674	402	1	0	0	79.10
Otu0387	401	isolate200	1091	kmer	24.62	needleman	1	401	273	674	402	1	0	0	78.61
Otu0388	404	isolate198	965	kmer	35.77	needleman	1	404	275	675	404	0	3	1	84.65
Otu0389	401	isolate198	965	kmer	50.76	needleman	1	401	275	675	401	0	0	0	90.52
Otu0390	401	isolate198	965	kmer	58.38	needleman	1	401	275	675	401	0	0	0	90.27
Otu0391	401	isolate200	1091	kmer	60.41	needleman	1	401	273	674	402	1	0	0	91.79
Otu0392	401	isolate200	1091	kmer	28.68	needleman	1	401	273	674	402	1	0	0	78.86
Otu0393	401	isolate198	965	kmer	59.64	needleman	1	401	275	675	401	0	0	0	91.02
Otu0394	401	isolate200	1091	kmer	33.50	needleman	1	401	273	674	402	1	0	0	80.85
Otu0395	402	isolate200	1091	kmer	70.13	needleman	1	402	273	674	403	1	1	0	92.80
Otu0396	402	isolate200	1091	kmer	29.62	needleman	1	402	273	674	404	2	2	1	79.21
Otu0397	426	isolate206	1033	kmer	31.50	needleman	1	426	257	666	426	0	16	2	74.88
Otu0398	426	isolate198	965	kmer	22.43	needleman	1	426	250	675	427	1	1	0	67.92
Otu0399	426	isolate198	965	kmer	23.39	needleman	1	426	245	675	431	5	0	0	69.14
Otu0400	426	isolate198	965	kmer	21.72	needleman	1	426	253	675	426	0	3	1	69.25
Otu0401	426	isolate198	965	kmer	21.96	needleman	1	426	253	675	426	0	3	0	68.78
Otu0402	425	isolate198	965	kmer	22.97	needleman	1	425	253	675	426	1	3	0	68.08
Otu0403	426	isolate200	1091	kmer	25.06	needleman	1	426	248	674	428	2	1	0	66.82
Otu0404	426	isolate198	965	kmer	24.11	needleman	1	426	253	675	426	0	3	0	69.01
Otu0405	426	isolate200	1091	kmer	24.11	needleman	1	426	243	674	432	6	0	0	68.29
Otu0406	426	isolate200	1091	kmer	21.24	needleman	1	426	246	674	430	4	1	0	66.28
Otu0407	426	isolate198	965	kmer	22.43	needleman	1	426	253	675	426	0	3	0	67.61
Otu0408	426	isolate198	965	kmer	22.20	needleman	1	426	253	675	426	0	3	0	68.54
Otu0409	426	isolate198	965	kmer	22.20	needleman	1	426	253	675	426	0	3	0	68.08
Otu0410	402	isolate201	1116	kmer	44.05	needleman	1	402	262	663	402	0	0	0	81.34
Otu0411	426	isolate198	965	kmer	25.54	needleman	1	426	253	675	426	0	3	1	69.72
Otu0412	426	isolate200	1091	kmer	22.67	needleman	1	426	251	674	427	1	3	0	68.15
Otu0413	426	isolate200	1091	kmer	25.54	needleman	1	426	248	674	428	2	1	0	67.99
Otu0414	426	isolate198	965	kmer	25.06	needleman	1	426	253	675	426	0	3	0	67.61
Otu0415	426	isolate198	965	kmer	24.34	needleman	1	426	253	675	426	0	3	1	68.78
Otu0416	426	isolate198	965	kmer	25.78	needleman	1	426	253	675	426	0	3	0	68.78
Otu0417	426	isolate198	965	kmer	23.87	needleman	1	426	253	675	426	0	3	1	68.78
Otu0418	426	isolate200	1091	kmer	20.05	needleman	1	426	248	674	427	1	0	0	66.04
Otu0419	426	isolate200	1091	kmer	24.11	needleman	1	426	243	674	432	6	0	0	69.91
Otu0420	426	isolate198	965	kmer	23.15	needleman	1	426	245	675	431	5	0	0	70.30
Otu0421	426	isolate198	965	kmer	26.97	needleman	1	426	253	675	426	0	3	0	69.95
Otu0422	424	isolate198	965	kmer	23.98	needleman	1	424	258	675	425	1	7	0	67.29
Otu0423	425	isolate200	1091	kmer	22.49	needleman	1	425	253	674	427	2	5	1	66.04
Otu0424	425	isolate200	1091	kmer	29.43	needleman	1	425	251	674	427	2	3	0	66.04
Otu0425	425	isolate198	965	kmer	23.68	needleman	1	425	245	675	432	7	1	0	66.67
Otu0426	425	isolate198	965	kmer	24.16	needleman	1	425	253	675	426	1	3	0	64.32
Otu0427	425	isolate198	965	kmer	23.92	needleman	1	425	258	675	426	1	8	1	67.37
Otu0428	425	isolate200	1091	kmer	29.43	needleman	1	425	251	674	427	2	3	0	66.28
Otu0429	425	isolate198	965	kmer	21.29	needleman	1	425	258	675	426	1	8	0	66.43
Otu0430	424	isolate198	965	kmer	18.94	needleman	1	424	245	675	432	8	1	0	64.58
Otu0431	425	isolate198	965	kmer	17.70	needleman	1	425	253	675	426	1	3	0	62.68
Otu0432	425	isolate198	965	kmer	23.44	needleman	1	425	253	675	426	1	3	0	64.08
Otu0433	425	isolate198	965	kmer	22.01	needleman	1	425	245	675	432	7	1	0	65.28
Otu0434	426	isolate198	965	kmer	23.63	needleman	1	426	253	675	427	1	4	0	64.17
Otu0435	425	isolate198	965	kmer	22.73	needleman	1	425	253	675	426	1	3	1	63.62
Otu0436	426	isolate200	1091	kmer	21.48	needleman	1	426	243	674	433	7	1	1	65.13
Otu0437	426	isolate198	965	kmer	22.20	needleman	1	426	245	675	431	5	0	0	65.66
Otu0438	425	isolate198	965	kmer	23.68	needleman	1	425	245	675	432	7	1	0	65.28
Otu0439	424	isolate198	965	kmer	24.46	needleman	1	424	253	675	426	2	3	0	64.08
Otu0440	425	isolate200	1091	kmer	23.68	needleman	1	425	253	674	427	2	5	1	65.81
Otu0441	425	isolate198	965	kmer	23.44	needleman	1	425	255	675	426	1	5	1	66.20
Otu0442	401	isolate187	1050	kmer	19.29	needleman	1	401	286	682	401	0	4	1	66.58
Otu0443	401	isolate193	955	kmer	21.57	needleman	1	401	280	683	404	3	0	0	69.80
Otu0444	402	isolate198	965	kmer	21.52	needleman	1	402	275	675	402	0	1	0	77.11
Otu0445	401	isolate193	955	kmer	23.10	needleman	1	401	277	683	407	6	0	0	71.74
Otu0446	426	isolate187	1050	kmer	47.26	needleman	1	426	257	682	426	0	0	0	83.10
Otu0447	421	isolate186	1271	kmer	29.71	needleman	1	421	279	701	424	3	1	0	76.18
Otu0448	421	isolate186	1271	kmer	46.86	needleman	1	421	279	701	423	2	0	0	86.52
Otu0449	421	isolate186	1271	kmer	28.99	needleman	1	421	279	701	424	3	1	0	76.18
Otu0450	421	isolate186	1271	kmer	34.06	needleman	1	421	279	701	423	2	0	0	77.54
Otu0451	421	isolate186	1271	kmer	42.51	needleman	1	421	279	701	423	2	0	0	82.98
Otu0452	420	isolate186	1271	kmer	30.27	needleman	1	420	279	701	423	3	0	0	77.54
Otu0453	421	isolate186	1271	kmer	29.95	needleman	1	421	279	701	424	3	1	0	74.29
Otu0454	421	isolate186	1271	kmer	52.17	needleman	1	421	279	701	423	2	0	0	89.60
Otu0455	408	isolate206	1033	kmer	78.05	needleman	1	408	257	666	410	2	0	0	96.83
Otu0456	426	isolate187	1050	kmer	35.08	needleman	1	426	257	682	426	0	0	0	82.63
Otu0457	410	isolate206	1033	kmer	85.11	needleman	1	410	257	666	410	0	0	0	97.56
Otu0458	406	isolate206	1033	kmer	67.92	needleman	1	406	257	666	410	4	0	0	93.41
Otu0459	410	isolate206	1033	kmer	86.60	needleman	1	410	257	666	411	1	1	1	97.57
Otu0460	410	isolate206	1033	kmer	86.85	needleman	1	410	257	666	410	0	0	0	97.80
Otu0461	410	isolate206	1033	kmer	84.37	needleman	1	410	257	666	410	0	0	0	97.80
Otu0462	410	isolate206	1033	kmer	89.58	needleman	1	410	257	666	410	0	0	0	98.05
Otu0463	410	isolate206	1033	kmer	87.34	needleman	1	410	257	666	410	0	0	0	96.83
Otu0464	426	isolate187	1050	kmer	34.37	needleman	1	426	257	682	426	0	0	0	82.86
Otu0465	410	isolate206	1033	kmer	83.13	needleman	1	410	257	666	410	0	0	0	97.56
Otu0466	408	isolate206	1033	kmer	80.80	needleman	1	408	257	666	410	2	0	0	97.32
Otu0467	426	isolate206	1033	kmer	68.74	needleman	1	426	257	666	426	0	16	6	87.09
Otu0468	409	isolate206	1033	kmer	76.62	needleman	1	409	257	666	411	2	1	0	96.11
Otu0469	410	isolate206	1033	kmer	83.37	needleman	1	410	257	666	410	0	0	0	97.80
Otu0470	410	isolate206	1033	kmer	85.11	needleman	1	410	257	666	410	0	0	0	98.05
Otu0471	408	isolate206	1033	kmer	69.58	needleman	1	408	257	666	410	2	0	0	94.15
Otu0472	420	isolate186	1271	kmer	30.02	needleman	1	420	279	701	423	3	0	0	77.07
Otu0473	426	isolate187	1050	kmer	37.71	needleman	1	426	257	682	426	0	0	0	82.63
Otu0474	425	isolate198	965	kmer	18.90	needleman	1	425	245	675	431	6	0	0	64.27
Otu0475	425	isolate198	965	kmer	18.42	needleman	1	425	256	675	426	1	6	0	64.55
Otu0476	426	isolate198	965	kmer	18.62	needleman	1	426	253	675	427	1	4	0	62.53
Otu0477	425	isolate200	1091	kmer	20.81	needleman	1	425	248	674	427	2	0	0	63.70
Otu0478	425	isolate200	1091	kmer	20.57	needleman	1	425	253	674	427	2	5	0	65.34
Otu0479	425	isolate200	1091	kmer	20.33	needleman	1	425	253	674	427	2	5	1	66.28
Otu0480	425	isolate193	955	kmer	32.54	needleman	1	425	258	683	426	1	0	0	75.35
Otu0481	426	isolate195	988	kmer	16.47	needleman	1	426	231	653	429	3	6	1	56.64
Otu0482	425	isolate198	965	kmer	20.57	needleman	1	425	253	675	426	1	3	1	64.08
Otu0483	425	isolate206	1033	kmer	16.75	needleman	1	425	240	666	428	3	1	1	59.58
Otu0484	425	isolate200	1091	kmer	24.16	needleman	1	425	253	674	427	2	5	1	66.28
Otu0485	425	isolate198	965	kmer	20.10	needleman	1	425	255	675	426	1	5	0	64.55
Otu0486	425	isolate206	1033	kmer	17.46	needleman	1	425	257	666	426	1	16	3	66.20
Otu0487	425	isolate198	965	kmer	21.29	needleman	1	425	250	675	426	1	0	0	62.44
Otu0488	410	isolate206	1033	kmer	72.46	needleman	1	410	257	666	410	0	0	0	92.68
Otu0489	410	isolate206	1033	kmer	46.15	needleman	1	410	257	666	410	0	0	0	84.39
Otu0490	423	isolate206	1033	kmer	49.28	needleman	1	423	242	666	425	2	0	0	86.12
Otu0491	426	isolate187	1050	kmer	47.26	needleman	1	426	257	682	426	0	0	0	82.86
Otu0492	410	isolate206	1033	kmer	46.15	needleman	1	410	257	666	410	0	0	0	84.88
Otu0493	410	isolate206	1033	kmer	41.94	needleman	1	410	257	666	410	0	0	0	84.39
Otu0494	404	isolate188	1005	kmer	52.64	needleman	1	404	282	685	404	0	0	0	85.89
Otu0495	401	isolate198	965	kmer	12.94	needleman	1	401	275	675	402	1	1	0	72.39
Otu0496	426	isolate193	955	kmer	51.55	needleman	1	426	258	683	426	0	0	0	86.85
Otu0497	402	isolate186	1271	kmer	12.66	needleman	1	402	300	701	402	0	0	0	58.71
Otu0498	409	isolate206	1033	kmer	45.52	needleman	1	409	257	666	411	2	1	0	83.94
Otu0499	426	isolate188	1005	kmer	50.84	needleman	1	426	260	685	426	0	0	0	88.73
Otu0500	426	isolate187	1050	kmer	52.98	needleman	1	426	257	682	426	0	0	0	88.50
Otu0501	425	isolate187	1050	kmer	35.65	needleman	1	425	257	682	426	1	0	0	83.57
Otu0502	426	isolate187	1050	kmer	32.70	needleman	1	426	257	682	426	0	0	0	80.75
Otu0503	426	isolate187	1050	kmer	54.18	needleman	1	426	257	682	426	0	0	0	89.44
Otu0504	426	isolate187	1050	kmer	49.16	needleman	1	426	257	682	426	0	0	0	88.50
Otu0505	426	isolate193	955	kmer	36.99	needleman	1	426	258	683	427	1	1	0	78.92
Otu0506	410	isolate206	1033	kmer	42.68	needleman	1	410	257	666	410	0	0	0	83.66
Otu0507	426	isolate187	1050	kmer	66.11	needleman	1	426	257	682	426	0	0	0	91.55
Otu0508	426	isolate193	955	kmer	45.82	needleman	1	426	258	683	426	0	0	0	85.45
Otu0509	426	isolate193	955	kmer	37.23	needleman	1	426	258	683	426	0	0	0	82.16
Otu0510	426	isolate193	955	kmer	33.89	needleman	1	426	258	683	426	0	0	0	80.05
Otu0511	426	isolate193	955	kmer	32.94	needleman	1	426	258	683	426	0	0	0	80.99
Otu0512	426	isolate187	1050	kmer	58.95	needleman	1	426	257	682	426	0	0	0	90.14
Otu0513	426	isolate193	955	kmer	29.12	needleman	1	426	258	683	426	0	0	0	81.22
Otu0514	426	isolate187	1050	kmer	25.54	needleman	1	426	257	682	426	0	0	0	78.40
Otu0515	426	isolate193	955	kmer	35.08	needleman	1	426	258	683	426	0	0	0	81.92
Otu0516	407	isolate206	1033	kmer	41.00	needleman	1	407	257	666	411	4	1	1	84.67
Otu0517	406	isolate206	1033	kmer	29.82	needleman	1	406	257	666	410	4	0	0	81.22
Otu0518	420	isolate206	1033	kmer	38.98	needleman	1	420	257	666	420	0	10	3	82.38
Otu0519	406	isolate206	1033	kmer	40.35	needleman	1	406	257	666	410	4	0	0	84.15
Otu0520	413	isolate206	1033	kmer	41.38	needleman	1	413	257	666	413	0	3	1	85.47
Otu0521	402	isolate195	988	kmer	75.44	needleman	1	402	251	653	403	1	0	0	95.29
Otu0522	421	isolate186	1271	kmer	36.47	needleman	1	421	279	701	423	2	0	0	80.85
Otu0523	421	isolate186	1271	kmer	52.66	needleman	1	421	279	701	423	2	0	0	90.07
Otu0524	421	isolate186	1271	kmer	50.97	needleman	1	421	279	701	423	2	0	0	87.47
Otu0525	421	isolate186	1271	kmer	27.54	needleman	1	421	279	701	423	2	0	0	75.65
Otu0526	421	isolate186	1271	kmer	46.38	needleman	1	421	279	701	423	2	0	0	85.11
Otu0527	421	isolate186	1271	kmer	43.24	needleman	1	421	279	701	423	2	0	0	84.40
Otu0528	421	isolate186	1271	kmer	46.14	needleman	1	421	279	701	423	2	0	0	84.87
Otu0529	421	isolate186	1271	kmer	52.66	needleman	1	421	279	701	423	2	0	0	88.89
Otu0530	421	isolate186	1271	kmer	42.27	needleman	1	421	279	701	423	2	0	0	83.69
Otu0531	421	isolate186	1271	kmer	45.41	needleman	1	421	279	701	423	2	0	0	83.92
Otu0532	421	isolate186	1271	kmer	45.17	needleman	1	421	279	701	423	2	0	0	83.69
Otu0533	421	isolate186	1271	kmer	45.89	needleman	1	421	279	701	423	2	0	0	84.63
Otu0534	401	isolate198	965	kmer	23.10	needleman	1	401	275	675	401	0	0	0	80.80
Otu0535	401	isolate200	1091	kmer	21.32	needleman	1	401	273	674	402	1	0	0	79.10
Otu0536	401	isolate181	1036	kmer	58.88	needleman	1	401	254	652	401	0	2	1	79.55
Otu0537	410	isolate206	1033	kmer	74.69	needleman	1	410	257	666	410	0	0	0	96.34
Otu0538	401	isolate196	1025	kmer	80.71	needleman	1	401	251	653	403	2	0	0	94.54
Otu0539	401	isolate181	1036	kmer	77.92	needleman	1	401	251	652	402	1	0	0	96.02
Otu0540	401	isolate201	1116	kmer	65.74	needleman	1	401	262	663	402	1	0	0	90.55
Otu0541	403	isolate195	988	kmer	70.96	needleman	1	403	251	653	404	1	1	0	93.81
Otu0542	401	isolate181	1036	kmer	66.75	needleman	1	401	253	652	402	1	2	1	81.09
Otu0543	402	isolate181	1036	kmer	73.16	needleman	1	402	251	652	402	0	0	0	94.78
Otu0544	402	isolate181	1036	kmer	87.85	needleman	1	402	251	652	402	0	0	0	98.01
Otu0545	402	isolate201	1116	kmer	80.76	needleman	1	402	262	663	402	0	0	0	96.27
Otu0546	402	isolate181	1036	kmer	80.25	needleman	1	402	251	652	402	0	0	0	96.02
Otu0547	402	isolate181	1036	kmer	85.32	needleman	1	402	251	652	402	0	0	0	97.76
Otu0548	402	isolate181	1036	kmer	95.95	needleman	1	402	251	652	402	0	0	0	99.75
Otu0549	426	isolate198	965	kmer	23.39	needleman	1	426	258	675	427	1	9	2	70.73
Otu0550	426	isolate198	965	kmer	26.97	needleman	1	426	250	675	430	4	4	1	67.91
Otu0551	425	isolate187	1050	kmer	52.63	needleman	1	425	257	682	426	1	0	0	86.62
Otu0552	426	isolate206	1033	kmer	24.11	needleman	1	426	257	666	427	1	17	2	71.43
Otu0553	401	isolate200	1091	kmer	31.47	needleman	1	401	273	674	402	1	0	0	80.35
Otu0554	401	isolate200	1091	kmer	31.47	needleman	1	401	273	674	402	1	0	0	79.35
Otu0555	401	isolate198	965	kmer	62.94	needleman	1	401	275	675	401	0	0	0	92.27
Otu0556	401	isolate200	1091	kmer	28.43	needleman	1	401	273	674	402	1	0	0	79.85
Otu0557	401	isolate200	1091	kmer	56.60	needleman	1	401	273	674	402	1	0	0	91.54
Otu0558	401	isolate200	1091	kmer	27.92	needleman	1	401	273	674	402	1	0	0	79.10
Otu0559	401	isolate198	965	kmer	61.93	needleman	1	401	275	675	401	0	0	0	92.77
Otu0560	401	isolate200	1091	kmer	31.98	needleman	1	401	273	674	402	1	0	0	79.85
Otu0561	401	isolate200	1091	kmer	29.70	needleman	1	401	273	674	402	1	0	0	78.86
Otu0562	401	isolate200	1091	kmer	31.98	needleman	1	401	273	674	402	1	0	0	80.10
Otu0563	401	isolate200	1091	kmer	30.46	needleman	1	401	273	674	402	1	0	0	79.85
Otu0564	401	isolate198	965	kmer	59.64	needleman	1	401	275	675	401	0	0	0	92.52
Otu0565	401	isolate198	965	kmer	69.80	needleman	1	401	275	675	401	0	0	0	94.76
Otu0566	401	isolate200	1091	kmer	34.52	needleman	1	401	273	674	402	1	0	0	83.08
Otu0567	401	isolate200	1091	kmer	69.04	needleman	1	401	273	674	402	1	0	0	94.78
Otu0568	402	isolate198	965	kmer	34.18	needleman	1	402	275	675	402	0	1	0	83.08
Otu0569	402	isolate200	1091	kmer	27.85	needleman	1	402	273	674	403	1	1	1	77.67
Otu0570	404	isolate193	955	kmer	49.12	needleman	1	404	280	683	404	0	0	0	85.64
Otu0571	401	isolate198	965	kmer	61.42	needleman	1	401	275	675	401	0	0	0	91.52
Otu0572	401	isolate200	1091	kmer	59.14	needleman	1	401	273	674	402	1	0	0	91.54
Otu0573	401	isolate200	1091	kmer	29.70	needleman	1	401	273	674	402	1	0	0	80.10
Otu0574	401	isolate200	1091	kmer	27.92	needleman	1	401	273	674	402	1	0	0	78.86
Otu0575	401	isolate198	965	kmer	54.57	needleman	1	401	275	675	401	0	0	0	91.77
Otu0576	401	isolate198	965	kmer	52.79	needleman	1	401	275	675	401	0	0	0	87.03
Otu0577	408	isolate200	1091	kmer	17.21	needleman	1	408	273	674	409	1	7	0	74.08
Otu0578	405	isolate200	1091	kmer	15.33	needleman	1	405	273	674	408	3	6	0	73.77
Otu0579	410	isolate206	1033	kmer	85.86	needleman	1	410	257	666	410	0	0	0	98.05
Otu0580	410	isolate206	1033	kmer	82.13	needleman	1	410	257	666	410	0	0	0	96.83
Otu0581	401	isolate206	1033	kmer	66.24	needleman	1	401	257	666	410	9	0	0	89.76
Otu0582	426	isolate206	1033	kmer	65.87	needleman	1	426	257	666	426	0	16	3	87.79
Otu0583	426	isolate206	1033	kmer	65.39	needleman	1	426	257	666	426	0	16	6	87.09
Otu0584	426	isolate206	1033	kmer	52.98	needleman	1	426	257	666	426	0	16	3	83.33
Otu0585	426	isolate206	1033	kmer	75.66	needleman	1	426	257	666	426	0	16	2	88.97
Otu0586	402	isolate200	1091	kmer	28.86	needleman	1	402	273	674	403	1	1	0	79.90
Otu0587	401	isolate200	1091	kmer	88.32	needleman	1	401	273	674	402	1	0	0	97.01
Otu0588	401	isolate198	965	kmer	63.96	needleman	1	401	275	675	401	0	0	0	93.77
Otu0589	402	isolate198	965	kmer	66.58	needleman	1	402	275	675	402	0	1	0	93.53
Otu0590	401	isolate200	1091	kmer	29.95	needleman	1	401	273	674	402	1	0	0	80.10
Otu0591	401	isolate198	965	kmer	57.61	needleman	1	401	275	675	401	0	0	0	92.02
Otu0592	401	isolate200	1091	kmer	43.65	needleman	1	401	273	674	402	1	0	0	83.58
Otu0593	401	isolate200	1091	kmer	27.92	needleman	1	401	273	674	402	1	0	0	78.61
Otu0594	403	isolate200	1091	kmer	29.55	needleman	1	403	273	674	404	1	2	0	79.21
Otu0595	401	isolate200	1091	kmer	29.70	needleman	1	401	273	674	402	1	0	0	79.35
Otu0596	401	isolate198	965	kmer	56.35	needleman	1	401	275	675	401	0	0	0	92.52
Otu0597	401	isolate200	1091	kmer	28.93	needleman	1	401	273	674	402	1	0	0	80.35
Otu0598	401	isolate198	965	kmer	59.90	needleman	1	401	275	675	401	0	0	0	92.27
Otu0599	401	isolate198	965	kmer	68.53	needleman	1	401	275	675	401	0	0	0	94.26
Otu0600	401	isolate200	1091	kmer	30.71	needleman	1	401	273	674	402	1	0	0	79.10
Otu0601	401	isolate200	1091	kmer	29.70	needleman	1	401	273	674	402	1	0	0	79.85
Otu0602	401	isolate200	1091	kmer	32.23	needleman	1	401	273	674	402	1	0	0	80.60
Otu0603	426	isolate206	1033	kmer	62.05	needleman	1	426	257	666	426	0	16	3	85.92
Otu0604	401	isolate200	1091	kmer	64.47	needleman	1	401	273	674	402	1	0	0	93.53
Otu0605	401	isolate200	1091	kmer	34.01	needleman	1	401	273	674	402	1	0	0	81.34
Otu0606	401	isolate200	1091	kmer	87.56	needleman	1	401	273	674	402	1	0	0	97.76
Otu0607	403	isolate200	1091	kmer	64.14	needleman	1	403	273	674	404	1	2	0	89.60
Otu0608	404	isolate198	965	kmer	48.11	needleman	1	404	268	675	408	4	0	0	78.19
Otu0609	401	isolate198	965	kmer	77.41	needleman	1	401	275	675	401	0	0	0	96.26
Otu0610	401	isolate198	965	kmer	39.09	needleman	1	401	275	675	401	0	0	0	87.03
Otu0611	401	isolate198	965	kmer	57.36	needleman	1	401	275	675	401	0	0	0	90.02
Otu0612	401	isolate198	965	kmer	33.25	needleman	1	401	275	675	401	0	0	0	83.54
Otu0613	401	isolate198	965	kmer	59.90	needleman	1	401	275	675	401	0	0	0	91.02
Otu0614	401	isolate200	1091	kmer	27.41	needleman	1	401	273	674	403	2	1	0	77.92
Otu0615	410	isolate198	965	kmer	47.89	needleman	1	410	275	675	410	0	9	3	85.61
Otu0616	401	isolate206	1033	kmer	32.49	needleman	1	401	257	666	410	9	0	0	75.85
Otu0617	401	isolate198	965	kmer	59.14	needleman	1	401	275	675	401	0	0	0	91.52
Otu0618	401	isolate198	965	kmer	73.86	needleman	1	401	275	675	401	0	0	0	94.51
Otu0619	426	isolate206	1033	kmer	68.02	needleman	1	426	257	666	426	0	16	6	87.09
Otu0620	410	isolate206	1033	kmer	74.19	needleman	1	410	257	666	410	0	0	0	94.15
Otu0621	411	isolate206	1033	kmer	85.89	needleman	1	411	257	666	411	0	1	1	97.32
Otu0622	411	isolate206	1033	kmer	87.38	needleman	1	411	257	666	411	0	1	1	97.81
Otu0623	410	isolate206	1033	kmer	85.86	needleman	1	410	257	666	410	0	0	0	98.05
Otu0624	408	isolate206	1033	kmer	76.56	needleman	1	408	257	666	410	2	0	0	95.61
Otu0625	410	isolate206	1033	kmer	80.15	needleman	1	410	257	666	410	0	0	0	97.32
Otu0626	410	isolate206	1033	kmer	85.61	needleman	1	410	257	666	410	0	0	0	97.80
Otu0627	410	isolate206	1033	kmer	81.64	needleman	1	410	257	666	410	0	0	0	97.56
Otu0628	410	isolate206	1033	kmer	85.36	needleman	1	410	257	666	410	0	0	0	97.80
Otu0629	409	isolate206	1033	kmer	87.31	needleman	1	409	257	666	410	1	0	0	98.05
Otu0630	410	isolate206	1033	kmer	85.61	needleman	1	410	257	666	410	0	0	0	97.56
Otu0631	409	isolate206	1033	kmer	87.56	needleman	1	409	257	666	410	1	0	0	97.56
Otu0632	410	isolate206	1033	kmer	81.64	needleman	1	410	257	666	410	0	0	0	97.80
Otu0633	410	isolate206	1033	kmer	85.11	needleman	1	410	257	666	410	0	0	0	98.05
Otu0634	410	isolate206	1033	kmer	89.58	needleman	1	410	257	666	410	0	0	0	98.05
Otu0635	410	isolate206	1033	kmer	85.61	needleman	1	410	257	666	410	0	0	0	98.05
Otu0636	410	isolate206	1033	kmer	83.87	needleman	1	410	257	666	410	0	0	0	98.05
Otu0637	410	isolate206	1033	kmer	84.86	needleman	1	410	257	666	410	0	0	0	98.05
Otu0638	410	isolate206	1033	kmer	82.38	needleman	1	410	257	666	410	0	0	0	97.56
Otu0639	410	isolate206	1033	kmer	82.88	needleman	1	410	257	666	410	0	0	0	97.80
Otu0640	411	isolate206	1033	kmer	83.91	needleman	1	411	257	666	411	0	1	0	97.08
Otu0641	406	isolate206	1033	kmer	71.18	needleman	1	406	257	666	410	4	0	0	92.93
Otu0642	407	isolate206	1033	kmer	78.75	needleman	1	407	257	666	410	3	0	0	96.59
Otu0643	410	isolate206	1033	kmer	85.61	needleman	1	410	257	666	410	0	0	0	97.80
Otu0644	410	isolate206	1033	kmer	87.59	needleman	1	410	257	666	410	0	0	0	98.05
Otu0645	411	isolate206	1033	kmer	84.41	needleman	1	411	257	666	411	0	1	0	97.32
Otu0646	410	isolate206	1033	kmer	84.12	needleman	1	410	257	666	410	0	0	0	97.56
Otu0647	410	isolate206	1033	kmer	83.37	needleman	1	410	257	666	410	0	0	0	96.10
Otu0648	408	isolate206	1033	kmer	65.84	needleman	1	408	257	666	410	2	0	0	93.17
Otu0649	402	isolate206	1033	kmer	68.35	needleman	1	402	257	666	410	8	0	0	91.22
Otu0650	410	isolate206	1033	kmer	68.73	needleman	1	410	257	666	411	1	1	0	92.46
Otu0651	408	isolate206	1033	kmer	62.84	needleman	1	408	257	666	411	3	1	0	89.54
Otu0652	411	isolate206	1033	kmer	75.74	needleman	1	411	257	666	411	0	1	0	96.11
Otu0653	410	isolate206	1033	kmer	78.16	needleman	1	410	257	666	410	0	0	0	95.85
Otu0654	408	isolate206	1033	kmer	76.06	needleman	1	408	257	666	410	2	0	0	95.12
Otu0655	410	isolate206	1033	kmer	73.20	needleman	1	410	257	666	410	0	0	0	93.66
Otu0656	401	isolate206	1033	kmer	80.96	needleman	1	401	257	666	410	9	0	0	93.66
Otu0657	409	isolate206	1033	kmer	75.62	needleman	1	409	257	666	410	1	0	0	95.61
Otu0658	409	isolate206	1033	kmer	67.91	needleman	1	409	257	666	411	2	1	0	91.97
Otu0659	411	isolate206	1033	kmer	67.82	needleman	1	411	257	666	411	0	1	0	92.94
Otu0660	401	isolate206	1033	kmer	69.80	needleman	1	401	257	666	410	9	0	0	89.76
Otu0661	411	isolate206	1033	kmer	85.15	needleman	1	411	257	666	412	1	2	0	96.60
Otu0662	426	isolate206	1033	kmer	66.11	needleman	1	426	257	666	426	0	16	6	86.85
Otu0663	426	isolate206	1033	kmer	72.55	needleman	1	426	257	666	426	0	16	6	87.56
Otu0664	409	isolate206	1033	kmer	66.17	needleman	1	409	257	666	411	2	1	0	90.51
Otu0665	410	isolate206	1033	kmer	76.67	needleman	1	410	257	666	410	0	0	0	95.12
Otu0666	426	isolate206	1033	kmer	65.39	needleman	1	426	257	666	426	0	16	3	86.38
Otu0667	410	isolate206	1033	kmer	85.61	needleman	1	410	257	666	410	0	0	0	98.05
Otu0668	401	isolate200	1091	kmer	31.73	needleman	1	401	273	674	402	1	0	0	82.09
Otu0669	409	isolate206	1033	kmer	80.35	needleman	1	409	257	666	410	1	0	0	95.85
Otu0670	408	isolate206	1033	kmer	84.04	needleman	1	408	257	666	410	2	0	0	95.61
Otu0671	408	isolate206	1033	kmer	59.85	needleman	1	408	257	666	410	2	0	0	87.56
Otu0672	426	isolate206	1033	kmer	66.59	needleman	1	426	257	666	426	0	16	6	86.62
Otu0673	409	isolate206	1033	kmer	69.15	needleman	1	409	257	666	410	1	0	0	93.41
Otu0674	426	isolate206	1033	kmer	66.11	needleman	1	426	257	666	426	0	16	6	86.62
Otu0675	426	isolate206	1033	kmer	63.48	needleman	1	426	257	666	426	0	16	3	85.92
Otu0676	426	isolate206	1033	kmer	58.23	needleman	1	426	257	666	426	0	16	3	84.74
Otu0677	426	isolate206	1033	kmer	69.45	needleman	1	426	257	666	426	0	16	4	87.56
Otu0678	410	isolate206	1033	kmer	88.59	needleman	1	410	257	666	410	0	0	0	97.80
Otu0679	405	isolate206	1033	kmer	74.12	needleman	1	405	257	666	410	5	0	0	91.46
Otu0680	409	isolate206	1033	kmer	67.16	needleman	1	409	257	666	411	2	1	0	94.16
Otu0681	410	isolate206	1033	kmer	78.66	needleman	1	410	257	666	410	0	0	0	96.10
Otu0682	410	isolate206	1033	kmer	83.37	needleman	1	410	257	666	410	0	0	0	98.05
Otu0683	410	isolate206	1033	kmer	85.36	needleman	1	410	257	666	410	0	0	0	98.05
Otu0684	426	isolate194	854	kmer	69.69	needleman	1	426	258	683	426	0	0	0	92.96
Otu0685	426	isolate187	1050	kmer	72.08	needleman	1	426	257	682	426	0	0	0	93.43
Otu0686	426	isolate188	1005	kmer	79.00	needleman	1	426	260	685	426	0	0	0	95.77
Otu0687	425	isolate187	1050	kmer	78.23	needleman	1	425	257	682	426	1	0	0	96.71
Otu0688	424	isolate187	1050	kmer	82.01	needleman	1	424	257	682	426	2	0	0	96.71
Otu0689	426	isolate187	1050	kmer	82.82	needleman	1	426	257	682	427	1	1	1	95.08
Otu0690	426	isolate187	1050	kmer	78.04	needleman	1	426	257	682	426	0	0	0	94.13
Otu0691	426	isolate191	965	kmer	67.54	needleman	1	426	260	685	427	1	1	0	94.38
Otu0692	426	isolate188	1005	kmer	68.74	needleman	1	426	260	685	426	0	0	0	91.55
Otu0693	426	isolate193	955	kmer	61.58	needleman	1	426	258	683	426	0	0	0	90.14
Otu0694	426	isolate187	1050	kmer	76.85	needleman	1	426	257	682	426	0	0	0	95.77
Otu0695	425	isolate187	1050	kmer	83.25	needleman	1	425	257	682	426	1	0	0	96.48
Otu0696	425	isolate187	1050	kmer	85.41	needleman	1	425	257	682	426	1	0	0	98.12
Otu0697	426	isolate193	955	kmer	66.83	needleman	1	426	258	683	426	0	0	0	90.85
Otu0698	425	isolate193	955	kmer	64.59	needleman	1	425	258	683	426	1	0	0	89.20
Otu0699	425	isolate187	1050	kmer	84.21	needleman	1	425	257	682	426	1	0	0	96.48
Otu0700	426	isolate193	955	kmer	54.18	needleman	1	426	258	683	426	0	0	0	87.32
Otu0701	425	isolate187	1050	kmer	84.69	needleman	1	425	257	682	426	1	0	0	96.24
Otu0702	425	isolate193	955	kmer	62.20	needleman	1	425	258	683	426	1	0	0	89.91
Otu0703	426	isolate188	1005	kmer	84.49	needleman	1	426	260	685	426	0	0	0	97.89
Otu0704	426	isolate187	1050	kmer	80.43	needleman	1	426	257	682	426	0	0	0	96.24
Otu0705	426	isolate187	1050	kmer	75.66	needleman	1	426	257	682	427	1	1	0	95.32
Otu0706	408	isolate187	1050	kmer	66.83	needleman	1	408	257	682	426	18	0	0	87.79
Otu0707	426	isolate187	1050	kmer	70.17	needleman	1	426	257	682	426	0	0	0	94.60
Otu0708	426	isolate187	1050	kmer	84.25	needleman	1	426	257	682	426	0	0	0	97.18
Otu0709	426	isolate187	1050	kmer	82.10	needleman	1	426	257	682	426	0	0	0	96.24
Otu0710	426	isolate187	1050	kmer	52.74	needleman	1	426	257	682	428	2	2	0	85.28
Otu0711	426	isolate188	1005	kmer	74.70	needleman	1	426	260	685	426	0	0	0	95.07
Otu0712	425	isolate187	1050	kmer	75.36	needleman	1	425	257	682	426	1	0	0	93.19
Otu0713	425	isolate187	1050	kmer	84.21	needleman	1	425	257	682	426	1	0	0	96.48
Otu0714	410	isolate194	854	kmer	71.71	needleman	1	410	258	683	426	16	0	0	88.50
Otu0715	425	isolate187	1050	kmer	77.75	needleman	1	425	257	682	426	1	0	0	94.84
Otu0716	426	isolate187	1050	kmer	69.21	needleman	1	426	257	682	426	0	0	0	93.43
Otu0717	426	isolate187	1050	kmer	77.33	needleman	1	426	257	682	427	1	1	0	96.02
Otu0718	425	isolate187	1050	kmer	86.12	needleman	1	425	257	682	426	1	0	0	98.12
Otu0719	425	isolate187	1050	kmer	80.62	needleman	1	425	257	682	426	1	0	0	95.31
Otu0720	426	isolate193	955	kmer	77.09	needleman	1	426	258	683	426	0	0	0	93.19
Otu0721	425	isolate187	1050	kmer	79.90	needleman	1	425	257	682	426	1	0	0	95.31
Otu0722	426	isolate187	1050	kmer	72.32	needleman	1	426	257	682	426	0	0	0	93.19
Otu0723	426	isolate193	955	kmer	81.15	needleman	1	426	258	683	426	0	0	0	95.54
Otu0724	426	isolate187	1050	kmer	74.46	needleman	1	426	257	682	426	0	0	0	96.71
Otu0725	426	isolate194	854	kmer	73.27	needleman	1	426	258	683	426	0	0	0	94.60
Otu0726	408	isolate187	1050	kmer	78.55	needleman	1	408	257	682	426	18	0	0	89.67
Otu0727	426	isolate188	1005	kmer	77.57	needleman	1	426	260	685	426	0	0	0	95.31
Otu0728	426	isolate187	1050	kmer	78.76	needleman	1	426	257	682	426	0	0	0	96.24
Otu0729	426	isolate187	1050	kmer	78.76	needleman	1	426	257	682	426	0	0	0	96.95
Otu0730	425	isolate187	1050	kmer	81.34	needleman	1	425	257	682	426	1	0	0	96.71
Otu0731	426	isolate187	1050	kmer	66.83	needleman	1	426	257	682	426	0	0	0	93.66
Otu0732	426	isolate187	1050	kmer	73.75	needleman	1	426	257	682	426	0	0	0	95.54
Otu0733	426	isolate187	1050	kmer	69.93	needleman	1	426	257	682	426	0	0	0	92.72
Otu0734	426	isolate187	1050	kmer	81.62	needleman	1	426	257	682	426	0	0	0	96.95
Otu0735	425	isolate193	955	kmer	67.94	needleman	1	425	258	683	426	1	0	0	90.85
Otu0736	426	isolate187	1050	kmer	69.69	needleman	1	426	257	682	426	0	0	0	94.37
Otu0737	426	isolate194	854	kmer	69.93	needleman	1	426	258	683	428	2	2	0	91.12
Otu0738	426	isolate187	1050	kmer	81.15	needleman	1	426	257	682	426	0	0	0	96.95
Otu0739	424	isolate187	1050	kmer	76.98	needleman	1	424	257	682	426	2	0	0	96.01
Otu0740	425	isolate187	1050	kmer	73.92	needleman	1	425	257	682	426	1	0	0	95.07
Otu0741	426	isolate187	1050	kmer	77.57	needleman	1	426	257	682	426	0	0	0	96.24
Otu0742	425	isolate187	1050	kmer	64.83	needleman	1	425	257	682	426	1	0	0	90.85
Otu0743	426	isolate187	1050	kmer	84.49	needleman	1	426	257	682	426	0	0	0	96.71
Otu0744	425	isolate187	1050	kmer	65.55	needleman	1	425	257	682	426	1	0	0	93.66
Otu0745	426	isolate194	854	kmer	72.79	needleman	1	426	258	683	426	0	0	0	93.90
Otu0746	426	isolate187	1050	kmer	80.43	needleman	1	426	257	682	426	0	0	0	96.71
Otu0747	426	isolate187	1050	kmer	79.95	needleman	1	426	257	682	426	0	0	0	96.01
Otu0748	424	isolate188	1005	kmer	68.11	needleman	1	424	260	685	426	2	0	0	91.55
Otu0749	425	isolate187	1050	kmer	69.62	needleman	1	425	257	682	426	1	0	0	93.66
Otu0750	426	isolate187	1050	kmer	61.58	needleman	1	426	257	682	426	0	0	0	93.90
Otu0751	425	isolate187	1050	kmer	74.88	needleman	1	425	257	682	426	1	0	0	96.24
Otu0752	426	isolate187	1050	kmer	72.55	needleman	1	426	257	682	426	0	0	0	96.24
Otu0753	426	isolate187	1050	kmer	74.22	needleman	1	426	257	682	426	0	0	0	95.31
Otu0754	426	isolate187	1050	kmer	79.24	needleman	1	426	257	682	427	1	1	0	96.96
Otu0755	426	isolate187	1050	kmer	84.73	needleman	1	426	257	682	426	0	0	0	97.89
Otu0756	426	isolate187	1050	kmer	82.10	needleman	1	426	257	682	426	0	0	0	97.18
Otu0757	426	isolate187	1050	kmer	81.38	needleman	1	426	257	682	426	0	0	0	97.18
Otu0758	426	isolate187	1050	kmer	85.92	needleman	1	426	257	682	426	0	0	0	97.89
Otu0759	426	isolate187	1050	kmer	85.44	needleman	1	426	257	682	426	0	0	0	97.89
Otu0760	426	isolate187	1050	kmer	83.29	needleman	1	426	257	682	426	0	0	0	97.89
Otu0761	426	isolate187	1050	kmer	84.01	needleman	1	426	257	682	426	0	0	0	97.89
Otu0762	426	isolate187	1050	kmer	88.07	needleman	1	426	257	682	426	0	0	0	98.12
Otu0763	426	isolate187	1050	kmer	85.20	needleman	1	426	257	682	426	0	0	0	97.89
Otu0764	426	isolate187	1050	kmer	83.05	needleman	1	426	257	682	426	0	0	0	97.42
Otu0765	426	isolate187	1050	kmer	85.68	needleman	1	426	257	682	426	0	0	0	97.89
Otu0766	426	isolate193	955	kmer	82.58	needleman	1	426	258	683	426	0	0	0	97.65
Otu0767	426	isolate187	1050	kmer	86.63	needleman	1	426	257	682	426	0	0	0	98.12
Otu0768	426	isolate187	1050	kmer	83.05	needleman	1	426	257	682	426	0	0	0	97.65
Otu0769	426	isolate187	1050	kmer	83.77	needleman	1	426	257	682	426	0	0	0	97.89
Otu0770	426	isolate187	1050	kmer	84.73	needleman	1	426	257	682	426	0	0	0	97.89
Otu0771	426	isolate187	1050	kmer	84.96	needleman	1	426	257	682	426	0	0	0	98.12
Otu0772	425	isolate187	1050	kmer	88.04	needleman	1	425	257	682	426	1	0	0	98.12
Otu0773	426	isolate187	1050	kmer	84.25	needleman	1	426	257	682	426	0	0	0	96.24
Otu0774	426	isolate187	1050	kmer	83.05	needleman	1	426	257	682	426	0	0	0	97.89
Otu0775	426	isolate188	1005	kmer	87.11	needleman	1	426	260	685	426	0	0	0	98.12
Otu0776	426	isolate187	1050	kmer	86.40	needleman	1	426	257	682	426	0	0	0	97.89
Otu0777	426	isolate187	1050	kmer	81.15	needleman	1	426	257	682	426	0	0	0	97.42
Otu0778	426	isolate194	854	kmer	87.35	needleman	1	426	258	683	426	0	0	0	98.12
Otu0779	426	isolate187	1050	kmer	86.63	needleman	1	426	257	682	426	0	0	0	98.36
Otu0780	426	isolate187	1050	kmer	84.73	needleman	1	426	257	682	426	0	0	0	98.12
Otu0781	426	isolate187	1050	kmer	87.59	needleman	1	426	257	682	426	0	0	0	97.89
Otu0782	426	isolate187	1050	kmer	85.44	needleman	1	426	257	682	426	0	0	0	97.89
Otu0783	425	isolate187	1050	kmer	89.23	needleman	1	425	257	682	426	1	0	0	96.48
Otu0784	424	isolate187	1050	kmer	81.29	needleman	1	424	257	682	426	2	0	0	96.01
Otu0785	426	isolate187	1050	kmer	85.20	needleman	1	426	257	682	426	0	0	0	98.12
Otu0786	426	isolate193	955	kmer	89.50	needleman	1	426	258	683	426	0	0	0	98.36
Otu0787	426	isolate187	1050	kmer	85.92	needleman	1	426	257	682	426	0	0	0	97.89
Otu0788	426	isolate187	1050	kmer	85.20	needleman	1	426	257	682	426	0	0	0	97.89
Otu0789	425	isolate187	1050	kmer	88.04	needleman	1	425	257	682	426	1	0	0	97.89
Otu0790	425	isolate187	1050	kmer	83.97	needleman	1	425	257	682	426	1	0	0	97.42
Otu0791	426	isolate187	1050	kmer	88.54	needleman	1	426	257	682	426	0	0	0	98.12
Otu0792	426	isolate187	1050	kmer	84.49	needleman	1	426	257	682	426	0	0	0	97.89
Otu0793	425	isolate194	854	kmer	88.04	needleman	1	425	258	683	426	1	0	0	97.65
Otu0794	426	isolate187	1050	kmer	82.34	needleman	1	426	257	682	426	0	0	0	97.65
Otu0795	426	isolate187	1050	kmer	81.86	needleman	1	426	257	682	426	0	0	0	97.18
Otu0796	426	isolate187	1050	kmer	87.59	needleman	1	426	257	682	426	0	0	0	98.12
Otu0797	424	isolate188	1005	kmer	85.85	needleman	1	424	260	685	426	2	0	0	97.89
Otu0798	426	isolate187	1050	kmer	84.73	needleman	1	426	257	682	426	0	0	0	98.12
Otu0799	426	isolate187	1050	kmer	80.43	needleman	1	426	257	682	426	0	0	0	97.42
Otu0800	426	isolate187	1050	kmer	84.49	needleman	1	426	257	682	426	0	0	0	97.89
Otu0801	426	isolate187	1050	kmer	84.01	needleman	1	426	257	682	426	0	0	0	97.89
Otu0802	426	isolate187	1050	kmer	79.71	needleman	1	426	257	682	426	0	0	0	96.24
Otu0803	426	isolate187	1050	kmer	77.80	needleman	1	426	257	682	426	0	0	0	96.48
Otu0804	426	isolate194	854	kmer	68.97	needleman	1	426	258	683	427	1	1	0	91.33
Otu0805	426	isolate187	1050	kmer	90.45	needleman	1	426	257	682	426	0	0	0	96.01
Otu0806	425	isolate187	1050	kmer	72.49	needleman	1	425	257	682	426	1	0	0	96.01
Otu0807	425	isolate187	1050	kmer	82.78	needleman	1	425	257	682	426	1	0	0	96.71
Otu0808	426	isolate187	1050	kmer	81.38	needleman	1	426	257	682	426	0	0	0	96.71
Otu0809	426	isolate187	1050	kmer	84.96	needleman	1	426	257	682	426	0	0	0	98.12
Otu0810	426	isolate187	1050	kmer	83.77	needleman	1	426	257	682	426	0	0	0	97.65
Otu0811	426	isolate187	1050	kmer	86.16	needleman	1	426	257	682	426	0	0	0	97.89
Otu0812	426	isolate187	1050	kmer	86.87	needleman	1	426	257	682	426	0	0	0	98.12
Otu0813	426	isolate187	1050	kmer	81.15	needleman	1	426	257	682	426	0	0	0	96.95
Otu0814	426	isolate187	1050	kmer	84.73	needleman	1	426	257	682	426	0	0	0	97.89
Otu0815	425	isolate187	1050	kmer	79.67	needleman	1	425	257	682	426	1	0	0	97.18
Otu0816	426	isolate187	1050	kmer	87.11	needleman	1	426	257	682	426	0	0	0	98.12
Otu0817	425	isolate187	1050	kmer	82.06	needleman	1	425	257	682	426	1	0	0	97.42
Otu0818	426	isolate187	1050	kmer	86.87	needleman	1	426	257	682	427	1	1	0	96.72
Otu0819	426	isolate187	1050	kmer	84.96	needleman	1	426	257	682	426	0	0	0	97.89
Otu0820	426	isolate187	1050	kmer	84.01	needleman	1	426	257	682	426	0	0	0	97.65
Otu0821	426	isolate193	955	kmer	86.16	needleman	1	426	258	683	426	0	0	0	98.12
Otu0822	426	isolate187	1050	kmer	84.96	needleman	1	426	257	682	426	0	0	0	97.89
Otu0823	426	isolate187	1050	kmer	87.59	needleman	1	426	257	682	426	0	0	0	97.89
Otu0824	426	isolate187	1050	kmer	84.01	needleman	1	426	257	682	426	0	0	0	97.42
Otu0825	426	isolate187	1050	kmer	85.68	needleman	1	426	257	682	426	0	0	0	98.12
Otu0826	421	isolate186	1271	kmer	25.85	needleman	1	421	279	701	423	2	0	0	74.94
Otu0827	421	isolate186	1271	kmer	27.54	needleman	1	421	279	701	423	2	0	0	77.54
Otu0828	421	isolate186	1271	kmer	22.71	needleman	1	421	279	701	423	2	0	0	72.58
Otu0829	421	isolate186	1271	kmer	28.99	needleman	1	421	279	701	423	2	0	0	75.18
Otu0830	429	isolate186	1271	kmer	18.01	needleman	1	429	276	701	433	4	7	3	68.59
Otu0831	421	isolate185	1286	kmer	21.26	needleman	1	421	294	715	422	1	0	0	73.22
Otu0832	420	isolate193	955	kmer	25.18	needleman	1	420	258	683	427	7	1	1	74.00
Otu0833	421	isolate186	1271	kmer	23.67	needleman	1	421	279	701	423	2	0	0	73.52
Otu0834	421	isolate185	1286	kmer	28.26	needleman	1	421	294	715	422	1	0	0	77.25
Otu0835	401	isolate200	1091	kmer	28.43	needleman	1	401	273	674	402	1	0	0	78.11
Otu0836	404	isolate198	965	kmer	32.49	needleman	1	404	275	675	404	0	3	0	82.92
Otu0837	403	isolate200	1091	kmer	37.63	needleman	1	403	273	674	405	2	3	0	82.22
Otu0838	423	isolate206	1033	kmer	42.55	needleman	1	423	242	666	425	2	0	0	84.47
Otu0839	404	isolate200	1091	kmer	25.69	needleman	1	404	273	674	406	2	4	0	79.06
Otu0840	403	isolate200	1091	kmer	22.98	needleman	1	403	273	674	406	3	4	0	79.06
Otu0841	403	isolate206	1033	kmer	23.99	needleman	1	403	257	666	412	9	2	1	75.00
Otu0842	402	isolate187	1050	kmer	20.76	needleman	1	402	283	682	404	2	4	1	63.86
Otu0843	401	isolate198	965	kmer	28.93	needleman	1	401	275	675	401	0	0	0	81.05
Otu0844	425	isolate187	1050	kmer	83.97	needleman	1	425	257	682	426	1	0	0	96.95
Otu0845	426	isolate187	1050	kmer	85.20	needleman	1	426	257	682	426	0	0	0	96.24
Otu0846	426	isolate187	1050	kmer	77.80	needleman	1	426	257	682	426	0	0	0	96.95
Otu0847	426	isolate187	1050	kmer	70.64	needleman	1	426	257	682	426	0	0	0	92.96
Otu0848	424	isolate187	1050	kmer	79.62	needleman	1	424	257	682	426	2	0	0	96.24
Otu0849	426	isolate193	955	kmer	73.27	needleman	1	426	258	683	426	0	0	0	95.54
Otu0850	426	isolate187	1050	kmer	67.54	needleman	1	426	257	682	427	1	1	0	92.51
Otu0851	426	isolate187	1050	kmer	69.21	needleman	1	426	257	682	426	0	0	0	92.49
Otu0852	426	isolate194	854	kmer	72.32	needleman	1	426	258	683	426	0	0	0	95.54
Otu0853	401	isolate198	965	kmer	25.89	needleman	1	401	275	675	401	0	0	0	81.55
Otu0854	406	isolate198	965	kmer	36.34	needleman	1	406	275	675	407	1	6	0	84.52
Otu0855	426	isolate187	1050	kmer	33.89	needleman	1	426	257	682	426	0	0	0	81.46
Otu0856	426	isolate193	955	kmer	32.22	needleman	1	426	258	683	426	0	0	0	82.63
Otu0857	426	isolate187	1050	kmer	38.66	needleman	1	426	257	682	426	0	0	0	84.04
Otu0858	426	isolate187	1050	kmer	47.73	needleman	1	426	257	682	426	0	0	0	88.73
Otu0859	421	isolate198	965	kmer	22.46	needleman	1	421	253	675	423	2	0	0	65.48
Otu0860	420	isolate186	1271	kmer	23.49	needleman	1	420	279	701	423	3	0	0	75.41
Otu0861	401	isolate198	965	kmer	30.46	needleman	1	401	275	675	401	0	0	0	79.30
Otu0862	400	isolate187	1050	kmer	46.31	needleman	1	400	283	682	400	0	0	0	86.75
Otu0863	426	isolate193	955	kmer	65.16	needleman	1	426	258	683	426	0	0	0	91.08
Otu0864	403	isolate187	1050	kmer	11.62	needleman	1	403	279	682	405	2	1	1	60.74
Otu0865	423	isolate206	1033	kmer	41.11	needleman	1	423	242	666	425	2	0	0	84.00
Otu0866	401	isolate200	1091	kmer	29.95	needleman	1	401	273	674	402	1	0	0	82.84
Otu0867	426	isolate193	955	kmer	43.20	needleman	1	426	258	683	426	0	0	0	86.85
Otu0868	402	isolate198	965	kmer	17.97	needleman	1	402	275	675	402	0	1	0	71.39
Otu0869	426	isolate188	1005	kmer	35.08	needleman	1	426	260	685	427	1	1	0	81.50
Otu0870	404	isolate200	1091	kmer	23.43	needleman	1	404	273	674	405	1	3	1	76.54
Otu0871	426	isolate187	1050	kmer	46.54	needleman	1	426	257	682	426	0	0	0	87.09
Otu0872	426	isolate187	1050	kmer	39.62	needleman	1	426	257	682	426	0	0	0	84.98
Otu0873	402	isolate181	1036	kmer	20.76	needleman	1	402	251	652	402	0	0	0	72.64
Otu0874	401	isolate198	965	kmer	25.63	needleman	1	401	275	675	402	1	1	0	77.36
Otu0875	402	isolate194	854	kmer	18.99	needleman	1	402	280	683	405	3	1	0	68.15
Otu0876	401	isolate181	1036	kmer	24.62	needleman	1	401	251	652	402	1	0	0	77.86
Otu0877	426	isolate193	955	kmer	27.45	needleman	1	426	258	683	426	0	0	0	79.34
Otu0878	425	isolate202	1087	kmer	27.99	needleman	1	425	251	652	425	0	23	4	78.12
Otu0879	414	isolate198	965	kmer	27.03	needleman	1	414	275	675	414	0	13	1	79.47
Otu0880	426	isolate187	1050	kmer	55.13	needleman	1	426	257	682	426	0	0	0	90.38
Otu0881	401	isolate188	1005	kmer	28.17	needleman	1	401	289	685	401	0	4	1	70.82
Otu0882	401	isolate198	965	kmer	32.74	needleman	1	401	275	675	401	0	0	0	83.79
Otu0883	421	isolate186	1271	kmer	27.78	needleman	1	421	279	701	423	2	0	0	78.96
Otu0884	420	isolate186	1271	kmer	23.49	needleman	1	420	279	701	423	3	0	0	76.83
Otu0885	401	isolate198	965	kmer	27.16	needleman	1	401	275	675	401	0	0	0	81.80
Otu0886	416	isolate200	1091	kmer	26.65	needleman	1	416	273	674	417	1	15	2	75.30
Otu0887	416	isolate200	1091	kmer	27.87	needleman	1	416	273	674	417	1	15	2	75.78
Otu0888	426	isolate191	965	kmer	27.45	needleman	1	426	260	685	426	0	0	0	81.46
Otu0889	426	isolate187	1050	kmer	78.04	needleman	1	426	257	682	427	1	1	0	96.25
Otu0890	425	isolate187	1050	kmer	63.64	needleman	1	425	257	682	426	1	0	0	93.90
Otu0891	426	isolate193	955	kmer	33.17	needleman	1	426	258	683	426	0	0	0	84.74
Otu0892	426	isolate187	1050	kmer	32.46	needleman	1	426	257	682	426	0	0	0	82.16
Otu0893	425	isolate187	1050	kmer	26.56	needleman	1	425	257	682	426	1	0	0	79.11
Otu0894	426	isolate187	1050	kmer	37.23	needleman	1	426	257	682	426	0	0	0	85.45
Otu0895	426	isolate193	955	kmer	29.83	needleman	1	426	258	683	426	0	0	0	81.92
Otu0896	426	isolate193	955	kmer	32.94	needleman	1	426	258	683	426	0	0	0	84.51
Otu0897	426	isolate187	1050	kmer	62.29	needleman	1	426	257	682	426	0	0	0	85.92
Otu0898	426	isolate187	1050	kmer	76.37	needleman	1	426	257	682	426	0	0	0	94.60
Otu0899	426	isolate194	854	kmer	67.78	needleman	1	426	258	683	428	2	2	1	91.59
Otu0900	426	isolate187	1050	kmer	74.22	needleman	1	426	257	682	426	0	0	0	93.90
Otu0901	426	isolate188	1005	kmer	69.69	needleman	1	426	260	685	426	0	0	0	89.20
Otu0902	421	isolate187	1050	kmer	68.36	needleman	1	421	257	682	427	6	1	0	87.59
Otu0903	426	isolate187	1050	kmer	76.37	needleman	1	426	257	682	426	0	0	0	94.60
Otu0904	426	isolate188	1005	kmer	80.67	needleman	1	426	260	685	426	0	0	0	96.71
Otu0905	426	isolate187	1050	kmer	78.52	needleman	1	426	257	682	426	0	0	0	96.48
Otu0906	426	isolate187	1050	kmer	73.03	needleman	1	426	257	682	426	0	0	0	95.07
Otu0907	426	isolate188	1005	kmer	62.53	needleman	1	426	260	685	426	0	0	0	90.61
Otu0908	426	isolate194	854	kmer	64.44	needleman	1	426	258	683	430	4	4	1	90.47
Otu0909	425	isolate187	1050	kmer	73.44	needleman	1	425	257	682	426	1	0	0	94.60
Otu0910	426	isolate187	1050	kmer	79.47	needleman	1	426	257	682	426	0	0	0	96.71
Otu0911	426	isolate193	955	kmer	73.75	needleman	1	426	258	683	426	0	0	0	95.31
Otu0912	425	isolate192	1049	kmer	65.79	needleman	1	425	264	689	426	1	0	0	91.08
Otu0913	426	isolate193	955	kmer	70.17	needleman	1	426	258	683	426	0	0	0	92.72
Otu0914	426	isolate187	1050	kmer	80.43	needleman	1	426	257	682	426	0	0	0	95.07
Otu0915	426	isolate187	1050	kmer	80.19	needleman	1	426	257	682	426	0	0	0	96.71
Otu0916	426	isolate187	1050	kmer	80.91	needleman	1	426	257	682	426	0	0	0	96.95
Otu0917	426	isolate187	1050	kmer	80.43	needleman	1	426	257	682	426	0	0	0	96.71
Otu0918	426	isolate187	1050	kmer	83.77	needleman	1	426	257	682	426	0	0	0	96.95
Otu0919	425	isolate187	1050	kmer	82.06	needleman	1	425	257	682	426	1	0	0	94.60
Otu0920	426	isolate187	1050	kmer	80.43	needleman	1	426	257	682	426	0	0	0	96.95
Otu0921	426	isolate187	1050	kmer	72.55	needleman	1	426	257	682	426	0	0	0	95.54
Otu0922	426	isolate187	1050	kmer	81.86	needleman	1	426	257	682	426	0	0	0	95.54
Otu0923	426	isolate194	854	kmer	73.03	needleman	1	426	258	683	427	1	1	0	92.97
Otu0924	426	isolate187	1050	kmer	76.61	needleman	1	426	257	682	426	0	0	0	96.71
Otu0925	425	isolate187	1050	kmer	89.71	needleman	1	425	257	682	426	1	0	0	96.71
Otu0926	426	isolate187	1050	kmer	81.15	needleman	1	426	257	682	426	0	0	0	96.95
Otu0927	426	isolate187	1050	kmer	73.51	needleman	1	426	257	682	426	0	0	0	94.60
Otu0928	426	isolate187	1050	kmer	63.01	needleman	1	426	257	682	427	1	1	0	87.59
Otu0929	426	isolate187	1050	kmer	75.89	needleman	1	426	257	682	426	0	0	0	95.31
Otu0930	426	isolate187	1050	kmer	71.36	needleman	1	426	257	682	426	0	0	0	93.43
Otu0931	426	isolate193	955	kmer	69.45	needleman	1	426	258	683	426	0	0	0	92.96
Otu0932	410	isolate188	1005	kmer	67.49	needleman	1	410	260	685	426	16	0	0	88.03
Otu0933	426	isolate187	1050	kmer	78.04	needleman	1	426	257	682	426	0	0	0	96.95
Otu0934	425	isolate187	1050	kmer	71.77	needleman	1	425	257	682	426	1	0	0	95.54
Otu0935	426	isolate187	1050	kmer	77.80	needleman	1	426	257	682	426	0	0	0	96.48
Otu0936	426	isolate187	1050	kmer	71.60	needleman	1	426	257	682	426	0	0	0	95.54
Otu0937	424	isolate188	1005	kmer	68.59	needleman	1	424	260	685	426	2	0	0	94.37
Otu0938	426	isolate187	1050	kmer	81.38	needleman	1	426	257	682	426	0	0	0	96.95
Otu0939	426	isolate187	1050	kmer	82.82	needleman	1	426	257	682	426	0	0	0	96.48
Otu0940	426	isolate187	1050	kmer	73.03	needleman	1	426	257	682	426	0	0	0	96.24
Otu0941	425	isolate194	854	kmer	77.51	needleman	1	425	258	683	426	1	0	0	96.95
Otu0942	425	isolate187	1050	kmer	82.06	needleman	1	425	257	682	426	1	0	0	96.24
Otu0943	426	isolate193	955	kmer	73.27	needleman	1	426	258	683	426	0	0	0	91.55
Otu0944	426	isolate187	1050	kmer	71.36	needleman	1	426	257	682	426	0	0	0	96.01
Otu0945	426	isolate187	1050	kmer	80.67	needleman	1	426	257	682	426	0	0	0	96.71
Otu0946	426	isolate194	854	kmer	71.36	needleman	1	426	258	683	427	1	1	1	91.80
Otu0947	426	isolate187	1050	kmer	81.15	needleman	1	426	257	682	426	0	0	0	94.84
Otu0948	425	isolate188	1005	kmer	75.12	needleman	1	425	260	685	426	1	0	0	95.77
Otu0949	426	isolate187	1050	kmer	80.43	needleman	1	426	257	682	426	0	0	0	96.24
Otu0950	426	isolate187	1050	kmer	86.40	needleman	1	426	257	682	426	0	0	0	98.12
Otu0951	426	isolate187	1050	kmer	72.55	needleman	1	426	257	682	426	0	0	0	95.77
Otu0952	426	isolate188	1005	kmer	77.33	needleman	1	426	260	685	426	0	0	0	96.24
Otu0953	426	isolate193	955	kmer	63.48	needleman	1	426	258	683	426	0	0	0	88.50
Otu0954	424	isolate187	1050	kmer	82.73	needleman	1	424	257	682	426	2	0	0	97.42
Otu0955	426	isolate187	1050	kmer	82.58	needleman	1	426	257	682	426	0	0	0	97.65
Otu0956	426	isolate187	1050	kmer	87.35	needleman	1	426	257	682	426	0	0	0	97.89
Otu0957	426	isolate187	1050	kmer	83.77	needleman	1	426	257	682	426	0	0	0	97.42
Otu0958	426	isolate187	1050	kmer	84.49	needleman	1	426	257	682	426	0	0	0	97.65
Otu0959	426	isolate187	1050	kmer	85.20	needleman	1	426	257	682	426	0	0	0	97.18
Otu0960	425	isolate187	1050	kmer	84.69	needleman	1	425	257	682	426	1	0	0	97.42
Otu0961	426	isolate187	1050	kmer	87.59	needleman	1	426	257	682	426	0	0	0	97.89
Otu0962	426	isolate187	1050	kmer	88.07	needleman	1	426	257	682	427	1	1	0	97.89
Otu0963	426	isolate187	1050	kmer	78.52	needleman	1	426	257	682	426	0	0	0	97.18
Otu0964	426	isolate187	1050	kmer	77.57	needleman	1	426	257	682	426	0	0	0	96.95
Otu0965	426	isolate187	1050	kmer	70.41	needleman	1	426	257	682	426	0	0	0	95.07
Otu0966	426	isolate187	1050	kmer	77.57	needleman	1	426	257	682	426	0	0	0	96.48
Otu0967	425	isolate187	1050	kmer	81.82	needleman	1	425	257	682	426	1	0	0	96.95
Otu0968	426	isolate187	1050	kmer	88.07	needleman	1	426	257	682	426	0	0	0	98.12
Otu0969	426	isolate187	1050	kmer	86.40	needleman	1	426	257	682	426	0	0	0	97.42
Otu0970	426	isolate187	1050	kmer	84.96	needleman	1	426	257	682	426	0	0	0	97.89
Otu0971	426	isolate188	1005	kmer	87.35	needleman	1	426	260	685	426	0	0	0	97.65
Otu0972	426	isolate194	854	kmer	84.25	needleman	1	426	258	683	426	0	0	0	97.89
Otu0973	426	isolate187	1050	kmer	81.62	needleman	1	426	257	682	426	0	0	0	97.65
Otu0974	426	isolate187	1050	kmer	81.86	needleman	1	426	257	682	426	0	0	0	97.18
Otu0975	426	isolate187	1050	kmer	79.00	needleman	1	426	257	682	426	0	0	0	96.48
Otu0976	426	isolate187	1050	kmer	84.49	needleman	1	426	257	682	426	0	0	0	97.89
Otu0977	426	isolate187	1050	kmer	76.13	needleman	1	426	257	682	426	0	0	0	96.48
Otu0978	426	isolate193	955	kmer	69.21	needleman	1	426	258	683	426	0	0	0	90.61
Otu0979	426	isolate187	1050	kmer	69.93	needleman	1	426	257	682	426	0	0	0	92.72
Otu0980	426	isolate188	1005	kmer	87.35	needleman	1	426	260	685	426	0	0	0	97.89
Otu0981	426	isolate187	1050	kmer	80.43	needleman	1	426	257	682	426	0	0	0	96.24
Otu0982	426	isolate187	1050	kmer	79.95	needleman	1	426	257	682	426	0	0	0	96.24
Otu0983	424	isolate187	1050	kmer	82.25	needleman	1	424	257	682	426	2	0	0	95.77
Otu0984	426	isolate187	1050	kmer	75.42	needleman	1	426	257	682	426	0	0	0	95.54
Otu0985	425	isolate187	1050	kmer	81.58	needleman	1	425	257	682	426	1	0	0	97.18
Otu0986	425	isolate193	955	kmer	85.41	needleman	1	425	258	683	426	1	0	0	97.89
Otu0987	410	isolate194	854	kmer	75.93	needleman	1	410	258	683	426	16	0	0	89.20
Otu0988	426	isolate187	1050	kmer	84.96	needleman	1	426	257	682	426	0	0	0	97.65
Otu0989	426	isolate187	1050	kmer	82.10	needleman	1	426	257	682	426	0	0	0	97.18
Otu0990	426	isolate187	1050	kmer	81.15	needleman	1	426	257	682	426	0	0	0	97.18
Otu0991	426	isolate187	1050	kmer	84.25	needleman	1	426	257	682	426	0	0	0	97.18
Otu0992	425	isolate187	1050	kmer	87.32	needleman	1	425	257	682	426	1	0	0	97.65
Otu0993	426	isolate187	1050	kmer	78.04	needleman	1	426	257	682	426	0	0	0	96.95
Otu0994	426	isolate187	1050	kmer	74.22	needleman	1	426	257	682	426	0	0	0	94.60
Otu0995	425	isolate187	1050	kmer	84.69	needleman	1	425	257	682	426	1	0	0	97.42
Otu0996	426	isolate187	1050	kmer	82.58	needleman	1	426	257	682	426	0	0	0	97.18
Otu0997	425	isolate187	1050	kmer	83.01	needleman	1	425	257	682	426	1	0	0	97.18
Otu0998	426	isolate187	1050	kmer	83.05	needleman	1	426	257	682	426	0	0	0	97.42
Otu0999	426	isolate187	1050	kmer	85.68	needleman	1	426	257	682	426	0	0	0	98.12
Otu1000	425	isolate194	854	kmer	88.76	needleman	1	425	258	683	426	1	0	0	98.12
Otu1001	425	isolate187	1050	kmer	82.78	needleman	1	425	257	682	426	1	0	0	97.18
Otu1002	426	isolate187	1050	kmer	85.20	needleman	1	426	257	682	426	0	0	0	97.65
Otu1003	426	isolate187	1050	kmer	84.49	needleman	1	426	257	682	426	0	0	0	97.89
Otu1004	426	isolate187	1050	kmer	80.67	needleman	1	426	257	682	426	0	0	0	97.42
Otu1005	426	isolate188	1005	kmer	81.62	needleman	1	426	260	685	426	0	0	0	97.42
Otu1006	426	isolate187	1050	kmer	86.40	needleman	1	426	257	682	426	0	0	0	98.12
Otu1007	425	isolate187	1050	kmer	84.93	needleman	1	425	257	682	426	1	0	0	97.65
Otu1008	425	isolate187	1050	kmer	78.95	needleman	1	425	257	682	426	1	0	0	96.71
Otu1009	426	isolate187	1050	kmer	86.40	needleman	1	426	257	682	426	0	0	0	97.65
Otu1010	425	isolate187	1050	kmer	84.69	needleman	1	425	257	682	426	1	0	0	97.42
Otu1011	426	isolate187	1050	kmer	88.54	needleman	1	426	257	682	426	0	0	0	97.89
Otu1012	426	isolate187	1050	kmer	86.40	needleman	1	426	257	682	426	0	0	0	98.12
Otu1013	426	isolate187	1050	kmer	86.16	needleman	1	426	257	682	426	0	0	0	98.12
Otu1014	426	isolate187	1050	kmer	84.73	needleman	1	426	257	682	426	0	0	0	97.89
Otu1015	426	isolate187	1050	kmer	84.25	needleman	1	426	257	682	426	0	0	0	97.89
Otu1016	426	isolate187	1050	kmer	86.87	needleman	1	426	257	682	426	0	0	0	97.89
Otu1017	426	isolate187	1050	kmer	86.63	needleman	1	426	257	682	426	0	0	0	98.12
Otu1018	426	isolate187	1050	kmer	82.34	needleman	1	426	257	682	426	0	0	0	97.65
Otu1019	426	isolate187	1050	kmer	84.01	needleman	1	426	257	682	426	0	0	0	97.42
Otu1020	426	isolate188	1005	kmer	80.43	needleman	1	426	260	685	426	0	0	0	97.42
Otu1021	426	isolate187	1050	kmer	78.28	needleman	1	426	257	682	426	0	0	0	96.24
Otu1022	426	isolate187	1050	kmer	79.24	needleman	1	426	257	682	426	0	0	0	96.71
Otu1023	426	isolate187	1050	kmer	50.60	needleman	1	426	257	682	426	0	0	0	87.09
Otu1024	425	isolate187	1050	kmer	76.32	needleman	1	425	257	682	426	1	0	0	96.48
Otu1025	425	isolate187	1050	kmer	76.79	needleman	1	425	257	682	427	2	1	0	93.68
Otu1026	425	isolate194	854	kmer	73.21	needleman	1	425	258	683	426	1	0	0	96.01
Otu1027	426	isolate187	1050	kmer	78.76	needleman	1	426	257	682	426	0	0	0	96.01
Otu1028	425	isolate187	1050	kmer	79.67	needleman	1	425	257	682	426	1	0	0	96.01
Otu1029	426	isolate187	1050	kmer	75.89	needleman	1	426	257	682	427	1	1	1	93.91
Otu1030	426	isolate187	1050	kmer	86.16	needleman	1	426	257	682	426	0	0	0	97.65
Otu1031	426	isolate194	854	kmer	74.94	needleman	1	426	258	683	426	0	0	0	95.54
Otu1032	426	isolate187	1050	kmer	86.63	needleman	1	426	257	682	426	0	0	0	98.12
Otu1033	426	isolate187	1050	kmer	80.67	needleman	1	426	257	682	426	0	0	0	97.18
Otu1034	426	isolate188	1005	kmer	82.58	needleman	1	426	260	685	426	0	0	0	96.95
Otu1035	426	isolate187	1050	kmer	84.73	needleman	1	426	257	682	427	1	1	0	97.66
Otu1036	426	isolate187	1050	kmer	82.82	needleman	1	426	257	682	426	0	0	0	97.65
Otu1037	426	isolate187	1050	kmer	87.59	needleman	1	426	257	682	426	0	0	0	97.89
Otu1038	421	isolate186	1271	kmer	25.36	needleman	1	421	279	701	423	2	0	0	78.25
Otu1039	426	isolate198	965	kmer	20.53	needleman	1	426	253	675	426	0	3	0	66.67
Otu1040	426	isolate198	965	kmer	21.00	needleman	1	426	253	675	426	0	3	0	65.73
Otu1041	426	isolate198	965	kmer	25.30	needleman	1	426	253	675	426	0	3	0	69.72
Otu1042	426	isolate198	965	kmer	22.20	needleman	1	426	248	675	429	3	1	0	68.30
Otu1043	426	isolate200	1091	kmer	20.05	needleman	1	426	248	674	428	2	1	0	67.06
Otu1044	421	isolate185	1286	kmer	21.50	needleman	1	421	294	715	422	1	0	0	78.44
Otu1045	421	isolate185	1286	kmer	21.74	needleman	1	421	294	715	422	1	0	0	78.67
Otu1046	421	isolate185	1286	kmer	21.74	needleman	1	421	294	715	422	1	0	0	78.91
Otu1047	426	isolate198	965	kmer	20.29	needleman	1	426	253	675	426	0	3	0	66.90
Otu1048	421	isolate186	1271	kmer	19.57	needleman	1	421	279	701	423	2	0	0	74.70
Otu1049	426	isolate187	1050	kmer	87.35	needleman	1	426	257	682	426	0	0	0	97.89
Otu1050	426	isolate187	1050	kmer	84.73	needleman	1	426	257	682	426	0	0	0	97.89
Otu1051	426	isolate187	1050	kmer	86.40	needleman	1	426	257	682	426	0	0	0	98.12
Otu1052	426	isolate187	1050	kmer	86.87	needleman	1	426	257	682	426	0	0	0	98.12
Otu1053	426	isolate187	1050	kmer	86.16	needleman	1	426	257	682	426	0	0	0	98.12
Otu1054	426	isolate187	1050	kmer	82.82	needleman	1	426	257	682	426	0	0	0	97.42
Otu1055	401	isolate200	1091	kmer	21.32	needleman	1	401	273	674	402	1	0	0	72.64
Otu1056	426	isolate198	965	kmer	21.96	needleman	1	426	248	675	429	3	1	0	68.76
Otu1057	426	isolate198	965	kmer	20.29	needleman	1	426	253	675	426	0	3	0	66.67
Otu1058	426	isolate198	965	kmer	19.09	needleman	1	426	253	675	426	0	3	0	67.61
Otu1059	426	isolate198	965	kmer	25.30	needleman	1	426	253	675	426	0	3	1	69.25
Otu1060	425	isolate198	965	kmer	20.10	needleman	1	425	253	675	427	2	4	0	70.26
Otu1061	426	isolate198	965	kmer	29.36	needleman	1	426	245	675	432	6	1	0	70.83
Otu1062	426	isolate200	1091	kmer	23.15	needleman	1	426	248	674	428	2	1	0	67.06
Otu1063	425	isolate200	1091	kmer	23.68	needleman	1	425	248	674	427	2	0	0	64.87
Otu1064	426	isolate198	965	kmer	29.12	needleman	1	426	253	675	426	0	3	1	69.95
Otu1065	426	isolate194	854	kmer	87.35	needleman	1	426	258	683	426	0	0	0	97.89
Otu1066	426	isolate198	965	kmer	23.63	needleman	1	426	247	675	431	5	2	0	70.77
Otu1067	426	isolate200	1091	kmer	23.15	needleman	1	426	248	674	429	3	2	0	67.83
Otu1068	426	isolate198	965	kmer	34.13	needleman	1	426	253	675	426	0	3	0	71.60
Otu1069	426	isolate198	965	kmer	20.29	needleman	1	426	250	675	428	2	2	0	68.22
Otu1070	426	isolate198	965	kmer	22.91	needleman	1	426	250	675	427	1	1	0	69.32
Otu1071	426	isolate198	965	kmer	25.78	needleman	1	426	253	675	426	0	3	1	69.01
Otu1072	426	isolate198	965	kmer	23.87	needleman	1	426	253	675	426	0	3	0	69.72
Otu1073	426	isolate200	1091	kmer	21.00	needleman	1	426	248	674	428	2	1	0	67.06
Otu1074	426	isolate187	1050	kmer	84.49	needleman	1	426	257	682	426	0	0	0	97.42
Otu1075	426	isolate194	854	kmer	88.31	needleman	1	426	258	683	426	0	0	0	97.18
Otu1076	426	isolate187	1050	kmer	87.11	needleman	1	426	257	682	426	0	0	0	98.12
Otu1077	426	isolate194	854	kmer	83.05	needleman	1	426	258	683	426	0	0	0	97.65
Otu1078	426	isolate187	1050	kmer	85.44	needleman	1	426	257	682	426	0	0	0	97.89
Otu1079	426	isolate187	1050	kmer	81.62	needleman	1	426	257	682	426	0	0	0	97.65
Otu1080	425	isolate187	1050	kmer	82.06	needleman	1	425	257	682	426	1	0	0	97.42
Otu1081	426	isolate188	1005	kmer	84.01	needleman	1	426	260	685	426	0	0	0	97.65
Otu1082	425	isolate187	1050	kmer	82.54	needleman	1	425	257	682	426	1	0	0	97.65
Otu1083	425	isolate187	1050	kmer	83.25	needleman	1	425	257	682	426	1	0	0	97.65
Otu1084	426	isolate187	1050	kmer	81.38	needleman	1	426	257	682	426	0	0	0	96.95
Otu1085	426	isolate194	854	kmer	86.16	needleman	1	426	258	683	426	0	0	0	96.24
Otu1086	426	isolate187	1050	kmer	82.34	needleman	1	426	257	682	426	0	0	0	97.42
Otu1087	426	isolate193	955	kmer	87.83	needleman	1	426	258	683	426	0	0	0	96.95
Otu1088	426	isolate187	1050	kmer	85.68	needleman	1	426	257	682	426	0	0	0	97.89
Otu1089	425	isolate194	854	kmer	83.97	needleman	1	425	258	683	426	1	0	0	97.42
Otu1090	424	isolate187	1050	kmer	82.73	needleman	1	424	257	682	426	2	0	0	97.42
Otu1091	426	isolate187	1050	kmer	87.11	needleman	1	426	257	682	426	0	0	0	97.89
Otu1092	426	isolate187	1050	kmer	84.96	needleman	1	426	257	682	426	0	0	0	97.89
Otu1093	426	isolate193	955	kmer	82.58	needleman	1	426	258	683	426	0	0	0	97.42
Otu1094	426	isolate187	1050	kmer	79.71	needleman	1	426	257	682	426	0	0	0	97.18
Otu1095	426	isolate187	1050	kmer	83.29	needleman	1	426	257	682	426	0	0	0	97.42
Otu1096	426	isolate187	1050	kmer	87.83	needleman	1	426	257	682	426	0	0	0	97.89
Otu1097	426	isolate187	1050	kmer	87.59	needleman	1	426	257	682	426	0	0	0	97.89
Otu1098	425	isolate187	1050	kmer	71.29	needleman	1	425	257	682	427	2	1	0	91.80
Otu1099	426	isolate187	1050	kmer	85.44	needleman	1	426	257	682	426	0	0	0	97.65
Otu1100	426	isolate187	1050	kmer	87.59	needleman	1	426	257	682	426	0	0	0	97.89
Otu1101	426	isolate187	1050	kmer	87.35	needleman	1	426	257	682	426	0	0	0	97.65
Otu1102	426	isolate187	1050	kmer	83.77	needleman	1	426	257	682	426	0	0	0	97.65
Otu1103	426	isolate187	1050	kmer	87.83	needleman	1	426	257	682	426	0	0	0	97.89
Otu1104	426	isolate187	1050	kmer	84.73	needleman	1	426	257	682	426	0	0	0	97.89
Otu1105	426	isolate187	1050	kmer	80.43	needleman	1	426	257	682	426	0	0	0	97.18
Otu1106	426	isolate187	1050	kmer	87.11	needleman	1	426	257	682	426	0	0	0	98.12
Otu1107	426	isolate188	1005	kmer	86.40	needleman	1	426	260	685	426	0	0	0	98.12
Otu1108	426	isolate187	1050	kmer	86.63	needleman	1	426	257	682	426	0	0	0	97.89
Otu1109	426	isolate187	1050	kmer	84.96	needleman	1	426	257	682	426	0	0	0	97.89
Otu1110	426	isolate187	1050	kmer	80.91	needleman	1	426	257	682	426	0	0	0	97.65
Otu1111	426	isolate187	1050	kmer	87.35	needleman	1	426	257	682	426	0	0	0	97.42
Otu1112	426	isolate187	1050	kmer	87.83	needleman	1	426	257	682	426	0	0	0	98.12
Otu1113	426	isolate187	1050	kmer	79.95	needleman	1	426	257	682	426	0	0	0	97.18
Otu1114	425	isolate187	1050	kmer	82.30	needleman	1	425	257	682	426	1	0	0	97.18
Otu1115	426	isolate187	1050	kmer	85.92	needleman	1	426	257	682	426	0	0	0	98.12
Otu1116	426	isolate187	1050	kmer	86.87	needleman	1	426	257	682	426	0	0	0	98.12
Otu1117	425	isolate187	1050	kmer	82.54	needleman	1	425	257	682	426	1	0	0	97.18
Otu1118	426	isolate194	854	kmer	85.92	needleman	1	426	258	683	426	0	0	0	97.65
Otu1119	426	isolate187	1050	kmer	79.24	needleman	1	426	257	682	426	0	0	0	97.18
Otu1120	426	isolate187	1050	kmer	84.73	needleman	1	426	257	682	426	0	0	0	98.12
Otu1121	426	isolate187	1050	kmer	81.38	needleman	1	426	257	682	426	0	0	0	97.42
Otu1122	426	isolate187	1050	kmer	84.73	needleman	1	426	257	682	426	0	0	0	98.12
Otu1123	426	isolate187	1050	kmer	84.01	needleman	1	426	257	682	426	0	0	0	97.65
Otu1124	426	isolate187	1050	kmer	83.53	needleman	1	426	257	682	426	0	0	0	97.65
Otu1125	426	isolate187	1050	kmer	84.01	needleman	1	426	257	682	426	0	0	0	97.65
Otu1126	426	isolate187	1050	kmer	84.96	needleman	1	426	257	682	426	0	0	0	98.12
Otu1127	426	isolate187	1050	kmer	82.34	needleman	1	426	257	682	426	0	0	0	97.42
Otu1128	426	isolate188	1005	kmer	85.68	needleman	1	426	260	685	426	0	0	0	97.42
Otu1129	426	isolate187	1050	kmer	83.05	needleman	1	426	257	682	426	0	0	0	97.42
Otu1130	426	isolate187	1050	kmer	86.40	needleman	1	426	257	682	426	0	0	0	97.42
Otu1131	426	isolate187	1050	kmer	82.34	needleman	1	426	257	682	426	0	0	0	97.42
Otu1132	426	isolate187	1050	kmer	84.49	needleman	1	426	257	682	426	0	0	0	97.42
Otu1133	425	isolate187	1050	kmer	89.23	needleman	1	425	257	682	426	1	0	0	97.18
Otu1134	426	isolate187	1050	kmer	82.82	needleman	1	426	257	682	426	0	0	0	97.18
Otu1135	426	isolate187	1050	kmer	81.62	needleman	1	426	257	682	426	0	0	0	97.42
Otu1136	426	isolate188	1005	kmer	85.92	needleman	1	426	260	685	426	0	0	0	97.65
Otu1137	425	isolate194	854	kmer	82.54	needleman	1	425	258	683	426	1	0	0	97.42
Otu1138	426	isolate187	1050	kmer	86.87	needleman	1	426	257	682	426	0	0	0	97.89
Otu1139	426	isolate187	1050	kmer	87.11	needleman	1	426	257	682	426	0	0	0	97.89
Otu1140	426	isolate187	1050	kmer	86.16	needleman	1	426	257	682	426	0	0	0	97.65
Otu1141	426	isolate187	1050	kmer	83.05	needleman	1	426	257	682	426	0	0	0	96.95
Otu1142	426	isolate187	1050	kmer	85.44	needleman	1	426	257	682	426	0	0	0	97.65
Otu1143	425	isolate193	955	kmer	82.78	needleman	1	425	258	683	426	1	0	0	97.18
Otu1144	426	isolate187	1050	kmer	85.44	needleman	1	426	257	682	426	0	0	0	97.65
Otu1145	426	isolate187	1050	kmer	88.07	needleman	1	426	257	682	426	0	0	0	97.89
Otu1146	426	isolate193	955	kmer	86.63	needleman	1	426	258	683	426	0	0	0	97.89
Otu1147	426	isolate188	1005	kmer	85.68	needleman	1	426	260	685	426	0	0	0	97.65
Otu1148	426	isolate187	1050	kmer	84.25	needleman	1	426	257	682	426	0	0	0	97.89
Otu1149	426	isolate187	1050	kmer	85.20	needleman	1	426	257	682	426	0	0	0	97.89
Otu1150	426	isolate187	1050	kmer	85.44	needleman	1	426	257	682	426	0	0	0	97.89
Otu1151	426	isolate187	1050	kmer	84.73	needleman	1	426	257	682	426	0	0	0	97.89
Otu1152	426	isolate187	1050	kmer	81.62	needleman	1	426	257	682	426	0	0	0	97.18
Otu1153	426	isolate187	1050	kmer	85.68	needleman	1	426	257	682	426	0	0	0	98.12
Otu1154	426	isolate187	1050	kmer	80.91	needleman	1	426	257	682	426	0	0	0	97.42
Otu1155	424	isolate187	1050	kmer	87.29	needleman	1	424	257	682	426	2	0	0	98.12
Otu1156	426	isolate187	1050	kmer	89.02	needleman	1	426	257	682	426	0	0	0	97.89
Otu1157	426	isolate187	1050	kmer	84.49	needleman	1	426	257	682	426	0	0	0	97.42
Otu1158	426	isolate188	1005	kmer	88.78	needleman	1	426	260	685	426	0	0	0	98.12
Otu1159	426	isolate187	1050	kmer	84.25	needleman	1	426	257	682	426	0	0	0	97.65
Otu1160	426	isolate187	1050	kmer	84.01	needleman	1	426	257	682	426	0	0	0	97.65
Otu1161	426	isolate187	1050	kmer	82.82	needleman	1	426	257	682	426	0	0	0	97.65
Otu1162	426	isolate187	1050	kmer	86.40	needleman	1	426	257	682	426	0	0	0	97.89
Otu1163	426	isolate188	1005	kmer	88.78	needleman	1	426	260	685	426	0	0	0	97.89
Otu1164	425	isolate187	1050	kmer	85.41	needleman	1	425	257	682	426	1	0	0	97.42
Otu1165	426	isolate187	1050	kmer	82.34	needleman	1	426	257	682	426	0	0	0	97.42
Otu1166	426	isolate187	1050	kmer	80.43	needleman	1	426	257	682	426	0	0	0	97.18
Otu1167	426	isolate187	1050	kmer	82.10	needleman	1	426	257	682	426	0	0	0	97.18
Otu1168	426	isolate187	1050	kmer	80.19	needleman	1	426	257	682	426	0	0	0	96.95
Otu1169	426	isolate187	1050	kmer	82.10	needleman	1	426	257	682	426	0	0	0	97.65
Otu1170	426	isolate187	1050	kmer	86.87	needleman	1	426	257	682	426	0	0	0	96.95
Otu1171	426	isolate187	1050	kmer	85.68	needleman	1	426	257	682	426	0	0	0	97.65
Otu1172	426	isolate187	1050	kmer	82.58	needleman	1	426	257	682	426	0	0	0	97.18
Otu1173	425	isolate187	1050	kmer	85.89	needleman	1	425	257	682	426	1	0	0	97.42
Otu1174	426	isolate187	1050	kmer	84.25	needleman	1	426	257	682	426	0	0	0	97.65
Otu1175	426	isolate187	1050	kmer	83.05	needleman	1	426	257	682	426	0	0	0	97.42
Otu1176	426	isolate187	1050	kmer	86.63	needleman	1	426	257	682	426	0	0	0	97.89
Otu1177	426	isolate187	1050	kmer	81.62	needleman	1	426	257	682	426	0	0	0	97.18
Otu1178	424	isolate187	1050	kmer	87.05	needleman	1	424	257	682	426	2	0	0	97.65
Otu1179	426	isolate187	1050	kmer	81.15	needleman	1	426	257	682	426	0	0	0	97.42
Otu1180	426	isolate187	1050	kmer	83.05	needleman	1	426	257	682	426	0	0	0	97.65
Otu1181	426	isolate187	1050	kmer	84.96	needleman	1	426	257	682	426	0	0	0	97.65
Otu1182	426	isolate187	1050	kmer	87.35	needleman	1	426	257	682	426	0	0	0	97.89
Otu1183	425	isolate187	1050	kmer	81.10	needleman	1	425	257	682	426	1	0	0	97.18
Otu1184	425	isolate187	1050	kmer	83.49	needleman	1	425	257	682	426	1	0	0	97.65
Otu1185	425	isolate187	1050	kmer	78.23	needleman	1	425	257	682	426	1	0	0	96.71
Otu1186	425	isolate187	1050	kmer	86.12	needleman	1	425	257	682	426	1	0	0	98.12
Otu1187	425	isolate187	1050	kmer	86.60	needleman	1	425	257	682	426	1	0	0	97.89
Otu1188	426	isolate187	1050	kmer	85.20	needleman	1	426	257	682	426	0	0	0	98.12
Otu1189	426	isolate187	1050	kmer	85.92	needleman	1	426	257	682	426	0	0	0	98.12
Otu1190	425	isolate187	1050	kmer	83.73	needleman	1	425	257	682	426	1	0	0	97.65
Otu1191	426	isolate187	1050	kmer	85.20	needleman	1	426	257	682	426	0	0	0	97.89
Otu1192	426	isolate187	1050	kmer	85.44	needleman	1	426	257	682	426	0	0	0	97.89
Otu1193	426	isolate193	955	kmer	83.29	needleman	1	426	258	683	426	0	0	0	97.89
Otu1194	424	isolate188	1005	kmer	86.33	needleman	1	424	260	685	426	2	0	0	98.12
Otu1195	426	isolate187	1050	kmer	88.31	needleman	1	426	257	682	426	0	0	0	98.12
Otu1196	425	isolate187	1050	kmer	88.04	needleman	1	425	257	682	426	1	0	0	97.89
Otu1197	424	isolate187	1050	kmer	85.13	needleman	1	424	257	682	426	2	0	0	97.42
Otu1198	426	isolate193	955	kmer	83.53	needleman	1	426	258	683	426	0	0	0	97.89
Otu1199	426	isolate187	1050	kmer	84.73	needleman	1	426	257	682	426	0	0	0	97.65
Otu1200	426	isolate187	1050	kmer	92.60	needleman	1	426	257	682	426	0	0	0	97.42
Otu1201	426	isolate187	1050	kmer	84.96	needleman	1	426	257	682	426	0	0	0	97.89
Otu1202	426	isolate187	1050	kmer	81.38	needleman	1	426	257	682	426	0	0	0	97.18
Otu1203	425	isolate194	854	kmer	83.97	needleman	1	425	258	683	426	1	0	0	96.95
Otu1204	426	isolate187	1050	kmer	81.86	needleman	1	426	257	682	426	0	0	0	97.65
Otu1205	426	isolate187	1050	kmer	83.05	needleman	1	426	257	682	426	0	0	0	97.42
Otu1206	426	isolate187	1050	kmer	78.52	needleman	1	426	257	682	426	0	0	0	96.95
Otu1207	426	isolate187	1050	kmer	82.82	needleman	1	426	257	682	426	0	0	0	97.65
Otu1208	425	isolate187	1050	kmer	84.69	needleman	1	425	257	682	426	1	0	0	97.89
Otu1209	426	isolate187	1050	kmer	83.53	needleman	1	426	257	682	426	0	0	0	97.65
Otu1210	426	isolate187	1050	kmer	83.05	needleman	1	426	257	682	426	0	0	0	97.65
Otu1211	426	isolate187	1050	kmer	84.73	needleman	1	426	257	682	426	0	0	0	97.18
Otu1212	426	isolate187	1050	kmer	86.87	needleman	1	426	257	682	426	0	0	0	97.89
Otu1213	426	isolate187	1050	kmer	88.07	needleman	1	426	257	682	426	0	0	0	97.65
Otu1214	426	isolate187	1050	kmer	84.96	needleman	1	426	257	682	426	0	0	0	97.89
Otu1215	426	isolate187	1050	kmer	84.73	needleman	1	426	257	682	426	0	0	0	98.12
Otu1216	426	isolate187	1050	kmer	88.31	needleman	1	426	257	682	426	0	0	0	97.89
Otu1217	426	isolate193	955	kmer	82.58	needleman	1	426	258	683	426	0	0	0	97.42
Otu1218	426	isolate187	1050	kmer	83.53	needleman	1	426	257	682	426	0	0	0	97.89
Otu1219	426	isolate187	1050	kmer	81.86	needleman	1	426	257	682	426	0	0	0	97.18
Otu1220	425	isolate187	1050	kmer	86.36	needleman	1	425	257	682	426	1	0	0	97.89
Otu1221	426	isolate187	1050	kmer	84.96	needleman	1	426	257	682	426	0	0	0	98.12
Otu1222	426	isolate187	1050	kmer	81.15	needleman	1	426	257	682	426	0	0	0	97.42
Otu1223	426	isolate194	854	kmer	84.73	needleman	1	426	258	683	426	0	0	0	97.89
Otu1224	426	isolate187	1050	kmer	84.01	needleman	1	426	257	682	426	0	0	0	97.89
Otu1225	426	isolate194	854	kmer	84.73	needleman	1	426	258	683	426	0	0	0	97.89
Otu1226	425	isolate187	1050	kmer	85.17	needleman	1	425	257	682	426	1	0	0	98.12
Otu1227	426	isolate187	1050	kmer	81.86	needleman	1	426	257	682	426	0	0	0	97.42
Otu1228	426	isolate187	1050	kmer	79.95	needleman	1	426	257	682	426	0	0	0	97.42
Otu1229	426	isolate187	1050	kmer	81.38	needleman	1	426	257	682	426	0	0	0	97.65
Otu1230	426	isolate187	1050	kmer	84.01	needleman	1	426	257	682	426	0	0	0	97.42
Otu1231	426	isolate187	1050	kmer	83.77	needleman	1	426	257	682	426	0	0	0	97.65
Otu1232	426	isolate187	1050	kmer	79.47	needleman	1	426	257	682	426	0	0	0	97.18
Otu1233	425	isolate187	1050	kmer	86.36	needleman	1	425	257	682	426	1	0	0	97.89
Otu1234	426	isolate193	955	kmer	85.68	needleman	1	426	258	683	426	0	0	0	97.65
Otu1235	426	isolate187	1050	kmer	81.38	needleman	1	426	257	682	426	0	0	0	97.42
Otu1236	426	isolate187	1050	kmer	82.58	needleman	1	426	257	682	426	0	0	0	97.42
Otu1237	426	isolate187	1050	kmer	86.16	needleman	1	426	257	682	426	0	0	0	98.12
Otu1238	426	isolate187	1050	kmer	84.01	needleman	1	426	257	682	426	0	0	0	97.65
Otu1239	426	isolate187	1050	kmer	84.73	needleman	1	426	257	682	426	0	0	0	97.89
Otu1240	426	isolate187	1050	kmer	83.77	needleman	1	426	257	682	426	0	0	0	97.42
Otu1241	426	isolate187	1050	kmer	89.74	needleman	1	426	257	682	426	0	0	0	98.59
Otu1242	426	isolate198	965	kmer	21.00	needleman	1	426	246	675	430	4	0	0	68.37
Otu1243	426	isolate187	1050	kmer	81.62	needleman	1	426	257	682	426	0	0	0	97.65
Otu1244	426	isolate187	1050	kmer	83.53	needleman	1	426	257	682	426	0	0	0	97.89
Otu1245	425	isolate187	1050	kmer	86.12	needleman	1	425	257	682	426	1	0	0	97.65
Otu1246	426	isolate187	1050	kmer	88.31	needleman	1	426	257	682	426	0	0	0	97.89
Otu1247	426	isolate187	1050	kmer	83.53	needleman	1	426	257	682	426	0	0	0	97.89
Otu1248	426	isolate187	1050	kmer	89.26	needleman	1	426	257	682	426	0	0	0	97.89
Otu1249	426	isolate188	1005	kmer	83.05	needleman	1	426	260	685	426	0	0	0	97.65
