# Supplementary material for: Isolation of wheat bran-colonizing and metabolizing species from the human fecal microbiota
Source: PeerJ. 2019 Jan 25;7:e6293. doi: 10.7717/peerj.6293 (PMC6348960; doi:10.7717/peerj.6293)
Supplement: Data S17 [file peerj-07-6293-s017.fasta]

Otu0001	AC--GT-AG-GGT--GCA-AGC-GT-T-AT-C-CGG-AATT-A--T-T-GG-GC--GT-A-AA-GG-GC-TC-G-TA-GG-C-G--G--T-TC-G-T-C----GC-G-T-C-C-G-G-T-G--TG-A-AA-GT--C-C-AT-C-G--CT-T-AA-C-G-G-T-G-G-A-T-C-C-G--C-G-C-C-G--GG-T-A-C-G-G-G--CG--GG-C--T-T-G-A-G-T-G--C-GG--TA-G-G-G-G-A-G--AC-T---GG-A-ATT-----C-C-C-G-GT--GT-A-A-CG-GT-G-G-A-A--TG-T-GT-AG--AT-A-TC-G-G-G-A-A-G-A-AC-A-CC---AA-T-G--GC-GAA-G-G-C-A-G--G-T-C-T---CTG-G--GC-C-G-T-C-A-C-T--GA--CGCT-G-A-GGA-G-CG-AAA-G-C-G-TG-GG-GAGC-GAACAGG	
Otu0002	AC--GG-AG-GGT--GCA-AGC-GT-T-AA-T-CGG-AATT-A--C-T-GG-GC--GT-A-AA-GC-GC-AC-G-CA-GG-C-G--G--T-CT-G-T-C----AA-G-T-C-G-G-A-T-G--TG-A-AA-TC--C-C-CG-G-G--CT-C-AA-C-C-T-G-G-G-A-A-C-T-G--C-A-T-C-C--GA-A-A-C-T-G-G--CA--GG-C--T-T-G-A-G-T-C--T-CG--TA-G-A-G-G-G-G--GG-T---AG-A-ATT-----C-C-A-G-GT--GT-A-G-CG-GT-G-A-A-A--TG-C-GT-AG--AG-A-TC-T-G-G-A-G-G-A-AT-A-CC---GG-T-G--GC-GAA-G-G-C-G-G--C-C-C-C---CTG-G--AC-G-A-A-G-A-C-T--GA--CGCT-C-A-GGT-G-CG-AAA-G-C-G-TG-GG-GAGC-AAACAGG	
Otu0003	AC--GG-AG-GGT--GCA-AGC-GT-T-AA-T-CGG-AATT-A--C-T-GG-GC--GT-A-AA-GC-GC-AC-G-CA-GG-C-G--G--T-TT-G-T-T----AA-G-T-C-A-G-A-T-G--TG-A-AA-TC--C-C-CG-G-G--CT-C-AA-C-C-T-G-G-G-A-A-C-T-G--C-A-T-C-T--GA-T-A-C-T-G-G--CA--AG-C--T-T-G-A-G-T-C--T-CG--TA-G-A-G-G-G-G--GG-T---AG-A-ATT-----C-C-A-G-GT--GT-A-G-CG-GT-G-A-A-A--TG-C-GT-AG--AG-A-TC-T-G-G-A-G-G-A-AT-A-CC---GG-T-G--GC-GAA-G-G-C-G-G--C-C-C-C---CTG-G--AC-G-A-A-G-A-C-T--GA--CGCT-C-A-GGT-G-CG-AAA-G-C-G-TG-GG-GAGC-AAACAGG	
Otu0004	AC--GT-AG-GTG--GCA-AGC-GT-T-GT-C-CGG-ATTT-A--T-T-GG-GC--GT-A-AA-GC-GA-GT-G-CA-GG-C-G--G--T-TC-A-A-T----AA-G-T-C-T-G-A-T-G--TG-A-AA-GC--C-T-TC-G-G--CT-C-AA-C-C-G-G-A-G-A-A-T-T-G--C-A-T-C-A--GA-A-A-C-T-G-T--TG--AA-C--T-T-G-A-G-T-G--C-AG--AA-G-A-G-G-A-G--AG-T---GG-A-ACT-----C-C-A-T-GT--GT-A-G-CG-GT-G-G-A-A--TG-C-GT-AG--AT-A-TA-T-G-G-A-A-G-A-AC-A-CC---AG-T-G--GC-GAA-G-G-C-G-G--C-T-C-T---CTG-G--TC-T-G-C-A-A-C-T--GA--CGCT-G-A-GGC-T-CG-AAA-G-C-A-TG-GG-TAGC-GAACAGG	
Otu0005	AC--GT-AG-GTC--ACA-AGC-GT-T-GT-C-CGG-AATT-A--C-T-GG-GT--GT-A-AA-GG-GA-GC-G-CA-GG-C-G--G--G-AG-A-A-C----AA-G-T-T-G-G-A-A-G--TG-A-AA-TC--C-A-TG-G-G--CT-C-AA-C-C-C-A-T-G-A-A-C-T-G--C-T-T-T-C--AA-A-A-C-T-G-T--TT--TT-C--T-T-G-A-G-T-A--G-TG--CA-G-A-G-G-T-A--GG-C---GG-A-ATT-----C-C-C-G-GT--GT-A-G-CG-GT-G-G-A-A--TG-C-GT-AG--AT-A-TC-G-G-G-A-G-G-A-AC-A-CC--AGT---G--GC-GAA-G-G-C-G-G--C-C-T-A---CTG-G--GC-A-T-C-A-A-C-T--GA--CGCT-G-A-GGC-T-CG-AAA-G-T-G-TG-GG-TAGC-AAACAGG	
Otu0006	AC--GG-AA-GGT--CCG-GGC-GT-T-AT-C-CGG-ATTT-A--T-T-GG-GT--TT-A-AA-GG-GA-GC-G-TA-GG-C-C--G--G-AG-A-T-T----AA-G-C-G-T-G-T-T-G--TG-A-AA-TG--T-A-GA-C-G--CT-C-AA-C-G-T-C-T-G-C-A-C-T-G--C-A-G-C-G--CG-A-A-C-T-G-G--TT--TC-C--T-T-G-A-G-T-A--C-GC--AC-A-A-A-G-T-G--GG-C---GG-A-ATT-----C-G-T-G-GT--GT-A-G-CG-GT-G-A-A-A--TG-C-TT-AG--AT-A-TC-A-C-G-A-A-G-A-AC-T-CC--GAT---T--GC-GAA-G-G-C-A-G--C-T-C-A---CTG-G--AG-C-G-C-A-A-C-T--GA--CGCT-G-A-AGC-T-CG-AAA-G-T-G-CG-GG-TATC-GAACAGG	
Otu0007	AC--GT-AG-GTC--ACA-AGC-GT-T-GT-C-CGG-AATT-A--C-T-GG-GT--GT-A-AA-GG-GA-GC-G-CA-GG-C-G--G--G-AA-G-A-C----AA-G-T-T-G-G-A-A-G--TG-A-AA-TC--T-A-TG-G-G--CT-C-AA-C-C-C-A-T-A-A-A-C-T-G--C-T-T-T-C--AA-A-A-C-T-G-T--TT--TT-C--T-T-G-A-G-T-A--G-TG--CA-G-A-G-G-T-A--GG-C---GG-A-ATT-----C-C-C-G-GT--GT-A-G-CG-GT-G-G-A-A--TG-C-GT-AG--AT-A-TC-G-G-G-A-G-G-A-AC-A-CC---AG-T-G--GC-GAA-G-G-C-G-G--C-C-T-A---CTG-G--GC-A-C-C-A-A-C-T--GA--CGCT-G-A-GGC-T-CG-AAA-G-T-G-TG-GG-TAGC-AAACAGG	
Otu0008	AC--GT-AG-GTG--GCA-AGC-GT-T-AT-C-CGG-ATTT-A--T-T-GG-GC--GT-A-AA-GC-GA-GC-G-CA-GG-C-G--G--T-CT-T-T-T----AA-G-T-C-T-A-A-T-G--TG-A-AA-GC--C-T-TC-G-G--CT-C-AA-C-C-G-A-A-G-A-A-G-T-G--C-A-T-T-G--GA-A-A-C-T-G-G--GA--GA-C--T-T-G-A-G-T-G--C-AG--AA-G-A-G-G-A-C--AG-T---GG-A-ACT-----C-C-A-T-GT--GT-A-G-CG-GT-G-A-A-A--TG-C-GT-AG--AT-A-TA-T-G-G-A-A-G-A-AC-A-CC--AGT---G--GC-GAA-G-G-C-G-G--C-T-G-T---CTG-G--TC-T-G-C-A-A-C-T--GA--CGCT-G-A-GGC-T-CG-AAA-G-C-A-TG-GG-TAGC-GAACAGG	
Otu0009	AC--GT-AT-GGT--GCA-AGC-GT-T-AT-C-CGG-ATTT-A--C-T-GG-GT--GT-A-AA-GG-GA-GC-G-CA-GG-C-G--G--T-GC-G-G-C----AA-G-T-C-T-G-A-T-G--TG-A-AA-GC--C-C-GG-G-G--CT-C-AA-C-C-C-C-G-G-T-A-C-T-G--C-A-T-T-G--GA-A-A-C-T-G-T--CG--TA-C--T-A-G-A-G-T-G--T-CG--GA-G-G-G-G-T-A--AG-C---GG-A-ATT-----C-C-T-A-GT--GT-A-G-CG-GT-G-A-A-A--TG-C-GT-AG--AT-A-TT-A-G-G-A-G-G-A-AC-A-CC---AG-T-G--GC-GAA-G-G-C-G-G--C-T-T-A---CTG-G--AC-G-A-T-A-A-C-T--GA--CGCT-G-A-GGC-T-CG-AAA-G-C-G-TG-GG-GAGC-AAACAGG	
Otu0010	AC--GT-AT-GTC--GCA-AGC-GT-T-AT-C-CGG-ATTT-A--T-T-GG-GC--GT-A-AA-GC-GC-GT-C-TA-GG-C-G--G--T-TT-G-G-T----AA-G-T-C-T-G-A-T-G--TG-A-AA-AT--G-C-GG-G-G--CT-C-AA-C-T-C-C-G-T-A-T---T-G--C-G-T-T-G--GA-A-A-C-T-G-C--CA--AA-C--T-A-G-A-G-T-A--C-TG--GA-G-A-G-G-T-G--GG-C---GG-A-ACT-----A-C-A-A-GT--GT-A-G-AG-GT-G-A-A-A--TT-C-GT-AG--AT-A-TT-T-G-T-A-G-G-A-AT-G-CC--GAT---G--GG-GAA-G-C-C-A-G--C-C-C-A---CTG-G--AC-A-G-A-T-A-C-T--GA--CGCT-A-A-AGC-G-CG-AAA-G-C-G-TG-GG-TAGC-AAACAGG	
Otu0011	AC--GG-AG-GAT--CCG-AGC-GT-T-AT-C-CGG-ATTT-A--T-T-GG-GT--TT-A-AA-GG-GA-GC-G-TA-GA-T-G--G--A-TG-T-T-T----AA-G-T-C-A-G-T-T-G--TG-A-AA-GT--T-T-GC-G-G--CT-C-AA-C-C-G-T-A-A-A-A-T-T-G--C-A-G-T-T--GA-T-A-C-T-G-G--AT--GT-C--T-T-G-A-G-T-G--C-AG--TT-G-A-G-G-C-A--GG-C---GG-A-ATT-----C-G-T-G-GT--GT-A-G-CG-GT-G-A-A-A--TG-C-TT-AG--AT-A-TC-A-C-G-A-A-G-A-AC-T-CC--GAT---T--GC-GAA-G-G-C-A-G--C-C-T-G---CTA-A--GC-T-G-C-A-A-C-T--GA--CATT-G-A-GGC-T-CG-AAA-G-T-G-TG-GG-TATC-AAACAGG	
Otu0012	AC--GT-AG-GTG--GCA-AGC-GT-T-GT-C-CGG-AATT-A--T-T-GG-GC--GT-A-AA-GC-GC-GC-G-CA-GG-C-G--G--C-TT-C-T-T----AA-G-T-C-C-A-T-C-T--TA-A-AA-GT--G-C-GG-G-G--CT-T-AA-C-C-C-C-G-T-G-A---T-G--G-G-A-T-G--GA-A-A-C-T-G-G--GA--GG-C--T-G-G-A-G-T-A--T-CG--GA-G-A-G-G-A-A--AG-T---GG-A-ATT-----C-C-T-A-GT--GT-A-G-CG-GT-G-A-A-A--TG-C-GT-AG--AG-A-TT-A-G-G-A-A-G-A-AC-A-CC--GGT---G--GC-GAA-G-G-C-G-A--C-T-T-T---CTG-G--AC-G-A-C-A-A-C-T--GA--CGCT-G-A-GGC-G-CG-AAA-G-C-G-TG-GG-GAGC-AAACAGG	
Otu0013	AC--GT-AG-GGT--GCA-AGC-GT-T-AA-T-CGG-AATT-A--C-T-GG-GC--GT-A-AA-GC-GT-GC-G-CA-GG-C-G--G--T-TC-T-G-T----AA-G-A-T-A-G-A-T-G--TG-A-AA-TC--C-C-CG-G-G--CT-C-AA-C-C-T-G-G-G-A-A-T-T-G--C-A-T-A-T--AT-G-A-C-T-G-C--AG--GA-C--T-T-G-A-G-T-T--T-GT--CA-G-A-G-G-A-G--GG-T---GG-A-ATT-----C-C-A-C-GT--GT-A-G-CA-GT-G-A-A-A--TG-C-GT-AG--AT-A-TG-T-G-G-A-A-G-A-AC-A-CC--GAT---G--GC-GAA-G-G-C-A-G--C-C-C-T---CTG-G--GA-C-A-T-G-A-C-T--GA--CGCT-C-A-TGC-A-CG-AAA-G-C-G-TG-GG-GAGC-AAACAGG	
Otu0014	AC--GT-AG-GTG--GCA-AGC-GT-T-GT-C-CGG-ATTT-A--T-T-GG-GC--GT-A-AA-GC-GA-GC-G-CA-GG-C-G--G--A-AT-G-A-T----AA-G-T-C-T-G-A-T-G--TG-A-AA-GC--C-C-AC-G-G--CT-C-AA-C-C-G-T-G-G-A-A-C-T-G--C-A-T-C-G--GA-A-A-C-T-G-T--CA--TT-C--T-T-G-A-G-T-G--C-AG--AA-G-A-G-G-A-G--AG-T---GG-A-ACT-----C-C-A-T-GT--GT-A-G-CG-GT-G-G-A-A--TG-C-GT-AG--AT-A-TA-T-G-G-A-A-G-A-AC-A-CC---AG-T-G--GC-GAA-G-G-C-G-G--C-T-C-T---CTG-G--TC-T-G-C-A-A-C-T--GA--CGCT-G-A-GGC-T-CG-AAA-G-C-A-TG-GG-TAGC-GAACAGG	
Otu0015	AC--GT-AG-GTG--GCG-AGC-GT-T-AT-C-CGG-AATT-A--T-T-GG-GC--GT-A-AA-GA-GG-GA-G-CA-GG-C-G--G--C-AC-T-A-A----GG-G-T-C-T-G-T-G-G--TG-A-AA-GA--T-C-GA-A-G--CT-T-AA-C-T-T-C-G-G-T-A---A-G--C-C-A-T-G--GA-A-A-C-C-G-T--AG--AG-C--T-A-G-A-G-T-G--T-GT--GA-G-A-G-G-A-T--CG-T---GG-A-ATT-----C-C-A-T-GT--GT-A-G-CG-GT-G-A-A-A--TG-C-GT-AG--AT-A-TA-T-G-G-A-G-G-A-AC-A-CC--AGT---G--GC-GAA-G-G-C-G-A--C-G-A-T---CTG-G--CG-C-A-T-A-A-C-T--GA--CGCT-C-A-GTC-C-CG-AAA-G-C-G-TG-GG-GAGC-AAATAGG	
Otu0016	AC--GG-AG-GAT--CCG-AGC-GT-T-AT-C-CGG-ATTT-A--T-T-GG-GT--TT-A-AA-GG-GA-GC-G-TA-GG-C-G--G--G-TG-C-T-T----AA-G-T-C-A-G-T-T-G--TG-A-AA-GT--T-T-GC-G-G--CT-C-AA-C-C-G-T-A-A-A-A-T-T-G--C-A-G-T-T--GA-T-A-C-T-G-G--GC--GC-C--T-T-G-A-G-T-G--C-AG--CA-T-A-G-G-T-A--GG-C---GG-A-ATT-----C-G-T-G-GT--GT-A-G-CG-GT-G-A-A-A--TG-C-TT-AG--AT-A-TC-A-C-G-A-A-G-A-AC-T-CC--TAT---T--GC-GAA-G-G-C-A-G--C-T-T-A---CTG-G--AC-T-G-T-A-A-C-T--GA--CGCT-G-A-TGC-T-CG-AAA-G-T-G-TG-GG-TATC-AAACAGG	
Otu0017	AC--GT-AG-GGG--GCA-AGC-GT-T-AT-C-CGG-ATTT-A--C-T-GG-GT--GT-A-AA-GG-GA-GC-G-TA-GA-C-G--G--T-GT-G-G-C----AA-G-T-C-T-G-A-T-G--TG-A-AA-GG--C-A-TG-G-G--CT-C-AA-C-C-T-G-T-G-G-A-C-T-G--C-A-T-T-G--GA-A-A-C-T-G-T--CA--TA-C--T-T-G-A-G-T-G--C-CG--GA-G-G-G-G-T-A--AG-C---GG-A-ATT-----C-C-T-A-GT--GT-A-G-CG-GT-G-A-A-A--TG-C-GT-AG--AT-A-TT-A-G-G-A-G-G-A-AC-A-CC---AG-T-G--GC-GAA-G-G-C-G-G--C-T-T-A---CTG-G--AC-G-G-T-A-A-C-T--GA--CGTT-G-A-GGC-T-CG-AAA-G-C-G-TG-GG-GAGC-AAACAGG	
Otu0018	AC--GT-AG-GTG--GCA-AGC-GT-T-AT-C-CGG-ATTT-A--T-T-GG-GC--GT-A-AA-GA-GA-GT-G-CA-GG-C-G--G--T-TT-T-C-T----AA-G-T-C-T-G-A-T-G--TG-A-AA-GC--C-T-TC-G-G--CT-T-AA-C-C-G-G-A-G-A-A-G-T-G--C-A-T-C-G--GA-A-A-C-T-G-G--AT--AA-C--T-T-G-A-G-T-G--C-AG--AA-G-A-G-G-G-T--AG-T---GG-A-ACT-----C-C-A-T-GT--GT-A-G-CG-GT-G-G-A-A--TG-C-GT-AG--AT-A-TA-T-G-G-A-A-G-A-AC-A-CC---AG-T-G--GC-GAA-G-G-C-G-G--C-T-A-C---CTG-G--TC-T-G-C-A-A-C-T--GA--CGCT-G-A-GAC-T-CG-AAA-G-C-A-TG-GG-TAGC-GAACAGG	
Otu0019	AC--GT-AG-GGG--GCA-AGC-GT-T-AT-C-CGG-ATTT-A--C-T-GG-GT--GT-A-AA-GG-GA-GC-G-TA-GA-C-G--G--C-AA-G-G-C----AA-G-T-C-T-G-A-T-G--TG-A-AA-AC--C-C-AG-G-G--CT-T-AA-C-C-C-T-G-G-G-A-C-T-G--C-A-T-T-G--GA-A-A-C-T-G-T--CT--GG-C--T-C-G-A-G-T-G--C-CG--GA-G-A-G-G-T-A--AG-C---GG-A-ATT-----C-C-T-A-GT--GT-A-G-CG-GT-G-A-A-A--TG-C-GT-AG--AT-A-TT-A-G-G-A-A-G-A-AC-A-CC--AGT---G--GC-GAA-G-G-C-G-G--C-T-T-A---CTG-G--AC-G-G-T-A-A-C-T--GA--CGTT-G-A-GGC-T-CG-AAA-G-C-G-TG-GG-GAGC-AAACAGG	
Otu0020	AC--GT-AT-GGT--GCA-AGC-GT-T-AT-C-CGG-ATTT-A--C-T-GG-GT--GT-A-AA-GG-GA-GC-G-CA-GG-C-G--G--T-GC-G-G-C----AA-G-T-C-T-G-A-T-G--TG-A-AA-GC--C-C-GG-G-G--CT-C-AA-C-C-C-C-G-G-T-A-C-T-G--C-A-T-T-G--GA-A-A-C-T-G-T--CG--TA-C--T-A-G-A-G-T-G--T-CG--GA-G-G-G-G-T-A--AG-T---GG-A-ATT-----C-C-T-A-GT--GT-A-G-CG-GT-G-A-A-A--TG-C-GT-AG--AT-A-TT-A-G-G-A-G-G-A-AC-A-CC--AGT---G--GC-GAA-G-G-C-G-G--C-T-T-A---CTG-G--AC-G-A-T-A-A-C-T--GA--CGCT-G-A-GGC-T-CG-AAA-G-C-G-TG-GG-GAGC-AAACAGG	
Otu0021	AC--GG-AC-GGT--CCG-GGC-GT-T-AT-C-CGG-ATTT-A--T-T-GG-GT--TT-A-AA-GG-GA-GC-G-TA-GG-C-C--G--G-AG-A-T-T----AA-G-C-G-T-G-T-T-G--TG-A-AA-TG--T-A-GA-C-G--CT-C-AA-C-G-T-C-T-G-C-A-C-T-G--C-A-G-C-G--CG-A-A-C-T-G-G--TT--TC-C--T-T-G-A-G-T-A--C-GC--AC-A-A-A-G-T-G--GG-C---GG-A-ATT-----C-G-T-G-GT--GT-A-G-CG-GT-G-A-A-A--TG-C-TT-AG--AT-A-TC-A-C-G-A-A-G-A-AC-T-CC---GA-T-T--GC-GAA-G-G-C-A-G--C-T-C-A---CTG-G--AG-C-G-C-A-A-C-T--GA--CGCT-G-A-AGC-T-CG-AAA-G-T-G-CG-GG-TATC-GAACAGG	
Otu0022	AC--GT-AG-GTG--GCA-AGC-GT-T-GT-C-CGG-ATTT-A--T-T-GG-GC--GT-A-AA-GC-GA-GC-G-CA-GG-C-G--G--T-TT-C-T-T----AA-G-T-C-T-G-A-T-G--TG-A-AA-GC--C-C-CC-G-G--CT-C-AA-C-C-G-G-G-G-A-G---G-GT-C-A-T-T-G--GA-A-A-C-T-G-G--GA--GA-C--T-T-G-A-G-T-G--C-AG--AA-G-A-G-G-A-G--AG-T---GG-A-ATT-----C-C-A-T-GT--GT-A-G-CG-GT-G-A-A-A--TG-C-GT-AG--AT-A-TA-T-G-G-A-G-G-A-AC-A-CC---AG-T-G--GC-GAA-G-G-C-G-G--C-T-C-T---CTG-G--TC-T-G-T-A-A-C-T--GA--CGCT-G-A-GGC-T-CG-AAA-G-C-G-TG-GG-GAGC-AAACAGG	
Otu0023	AC--G-TAG-GTG--GCG-AGC-GT-T-AT-C-CGG-AATG-A--T-T-GG-GC--GT-A-AA-GG-GT-GC-G-TA-GG-T-G--G--C-AG-A-A-C----AA-G-T-C-T-G-G-A-G--TA-A-AA-GG--T-A-TG-G-G--CT-C-AA-C-C-C-G-T-A-C-T---G-G--C-T-C-T-G--GA-A-A-C-T-G-T--TC--AG-C--T-A-G-A-G-A-A--C-AG--AA-G-A-G-G-A-C--GG-C---GG-A-ACT-----C-C-A-T-GT--GT-A-G-CG-GT-A-A-A-A--TG-C-GT-AG--AT-A-TA-T-G-G-A-A-G-A-AC-A-CC---GG-T-G--GC-GAA-G-G-C-G-G--C-C-G-T---CTG-G--TC-T-G-T-T-G-C-T--GA--CACT-G-A-AGC-A-CG-AAA-G-C-G-TG-GG-GAGC-AAATAGG	
Otu0024	AC--GT-AG-GGG--GCA-AGC-GT-T-AT-C-CGG-ATTT-A--C-T-GG-GT--GT-A-AA-GG-GA-GC-G-TA-GA-C-G--G--C-AC-G-G-C----AA-G-C-C-A-G-A-T-G--TG-A-AA-GC--C-C-GG-G-G--CT-C-AA-C-C-C-C-G-G-G-A-C-T-G--C-A-T-T-T--GG-A-A-C-T-G-C--TG--AG-C--T-A-G-A-G-T-G--T-CG--GA-G-A-G-G-C-A--AG-T---GG-A-ATT-----C-C-T-A-GT--GT-A-G-CG-GT-G-A-A-A--TG-C-GT-AG--AT-A-TT-A-G-G-A-G-G-A-AC-A-CC---AG-T-G--GC-GAA-G-G-C-G-G--C-T-T-G---CTG-G--AC-G-A-T-G-A-C-T--GA--CGTT-G-A-GGC-T-CG-AAA-G-C-G-TG-GG-GAGC-AAACAGG	
Otu0025	AC--GT-AG-GGG--GCA-AGC-GT-T-AT-C-CGG-ATTT-A--C-T-GG-GT--GT-A-AA-GG-GA-GC-G-TA-GA-C-G--G--T-TT-T-G-C----AA-G-T-C-T-G-A-A-G--TG-A-AA-GC--C-C-GG-G-G--CT-T-AA-C-C-C-C-G-G-G-A-C-T-G--C-T-T-T-G--GA-A-A-C-T-G-T--AG--AA-C--T-A-G-A-G-T-G--C-AG--GA-G-A-G-G-T-A--AG-T---GG-A-ATT-----C-C-T-A-GT--GT-A-G-CG-GT-G-A-A-A--TG-C-GT-AG--AT-A-TT-A-G-G-A-G-G-A-AC-A-CC---AG-T-G--GC-GAA-G-G-C-G-G--C-T-T-A---CTG-G--AC-T-G-T-A-A-C-T--GA--CGTT-G-A-GGC-T-CG-AAA-G-C-G-TG-GG-GAGC-AAACAGG	
Otu0026	AC--GG-AG-GAT--CCG-AGC-GT-T-AT-C-CGG-ATTT-A--T-T-GG-GT--TT-A-AA-GG-GA-GC-G-TA-GG-C-G--G--A-CG-C-T-T----AA-G-T-C-A-G-T-T-G--TG-A-AA-GT--T-T-GC-G-G--CT-C-AA-C-C-G-T-A-A-A-A-T-T-G--C-A-G-T-T--GA-T-A-C-T-G-G--GT--GT-C--T-T-G-A-G-T-A--C-AG--TA-G-A-G-G-C-A--GG-C---GG-A-ATT-----C-G-T-G-GT--GT-A-G-CG-GT-G-A-A-A--TG-C-TT-AG--AT-A-TC-A-C-G-A-A-G-A-AC-T-CC--GAT---T--GC-GAA-G-G-C-A-G--C-C-T-G---CTG-G--AC-T-G-T-A-A-C-T--GA--CGCT-G-A-TGC-T-CG-AAA-G-T-G-TG-GG-TATC-AAACAGG	
Otu0027	AC--GG-AA-GGT--CCG-GGC-GT-T-AT-C-CGG-ATTT-A--T-T-GG-GT--TT-A-AA-GG-GA-GC-G-TA-GG-C-C--G--T-CT-G-T-T----AA-G-C-G-T-G-T-T-G--TG-A-AA-TG--T-C-GG-G-G--CT-C-AA-C-C-T-G-G-G-C-A-T-T-G--C-A-G-C-G--CG-A-A-C-T-G-G--CA--GA-C--T-T-G-A-G-T-G--C-GC--AG-G-A-A-G-T-A--GG-C---GG-A-ATT-----C-G-T-C-GT--GT-A-G-CG-GT-G-A-A-A--TG-C-TT-AG--AT-A-TG-A-C-G-A-A-G-A-AC-T-CC--GAT---T--GC-GAA-G-G-C-A-G--C-C-T-G---CTG-T--AG-C-G-T-A-A-C-T--GA--CGCT-G-A-AGC-T-CG-AAA-G-C-G-TG-GG-TATC-GAACAGG	
Otu0028	AC--GT-AG-GGG--GCG-AGC-GT-T-AT-C-CGG-ATTC-A--T-T-GG-GC--GT-A-AA-GC-GC-GC-G-TA-GG-C-G--G--C-CC-G-G-C----AG-G-C-C-G-G-G-G-G--TC-G-AA-GC--G-G-GG-G-G--CT-C-AA-C-C-C-C-C-C-G-A---A-G--C-C-C-C-C--GG-A-A-C-C-T-C--CGC-GG-C--T-T-G-G-G-T-C--C-GG--TA-G-G-G-G-A-G--GG-T---GG-A-ACA-----C-C-C-G-GT--GT-A-G-CG-GT-G-G-A-A--TG-C-GC-AG--AT-A-TC-G-G-G-T-G-G-A-AC-A-CC---GG-T-G--GC-GAA-G-G---C-GGC--C-C-T---CTG-G--GC-C-G-A-G-A-C-C--GA--CGCT-G-A-GGC-G-CG-AAA-G-C-T-GG-GG-GAGC-GAACAGG	
Otu0029	AC--GT-AG-GGG--GCA-AGC-GT-T-AT-C-CGG-ATTT-A--C-T-GG-GT--GT-A-AA-GG-GA-GC-G-TA-GA-C-G--G--A-TG-G-A-C----AA-G-T-C-T-G-A-T-G--TG-A-AA-GG--C-T-GG-G-G--CT-C-AA-C-C-C-C-G-G-G-A-C-T-G--C-A-T-T-G--GA-A-A-C-T-G-C--CC--GT-C--T-T-G-A-G-T-G--C-CG--GA-G-A-G-G-T-A--AG-C---GG-A-ATT-----C-C-T-A-GT--GT-A-G-CG-GT-G-A-A-A--TG-C-GT-AG--AT-A-TT-A-G-G-A-G-G-A-AC-A-CC---AG-T-G--GC-GAA-G-G-C-G-G--C-T-T-A---CTG-G--AC-G-G-T-A-A-C-T--GA--CGTT-G-A-GGC-T-CG-AAA-G-C-G-TG-GG-GAGC-AAACAGG	
Otu0030	AC--GG-AG-GAT--CCG-AGC-GT-T-AT-C-CGG-ATTT-A--T-T-GG-GT--TT-A-AA-GG-GA-GC-G-TA-GG-T-G--G--A-TT-G-T-T----AA-G-T-C-A-G-T-T-G--TG-A-AA-GT--T-T-GC-G-G--CT-C-AA-C-C-G-T-A-A-A-A-T-T-G--C-A-G-T-T--GA-A-A-C-T-G-G--CA--GT-C--T-T-G-A-G-T-A--C-AG--TA-G-A-G-G-T-G--GG-C---GG-A-ATT-----C-G-T-G-GT--GT-A-G-CG-GT-G-A-A-A--TG-C-TT-AG--AT-A-TC-A-C-G-A-A-G-A-AC-T-CC---GA-T-T--GC-GAA-G-G-C-A-G--C-T-C-A---CTA-G--AC-T-G-T-T-A-C-T--GA--CACT-G-A-TGC-T-CG-AAA-G-T-G-TG-GG-TATC-AAACAGG	
Otu0031	AC--GT-AG-GGT--GCA-AGC-GT-T-GT-C-CGG-AATT-A--C-T-GG-GT--GT-A-AA-GG-GA-GC-G-CA-GG-C-G--G--A-CC-G-G-C----AA-G-T-T-G-G-A-A-G--TG-A-AA-AC--T-A-TG-G-G--CT-C-AA-C-C-C-A-T-A-A-A-T-T-G--C-T-T-T-C--AA-A-A-C-T-G-C--TG--GC-C--T-T-G-A-G-T-A--G-TG--CA-G-A-G-G-T-A--GG-T---GG-A-ATT-----C-C-C-G-GT--GT-A-G-CG-GT-G-G-A-A--TG-C-GT-AG--AT-A-TC-G-G-G-A-G-G-A-AC-A-CC--AGT---G--GC-GAA-G-G-C-G-A--C-C-T-A---CTG-G--GC-A-C-C-A-A-C-T--GA--CGCT-G-A-GGC-T-CG-AAA-G-C-A-TG-GG-TAGC-AAACAGG	
Otu0032	AC--GT-AT-GGT--GCA-AGC-GT-T-AT-C-CGG-ATTT-A--C-T-GG-GT--GT-A-AA-GG-GA-GC-G-TA-GA-C-G--G--A-GT-G-G-C----AA-G-T-C-T-G-A-T-G--TG-A-AA-AC--C-C-GG-G-G--CT-C-AA-C-C-C-C-G-G-G-A-C-T-G--C-A-T-T-G--GA-A-A-C-T-G-T--CA--AT-C--T-G-G-A-G-T-A--C-CG--GA-G-A-G-G-T-A--AG-C---GG-A-ATT-----C-C-T-A-GT--GT-A-G-CG-GT-G-A-A-A--TG-C-GT-AG--AT-A-TT-A-G-G-A-G-G-A-AC-A-CC--AGT---G--GC-GAA-G-G-C-G-G--C-T-T-A---CTG-G--AC-G-G-T-A-A-C-T--GA--CGTT-G-A-GGC-T-CG-AAA-G-C-G-TG-GG-GAGC-AAACAGG	
Otu0033	AC--GT-AG-GGG--GCA-AGC-GT-T-AT-C-CGG-ATTT-A--C-T-GG-GT--GT-A-AA-GG-GA-GC-G-TA-GA-C-G--G--C-GA-C-G-C----AA-G-T-C-T-G-A-A-G--TG-A-AA-TA--C-C-CG-G-G--CT-C-AA-C-C-T-G-G-G-A-A-C-T-G--C-T-T-T-G--GA-A-A-C-T-G-T--GT--TG-C--T-A-G-A-G-T-G--C-TG--GA-G-A-G-G-T-A--AG-C---GG-A-ATT-----C-C-T-A-GT--GT-A-G-CG-GT-G-A-A-A--TG-C-GT-AG--AT-A-TT-A-G-G-A-A-G-A-AC-A-CC---AG-T-G--GC-GAA-G-G-C-G-G--C-T-T-A---CTG-G--AC-A-G-T-A-A-C-T--GA--CGTT-G-A-GGC-T-CG-AAA-G-C-G-TG-GG-GAGC-AAACAGG	
Otu0034	AC--GG-AG-GAT--CCG-AGC-GT-T-AT-C-CGG-ATTT-A--T-T-GG-GT--TT-A-AA-GG-GA-GC-G-TA-GG-C-G--G--G-TT-G-T-T----AA-G-T-C-A-G-T-T-G--TG-A-AA-GT--T-T-GC-G-G--CT-C-AA-C-C-G-T-A-A-A-A-T-T-G--C-A-G-T-T--GA-T-A-C-T-G-G--CG--AC-C--T-T-G-A-G-T-G--C-AA--CA-G-A-G-G-T-A--GG-C---GG-A-ATT-----C-G-T-G-GT--GT-A-G-CG-GT-G-A-A-A--TG-C-TT-AG--AT-A-TC-A-C-G-A-A-G-A-AC-T-CC--GAT---T--GC-GAA-G-G-C-A-G--C-T-T-A---CTG-G--AT-T-G-T-A-A-C-T--GA--CGCT-G-A-TGC-T-CG-AAA-G-T-G-TG-GG-TATC-AAACAGG	
Otu0035	AC--GT-AG-GTC--ACA-AGC-GT-T-GT-C-CGG-AATT-A--C-T-GG-GT--GT-A-AA-GG-GA-GC-G-CA-GG-C-G--G--G-CG-A-T-C----AA-G-T-T-G-G-A-A-G--TG-A-AA-TC--C-A-TG-G-G--CT-C-AA-C-C-C-A-T-G-A-A-C-T-G--C-T-T-T-C--AA-A-A-C-T-G-G--TC--GT-C--T-T-G-A-G-T-A--G-TG--CA-G-A-G-G-T-A--GG-C---GG-A-ATT-----C-C-C-G-GT--GT-A-G-CG-GT-G-G-A-A--TG-C-GT-AG--AT-A-TC-G-G-G-A-G-G-A-AC-A-CC--AGT---G--GC-GAA-G-G-C-G-G--C-C-T-A---CTG-G--GC-A-C-C-A-A-C-T--GA--CGCT-G-A-GGC-T-CG-AAA-G-T-G-TG-GG-TAGC-AAACAGG	
Otu0036	AC--GT-AG-GGT--GCA-AGC-GT-T-GT-C-CGG-AATT-A--C-T-GG-GT--GT-A-AA-GG-GA-GC-G-CA-GG-C-G--G--G-AA-G-A-C----AA-G-T-T-G-G-A-A-G--TG-A-AA-AC--C-A-TG-G-G--CT-C-AA-C-C-C-A-T-G-A-A-T-T-G--C-T-T-T-C--AA-A-A-C-T-G-T--TT--TT-C--T-T-G-A-G-T-A--G-TG--CA-G-A-G-G-T-A--GA-T---GG-A-ATT-----C-C-C-G-GT--GT-A-G-CG-GT-G-G-A-A--TG-C-GT-AG--AT-A-TC-G-G-G-A-G-G-A-AC-A-CC---AG-T-G--GC-GAA-G-G-C-G-G--T-C-T-A---CTG-G--GC-A-C-C-A-A-C-T--GA--CGCT-G-A-GGC-T-CG-AAA-G-C-A-TG-GG-TAGC-AAACAGG	
Otu0037	AC--GT-AG-GTG--GCA-AGC-GT-T-GT-C-CGG-ATTT-A--C-T-GG-GT--GT-A-AA-GG-GC-GT-G-CA-G--CCG--G--G-TC-T-G-C----AA-G-T-C-A-G-A-T-G--TG-A-AA-TC--C-A-TG-G-G--CT-C-AA-C-C-C-A-T-G-A-A-C-T-G--C-A-T-T-T--GA-A-A-C-T-G-T--AG--AT-C--T-T-G-A-G-T-G--T-CG--GA-G-G-G-G-C-A--AT-C---GG-A-ATT-----C-C-T-A-GT--GT-A-G-CG-GT-G-A-A-A--TG-C-GT-AG--AT-A-TT-A-G-G-A-G-G-A-AC-A-CC---AG-T-G--GC-GAA-G-G-C-G-G--A-T-T-G---CTG-G--AC-G-A-T-A-A-C-T--GA--CGGT-G-A-GGC-G-CG-AAA-G-T-G-TG-GG-GAGC-AAACAGG	
Otu0038	AC--GT-AG-GGG--GCT-AGC-GT-T-A-TC-CGG-AATT-A--C-T-GG-GC--GT-A-AA-GG-GT-GC-G-TA--GGT-G--G--T-TT-C-T-T----AA-G-T-C-A-G-A-G-G--TG-A-AA-GG--C-T-AC-G-G--CT-C-AA-C-C-G-T-A-G-T-A---A-G--C-C-T-T-T--GA-A-A-C-T-G-G--GA--AA-C--T-T-G-A-G-T-G--C-AG--GA-G-A-G-G-A-G--AG-T---GG-A-ATT-----C-C-T-A-GT--GT-A-G-CG-GT-G-A-A-A--TG-C-GT-AG--AT-A-TT-A-G-G-A-G-G-A-AC-A-CC--AGT---T--GC-GAA-G-G-C-G-G--C-T-C-T---CTG-G--AC-T-G-T-A-A-C-T--GA--CACT-G-A-GGC-A-CG-AAA-G-C-G-TG-GG-GAGC-AAACAGG	
Otu0039	AC--GT-AG-GGA--GCA-AGC-GT-T-AT-C-CGG-ATTT-A--C-T-GG-GT--GT-A-AA-GG-GC-GC-G-CA-GG-C-G--G--G-CC-G-G-C----AA-G-T-T-G-G-A-A-G--TG-A-AA-TC--T-A-TG-G-G--CT-T-AA-C-C-C-A-T-A-A-A-C-T-G--C-T-T-T-C--AA-A-A-C-T-G-C--TG--GT-C--T-T-G-A-G-T-G--A-TG--GA-G-A-G-G-C-A--GG-C---GG-A-ATT-----C-C-G-T-GT--GT-A-G-CG-GT-G-A-A-A--TG-C-GT-AG--AT-A-TA-C-G-G-A-G-G-A-AC-A-CC---AG-T-G--GC-GAA-G-G-C-G-G--C-C-T-G---CTG-G--AC-A-T-T-A-A-C-T--GA--CGCT-G-A-GGC-G-CG-AAA-G-C-G-TG-GG-GAGC-AAACAGG	
Otu0040	AC--GT-AG-GGA--GCA-AGC-GT-T-GT-C-CGG-ATTT-A--C-T-GG-GT--GT-A-AA-GG-GT-GC-G-TA-GG-C-G--G--C-TT-T-G-C----AA-G-T-C-A-G-A-T-G--TG-A-AA-TC--T-A-TG-G-G--CT-C-AA-C-C-C-A-T-A-A-A-C-T-G--C-A-T-T-T--GA-A-A-C-T-G-T--AG--AG-C--T-T-G-A-G-T-G--A-AG--TA-G-A-G-G-C-A--GG-C---GG-A-ATT-----C-C-C-C-GT--GT-A-G-CG-GT-G-A-A-A--TG-C-GT-AG--AG-A-TG-G-G-G-A-G-G-A-AC-A-CC---AG-T-G--GC-GAA-G-G-C-G-G--C-C-T-G---CTG-G--GC-T-T-T-A-A-C-T--GA--CGCT-G-A-GGC-A-CG-AAA-G-C-G-TG-GG-TAGC-AAACAGG	
Otu0041	AC--GT-AG-GGG--GCA-AGC-GT-T-AT-C-CGG-ATTT-A--C-T-GG-GT--GT-A-AA-GG-GA-GC-G-TA-GA-C-G--G--T-AA-A-G-C----AA-G-T-C-T-G-A-A-G--TG-A-AA-GC--C-C-GG-G-G--CT-C-AA-C-C-C-C-G-G-G-A-C-T-G--C-T-T-T-G--GA-A-A-C-T-G-T--TT--AA-C--T-A-G-A-G-T-G--C-TG--GA-G-A-G-G-T-A--AG-C---GG-A-ATT-----C-C-T-A-GT--GT-A-G-CG-GT-G-A-A-A--TG-C-GT-AG--AT-A-TT-A-G-G-A-G-G-A-AC-A-CC---AG-T-G--GC-GAA-G-G-C-G-G--C-T-T-A---CTG-G--AC-A-G-T-A-A-C-T--GA--CGTT-G-A-GGC-T-CG-AAA-G-C-G-TG-GG-GAGC-AAACAGG	
Otu0042	AC--GG-AG-GAT--GCG-AGC-GT-T-AT-C-CGG-ATTT-A--T-T-GG-GT--TT-A-AA-GG-GT-GC-G-TA-GG-T-G--G--T-GA-T-T-T----AA-G-T-C-A-G-C-G-G--TG-A-AA-GT--T-T-GT-G-G--CT-C-AA-C-C-A-T-A-A-A-A-T-T-G--C-C-G-T-T--GA-A-A-C-T-G-G--GT--TA-C--T-T-G-A-G-T-G--T-GT--TT-G-A-G-G-T-A--GG-C---GG-A-ATG-----C-G-T-G-GT--GT-A-G-CG-GT-G-A-A-A--TG-C-AT-AG--AT-A-TC-A-C-G-C-A-G-A-AC-T-CC--GAT---T--GC-GAA-G-G-C-A-G--C-T-T-A---CTA-A--AC-C-A-T-A-A-C-T--GA--CACT-G-A-AGC-A-CG-AAA-G-C-G-TG-GG-GATC-AAACAGG	
Otu0043	AC--GT-AG-GGG--GCA-AGC-GT-T-AT-C-CGG-ATTT-A--C-T-GG-GT--GT-A-AA-GG-GA-GC-G-TA-GA-C-G--G--C-GA-A-G-C----AA-G-T-C-T-G-A-A-G--TG-A-AA-AC--C-C-AG-G-G--CT-C-AA-C-C-C-T-G-G-G-A-G-T-G--C-T-T-T-G--GA-A-A-C-T-G-T--TT--TG-C--T-A-G-A-G-T-G--T-CG--GA-G-A-G-G-T-A--AG-T---GG-A-ATT-----C-C-T-A-GT--GT-A-G-CG-GT-G-A-A-A--TG-C-GT-AG--AT-A-TT-A-G-G-A-G-G-A-AC-A-CC--AGT---G--GC-GAA-G-G-C-G-G--C-T-T-A---CTG-G--AC-G-A-T-A-A-C-T--GA--CGTT-G-A-GGC-T-CG-AAA-G-C-G-TG-GG-GAGC-AAACAGG	
Otu0044	AC--GT-AG-GGG--GCA-AGC-GT-T-AT-C-CGG-ATTT-A--C-T-GG-GT--GT-A-AA-GG-GA-GC-G-CA-GA-C-G--G--C-AC-T-G-C----AA-G-T-C-T-G-A-A-G--TG-A-AA-GC--C-C-GG-G-G--CT-C-AA-C-C-C-C-G-G-G-A-C-T-G--C-T-T-T-G--GA-A-A-C-T-G-T--AG--AG-C--T-A-G-A-G-T-G--C-TG--GA-G-A-G-G-C-A--AG-C---GG-A-ATT-----C-C-T-A-GT--GT-A-G-CG-GT-G-A-A-A--TG-C-GT-AG--AT-A-TT-A-G-G-A-A-G-A-AC-A-CC---AG-T-G--GC-GAA-G-G-C-G-G--C-T-T-G---CTG-G--AC-A-G-T-A-A-C-T--GA--CGTT-C-A-GGC-T-CG-AAA-G-C-G-TG-GG-GAGC-AAACAGG	
Otu0045	AC--GT-AT-GGT--GCA-AGC-GT-T-AT-C-CGG-ATTT-A--C-T-GG-GT--GT-A-AA-GG-GA-GC-G-TA-GG-T-G--G--C-AA-G-G-C----AA-G-C-C-A-G-A-A-G--TG-A-AA-AC--C-C-GG-G-G--CT-C-AA-C-C-G-C-G-G-G-A-T-T-G--C-T-T-T-T--GG-A-A-C-T-G-T--CA--TG-C--T-A-G-A-G-T-G--C-AG--GA-G-G-G-G-T-G--AG-C---GG-A-ATT-----C-C-T-A-GT--GT-A-G-CG-GT-G-A-A-A--TG-C-GT-AG--AT-A-TT-A-G-G-A-G-G-A-AC-A-CC---GG-A-G--GC-GAA-G-G-C-G-G--C-T-C-A---CTG-G--AC-T-G-T-A-A-C-T--GA--CACT-G-A-GGC-T-CG-AAA-G-C-G-TG-GG-GAGC-AAACAGG	
Otu0046	AC--GT-AG-GTC--CCG-AGC-GT-T-GT-C-CGG-ATTT-A--T-T-GG-GC--GT-A-AA-GC-GA-GC-G-CA-GG-C-G--G--T-TT-A-A-T----AA-G-T-C-T-G-A-A-G--TT-A-AA-GG--C-A-GT-G-G--CT-T-AA-C-C-A-T-T-G-T-T---C-G--C-T-T-T-G--GA-A-A-C-T-G-T--TA--GA-C--T-T-G-A-G-T-G--C-AG--AA-G-G-G-G-A-G--AG-T---GG-A-ATT-----C-C-A-T-GT--GT-A-G-CG-GT-G-A-A-A--TG-C-GT-AG--AT-A-TA-T-G-G-A-G-G-A-AC-A-CC---GG-T-G--GC-GAA-A-G-C-G-G--C-T-C-T---CTG-G--TC-T-G-T-A-A-C-T--GA--CGCT-G-A-GGC-T-CG-AAA-G-C-G-TG-GG-GAGC-AAACAGG	
Otu0047	AC--GT-AG-GTG--GCA-AGC-GT-T-GT-C-CGG-AATT-A--T-T-GG-GC--GT-A-AA-GC-GC-GC-G-CA-GG-C-G--G--T-CC-T-T-T----AA-G-T-C-T-G-A-T-G--TG-A-AA-TC--T-T-GC-G-G--CT-C-AA-C-C-G-C-A-A-G-C---G-GT-C-A-T-T-G--GA-A-A-C-T-G-G--GG--GA-C--T-T-G-A-G-T-G--C-AG--AA-G-A-G-G-A-A--AG-C---GG-A-ATT-----C-C-A-C-GT--GT-A-G-CG-GT-G-A-A-A--TG-C-GT-AG--AG-A-TG-T-G-G-A-G-G-A-AC-A-CC---AG-T-G--GC-GAA-G-G-C-G-G--C-T-T-T---CTG-G--TC-T-G-T-A-A-C-T--GA--CGCT-G-A-GGC-G-CG-AAA-G-C-G-TG-GG-GAGC-AAACAGG	
Otu0048	AC--GT-AG-GTG--GCA-AGC-GT-T-GT-C-CGG-ATTT-A--C-T-GG-GT--GT-A-AA-GG-GC-GT-G-TA-G--CCG--G--G-AG-G-G-C----AA-G-T-C-A-G-A-T-G--TG-A-AA-TC--C-A-CG-G-G--CT-C-AA-C-T-C-G-T-G-A-A-C-T-G--C-A-T-T-T--GA-A-A-C-T-A-C--TC--TT-C--T-T-G-A-G-T-A--T-CG--GA-G-A-G-G-C-A--AT-C---GG-A-ATT-----C-C-T-A-GT--GT-A-G-CG-GT-G-A-A-A--TG-C-GT-AG--AT-A-TT-A-G-G-A-G-G-A-AC-A-CC---AG-T-G--GC-GAA-G-G-C-G-G--A-T-T-G---CTG-G--AC-G-A-C-A-A-C-T--GA--CGGT-G-A-GGC-G-CG-AAA-G-C-G-TG-GG-GAGC-AAACAGG	
Otu0049	AC--GT-AG-GTG--GCG-AGC-GT-T-GT-C-CGG-AATT-A--T-T-GG-GC--GT-A-AA-GA-GC-AT-G-TA-GG-C-G--G--T-TT-T-T-T----AA-G-T-C-T-G-G-A-G--TG-A-AA-AT--G-C-GG-G-G--CT-C-AA-C-C-C-C-G-T-A-----T-GG-C-T-C-T-G--GA-T-A-C-T-G-G--AA--GA-C--T-T-G-A-G-T-G--C-AG--GA-G-A-G-G-A-A--AG-G---GG-A-ATT-----C-C-C-A-GT--GT-A-G-CG-GT-G-A-A-A--TG-C-GT-AG--AT-A-TT-G-G-G-A-G-G-A-AC-A-CC--AGT---G--GC-GAA-G-G-C-G-C--C-T-T-T---CTG-G--AC-T-G-T-G-T-C-T--GA--CGCT-G-A-GAT-G-CG-AAA-G-C-C-AG-GG-TAGC-GAACGGG	
Otu0050	AC--GT-AG-GGG--GCA-AGC-GT-T-AT-C-CGG-ATTT-A--C-T-GG-GT--GT-A-AA-GG-GA-GC-G-TA-GA-C-G--G--C-GC-A-G-C----AA-G-T-C-T-G-A-T-G--TG-A-AA-GG--C-A-GG-G-G--CT-T-AA-C-C-C-C-T-G-G-A-C-T-G--C-A-T-T-G--GA-A-A-C-T-G-C--TG--TG-C--T-T-G-A-G-T-G--C-CG--GA-G-G-G-G-T-A--AG-C---GG-A-ATT-----C-C-T-A-GT--GT-A-G-CG-GT-G-A-A-A--TG-C-GT-AG--AT-A-TT-A-G-G-A-G-G-A-AC-A-CC--AGT---G--GC-GAA-G-G-C-G-G--C-T-T-A---CTG-G--AC-G-G-T-A-A-C-T--GA--CGTT-G-A-GGC-T-CG-AAA-G-C-G-TG-GG-GAGC-AAACAGG	
Otu0051	AC--GG-AG-GAT--CCG-AGC-GT-T-AT-C-CGG-ATTT-A--T-T-GG-GT--TT-A-AA-GG-GA-GC-G-TA-GG-T-G--G--A-CT-G-G-T----AA-G-T-C-A-G-T-T-G--TG-A-AA-GT--T-T-GC-G-G--CT-C-AA-C-C-G-T-A-A-A-A-T-T-G--C-A-G-T-T--GA-T-A-C-T-G-T--CA--GT-C--T-T-G-A-G-T-A--C-AG--TA-G-A-G-G-T-G--GG-C---GG-A-ATT-----C-G-T-G-GT--GT-A-G-CG-GT-G-A-A-A--TG-C-TT-AG--AT-A-TC-A-C-G-A-A-G-A-AC-T-CC---GA-T-T--GC-GAA-G-G-C-A-G--C-T-C-A---CTG-G--AC-T-G-C-A-A-C-T--GA--CACT-G-A-TGC-T-CG-AAA-G-T-G-TG-GG-TATC-AAACAGG	
Otu0052	AC--GT-AT-GGT--GCA-AGC-GT-T-AT-C-CGG-ATTT-A--C-T-GG-GT--GT-A-AA-GG-GA-GC-G-CA-GG-C-G--G--A-AG-G-C-T----AA-G-T-C-T-G-A-T-G--TG-A-AA-GC--C-C-GG-G-G--CT-C-AA-C-C-C-C-G-G-T-A-C-T-G--C-A-T-T-G--GA-A-A-C-T-G-G--TC--AT-C--T-A-G-A-G-T-G--T-CG--GA-G-G-G-G-T-A--AG-T---GG-A-ATT-----C-C-T-A-GT--GT-A-G-CG-GT-G-A-A-A--TG-C-GT-AG--AT-A-TT-A-G-G-A-G-G-A-AC-A-CC---AG-T-G--GC-GAA-G-G-C-G-G--C-T-T-A---CTG-G--AC-G-A-T-A-A-C-T--GA--CGCT-G-A-GGC-T-CG-AAA-G-C-G-TG-GG-GAGC-AAACAGG	
Otu0053	AC--GG-AG-GAT--CCG-AGC-GT-T-AT-C-CGG-ATTT-A--T-T-GG-GT--TT-A-AA-GG-GA-GC-G-TA-GG-T-G--G--A-CA-G-T-T----AA-G-T-C-A-G-T-T-G--TG-A-AA-GT--T-T-GC-G-G--CT-C-AA-C-C-G-T-A-A-A-A-T-T-G--C-A-G-T-T--GA-T-A-C-T-G-G--CT--GT-C--T-T-G-A-G-T-A--C-AG--TA-G-A-G-G-T-G--GG-C---GG-A-ATT-----C-G-T-G-GT--GT-A-G-CG-GT-G-A-A-A--TG-C-TT-AG--AT-A-TC-A-C-G-A-A-G-A-AC-T-CC--GAT---T--GC-GAA-G-G-C-A-G--C-T-C-A---CTG-G--AC-T-G-C-A-A-C-T--GA--CACT-G-A-TGC-T-CG-AAA-G-T-G-TG-GG-TATC-AAACAGG	
Otu0054	AC--GT-AG-GGA--GCG-AGC-GT-T-GT-C-CGG-AATT-A--C-T-GG-GT--GT-A-AA-GG-GA-GC-G-TA-GG-C-G--G--G-AT-C-G-C----AA-G-T-C-A-G-A-T-G--TG-A-AA-AC--T-A-TG-G-G--CT-T-AA-C-C-C-A-T-A-A-A-C-T-G--C-A-T-T-T--GA-A-A-C-T-G-T--GG--TT-C--T-T-G-A-G-T-G--A-AG--TA-G-A-G-G-T-A--AG-C---GG-A-ATT-----C-C-T-A-GT--GT-A-G-CG-GT-G-A-A-A--TG-C-GT-AG--AT-A-TT-A-G-G-A-G-G-A-AC-A-TC---AG-T-G--GC-GAA-G-G-C-G-G--C-T-T-A---CTG-G--GC-T-T-T-A-A-C-T--GA--CGCT-G-A-GGC-T-CG-AAA-G-C-G-TG-GG-GAGC-AAACAGG	
Otu0055	AC--GT-AT-GGA--GCA-AGC-GT-T-AT-C-CGG-ATTT-A--C-T-GG-GT--GT-A-AA-GG-GA-GT-G-TA-GG-T-G--G--C-CA-G-G-C----AA-G-T-C-A-G-A-A-G--TG-A-AA-GC--C-C-GG-G-G--CT-C-AA-C-C-C-C-G-G-G-A-C-T-G--C-T-T-T-T--GA-A-A-C-T-G-C--AG--GG-C--T-A-G-A-G-T-G--C-AG--GA-G-G-G-G-C-A--AG-T---GG-A-ATT-----C-C-T-A-GT--GT-A-G-CG-GT-G-A-A-A--TG-C-GT-AG--AT-A-TT-A-G-G-A-G-G-A-AC-A-CC---AG-T-G--GC-GAA-G-G-C-G-G--C-T-T-G---CTG-G--AC-T-G-T-A-A-C-T--GA--CACT-G-A-GGC-T-CG-AAA-G-C-G-TG-GG-GAGC-AAACAGG	
Otu0056	AC--GT-AG-GGG--GCA-AGC-GT-T-AT-C-CGG-ATTT-A--C-T-GG-GT--GT-A-AA-GG-GA-GC-G-TA-GA-C-G--G--C-TG-T-G-C----AA-G-T-C-T-G-A-A-G--TG-A-AA-GG--C-A-TG-G-G--CT-C-AA-C-C-T-G-T-G-G-A-C-T-G--C-T-T-T-G--GA-A-A-C-T-G-T--GC--AG-C--T-A-G-A-G-T-G--T-CG--GA-G-A-G-G-T-A--AG-T---GG-A-ATT-----C-C-T-A-GT--GT-A-G-CG-GT-G-A-A-A--TG-C-GT-AG--AT-A-TT-A-G-G-A-G-G-A-AC-A-CC---AG-T-G--GC-GAA-G-G-C-G-G--C-T-T-A---CTG-G--AC-G-A-T-G-A-C-T--GA--CGTT-G-A-GGC-T-CG-AAA-G-C-G-TG-GG-GAGC-AAACAGG	
Otu0057	AC--GG-GG-GAT--GCG-AGC-GT-T-AT-C-CGG-ATTT-A--T-T-GG-GT--TT-A-AA-GG-GT-GC-G-TA-GG-C-G--G--C-AA-G-G-T----AA-G-T-C-A-G-C-G-G--TG-A-AA-GA--C-C-AG-G-G--CT-C-AA-C-T-C-T-G-G-A-A-G-T-G--C-C-G-T-T--GA-T-A-C-T-G-T--CT--GG-C--T-A-G-A-A-T-G--A-TT--CC-G-C-C-G-T-G--GG-A---GG-A-ATG-----A-G-T-A-GT--GT-A-G-CG-GT-G-A-A-A--TG-C-AT-AG--AT-A-TT-A-C-T-C-A-G-A-AC-A-CC---GA-T-T--GC-GAA-G-G-C-A-T--C-T-C-A---CGA-G--GG-G-T-T-C-A-T-T--GA--CGCT-G-A-GGC-A-CG-AAA-G-C-G-TG-GG-GATC-GAACAGG	
Otu0058	AC--GG-AG-GAT--TCA-AGC-GT-T-AT-C-CGG-ATTT-A--T-T-GG-GT--TT-A-AA-GG-GT-GC-G-TA-GG-C-G--G--T-TT-G-A-T----AA-G-T-T-A-G-A-G-G--TG-A-AA-TT--T-C-GG-G-G--CT-C-AA-C-C-C-T-G-A-A-C-G-T-G--C-C-T-C-T--AA-T-A-C-T-G-T--TG--AG-C--T-A-G-A-G-A-G--T-AG--TT-G-C-G-G-T-A--GG-C---GG-A-ATG-----T-A-T-G-GT--GT-A-G-CG-GT-G-A-A-A--TG-C-TT-AG--AG-A-TC-A-T-A-C-A-G-A-AC-A-CC---GA-T-T--GC-GAA-G-G-C-A-G--C-T-T-A---CCA-A--AC-T-A-T-A-T-C-T--GA--CGTT-G-A-GGC-A-CG-AAA-G-C-G-TG-GG-GAGC-AAACAGG	
Otu0059	AC--GT-AT-GGA--GCA-AGC-GT-T-AT-C-CGG-ATTT-A--C-T-GG-GT--GT-A-AA-GG-GT-GC-G-TA-GG-T-G--G--C-AG-T-G-C----AA-G-T-C-A-G-A-T-G--TG-A-AA-GG--C-C-GG-G-G--CT-C-AA-C-C-C-C-G-G-A-G-C-T-G--C-A-T-T-T--GA-A-A-C-T-G-C--TC--GG-C--T-A-G-A-G-T-A--C-AG--GA-G-A-G-G-C-A--GG-C---GG-A-ATT-----C-C-T-A-GT--GT-A-G-CG-GT-G-A-A-A--TG-C-GT-AG--AT-A-TT-A-G-G-A-G-G-A-AC-A-CC---AG-T-G--GC-GAA-G-G-C-G-G--C-C-T-G---CTG-G--AC-T-G-T-T-A-C-T--GA--CACT-G-A-GGC-A-CG-AAA-G-C-G-TG-GG-GAGC-AAACAGG	
Otu0060	AC--GT-AG-GGG--GCA-AGC-GT-T-AT-C-CGG-AATT-A--C-T-GG-GT--GT-A-AA-GG-GT-GC-G-TA-GG-T-G--G--T-AT-G-G-C----AA-G-T-C-A-G-A-A-G--TG-A-AA-AC--C-C-AG-G-G--CT-T-AA-C-T-C-T-G-G-G-A-C-T-G--C-T-T-T-T--GA-A-A-C-T-G-T--CA--GA-C--T-G-G-A-G-T-G--C-AG--GA-G-A-G-G-T-A--AG-C---GG-A-ATT-----C-C-T-A-GT--GT-A-G-CG-GT-G-A-A-A--TG-C-GT-AG--AT-A-TT-A-G-G-A-G-G-A-AC-A-TC---AG-T-G--GC-GAA-G-G-C-G-G--C-T-T-A---CTG-G--AC-T-G-A-A-A-C-T--GA--CACT-G-A-GGC-A-CG-AAA-G-C-G-TG-GG-GAGC-AAACAGG	
Otu0061	AC--GT-AG-GGG--GCA-AGC-GT-T-AT-C-CGG-ATTT-A--C-T-GG-GT--GT-A-AA-GG-GA-GC-G-TA-GA-C-G--G--C-GA-G-A-C----AA-G-T-C-T-G-A-A-G--TG-A-AA-GC--C-C-GG-G-G--CT-C-AA-C-C-C-C-G-G-G-A-C-T-G--C-T-T-T-G--GA-A-A-C-T-G-C--CT--TG-C--T-A-G-A-G-T-G--C-TG--GA-G-A-G-G-T-A--AG-T---GG-A-ATT-----C-C-T-A-GT--GT-A-G-CG-GT-G-A-A-A--TG-C-GT-AG--AT-A-TT-A-G-G-A-G-G-A-AC-A-CC---AG-T-G--GC-GAA-G-G-C-G-G--C-T-T-A---CTG-G--AC-A-G-T-A-A-C-T--GA--CGTT-G-A-GGC-T-CG-AAA-G-C-G-TG-GG-GAGC-AAACAGG	
Otu0062	AC--G-TAG-GTG--GCG-AGC-GT-T-AT-C-CGG-AATG-A--T-T-GG-GC--GT-A-AA-GG-GT-GC-G-TA-GG-T-G--G--C-AG-A-T-C----AA-G-T-C-T-G-G-A-G--TA-A-AA-GG--T-A-TG-G-G--CT-C-AA-C-C-C-G-T-A-C-T---T-G--C-T-C-T-G--GA-A-A-C-T-G-A--TC--AG-C--T-A-G-A-G-A-A--C-AG--AA-G-A-G-G-A-C--GG-C---GG-A-ACT-----C-C-A-T-GT--GT-A-G-CG-GT-A-A-A-A--TG-C-GT-AG--AT-A-TA-T-G-G-A-A-G-A-AC-A-CC---GG-T-G--GC-GAA-G-G-C-G-G--C-C-G-T---CTG-G--TC-T-G-G-ATT-C-T--GA--CACT-G-A-AGC-A-CG-AAA-G-C-G-TG-GG-GAGC-AAATAGG	
Otu0063	AC--GT-AG-GGC--GCA-AGC-GT-T-AT-C-CGG-ATTT-A--T-T-GG-GC--GT-A-AA-GG-GC-TC-G-TA-GG-C-G--G--C-TC-G-T-C----GC-G-T-C-C-G-G-T-G--TG-A-AA-GT--C-C-AT-C-G--CT-T-AA-C-G-G-T-G-G-A-T-C-T-G--C-G-C-C-G--GG-T-A-C-G-G-G--CG--GG-C--T-G-G-A-G-T-G--C-GG--TA-G-G-G-G-A-G--AC-T---GG-A-ATT-----C-C-C-G-GT--GT-A-A-CG-GT-G-G-A-A--TG-T-GT-AG--AT-A-TC-G-G-G-A-A-G-A-AC-A-CC--GAT---G--GC-GAA-G-G-C-A-G--G-T-C-T---CTG-G--GC-C-G-T-C-A-C-T--GA--CGCT-G-A-GGA-G-CG-AAA-G-C-G-TG-GG-GAGC-GAACAGG	
Otu0064	AC--GG-AG-GAT--CCG-AGC-GT-T-AT-C-CGG-ATTT-A--T-T-GG-GT--TT-A-AA-GG-GT-GC-G-TA-GG-C-G--G--C-CT-T-T-T----AA-G-T-C-A-G-C-G-G--TG-A-AA-GT--C-T-GT-G-G--CT-C-AA-C-C-A-T-A-G-A-A-T-T-G--C-C-G-T-T--GA-A-A-C-T-G-G--GG--GG-C--T-T-G-A-G-T-A--T-GT--TT-G-A-G-G-C-A--GG-C---GG-A-ATG-----C-G-T-G-GT--GT-A-G-CG-GT-G-A-A-A--TG-C-TT-AG--AT-A-TC-A-C-G-C-A-G-A-AC-C-CC--GAT---T--GC-GAA-G-G-C-A-G--C-C-T-G---CCA-A--GC-C-A-T-G-A-C-T--GA--CGCT-G-A-TGC-A-CG-AAA-G-C-G-TG-GG-GATC-AAACAGG	
Otu0065	AC--GT-AG-GGG--GCA-AGC-GT-T-AT-C-CGG-ATTT-A--C-T-GG-GT--GT-A-AA-GG-GA-GC-G-TA-GA-C-G--G--A-CT-G-G-C----AA-G-T-C-T-G-A-T-G--TG-A-AA-GG--C-G-GG-G-G--CT-C-AA-C-C-C-C-T-G-G-A-C-T-G--C-A-T-T-G--GA-A-A-C-T-G-T--TA--GT-C--T-T-G-A-G-T-G--C-CG--GA-G-A-G-G-T-A--AG-C---GG-A-ATT-----C-C-T-A-GT--GT-A-G-CG-GT-G-A-A-A--TG-C-GT-AG--AT-A-TT-A-G-G-A-G-G-A-AC-A-CC--AGT---G--GC-GAA-G-G-C-G-G--C-T-T-A---CTG-G--AC-G-G-T-A-A-C-T--GA--CGTT-G-A-GGC-T-CG-AAA-G-C-G-TG-GG-GAGC-AAACAGG	
Otu0066	AC--GT-AG-GGG--GCA-AGC-GT-T-AT-C-CGG-ATTT-A--C-T-GG-GT--GT-A-AA-GG-GA-GC-G-TA-GA-C-G--G--A-AT-G-G-C----AA-G-T-C-T-G-A-T-G--TG-A-AA-GG--C-C-GG-G-G--CT-C-AA-C-C-C-C-G-G-G-A-C-T-G--C-A-T-T-G--GA-A-A-C-T-G-T--CA--AT-C--T-A-G-A-G-T-A--C-CG--GA-G-G-G-G-T-A--AG-T---GG-A-ATT-----C-C-T-A-GT--GT-A-G-CG-GT-G-A-A-A--TG-C-GT-AG--AT-A-TT-A-G-G-A-G-G-A-AC-A-CC--AGT---G--GC-GAA-G-G-C-G-G--C-T-T-A---CTG-G--AC-G-G-T-A-A-C-T--GA--CGTT-G-A-GGC-T-CG-AAA-G-C-G-TG-GG-GAGC-AAACAGG	
Otu0067	AC--GT-AG-GTG--GCA-AGC-GT-T-GT-C-CGG-ATTT-A--C-T-GG-GT--GT-A-AA-GG-GC-GT-G-CA-GC-C-G--G--G-CA-T-G-C----AA-G-T-C-A-G-A-T-G--TG-A-AA-TC--T-C-AG-G-G--CT-T-AA-C-C-C-T-G-A-A-A-C-T-G--C-A-T-T-T--GA-A-A-C-T-G-T--AT--GT-C--T-T-G-A-G-T-G--C-CG--GA-G-A-G-G-T-A--AT-C---GG-A-ATT-----C-C-T-T-GT--GT-A-G-CG-GT-G-A-A-A--TG-C-GT-AG--AT-A-TA-A-G-G-A-A-G-A-AC-A-CC--AGT---G--GC-GAA-G-G-C-G-G--A-T-T-A---CTG-G--AC-G-G-T-A-A-C-T--GA--CGGT-G-A-GGC-G-CG-AAA-G-C-G-TG-GG-GAGC-GAACAGG	
Otu0068	AC--AG-AG-GTC--TCA-AGC-GT-T-GT-T-CGG-AATC-A--C-T-GG-GC--GT-A-AA-GC-GT-GC-G-TA-GG-C-T--G--T-TT-C-G-T----AA-G-T-C-G-T-G-T-G--TG-A-AA-GG--C-G-CG-G-G--CT-C-AA-C-C-C-G-C-G-G-A-C-G-G--C-A-C-A-T--GA-T-A-C-T-G-C--GA--GA-C--T-A-G-A-G-T-A--A-TG--GA-G-G-G-G-G-A--AC-C---GG-A-ATT-----C-T-C-G-GT--GT-A-G-CA-GT-G-A-A-A--TG-C-GT-AG--AT-A-TC-G-A-G-A-G-G-A-AC-A-CT--CGT---G--GC-GAA-G-G-C-G-G--G-T-T-C---CTG-G--AC-A-T-T-A-A-C-T--GA--CGCT-G-A-GGC-A-CG-AAG-G-C-C-AG-GG-GAGC-GAAAGGG	
Otu0069	AC--GG-AG-GAT--CCG-AGC-GT-T-AT-C-CGG-ATTT-A--T-T-GG-GT--TT-A-AA-GG-GA-GC-G-TA-GG-C-G--G--A-TT-G-T-T----AA-G-T-C-A-G-T-T-G--TG-A-AA-GT--T-T-GC-G-G--CT-C-AA-C-C-G-T-A-A-A-A-T-T-G--C-A-G-T-T--GA-T-A-C-T-G-G--CA--GT-C--T-T-G-A-G-T-G--C-AG--TA-G-A-G-G-T-G--GG-C---GG-A-ATT-----C-G-T-G-GT--GT-A-G-CG-GT-G-A-A-A--TG-C-TT-AG--AT-A-TC-A-C-G-A-A-G-A-AC-T-CC--GAT---T--GC-GAA-G-G-C-A-G--C-T-C-A---CTG-G--AG-T-G-T-A-A-C-T--GA--CGCT-G-A-TGC-T-CG-AAA-G-T-G-TG-GG-TATC-AAACAGG	
Otu0070	AC--GT-AT-GGA--GCA-AGC-GT-T-AT-C-CGG-ATTT-A--C-T-GG-GT--GT-A-AA-GG-GT-GC-G-TA-GG-T-G--G--C-AG-T-G-C----AA-G-T-C-A-G-A-T-G--TG-A-AA-GG--C-C-GG-G-G--CT-C-AA-C-C-C-C-G-G-A-G-C-T-G--C-A-T-T-T--GA-A-A-C-T-G-C--AT--AG-C--T-A-G-A-G-T-A--C-AG--GA-G-A-G-G-C-A--GG-C---GG-A-ATT-----C-C-T-A-GT--GT-A-G-CG-GT-G-A-A-A--TG-C-GT-AG--AT-A-TT-A-G-G-A-G-G-A-AC-A-CC---AG-T-G--GC-GAA-G-G-C-G-G--C-C-T-G---CTG-G--AC-T-G-T-T-A-C-T--GA--CACT-G-A-GGC-A-CG-AAA-G-C-G-TG-GG-GAGC-AAACAGG	
Otu0071	AC--GT-AG-GAT--GCA-AGC-GT-T-AT-C-CGG-ATTT-A--C-T-GG-GT--GT-A-AA-GG-GA-GC-G-CA-GG-C-G--G--G-AC-T-G-C----AA-G-T-T-G-G-A-T-G--TG-A-AA-TA--C-C-GT-G-G--CT-T-AA-C-C-A-C-G-G-A-A-C-T-G--C-A-T-C-C--AA-A-A-C-T-G-T--AG--TT-C--T-T-G-A-G-T-G--A-AG--TA-G-A-G-G-C-A--AG-C---GG-A-ATT-----C-C-G-A-GT--GT-A-G-CG-GT-G-A-A-A--TG-C-GT-AG--AT-A-TT-C-G-G-A-G-G-A-AC-A-CC---AG-T-G--GC-GAA-G-G-C-G-G--C-T-T-G---CTG-G--GC-T-T-T-A-A-C-T--GA--CGCT-G-A-GGC-T-CG-AAA-G-T-G-TG-GG-GAGC-AAACAGG	
Otu0072	AC--GG-AG-GAT--GCA-AGC-GT-T-AT-C-CGG-ATTT-A--T-T-GG-GT--TT-A-AA-GG-GT-GC-G-TA-GG-C-G--G--C-AC-G-C-C----AA-G-T-C-A-G-C-G-G--TG-A-AA-TT--T-C-CG-G-G--CT-C-AA-C-C-C-G-G-A-G-T-G-T-G--C-C-G-T-T--GA-A-A-C-T-G-G--CG--AG-C--T-A-G-A-G-T-G--C-AC--AA-G-A-G-G-C-A--GG-C---GG-A-ATG-----C-G-T-G-GT--GT-A-G-CG-GT-G-A-A-A--TG-C-AT-AG--AT-A-TC-A-C-G-C-A-G-A-AC-C-CC--GAT---T--GC-GAA-G-G-C-A-G--C-C-T-G---CTA-G--GG-T-G-A-A-A-C-A--GA--CGCT-G-A-GGC-A-CG-AAA-G-C-G-TG-GG-TATC-GAACAGG	
Otu0073	AC--GT-AT-GGT--GCA-AGC-GT-T-AT-C-CGG-ATTT-A--C-T-GG-GT--GT-A-AA-GG-GA-GC-G-TA-GA-C-G--G--C-TG-T-G-T----AA-G-T-C-T-G-A-A-G--TG-A-AA-GC--C-C-GG-G-G--CT-C-AA-C-C-C-C-G-G-G-A-C-T-G--C-T-T-T-G--GA-A-A-C-T-A-T--GC--AG-C--T-A-G-A-G-T-G--T-CG--GA-G-A-G-G-T-A--AG-T---GG-A-ATT-----C-C-C-A-GT--GT-A-G-CG-GT-G-A-A-A--TG-C-GT-AG--AT-A-TT-G-G-G-A-G-G-A-AC-A-CC---AG-T-G--GC-GAA-G-G-C-G-G--C-T-T-A---CTG-G--AC-G-A-T-G-A-C-T--GA--CGTT-G-A-GGC-T-CG-AAA-G-C-G-TG-GG-GAGC-AAACAGG	
Otu0074	AC--GT-AG-GGG--GCA-AGC-GT-T-AT-C-CGG-ATTT-A--C-T-GG-GT--GT-A-AA-GG-GA-GC-G-TA-GA-C-G--G--A-TT-A-G-C----AA-G-T-C-T-G-A-T-G--TG-A-AA-GG--C-A-GG-G-G--CT-C-AA-C-C-C-C-T-G-G-A-C-T-G--C-A-T-T-G--GA-A-A-C-T-G-C--CA--GT-C--T-T-G-A-G-T-G--C-CG--GA-G-A-G-G-T-A--AG-C---GG-A-ATT-----C-C-T-A-GT--GT-A-G-CG-GT-G-A-A-A--TG-C-GT-AG--AT-A-TT-A-G-G-A-G-G-A-AC-A-CC--AGT---G--GC-GAA-G-G-C-G-G--C-T-T-A---CTG-G--AC-G-G-C-A-A-C-T--GA--CGTT-G-A-GGC-T-CG-AAA-G-C-G-TG-GG-GAGC-AAACAGG	
Otu0075	AC--GT-AT-GGA--GCA-AGC-GT-T-AT-C-CGG-ATTT-A--C-T-GG-GT--GT-A-AA-GG-GA-GT-G-TA-GG-T-G--G--C-CA-T-G-C----AA-G-T-C-A-G-A-A-G--TG-A-AA-AT--C-C-GG-G-G--CT-C-AA-C-C-C-C-G-G-A-A-C-T-G--C-T-T-T-T--GA-A-A-C-T-G-T--AA--GG-C--T-A-G-A-G-T-G--C-AG--GA-G-G-G-G-T-G--AG-T---GG-A-ATT-----C-C-T-A-GT--GT-A-G-CG-GT-G-A-A-A--TG-C-GT-AG--AT-A-TT-A-G-G-A-G-G-A-AC-A-CC---AG-T-G--GC-GAA-G-G-C-G-G--C-T-C-A---CTG-G--AC-T-G-T-A-A-C-T--GA--CACT-G-A-GGC-T-CG-AAA-G-C-G-TG-GG-GAGC-AAACAGG	
Otu0076	AC--GT-AG-GGG--GCA-AGC-GT-T-AT-C-CGG-ATTT-A--C-T-GG-GT--GT-A-AA-GG-GA-GC-G-TA-GA-C-G--G--T-CA-A-G-C----AA-G-T-C-A-G-A-A-G--TG-A-AA-GG--C-T-GG-G-G--CT-C-AA-C-C-C-C-G-G-G-A-C-T-G--C-T-T-T-T--GA-A-A-C-T-G-T--TT--GA-C--T-G-G-A-G-T-G--C-TG--GA-G-A-G-G-T-A--AG-C---GG-A-ATT-----C-C-T-A-GT--GT-A-G-CG-GT-G-A-A-A--TG-C-GT-AG--AT-A-TT-A-G-G-A-G-G-A-AC-A-CC---AG-T-G--GC-GAA-G-G-C-G-G--C-T-T-A---CTG-G--AC-A-G-T-A-A-C-T--GA--CGTT-G-A-GGC-T-CG-AAA-G-C-G-TG-GG-GAGC-AAACAGG	
Otu0077	AC--GT-AG-GGG--GCA-AGC-GT-T-AT-C-CGG-ATTT-A--C-T-GG-GT--GT-A-AA-GG-GA-GC-G-TA-GG-C-G--G--C-GG-A-G-C----AA-G-T-C-A-G-A-A-G--TG-A-AA-GC--C-C-GG-G-G--CT-C-AA-C-C-C-C-G-G-G-A-C-G-G--C-T-T-T-T--GA-A-A-C-T-G-C--CC--TG-C--T-T-G-A-T-T-T--C-AG--GA-G-A-G-G-T-A--AG-C---GG-A-ATT-----C-C-T-A-GT--GT-A-G-CG-GT-G-A-A-A--TG-C-GT-AG--AT-A-TT-A-G-G-A-G-G-A-AC-A-CC---AG-T-G--GC-GAA-G-G-C-G-G--C-T-T-A---CTG-G--AC-T-G-A-C-A-A-T--GA--CGCT-G-A-GGC-T-CG-AAA-G-C-G-TG-GG-GAGC-AAACAGG	
Otu0078	AC--GT-AG-GGT--GCA-AGC-GT-T-GT-C-CGG-AATT-A--C-T-GG-GT--GT-A-AA-GG-GA-GC-G-CA-GG-C-G--G--G-AA-G-A-C----AA-G-T-T-G-G-A-A-G--TG-A-AA-TC--C-A-TG-G-G--CT-C-AA-C-C-C-A-T-G-A-A-C-T-G--C-T-T-T-C--AA-A-A-C-T-G-T--TT--TT-C--T-T-G-A-G-T-A--G-TG--CA-G-A-G-G-T-A--GG-C---GG-A-ATT-----C-C-C-G-GT--GT-A-G-CG-GT-G-G-A-A--TG-C-GT-AG--AT-A-TC-G-G-G-A-G-G-A-AC-A-CC--AGT---G--GC-GAA-G-G-C-G-G--C-C-T-A---CTG-G--GC-A-C-C-A-A-C-T--GA--CGCT-G-A-GGC-T-CG-AAA-G-T-G-TG-GG-TAGC-AAACAGG	
Otu0079	AC--GG-AG-GAT--GCG-AGC-GT-T-AT-C-CGG-ATTT-A--T-T-GG-GT--TT-A-AA-GG-GA-GC-G-CA-GA-C-G--G--G-AG-A-T-T----AA-G-T-C-A-G-T-T-G--TG-A-AA-GT--T-T-GC-G-G--CT-C-AA-C-C-G-T-A-A-A-A-T-T-G--C-A-G-T-T--GA-T-A-C-T-G-G--TT--TC-C--T-T-G-A-G-T-G--C-AG--TT-G-A-G-G-C-A--GG-C---GG-A-ATT-----C-G-T-G-GT--GT-A-G-CG-GT-G-A-A-A--TG-C-TT-AG--AT-A-TC-A-C-G-A-A-G-A-AC-C-CC--GAT---T--GC-GAA-G-G-C-A-G--C-T-T-G---CTA-A--AC-T-G-T-A-A-C-T--GA--CGTT-C-A-TGC-T-CG-AAA-G-T-G-TG-GG-TATC-AAACAGG	
Otu0080	AC--GT-AG-GTG--GCA-AGC-GT-T-GT-C-CGG-AATT-A--C-T-GG-GT--GT-A-AA-GG-GA-GC-G-TA-GG-C-G--G--G-AT-G-C-C----AA-G-T-C-A-G-C-T-G--TG-A-AA-AC--T-A-TG-G-G--CT-T-AA-C-C-T-G-T-A-G-A-C-T-G--C-A-G-T-T--GA-A-A-C-T-G-G--TA--TT-C--T-T-G-A-G-T-G--A-AG--TA-G-A-G-G-T-T--GG-C---GG-A-ATT-----C-C-G-A-GT--GT-A-G-CG-GT-G-A-A-A--TG-C-GT-AG--AT-A-TT-C-G-G-A-G-G-A-AC-A-CC---GG-T-G--GC-GAA-G-G-C-G-G--C-C-A-A---CTG-G--GC-T-T-T-A-A-C-T--GA--CGCT-G-A-GGC-T-CG-AAA-G-T-G-TG-GG-GAGC-AAACAGG	
Otu0081	AC--GT-AG-GGT--GCA-AGC-GT-T-AT-C-CGG-AATT-A--T-T-GG-GC--GT-A-AA-GG-GC-TC-G-TA-GG-C-G--G--T-TC-G-T-C----GC-G-T-C-C-G-G-T-G--TG-A-AA-GT--C-C-AT-C-G--CT-T-AA-C-G-G-T-G-G-A-T-C-C-G--C-G-C-C-G--GG-T-A-C-G-G-G--CG--GG-C--T-T-G-A-G-T-G--C-GG--TA-G-G-G-G-A-G--AC-T---GG-A-ATT-----C-C-C-G-GT--GT-A-A-CG-GT-G-G-A-A--TG-T-GT-AG--AT-A-TC-A-G-G-A-A-G-A-AC-A-CC---AA-T-G--GC-GAA-G-G-C-A-G--G-T-A-T---CTG-G--GC-C-G-T-C-A-C-T--GA--CGCT-G-A-GGA-G-CG-AAA-G-C-G-TG-GG-GAGC-GAACAGG	
Otu0082	AC--GT-AG-GGA--GCA-AGC-GT-T-AT-C-CGG-ATTT-A--C-T-GG-GT--GT-A-AA-GG-GC-GC-G-CA-GG-C-G--G--G-CC-G-G-C----AA-G-T-T-G-G-A-A-G--TG-A-AA-TC--C-G-GG-G-G--CT-T-AA-C-C-C-C-C-G-A-A-C-T-G--C-T-T-T-C--AA-A-A-C-T-G-C--TG--GT-C--T-T-G-A-G-T-G--A-TG--GA-G-A-G-G-C-A--GG-C---GG-A-ATT-----C-C-G-T-GT--GT-A-G-CG-GT-G-A-A-A--TG-C-GT-AG--AT-A-TA-C-G-G-A-G-G-A-AC-A-CC---AG-T-G--GC-GAA-G-G-C-G-G--C-C-T-G---CTG-G--AC-A-T-T-A-A-C-T--GA--CGCT-G-A-GGC-G-CG-AAA-G-C-G-TG-GG-GAGC-AAACAGG	
Otu0083	AC--GT-AG-GGG--GCG-AGC-GT-T-GT-C-CGG-AATG-A--T-T-GG-GC--GT-A-AA-GG-GC-GC-G-TA-GG-C-G--G--C-CT-G-C-T----AA-G-T-C-T-G-G-A-G--TG-A-AA-GT--C-C-TG-C-T--TT-C-AA-G-G-T-G-G-G-A-A-T-T-G--C-T-T-T-G--GA-T-A-C-T-G-G--TG--GG-C--T-G-G-A-G-T-G--C-AG--GA-G-A-G-G-A-A--AG-C---GG-A-ATT-----A-C-C-G-GT--GT-A-G-CG-GT-G-A-A-A--TG-C-GT-AG--AG-A-TC-G-G-T-A-G-G-A-AC-A-CC---AG-T-G--GC-GAA-G-G-C-G-G--C-T-T-T---CTG-G--AC-T-G-A-A-A-C-T--GA--CGCT-G-A-GGC-G-CG-AAA-G-C-G-TG-GG-GAGC-AAACAGG	
Otu0084	AC--GT-AG-GTG--GCA-AGC-GT-T-GT-C-CGG-ATTT-A--C-T-GG-GT--GT-A-AA-GG-GC-GT-G-CA-GC-C-G--G--G-TG-C-G-C----AA-G-T-C-A-G-A-T-G--TG-A-AA-TC--T-C-AG-G-G--CT-C-AA-C-C-C-T-G-A-A-A-C-T-G--C-A-T-T-T--GA-A-A-C-T-G-T--GC--AT-C--T-T-G-A-G-T-G--C-CG--GA-G-A-G-G-T-A--AT-C---GG-A-ATT-----C-C-T-T-GT--GT-A-G-CG-GT-G-A-A-A--TG-C-GT-AG--AT-A-TA-A-G-G-A-A-G-A-AC-A-CC--AGT---G--GC-GAA-G-G-C-G-G--A-T-T-A---CTG-G--AC-G-G-T-A-A-C-T--GA--CGGT-G-A-GGC-G-CG-AAA-G-C-G-TG-GG-GAGC-AAACAGG	
Otu0085	AC--GT-AT-GGG--GCA-AGC-GT-T-AT-C-CGG-ATTT-A--C-T-GG-GT--GT-A-AA-GG-GA-GC-G-TA-GG-C-G--G--C-AT-G-G-C----AA-G-T-C-A-G-A-A-G--TG-A-AA-GC--C-T-GG-G-G--CT-C-AA-C-C-C-C-G-G-A-A-T-T-G--C-T-T-T-T--GA-A-A-C-T-G-T--CA--GG-C--T-A-G-A-G-T-G--T-CG--GA-G-G-G-G-T-A--AG-C---GG-A-ATT-----C-C-T-A-GT--GT-A-G-CG-GT-G-A-A-A--TG-C-GT-AG--AT-A-TT-A-G-G-A-G-G-A-AC-A-CC---GG-T-G--GC-GAA-G-G-C-G-G--C-T-T-A---CTG-G--AC-G-A-T-T-A-C-T--GA--CGCT-G-A-GGC-T-CG-AAA-G-C-G-TG-GG-GAGC-AAACAGG	
Otu0086	AC--GT-AG-GGG--GCA-AGC-GT-T-AT-C-CGG-ATTT-A--C-T-GG-GT--GT-A-AA-GG-GA-GC-G-TA-GA-C-G--G--A-GC-A-G-C----AA-G-T-C-T-G-A-T-G--TG-A-AA-AC--C-C-GG-G-G--CT-C-AA-C-C-C-C-G-G-G-A-C-T-G--C-A-T-T-G--GA-A-A-C-T-G-T--TG--AT-C--T-G-G-A-G-T-G--C-CG--GA-G-A-G-G-T-A--AG-C---GG-A-ATT-----C-C-T-A-GT--GT-A-G-CG-GT-G-A-A-A--TG-C-GT-AG--AT-A-TT-A-G-G-A-G-G-A-AC-A-CC--AGT---G--GC-GAA-G-G-C-G-G--C-T-T-A---CTG-G--AC-G-G-T-A-A-C-T--GA--CGTT-G-A-GGC-T-CG-AAA-G-C-G-TG-GG-GAGC-AAACAGG	
Otu0087	AC--GG-AG-GGT--GCA-AGC-GT-T-AA-T-CGG-AATT-A--C-T-GG-GC--GT-A-AA-GC-GC-GC-G-TA-GG-T-T--G--T-TT-T-G-T----AA-G-T-C-A-G-A-G-G--TG-T-AA-TC--C-C-AC-G-G--CT-T-AA-C-C-G-T-G-G-A-A-C-T-G--C-C-T-T-T--GA-T-A-C-T-G-C--AT--AA-C--T-T-G-G-A-T-C--C-GG--GA-G-A-G-G-A-C--AG-C---GG-A-ATT-----C-C-A-G-GT--GT-A-G-GA-GT-G-A-A-A--TC-C-GT-AG--AT-A-TC-T-G-G-A-A-G-A-AC-A-TC---AG-T-G--GC-GAA-G-G-C-G-G--C-T-G-T---CTG-G--AC-C-G-G-T-A-T-T--GA--CGCT-G-A-GGC-G-CG-AAA-G-C-G-TG-GG-TAGC-AAACAGG	
Otu0088	AC--GT-AG-GGG--GCA-AGC-GT-T-AT-C-CGG-AATT-A--C-T-GG-GT--GT-A-AA-GG-GT-GC-G-TA-GG-T-G--G--T-AT-G-G-C----AA-G-T-C-A-G-A-A-G--TG-A-AA-AC--C-C-AG-G-G--CT-T-AA-C-T-C-T-G-G-G-A-C-T-G--C-T-T-T-T--GA-A-A-C-T-G-T--CA--GA-C--T-A-G-A-G-T-G--C-AG--GA-G-A-G-G-T-A--AG-C---GG-A-ATT-----C-C-T-A-GT--GT-A-G-CG-GT-G-A-A-A--TG-C-GT-AG--AT-A-TT-A-G-G-A-G-G-A-AC-A-TC--AGT---G--GC-GAA-G-G-C-G-G--C-T-T-A---CTG-G--AC-T-G-A-A-A-C-T--GA--CACT-G-A-GGC-A-CG-AAA-G-C-G-TG-GG-GAGC-AAACAGG	
Otu0089	AC--GG-AG-GAT--GCG-AGC-GT-T-AT-C-CGG-ATTT-A--T-T-GG-GT--TT-A-AA-GG-GA-GC-G-CA-GG-C-T--G--C-GA-G-G-C----AA-G-T-C-A-G-C-G-G--TC-A-AA-TG--T-C-GG-G-G--CT-C-AA-C-C-C-C-G-G-C---C-T-G--C-C-G-T-T--GA-A-A-C-T-G-T--TT--TG-C--T-A-G-A-G-T-T--C-GA--GT-G-A-G-G-T-A--TG-C---GG-A-ATG-----C-G-T-T-GT--GT-A-G-CG-GT-G-A-A-A--TG-C-AT-AG--AT-A-TG-A-C-G-C-A-G-A-AC-T-CC---GA-T-T--GC-GAA-G-G-C-A-G--C-A-T-A---CCA-A--CT-C-G-C-G-A-C-T--GA--CGCT-G-A-GGC-T-CG-AAA-G-C-G-TG-GG-TATC-GAACAGG	
Otu0090	AC--GG-AG-GGT--GCA-AGC-GT-T-AA-T-CGG-AATT-A--C-T-GG-GC--GT-A-AA-GC-GC-AC-G-CA-GG-C-G--G--T-CT-G-T-T----AA-G-T-C-A-G-A-T-G--TG-A-AA-TC--C-C-CG-G-G--CT-T-AA-C-C-T-G-G-G-A-A-C-T-G--C-A-T-T-T--GA-A-A-C-T-G-G--CA--GG-C--T-T-G-A-G-T-C--T-TG--TA-G-A-G-G-G-G--GG-T---AG-A-ATT-----C-C-A-G-GT--GT-A-G-CG-GT-G-A-A-A--TG-C-GT-AG--AG-A-TC-T-G-G-A-G-G-A-AT-A-CC--GGT---G--GC-GAA-G-G-C-G-G--C-C-C-C---CTG-G--AC-A-A-A-G-A-C-T--GA--CGCT-C-A-GGT-G-CG-AAA-G-C-G-TG-GG-GAGC-AAACAGG	
Otu0091	AC--GT-AG-GTC--CCG-AGC-GT-T-GT-C-CGG-ATTT-A--T-T-GG-GC--GT-A-AA-GC-GA-GC-G-CA-GG-C-G--G--T-TT-G-A-T----AA-G-T-C-T-G-A-A-G--TT-A-AA-GG--C-T-GT-G-G--CT-C-AA-C-C-A-T-A-G-T-T---C-G--C-T-T-T-G--GA-A-A-C-T-G-T--CA--AA-C--T-T-G-A-G-T-G--C-AG--AA-G-G-G-G-A-G--AG-T---GG-A-ATT-----C-C-A-T-GT--GT-A-G-CG-GT-G-A-A-A--TG-C-GT-AG--AT-A-TA-T-G-G-A-G-G-A-AC-A-CC---GG-T-G--GC-GAA-A-G-C-G-G--C-T-C-T---CTG-G--TC-T-G-T-A-A-C-T--GA--CGCT-G-A-GGC-T-CG-AAA-G-C-G-TG-GG-GAGC-GAACAGG	
Otu0092	AC--GG-AG-GAT--TCA-AGC-GT-T-AT-C-CGG-ATTT-A--T-T-GG-GT--TT-A-AA-GG-GT-GC-G-TA-GG-C-G--G--T-TT-G-A-T----AA-G-T-T-A-G-A-G-G--TG-A-AA-TC--C-C-GG-G-G--CT-T-AA-C-T-C-C-G-G-A-A-C-T-G--C-C-T-C-T--AA-T-A-C-T-G-T--TA--GA-C--T-A-G-A-G-A-G--T-AG--TT-G-C-G-G-T-A--GG-C---GG-A-ATG-----T-A-T-G-GT--GT-A-G-CG-GT-G-A-A-A--TG-C-TT-AG--AG-A-TC-A-T-A-C-A-G-A-AC-A-CC---GA-T-T--GC-GAA-G-G-C-A-G--C-T-T-A---CCA-A--AC-T-A-T-A-T-C-T--GA--CGTT-G-A-GGC-A-CG-AAA-G-C-G-TG-GG-GAGC-AAACAGG	
Otu0093	AC--GT-AG-GTC--ACA-AGC-GT-T-GT-C-CGG-AATT-A--C-T-GG-GT--GT-A-AA-GG-GA-GC-G-CA-GG-C-G--G--G-CG-A-T-C----AA-G-T-T-G-G-A-A-G--TG-A-AA-TC--C-A-TG-G-G--CT-C-AA-C-C-C-A-T-G-A-G-C-T-G--C-T-T-T-C--AA-A-A-C-T-G-G--TC--GT-C--T-T-G-A-G-T-A--G-TG--CA-G-A-G-G-T-A--GG-C---GG-A-ATT-----C-C-C-G-GT--GT-A-G-CG-GT-G-G-A-A--TG-C-GT-AG--AT-A-TC-G-G-G-A-G-G-A-AC-A-CC---AG-T-G--GC-GAA-G-G-C-G-G--C-C-T-A---CTG-G--GC-A-C-C-A-A-C-T--GA--CGCT-G-A-GGC-T-CG-AAA-G-T-G-TG-GG-TAGC-AAACAGG	
Otu0094	AC--GT-AT-GGA--GCA-AGC-GT-T-AT-C-CGG-ATTT-A--C-T-GG-GT--GT-A-AA-GG-GA-GC-G-TA-GG-C-G--G--T-CC-T-G-C----AA-G-T-C-T-G-A-T-G--TG-A-AA-GG--C-C-GG-G-G--CT-C-AA-C-C-C-C-G-G-G-A-C-T-G--C-A-T-T-G--GA-A-A-C-T-G-T--AG--GA-C--T-A-G-A-G-T-G--T-CG--GA-G-G-G-G-T-A--AG-T---GG-A-ATT-----C-C-T-A-GT--GT-A-G-CG-GT-G-A-A-A--TG-C-GT-AG--AT-A-TT-A-G-G-A-G-G-A-AC-A-CC---AG-T-G--GC-GAA-G-G-C-G-G--C-T-T-A---CTG-G--AC-G-A-C-T-A-C-T--GA--CGCT-G-A-GGC-T-CG-AAA-G-C-G-TG-GG-GAGC-AAACAGG	
Otu0095	AC--GT-AG-GTG--GCA-AGC-GT-T-AT-C-CGG-ATTT-A--T-T-GG-GC--GT-A-AA-GC-GA-GC-G-CA-GG-C-G--G--T-TT-T-T-T----AA-G-T-C-T-G-A-T-G--TG-A-AA-GC--C-C-TC-G-G--CT-T-AA-C-C-G-A-G-G-A-A-G-T-G--C-A-T-C-G--GA-A-A-C-T-G-G--GA--AA-C--T-T-G-A-G-T-G--C-AG--AA-G-A-G-G-A-C--AG-T---GG-A-ACT-----C-C-A-T-GT--GT-A-G-CG-GT-G-A-A-A--TG-C-GT-AG--AT-A-TA-T-G-G-A-A-G-A-AC-A-CC---AG-T-G--GC-GAA-G-G-C-G-G--C-T-G-T---CTG-G--TC-T-G-T-A-A-C-T--GA--CGCT-G-A-GGC-T-CG-AAA-G-C-A-TG-GG-TAGC-GAACAGG	
Otu0096	AC--GG-AG-GAT--GCG-AGC-GT-T-AT-C-CGG-ATTT-A--T-T-GG-GT--TT-A-AA-GG-GT-GC-G-TA-GG-C-G--G--T-TT-A-T-T----AA-G-T-T-A-G-T-G-G--TT-A-AA-TA--T-T-TG-A-G--CT-A-AA-C-T-C-A-A-T-T-G-T---G--C-C-A-T-T--AA-T-A-C-T-G-G--TA--AA-C--T-G-G-A-G-T-A--C-AG--AC-G-A-G-G-T-A--GG-C---GG-A-ATA-----A-G-T-T-AA--GT-A-G-CG-GT-G-A-A-A--TG-C-AT-AG--AT-A-TA-A-C-T-T-A-G-A-AC-T-CC--GAT---A--GC-GAA-G-G-C-A-G--C-T-T-A---CCA-G--AC-T-G-T-A-A-C-T--GA--CGCT-G-A-TGC-A-CG-AGA-G-C-G-TG-GG-TAGC-GAACAGG	
Otu0097	AC--GG-GG-GGG--GCA-AGT-GT-T-CT-T-CGG-AATG-A--C-T-GG-GC--GT-A-AA-GG-GC-AC-G-TA-GG-C-G--G--T-GA-A-T-C----GG-G-T-T-G-A-A-A-G--TG-A-AA-G---T-C-GC-CAA---A-A-AG-T-G-G-C-G-G-A-A---T-G--C-T-C-T-C--GA-A-A-C-C-A-A--TT--CA-C--T-T-G-A-G-T-G--A-GA--CA-G-A-G-G-A-G--AG-T---GG-A-ATT-----T-C-G-T-GT--GT-A-G-GG-GT-G-A-A-A--TC-C-GT-AG--AT-C-TA-C-G-A-A-G-G-A-AC-G-CC---AA-A-A--GC-GAA-G-G-C-A-G--C-T-C-T---CTG-G--GT-C-C-C-T-A-C-C--GA--CGCT-G-G-GGT-G-CG-AAA-G-C-A-TG-GG-GAGC-GAACAGG	
Otu0098	AC--GG-AG-GAT--CCA-AGC-GT-T-AT-C-CGG-ATTT-A--T-T-GG-GT--TT-A-AA-GG-GT-GC-G-TA-GG-C-G--G--T-TT-G-A-T----AA-G-T-T-A-G-A-G-G--TG-A-AA-TA--C-C-GG-T-G--CT-T-AA-C-A-C-C-G-G-A-A-C-T-G--C-C-T-C-T--AA-T-A-C-T-G-T--TG--AA-C--T-A-G-A-G-A-G--T-AG--TT-G-C-G-G-T-A--GG-C---GG-A-ATG-----T-A-T-G-GT--GT-A-G-CG-GT-G-A-A-A--TG-C-TT-AG--AG-A-TC-A-T-A-C-A-G-A-AC-A-CC--GAT---T--GC-GAA-G-G-C-A-G--C-T-T-A---CCA-A--AC-T-A-T-A-T-C-T--GA--CGTT-G-A-GGC-A-CG-AAA-G-C-G-TG-GG-GAGC-AAACAGG	
Otu0099	AC--GT-AG-GTG--ACA-AGC-GT-T-GT-C-CGG-ATTT-A--C-T-GG-GT--GT-A-AA-GG-GC-GC-G-TA-GG-C-G--G--A-CT-G-T-C----AA-G-T-C-A-G-T-C-G--TG-A-AA-TA--C-C-GG-G-G--CT-T-AA-C-C-C-C-G-G-G-G-C-T-G--C-G-A-T-T--GA-A-A-C-T-G-A--CA--GC-C--T-T-G-A-G-T-A--T-CG--GA-G-A-G-G-A-A--AG-C---GG-A-ATT-----C-C-T-A-GT--GT-A-G-CG-GT-G-A-A-A--TG-C-GT-AG--AT-A-TT-A-G-G-A-G-G-A-AC-A-CC---AG-T-G--GC-GAA-G-G-C-G-G--C-T-T-T---CTG-G--AC-G-A-C-A-A-C-T--GA--CGCT-G-A-GGC-G-CG-AAA-G-T-G-TG-GG-GAGC-AAACAGG	
Otu0100	AC--GT-AG-GTG--GCA-AGC-GT-T-GT-C-CGG-AATT-A--T-T-GG-GC--GT-A-AA-GC-GC-GC-G-CA-GG-C-G--G--C-CG-T-G-C----AA-G-T-C-C-A-T-C-T--TA-A-AA-GC--G-T-GG-G-G--CT-T-AA-C-C-C-C-A-T-G-A---G-G--G-G-A-T-G--GA-A-A-C-T-G-C--AG--GG-C--T-G-G-A-G-T-G--T-CG--GA-G-G-G-G-A-A--AG-T---GG-A-ATT-----C-C-T-A-GT--GT-A-G-CG-GT-G-A-A-A--TG-C-GT-AG--AG-A-TT-A-G-G-A-A-G-A-AC-A-CC--GGT---G--GC-GAA-G-G-C-G-A--C-T-T-T---CTA-G--AC-G-A-C-A-A-C-T--GA--CGCT-G-A-GGC-G-CG-AAA-G-C-G-TG-GG-GAGC-AAACAGG	
Otu0101	AC--GT-AG-GTG--GCG-AGC-GT-T-AT-C-CGG-ATTT-A--C-T-GG-GT--GT-A-AA-GG-GC-GC-G-TA-GG-C-G--G--G-AA-T-G-C----AA-G-T-C-A-G-A-T-G--TG-A-AA-TC--C-A-AG-G-G--CT-C-AA-C-C-C-T-T-G-A-A-C-T-G--C-A-T-T-T--GA-A-A-C-T-G-T--AT--TT-C--T-T-G-A-G-T-G--T-CG--GA-G-A-G-G-T-T--GA-C---GG-A-ATT-----C-C-T-A-GT--GT-A-G-CG-GT-G-A-A-A--TG-C-GT-AG--AT-A-TT-A-G-G-A-G-G-A-AC-A-CC---AG-T-G--GC-GAA-G-G-C-G-G--T-C-A-A---CTG-G--AC-G-A-T-A-A-C-T--GA--CGCT-G-A-GGC-G-CG-AAA-G-C-G-TG-GG-GAGC-AAACAGG	
Otu0102	AC--GT-AG-GGG--GCA-AGC-GT-T-AT-C-CGG-ATTT-A--C-T-GG-GT--GT-A-AA-GG-GA-GC-G-TA-GA-C-G--G--C-AA-G-G-C----AA-G-T-C-T-G-A-A-G--TG-A-AA-GC--C-C-GG-T-G--CT-T-AA-C-G-C-C-G-G-G-A-C-T-G--C-T-T-T-G--GA-A-A-C-T-G-T--TT--AG-C--T-G-G-A-G-T-G--C-CG--GA-G-A-G-G-T-A--AG-C---GG-A-ATT-----C-C-T-A-GT--GT-A-G-CG-GT-G-A-A-A--TG-C-GT-AG--AT-A-TT-A-G-G-A-A-G-A-AC-A-CC---AG-T-G--GC-GAA-G-G-C-G-G--C-T-T-A---CTG-G--AC-G-G-T-A-A-C-T--GA--CGTT-G-A-GGC-T-CG-AAA-G-C-G-TG-GG-GAGC-AAACAGG	
Otu0103	AC--GT-AG-GTG--GCG-AGC-GT-T-AT-C-CGG-AATT-A--T-T-GG-GC--GT-A-AA-GG-GT-GC-G-TA-GG-T-G--G--C-AG-A-A-C----AA-G-T-C-T-G-G-A-G--TA-A-AA-GG--T-A-TG-G-G--CT-C-AA-C-C-C-G-T-A-C-T---G-G--C-T-C-T-G--GA-A-A-C-T-G-T--TC--AG-C--T-A-G-A-G-A-A--C-AG--AA-G-A-G-G-A-C--GG-C---GG-A-ACT-----C-C-A-T-GT--GT-A-G-CG-GT-A-A-A-A--TG-C-GT-AG--AT-A-TA-T-G-G-A-A-G-A-AC-A-CC--GGT---G--GC-GAA-G-G-C-G-G--C-C-G-T---CTG-G--TC-T-G-T-T-G-C-T--GA--CACT-G-A-AGC-A-CG-AAA-G-C-G-TG-GG-GAGC-AAATAGG	
Otu0104	AC--GT-AG-GTG--GCA-AGC-GT-T-AT-C-CGG-ATTT-A--T-T-GG-GC--GT-A-AA-GG-GC-TC-G-TA-GG-C-G--G--T-TC-G-T-C----GC-G-T-C-C-G-G-T-G--TG-A-AA-GT--C-C-AT-C-G--CT-T-AA-C-G-G-T-G-G-A-T-C-C-G--C-G-C-C-G--GG-T-A-C-G-G-G--CG--GG-C--T-T-G-A-G-T-G--C-GG--TA-G-G-G-G-A-G--AC-T---GG-A-ATT-----C-C-C-G-GT--GT-A-A-CG-GT-G-G-A-A--TG-T-GT-AG--AT-A-TC-G-G-G-A-A-G-A-AC-A-CC--AAT---G--GC-GAA-G-G-C-A-G--G-T-C-T---CTG-G--GC-C-G-T-C-A-C-T--GA--CGCT-G-A-GGA-G-CG-AAA-G-C-G-TG-GG-GAGC-GAACAGG	
Otu0105	AC--GT-AG-GTG--GCA-AGC-GT-T-GT-C-CGG-ATTT-A--T-T-GG-GC--GT-A-AA-GC-GA-GC-G-CA-GG-C-G--G--T-TT-C-T-T----AA-G-T-C-T-G-A-T-G--TG-A-AA-GC--C-T-TC-G-G--CT-C-AA-C-C-G-A-A-G-A-A-G-T-G--C-A-T-C-G--GA-A-A-C-T-G-G--GA--AA-C--T-T-G-A-G-T-G--C-AG--AA-G-A-G-G-A-C--AG-T---GG-A-ACT-----C-C-A-T-GT--GT-A-G-CG-GT-G-A-A-A--TG-C-GT-AG--AT-A-TA-T-G-G-A-A-G-A-AC-A-CC--AGT---G--GC-GAA-G-G-C-G-G--C-T-G-T---CTG-G--TC-T-G-T-A-A-C-T--GA--CGCT-G-A-GGC-T-CG-AAA-G-C-A-TG-GG-TAGC-AAACAGG	
Otu0106	AC--GT-AG-GGG--GCA-AGC-GT-T-AT-C-CGG-ATTT-A--C-T-GG-GT--GT-A-AA-GG-GA-GC-G-TA-GA-C-G--G--C-AG-C-G-C----AA-G-T-C-T-G-A-A-G--TG-A-AA-GC--C-C-GG-G-G--CT-C-AA-C-C-C-C-G-G-A-A-T-G-G--C-T-T-T-G--GA-A-A-C-T-G-T--GC--AG-C--T-A-G-A-G-T-A--C-CG--GA-G-G-G-G-T-A--AG-C---GG-A-ATT-----C-C-T-A-GT--GT-A-G-CG-GT-G-A-A-A--TG-C-GT-AG--AT-A-TT-A-G-G-A-G-G-A-AC-A-CC---AG-T-G--GC-GAA-G-G-C-G-G--C-T-T-A---CTG-G--AC-G-G-T-A-A-C-T--GA--CGTT-G-A-GGC-T-CG-AAA-G-C-G-TG-GG-GAGC-AAACAGG	
Otu0107	AC--GG-AA-GGT--CCG-GGC-GT-T-AT-C-CGG-ATTT-A--T-T-GG-GT--TT-A-AA-GG-GA-GC-G-TA-GG-C-C--G--T-GA-G-G-T----AA-G-C-G-T-G-T-T-G--TG-A-AA-TG--T-A-GG-C-G--CC-C-AA-C-G-T-C-T-G-C-A-C-T-G--C-A-G-C-G--CG-A-A-C-T-G-C--CC--CA-C--T-T-G-A-G-T-G--C-GC--GC-A-A-C-G-C-C--GG-C---GG-A-ACT-----C-G-T-C-GT--GT-A-G-CG-GT-G-A-A-A--TG-C-TT-AG--AT-A-TG-A-C-G-A-A-G-A-AC-C-CC---GA-T-T--GC-GAA-G-G-C-A-G--C-T-G-G---CGG-G--AG-C-G-T-A-A-C-T--GA--CGCT-G-A-AGC-T-CG-AAA-G-C-G-CG-GG-TATC-GAACAGG	
Otu0108	AC--GT-AG-GGG--GCT-AGC-GT-T-AT-C-CGG-ATTT-A--C-T-GG-GC--GT-A-AA-GG-GT-GC-G-TA-GG-C-G--G--T-CT-T-T-T----AA-G-T-C-A-G-G-A-G--TG-A-AA-GG--C-T-AC-G-G--CT-C-AA-C-C-G-T-A-G-T-A---A-G--C-T-C-T-T--GA-A-A-C-T-G-G--AG--GA-C--T-T-G-A-G-T-G--C-AG--GA-G-A-G-G-A-G--AG-T---GG-A-ATT-----C-C-T-A-GT--GT-A-G-CG-GT-G-A-A-A--TG-C-GT-AG--AT-A-TT-A-G-G-A-G-G-A-AC-A-CC--AGT---A--GC-GAA-G-G-C-G-G--C-T-C-T---CTG-G--AC-T-G-T-A-A-C-T--GA--CGCT-G-A-GGC-A-CG-AAA-G-C-G-TG-GG-GAGC-AAACAGG	
Otu0109	AC--GT-AG-GGG--GCA-AGC-GT-T-AT-C-CGG-ATTT-A--C-T-GG-GT--GT-A-AA-GG-GA-GC-G-CA-GG-C-G--G--T-AC-G-G-C----AA-G-T-C-T-G-A-T-G--TG-A-AA-GC--C-C-GG-G-G--CT-C-AA-C-C-C-C-G-G-T-A-C-T-G--C-A-T-T-G--GA-A-A-C-T-G-T--CG--GA-C--T-A-G-A-G-T-G--T-CG--GA-G-G-G-G-T-A--AG-T---GG-A-ATT-----C-C-T-A-GT--GT-A-G-CG-GT-G-A-A-A--TG-C-GT-AG--AT-A-TT-A-G-G-A-G-G-A-AC-A-CC---AG-T-G--GC-GAA-G-G-C-G-G--C-T-T-A---CTG-G--AC-G-A-T-T-A-C-T--GA--CGCT-G-A-GGC-T-CG-AAA-G-C-G-TG-GG-GAGC-AAACAGG	
Otu0110	AC--GT-AG-GGA--GCG-AGC-GT-T-GT-C-CGG-AATT-A--C-T-GG-GT--GT-A-AA-GG-GA-GC-G-TA-GG-C-G--G--G-AT-G-G-C----AA-G-T-C-A-G-A-T-G--TG-A-AA-AC--T-A-TG-G-G--CT-C-AA-C-C-C-A-T-A-G-A-C-T-G--C-A-T-T-T--GA-A-A-C-T-G-T--TG--TT-C--T-T-G-A-G-T-G--A-GG--TA-G-A-G-G-T-A--AG-C---GG-A-ATT-----C-C-T-G-GT--GT-A-G-CG-GT-G-A-A-A--TG-C-GT-AG--AG-A-TC-A-G-G-A-G-G-A-AC-A-TC---GG-T-G--GC-GAA-G-G-C-G-G--C-T-T-A---CTG-G--GC-C-T-T-T-A-C-T--GA--CGCT-G-A-GGC-T-CG-AAA-G-C-G-TG-GG-GAGC-AAACAGG	
Otu0111	AC--GT-AT-GGG--GCG-AGC-GT-T-AT-C-CGG-ATTC-A--T-T-GG-GC--GT-A-AA-GC-GC-GC-G-TA-GG-C-G--G--A-GC-G-C-T----AA-G-C-G-G-G-A-C-C--TC-T-AA-CC--C-G-AG-G-G--CT-C-AA-C-C-C-C-C-G-G-C---C-G--G-G-T-C-C--CG-A-A-C-T-G-G--CG--CT-C--T-C-G-A-G-T-G--C-GG--TA-G-G-G-G-A-G--AG-C---GG-A-ATT-----C-C-C-G-GT--GT-A-G-CG-GT-G-G-A-A--TG-C-GC-AG--AT-A-TC-G-G-G-A-A-G-A-AC-A-CC--GAC---G--GC-GAA-G-G-C-A-G--C-T-C-T---CTG-G--GC-C-G-A-A-A-C-T--GA--CGCT-G-A-GGC-G-CG-AAA-G-C-T-GG-GG-GAGC-GAACAGG	
Otu0112	AC--GG-GG-GAT--GCG-AGC-GT-T-AT-C-CGG-ATTT-A--T-T-GG-GT--TT-A-AA-GG-GC-GC-G-TA-GG-C-G--G--G-AC-G-C-C----AA-G-T-C-A-G-C-G-G--TA-A-AA-GA--C-T-GC-A-G--CT-A-AA-C-T-G-T-A-G-C-A-C---G--C-C-G-T-T--GA-A-A-C-T-G-G--CG--AC-C--T-G-G-A-G-A-C--G-AG--AC-G-A-G-G-G-A--GG-C---GG-A-ACA-----A-G-T-G-AA--GT-A-G-CG-GT-G-A-A-A--TG-C-TT-AG--AT-A-TC-A-C-T-T-G-G-A-AC-C-CC--GAT---A--GC-GAA-G-G-C-A-G--C-T-T-C---CCA-G--GC-T-C-G-A-T-C-T--GA--CGCT-G-A-TGC-G-CG-AGA-G-C-G-TG-GG-TAGC-GAACAGG	
Otu0113	AC--GG-AG-GAT--GCG-AGC-GT-T-AT-C-CGG-ATTT-A--T-T-GG-GT--TT-A-AA-GG-GA-GC-G-TA-GA-C-G--G--A-GG-A-T-T----AA-G-T-C-A-G-T-T-G--TG-A-AA-GT--T-T-GC-G-G--CT-C-AA-C-C-G-T-A-A-A-A-T-T-G--C-A-G-T-T--GA-T-A-C-T-G-G--TC--CC-C--T-T-G-A-G-T-G--C-AG--TT-G-A-G-G-C-A--GG-C---GG-A-ATT-----C-G-T-G-GT--GT-A-G-CG-GT-G-A-A-A--TG-C-TT-AG--AT-A-TC-A-C-G-A-A-G-A-AC-C-CC--GAT---T--GC-GAA-G-G-C-A-G--C-C-T-G---CTA-A--GC-T-G-T-A-A-C-T--GA--CGTT-G-A-TGC-T-CG-AAA-G-T-G-TG-GG-TATC-AAACAGG	
Otu0114	AC--GT-AG-GGG--GCA-AGC-GT-T-AT-C-CGG-ATTT-A--C-T-GG-GT--GT-A-AA-GG-GA-GC-G-CA-GG-C-G--G--A-TG-G-C-T----AA-G-T-C-T-G-A-T-G--TG-A-AA-GC--C-C-GG-G-G--CT-C-AA-C-C-C-C-G-G-G-A-C-T-G--C-A-T-T-G--GA-A-A-C-T-G-G--TT--AT-C--T-T-G-A-G-T-G--T-CG--GA-G-A-G-G-T-A--AG-T---GG-A-ATT-----C-C-T-A-GT--GT-A-G-CG-GT-G-A-A-A--TG-C-GT-AG--AT-A-TT-A-G-G-A-G-G-A-AC-A-CC---AG-T-G--GC-GAA-G-G-C-G-G--C-T-T-A---CTG-G--AC-G-A-C-A-A-C-T--GA--CGCT-G-A-GGC-T-CG-AAA-G-C-G-TG-GG-GAGC-AAACAGG	
Otu0115	AC--GT-AG-GGG--GCA-AGC-GT-T-AT-C-CGG-AATT-A--C-T-GG-GT--GT-A-AA-GG-GT-GC-G-TA-GG-T-G--G--T-AT-G-G-C----AA-G-T-C-A-G-A-A-G--TG-A-AA-AC--C-C-AG-G-G--CT-T-AA-C-C-C-T-G-G-G-A-C-T-G--C-T-T-T-T--GA-A-A-C-T-G-T--CA--GA-C--T-G-G-A-G-T-G--C-AG--GA-G-A-G-G-T-A--AG-C---GG-A-ATT-----C-C-T-A-GT--GT-A-G-CG-GT-G-A-A-A--TG-C-GT-AG--AT-A-TT-A-G-G-A-G-G-A-AC-A-TC--AGT---G--GC-GAA-G-G-C-G-G--C-T-T-A---CTG-G--AC-T-G-A-A-A-C-T--GA--CACT-G-A-GGC-A-CG-AAA-G-C-G-TG-GG-GAGC-AAACAGG	
Otu0116	AC--GG-AA-GAT--GCG-AGC-GT-T-AT-C-CGG-ATTT-A--T-T-GG-GT--TT-A-AA-GG-GA-GC-G-TA-GG-C-G--G--G-CT-T-T-T----AA-G-T-C-A-G-C-G-G--TC-A-AA-TG--T-C-GT-G-G--CT-C-AA-C-C-A-T-G-T---C-A-A-G--C-C-G-T-T--GA-A-A-C-T-G-T--AA--GC-C--T-T-G-A-G-T-C--T-GC--AC-A-G-G-G-C-A--CA-T---GG-A-ATT-----C-G-T-G-GT--GT-A-G-CG-GT-G-A-A-A--TG-C-TT-AG--AT-A-TC-A-C-G-A-A-G-A-AC-T-CC--GAT---C--GC-GAA-G-G-C-A-T--T-G-T-G---CCG-G--GG-C-A-T-A-A-C-T--GA--CGCT-G-A-GGC-T-CG-AAA-G-T-G-CG-GG-TATC-AAACAGG	
Otu0117	AC--GT-AG-GGG--GCA-AGC-GT-T-AT-C-CGG-ATTT-A--C-T-GG-GT--GT-A-AA-GG-GA-GC-G-CA-GA-C-G--G--C-GA-T-G-C----AA-G-T-C-T-G-G-A-G--TG-A-AA-GC--C-C-GG-G-G--CT-C-AA-C-C-C-C-G-G-G-A-C-T-G--C-T-T-T-G--GA-A-A-C-T-G-T--AT--GG-C--T-A-G-A-G-T-G--C-TG--GA-G-A-G-G-C-A--AG-C---GG-A-ATT-----C-C-T-A-GT--GT-A-G-CG-GT-G-A-A-A--TG-C-GT-AG--AT-A-TT-A-G-G-A-A-G-A-AC-A-CC--AGT---G--GC-GAA-G-G-C-G-G--C-T-T-G---CTG-G--AC-A-G-T-A-A-C-T--GA--CGTT-C-A-GGC-T-CG-AAA-G-C-G-TG-GG-GAGC-AAACAGG	
Otu0118	AC--GT-AG-GGT--GCA-AGC-GT-T-AA-T-CGG-AATT-A--C-T-GG-GC--GT-A-AA-GC-GT-GC-G-CA-GG-C-G--G--T-TC-T-G-T----AA-G-A-C-A-G-A-T-G--TG-A-AA-TC--C-C-CG-G-G--CT-C-AA-C-C-T-G-G-G-A-A-T-T-G--C-A-T-T-T--GT-G-A-C-T-G-C--AG--GA-C--T-A-G-A-G-T-T--C-AT--CA-G-A-G-G-G-G--GG-T---GG-A-ATT-----C-C-A-A-GT--GT-A-G-CA-GT-G-A-A-A--TG-C-GT-AG--AT-A-TT-T-G-G-A-A-G-A-AC-A-CC--AAT---G--GC-GAA-G-G-C-A-G--C-C-C-C---CTG-G--GA-T-G-C-G-A-C-T--GA--CGCT-C-A-TGC-A-CG-AAA-G-C-G-TG-GG-GAGC-AAACAGG	
Otu0119	AC--GT-AT-GGA--GCA-AGC-GT-T-AT-C-CGG-ATTT-A--C-T-GG-GT--GT-A-AA-GG-GA-GT-G-TA-GG-T-G--G--T-AT-C-A-C----AA-G-T-C-A-G-A-A-G--TG-A-AA-GC--C-C-GG-G-G--CT-C-AA-C-C-C-C-G-G-G-A-C-T-G--C-T-T-T-T--GA-A-A-C-T-G-T--GG--AA-C--T-G-G-A-G-T-G--C-AG--GA-G-A-G-G-T-A--AG-T---GG-A-ATT-----C-C-T-A-GT--GT-A-G-CG-GT-G-A-A-A--TG-C-GT-AG--AT-A-TT-A-G-G-A-G-G-A-AC-A-CC---AG-T-G--GC-GAA-G-G-C-G-G--C-T-T-A---CTG-G--AC-T-G-T-A-A-C-T--GA--CACT-G-A-GGC-T-CG-AAA-G-C-G-TG-GG-GAGC-AAACAGG	
Otu0120	AC--GG-AG-GGT--GCA-AGC-GT-T-AA-T-CGG-AATC-A--C-T-GG-GC--GT-A-AA-GC-GC-AC-G-TA-GG-C-G--G--C-TT-G-G-T----AA-G-T-C-A-G-G-G-G--TG-A-AA-TC--C-C-AC-A-G--CC-C-AA-C-T-G-T-G-G-A-A-C-T-G--C-C-T-T-T--GA-T-A-C-T-G-C--CA--GG-C--T-T-G-A-G-T-A--C-CG--GA-G-A-G-G-G-T--GG-C---GG-A-ATT-----C-C-A-G-GT--GT-A-G-GA-GT-G-A-A-A--TC-C-GT-AG--AT-A-TC-T-G-G-A-G-G-A-AC-A-CC--GGT---G--GC-GAA-G-G-C-G-G--C-C-A-C---CTG-G--AC-G-G-T-A-A-C-T--GA--CGCT-G-A-GGT-G-CG-AAA-G-C-G-TG-GG-TAGC-AAACAGG	
Otu0121	AC--GT-AG-GGG--GCA-AGC-GT-T-AT-C-CGG-ATTT-A--C-T-GG-GT--GT-A-AA-GG-GA-GC-G-TA-GA-C-G--G--A-AG-A-G-C----AA-G-T-C-T-G-A-T-G--TG-A-AA-GG--C-T-GG-G-G--CT-T-AA-C-C-C-C-A-G-G-A-C-T-G--C-A-T-T-G--GA-A-A-C-T-G-T--TT--TT-C--T-T-G-A-G-T-G--C-CG--GA-G-A-G-G-T-A--AG-C---GG-A-ATT-----C-C-T-A-GT--GT-A-G-CG-GT-G-A-A-A--TG-C-GT-AG--AT-A-TT-A-G-G-A-G-G-A-AC-A-CC--AGT---G--GC-GAA-G-G-C-G-G--C-T-T-A---CTG-G--AC-G-G-T-A-A-C-T--GA--CGTT-G-A-GGC-T-CG-AAA-G-C-G-TG-GG-GAGC-AAACAGG	
Otu0122	AC--GT-AG-GGA--GCG-AGC-GT-T-GT-C-CGG-AATG-A--C-T-GG-GT--GT-A-AA-GG-GA-GC-G-TA-GG-C-G--G--G-AT-G-G-C----AA-G-T-C-A-G-A-T-G--TG-A-AA-CC--T-G-AG-G-G--CT-C-AA-C-C-T-T-C-A-G-A-C-T-G--C-A-T-T-T--GA-A-A-C-T-G-C--TG--TT-C--T-T-G-A-G-T-G--A-AG--TA-G-A-G-G-T-A--AG-C---GG-A-ATT-----C-C-T-G-GT--GT-A-G-CG-GT-G-A-A-A--TG-C-GT-AG--AG-A-TC-A-G-G-A-G-G-A-AC-A-TC---GG-T-G--GC-GAA-G-G-C-G-G--C-T-T-A---CTG-G--GC-T-T-T-T-A-C-T--GA--CGCT-G-A-GGC-T-CG-AAA-G-C-G-TG-GG-GAGC-AAACAGG	
Otu0123	AC--GT-AG-GGT--GCA-AGC-GT-T-GT-C-CGG-AATT-A--C-T-GG-GT--GT-A-AA-GG-GA-GC-G-CA-GG-C-G--G--A-CC-G-G-C----AA-G-T-T-G-G-A-A-G--TG-A-AA-AC--C-A-TG-G-G--CT-C-AA-C-C-C-G-T-G-A-A-T-T-G--C-T-T-T-C--AA-A-A-C-T-G-C--TG--GC-C--T-T-G-A-G-T-A--G-TG--CA-G-A-G-G-T-A--GG-T---GG-A-ATT-----C-C-C-G-GT--GT-A-G-CG-GT-G-G-A-A--TG-C-GT-AG--AT-A-TC-G-G-G-A-G-G-A-AC-A-CC---AG-T-G--GC-GAA-G-G-C-G-A--C-C-T-A---CTG-G--GC-A-C-C-A-A-C-T--GA--CGCT-G-A-GGC-T-CG-AAA-G-C-A-TG-GG-TAGC-AAACAGG	
Otu0124	AC--GT-AG-GTG--GCA-AGC-GT-T-AT-C-CGG-ATTT-A--C-T-GG-GT--GT-A-AA-GG-GC-GT-G-TA-GG-C-G--G--G-AC-T-G-C----AA-G-T-C-A-G-G-C-G--TG-A-AA-AC--C-A-GA-G-G--CT-C-AA-C-C-T-C-T-G-G-C-C-T-G--C-G-T-T-T--GA-A-A-C-T-G-T--AG--TT-C--T-T-G-A-G-T-G--C-TG--GA-G-A-G-G-C-A--AT-C---GG-A-ATT-----C-C-G-T-GT--GT-A-G-CG-GT-G-A-A-A--TG-C-GT-AG--AT-A-TA-C-G-G-A-G-G-A-AC-A-CC--AGT---G--GC-GAA-G-G-C-G-G--A-T-T-G---CTG-G--AC-A-G-T-A-A-C-T--GA--CGCT-G-A-GGC-G-CG-AAA-G-C-G-TG-GG-GAGC-AAACAGG	
Otu0125	AC--GT-AG-GTC--ACA-AGC-GT-T-GT-C-CGG-AATT-A--C-T-GG-GT--GT-A-AA-GG-GA-GC-G-CA-GG-C-G--G--G-AA-G-A-C----AA-G-T-T-G-G-A-A-G--TG-A-AA-TC--T-A-TG-G-G--CT-C-AA-C-C-C-A-T-A-A-A-C-T-G--C-T-T-T-C--AA-A-A-C-T-G-T--TT--TT-C--T-T-G-A-G-T-A--G-TG--CA-G-A-G-G-T-A--GA-T---GG-A-ATT-----C-C-C-G-GT--GT-A-G-CG-GT-G-G-A-A--TG-C-GT-AG--AT-A-TC-G-G-G-A-G-G-A-AC-A-CC---AG-T-G--GC-GAA-G-G-C-G-G--T-C-T-A---CTG-G--GC-A-C-C-A-A-C-T--GA--CGCT-G-A-GGC-T-CG-AAA-G-C-A-TG-GG-TAGC-AAACAGG	
Otu0126	AC--GT-AG-GGG--GCA-AGC-GT-T-AT-C-CGG-ATTT-A--C-T-GG-GT--GT-A-AA-GG-GA-GC-G-TA-GA-C-G--G--C-GA-T-G-C----AA-G-T-C-T-G-A-A-G--TG-A-AA-TA--C-C-CG-G-G--CT-C-AA-C-C-T-G-G-G-A-A-C-T-G--C-T-T-T-G--GA-A-A-C-T-G-T--GT--TG-C--T-A-G-A-G-T-G--C-TG--GA-G-A-G-G-T-A--AG-C---GG-A-ATT-----C-C-T-A-GT--GT-A-G-CG-GT-G-A-A-A--TG-C-GT-AG--AT-A-TT-A-G-G-A-A-G-A-AC-A-CC--AGT---G--GC-GAA-G-G-C-G-G--C-T-T-A---CTG-G--AC-G-G-T-A-A-C-T--GA--CGTT-G-A-GGC-T-CG-AAA-G-C-G-TG-GG-GAGC-AAACAGG	
Otu0127	AC--GT-AT-GGT--GCA-AGC-GT-T-AT-C-CGG-ATTT-A--C-T-GG-GT--GT-A-AA-GG-GA-GC-G-CA-GG-C-G--G--A-AG-G-C-T----AA-G-T-C-T-G-A-T-G--TG-A-AA-GC--C-C-GG-G-G--CT-C-AA-C-C-C-C-G-G-T-A-C-T-G--C-A-T-T-G--GA-A-A-C-T-G-T--CG--TA-C--T-A-G-A-G-T-G--T-CG--GA-G-G-G-G-T-A--AG-C---GG-A-ATT-----C-C-T-A-GT--GT-A-G-CG-GT-G-A-A-A--TG-C-GT-AG--AT-A-TT-A-G-G-A-G-G-A-AC-A-CC---AG-T-G--GC-GAA-G-G-C-G-G--C-T-T-A---CTG-G--AC-G-A-T-A-A-C-T--GA--CGCT-G-A-GGC-T-CG-AAA-G-C-G-TG-GG-GAGC-AAACAGG	
Otu0128	AC--GT-AT-GGT--GCA-AGC-GT-T-AT-C-CGG-ATTT-A--C-T-GG-GT--GT-A-AA-GG-GA-GC-G-TA-GA-C-G--G--A-TG-G-G-C----AA-G-T-C-T-G-A-T-G--TG-A-AA-AC--C-C-GG-G-G--CT-C-AA-C-C-C-C-G-G-G-A-C-T-G--C-A-T-T-G--GA-A-A-C-T-G-T--TC--AT-C--T-A-G-A-G-T-G--C-TG--GA-G-A-G-G-T-A--AG-T---GG-A-ATT-----C-C-T-A-GT--GT-A-G-CG-GT-G-A-A-A--TG-C-GT-AG--AT-A-TT-A-G-G-A-G-G-A-AC-A-CC--AGT---G--GC-GAA-G-G-C-G-G--C-T-T-A---CTG-G--AC-A-G-T-A-A-C-T--GA--CGTT-G-A-GGC-T-CG-AAA-G-C-G-TG-GG-GAGC-AAACAGG	
Otu0129	AC--GT-AG-GGG--GCA-AGC-GT-T-AT-C-CGG-ATTT-A--C-T-GG-GT--GT-A-AA-GG-GA-GC-G-TA-GA-C-G--G--C-AA-G-G-C----AA-G-T-C-T-G-A-T-G--TG-A-AA-GG--C-T-GG-G-G--CT-C-AA-C-C-C-C-G-G-G-A-C-T-G--C-A-T-T-G--GA-A-A-C-T-G-T--CC--TG-C--T-G-G-A-G-T-G--C-CG--GA-G-A-G-G-T-A--AG-C---GG-A-ATT-----C-C-T-A-GT--GT-A-G-CG-GT-G-A-A-A--TG-C-GT-AG--AT-A-TT-A-G-G-A-G-G-A-AC-A-CC---AG-T-G--GC-GAA-G-G-C-G-G--C-T-T-A---CTG-G--AC-G-G-T-A-A-C-T--GA--CGTT-G-A-GGC-T-CG-AAA-G-C-G-TG-GG-GAGC-AAACAGG	
Otu0130	AC--GT-AT-GGT--GCA-AGC-GT-T-AT-C-CGG-ATTT-A--C-T-GG-GT--GT-A-AA-GG-GT-GA-G-TA-GG-C-G--G--T-CA-T-G-C----AA-G-T-C-A-T-A-T-G--TG-A-AA-TG--T-C-AG-G-G--CT-T-AA-C-C-T-T-G-G-C-G-C-T-G--C-A-T-A-A--GA-A-A-C-T-G-T--AT--GA-C--T-A-G-A-G-T-G--C-AG--GA-G-A-G-G-T-A--AG-C---GG-A-ATT-----C-C-T-A-GT--GT-A-G-CG-GT-G-A-A-A--TG-C-GT-AG--AT-A-TT-A-G-G-A-A-G-A-AC-A-CC---GG-T-G--GC-GAA-G-G-C-G-G--C-T-T-A---CTG-G--AC-T-G-T-T-A-C-T--GA--CGCT-G-A-GTC-A-CG-AAA-G-C-G-TG-GG-GAGC-AAACAGG	
Otu0131	AC--GT-AT-GGT--GCA-AGC-GT-T-AT-C-CGG-ATTT-A--C-T-GG-GT--GT-A-AA-GG-GA-GC-G-TA-GG-C-G--G--G-TG-C-T-T----AA-G-T-C-A-G-T-T-G--TG-A-AA-GT--T-T-GC-G-G--CT-C-AA-C-C-G-T-A-A-A-A-T-T-G--C-A-G-T-T--GA-T-A-C-T-G-G--GC--GC-C--T-T-G-A-G-T-G--C-AG--CA-T-A-G-G-T-A--GG-C---GG-A-ATT-----C-G-T-G-GT--GT-A-G-CG-GT-G-A-A-A--TG-C-TT-AG--AT-A-TC-A-C-G-A-A-G-A-AC-T-CC--TAT---T--GC-GAA-G-G-C-A-G--C-T-T-A---CTG-G--AC-T-G-T-A-A-C-T--GA--CGCT-G-A-TGC-T-CG-AAA-G-T-G-TG-GG-TATC-AAACAGG	
Otu0132	AC--GG-AA-GGT--CCG-GGC-GT-T-AT-C-CGG-ATTT-A--T-T-GG-GT--TT-A-AA-GG-GA-GC-G-TA-GG-C-G--G--G-GA-G-T-C----AA-G-T-C-A-G-T-T-G--TG-A-AA-AG--C-C-GC-G-G--CC-C-AA-C-C-G-T-G-G-T-C-G-T-G--C-A-G-T-T--GA-A-A-C-T-G-G--TT--CT-C--T-T-G-A-G-T-G--C-GC--AC-G-A-G-G-A-C--GG-T---GG-A-ATT-----C-G-T-G-GT--GT-A-G-CG-GT-G-A-A-A--TG-C-TT-AG--AT-A-TC-A-C-G-A-A-G-A-AC-T-CC---GA-T-T--GC-GAA-G-G-C-A-G--C-C-G-T---CCG-G--AG-C-G-T-T-A-C-T--GA--CGCT-G-A-GGC-T-CG-AAG-G-T-G-CG-GG-TATC-AAACAGG	
Otu0133	AC--GT-AG-GGG--GCA-AGC-GT-T-AT-C-CGG-ATTT-A--C-T-GG-GT--GT-A-AA-GG-GA-GC-G-TA-GA-C-G--G--C-TT-T-G-C----AA-G-T-C-T-G-A-C-G--TG-A-AA-CT--C-C-GG-G-G--CT-C-AA-C-T-C-C-G-G-A-A-C-T-G--C-G-T-T-G--GA-A-A-C-T-G-T--AA--GG-C--T-T-G-A-G-T-G--C-CG--GA-G-A-G-G-T-A--AG-C---GG-A-ATT-----C-C-T-A-GT--GT-A-G-CG-GT-G-A-A-A--TG-C-GT-AG--AT-A-TT-A-G-G-A-G-G-A-AC-A-CC---AG-T-G--GC-GAA-G-G-C-G-G--C-T-T-A---CTG-G--AC-G-G-C-A-A-C-T--GA--CGTT-G-A-GGC-T-CG-AAA-G-C-G-TG-GG-GAGC-AAACAGG	
Otu0134	AC--GT-AG-GGT--GCG-AGC-GT-T-AA-T-CGG-AATT-A--C-T-GG-GC--GT-A-AA-GG-GT-GC-G-CA-GG-C-G--G--T-TG-A-G-T----AA-G-A-C-A-G-A-T-G--TG-A-AA-TC--C-C-CG-A-G--CT-T-AA-C-T-C-G-G-G-A-A-T-G-G--C-A-T-A-T--GT-G-A-C-T-G-C--TC--GA-C--T-A-G-A-G-T-G--T-GT--CA-G-A-G-G-G-A--GG-T---GG-A-ATT-----C-C-A-C-GT--GT-A-G-CA-GT-G-A-A-A--TG-C-GT-AG--AT-A-TG-T-G-G-A-A-G-A-AC-A-CC--GAT---G--GC-GAA-G-G-C-A-G--C-C-T-C---CTG-G--GA-C-A-T-A-A-C-T--GA--CGCT-C-A-GGC-A-CG-AAA-G-C-G-TG-GG-GAGC-AAACAGG	
Otu0135	AC--GT-AG-GGA--GCA-AGC-GT-T-GT-C-CGG-ATTT-A--C-T-GG-GT--GT-A-AA-GG-GT-GC-G-TA-GG-C-G--G--A-TT-G-G-C----AA-G-T-C-A-G-A-A-G--TG-A-AA-TC--C-A-TG-G-G--CT-T-AA-C-C-C-A-T-G-A-A-C-T-G--C-T-T-T-T--GA-A-A-C-T-G-T--TA--GT-C--T-T-G-A-G-T-G--A-AG--TA-G-A-G-G-T-A--GG-C---GG-A-ATT-----C-C-C-G-GT--GT-A-G-CG-GT-G-A-A-A--TG-C-GT-AG--AG-A-TC-G-G-G-A-G-G-A-AC-A-CC---AG-T-G--GC-GAA-G-G-C-G-G--C-C-T-A---CTG-G--GC-T-T-T-A-A-C-T--GA--CGCT-G-A-GGC-A-CG-AAA-G-T-G-TG-GG-TAGC-AAACAGG	
Otu0136	AC--GT-AT-GGT--GCA-AGC-GT-T-AT-C-CGG-ATTT-A--C-T-GG-GT--GT-A-AA-GG-GA-GC-G-CA-GG-C-G--G--T-GC-G-G-C----AA-G-T-C-T-G-A-T-G--TG-A-AA-GC--C-C-GG-G-G--CT-C-AA-C-C-C-C-G-G-T-A-C-T-G--C-A-T-T-G--GA-A-A-C-T-G-G--TC--AT-C--T-A-G-A-G-T-G--T-CG--GA-G-G-G-G-T-A--AG-T---GG-A-ATT-----C-C-T-A-GT--GT-A-G-CG-GT-G-A-A-A--TG-C-GT-AG--AT-A-TT-A-G-G-A-G-G-A-AC-A-CC--AGT---G--GC-GAA-G-G-C-G-G--C-T-T-A---CTG-G--AC-G-A-T-A-A-C-T--GA--CGCT-G-A-GGC-T-CG-AAA-G-C-G-TG-GG-GAGC-AAACAGG	
Otu0137	AC--GT-AG-GTC--ACA-AGC-GT-T-GT-C-CGG-AATT-A--C-T-GG-GT--GT-A-AA-GG-GA-GC-G-CA-GG-C-G--G--G-AG-A-A-C----AA-G-T-T-G-G-A-A-G--TG-A-AA-TC--C-A-TG-G-G--CT-C-AA-C-C-C-A-T-G-A-A-C-T-G--C-T-T-T-C--AA-A-A-C-T-G-T--TT--TT-C--T-T-G-A-G-T-A--G-TG--CA-G-A-G-G-T-A--GA-T---GG-A-ATT-----C-C-C-G-GT--GT-A-G-CG-GT-G-G-A-A--TG-C-GT-AG--AT-A-TC-G-G-G-A-G-G-A-AC-A-CC--AGT---G--GC-GAA-G-G-C-G-G--T-C-T-A---CTG-G--GC-A-C-C-A-A-C-T--GA--CGCT-G-A-GGC-T-CG-AAA-G-C-A-TG-GG-TAGC-AAACAGG	
Otu0138	AC--GT-AG-GGG--GCA-AGC-GT-T-AT-C-CGG-ATTT-A--T-T-GG-GT--TT-A-AA-GG-GA-GC-G-TA-GG-C-C--G--G-AG-A-T-T----AA-G-C-G-T-G-T-T-G--TG-A-AA-TG--T-A-GA-C-G--CT-C-AA-C-G-T-C-T-G-C-A-C-T-G--C-A-G-C-G--CG-A-A-C-T-G-G--TT--TC-C--T-T-G-A-G-T-A--C-GC--AC-A-A-A-G-T-G--GG-C---GG-A-ATT-----C-G-T-G-GT--GT-A-G-CG-GT-G-A-A-A--TG-C-TT-AG--AT-A-TC-A-C-G-A-A-G-A-AC-T-CC---GA-T-T--GC-GAA-G-G-C-A-G--C-T-C-A---CTG-G--AG-C-G-C-A-A-C-T--GA--CGCT-G-A-AGC-T-CG-AAA-G-T-G-CG-GG-TATC-GAACAGG	
Otu0139	AC--GG-AG-GAT--CCG-AGC-GT-T-AT-C-CGG-ATTT-A--C-T-GG-GT--GT-A-AA-GG-GA-GC-G-CA-GG-C-G--G--T-GC-G-G-C----AA-G-T-C-T-G-A-T-G--TG-A-AA-GC--C-C-GG-G-G--CT-C-AA-C-C-C-C-G-G-T-A-C-T-G--C-A-T-T-G--GA-A-A-C-T-G-T--CG--TA-C--T-A-G-A-G-T-G--T-CG--GA-G-G-G-G-T-A--AG-C---GG-A-ATT-----C-C-T-A-GT--GT-A-G-CG-GT-G-A-A-A--TG-C-GT-AG--AT-A-TT-A-G-G-A-G-G-A-AC-A-CC---AG-T-G--GC-GAA-G-G-C-G-G--C-T-T-A---CTG-G--AC-G-A-T-A-A-C-T--GA--CGCT-G-A-GGC-T-CG-AAA-G-C-G-TG-GG-GAGC-AAACAGG	
Otu0140	AC--GT-AG-GGG--GCA-AGC-GT-T-AT-C-CGG-ATTT-A--T-T-GG-GT--TT-A-AA-GG-GA-GC-G-TA-GA-T-G--G--A-TG-T-T-T----AA-G-T-C-A-G-T-T-G--TG-A-AA-GT--T-T-GC-G-G--CT-C-AA-C-C-G-T-A-A-A-A-T-T-G--C-A-G-T-T--GA-T-A-C-T-G-G--AT--GT-C--T-T-G-A-G-T-G--C-AG--TT-G-A-G-G-C-A--GG-C---GG-A-ATT-----C-G-T-G-GT--GT-A-G-CG-GT-G-A-A-A--TG-C-TT-AG--AT-A-TC-A-C-G-A-A-G-A-AC-T-CC--GAT---T--GC-GAA-G-G-C-A-G--C-C-T-G---CTA-A--GC-T-G-C-A-A-C-T--GA--CATT-G-A-GGC-T-CG-AAA-G-T-G-TG-GG-TATC-AAACAGG	
Otu0141	AC--GT-AG-GGG--GCG-AGC-GT-T-AT-C-CGG-ATTT-A--C-T-GG-GT--GT-A-AA-GG-GA-GC-G-TA-GA-C-G--G--C-GT-A-T-C----AA-G-T-C-T-G-A-T-G--TG-A-AA-GG--C-A-GG-G-G--CT-T-AA-C-C-C-C-T-G-G-A-C-T-G--C-A-T-T-G--GA-A-A-C-T-G-G--TA--TG-C--T-T-G-A-G-T-G--C-CG--GA-G-G-G-G-T-A--AG-C---GG-A-ATT-----C-C-T-A-GT--GT-A-G-CG-GT-G-A-A-A--TG-C-GT-AG--AT-A-TT-A-G-G-A-G-G-A-AC-A-CC--AGT---G--GC-GAA-G-G-C-G-G--C-T-T-A---CTG-G--AC-G-G-T-A-A-C-T--GA--CGTT-G-A-GGC-T-CG-AAA-G-C-G-TG-GG-GAGC-AAACAGG	
Otu0142	AC--GT-AG-GTG--GCA-AGC-GT-T-GT-C-CGG-ATTT-A--C-T-GG-GT--GT-A-AA-GG-GC-GT-G-CA-G--CCG--G--G-AA-T-G-C----AA-G-T-C-A-G-A-T-G--TG-A-AA-TC--C-A-TG-G-G--CT-T-AA-C-C-C-A-T-G-A-A-C-T-G--C-A-T-T-T--GA-A-A-C-T-G-T--AT--TT-C--T-T-G-A-G-T-A--C-TG--GA-G-A-G-G-C-A--AT-C---GG-A-ATT-----C-C-T-A-GT--GT-A-G-CG-GT-G-A-A-A--TG-C-GT-AG--AT-A-TT-A-G-G-A-G-G-A-AC-A-CC---AG-T-G--GC-GAA-G-G-C-G-G--A-T-T-G---CTG-G--AC-A-G-C-A-A-C-T--GA--CGGT-G-A-GGC-G-CG-AAA-G-T-G-TG-GG-GAGC-AAACAGG	
Otu0143	AC--GT-AG-GTG--GCA-AGC-GT-T-GT-C-CGG-ATTT-A--C-T-GG-GT--GT-A-AA-GG-GC-GT-G-CA-GC-C-G--G--G-CC-G-G-C----AA-G-T-C-A-G-A-T-G--TG-A-AA-TC--T-G-GA-G-G--CT-T-AA-C-C-T-C-C-A-A-A-C-T-G--C-A-T-T-T--GA-A-A-C-T-G-T--AG--GT-C--T-T-G-A-G-T-A--C-CG--GA-G-A-G-G-T-T--AT-C---GG-A-ATT-----C-C-T-T-GT--GT-A-G-CG-GT-G-A-A-A--TG-C-GT-AG--AT-A-TA-A-G-G-A-A-G-A-AC-A-CC---AG-T-G--GC-GAA-G-G-C-G-G--A-T-A-A---CTG-G--AC-G-G-C-A-A-C-T--GA--CGGT-G-A-GGC-G-CG-AAA-G-C-G-TG-GG-GAGC-AAACAGG	
Otu0144	AC--GT-AG-GGG--GCA-AGC-GT-T-AT-C-CGG-ATTT-A--C-T-GG-GT--GT-A-AA-GG-GA-GC-G-TA-GA-C-G--G--C-GA-G-G-C----AA-G-T-C-T-G-A-T-G--TG-A-AA-AC--C-C-GG-G-G--CT-C-AA-C-C-C-C-G-T-G-A-C-T-G--C-A-T-T-G--GA-A-A-C-T-G-T--TT--TG-C--T-T-G-A-G-T-G--C-CG--GA-G-A-G-G-T-A--AG-C---GG-A-ATT-----C-C-T-A-GT--GT-A-G-CG-GT-G-A-A-A--TG-C-GT-AG--AT-A-TT-A-G-G-A-G-G-A-AC-A-CC--AGT---G--GC-GAA-G-G-C-G-G--C-T-T-A---CTG-G--AC-G-G-C-A-A-C-T--GA--CGTT-G-A-GGC-T-CG-AAA-G-C-G-TG-GG-GAGC-AAACAGG	
Otu0145	AC--GT-AG-GGG--GCA-AGC-GT-T-AT-C-CGG-ATTT-A--C-T-GG-GT--GT-A-AA-GG-GA-GC-G-TA-GA-C-G--G--C-AT-G-G-C----AA-G-C-C-A-G-A-T-G--TG-A-AA-GC--C-C-GG-G-G--CT-C-AA-C-C-C-C-G-G-G-A-C-T-G--C-A-T-T-T--GG-A-A-C-T-G-T--CA--GG-C--T-A-G-A-G-T-G--T-CG--GA-G-A-G-G-A-A--AG-C---GG-A-ATT-----C-C-T-A-GT--GT-A-G-CG-GT-G-A-A-A--TG-C-GT-AG--AT-A-TT-A-G-G-A-G-G-A-AC-A-CC---AG-T-G--GC-GAA-G-G-C-G-G--C-T-T-T---CTG-G--AC-G-A-T-G-A-C-T--GA--CGTT-G-A-GGC-T-CG-AAA-G-C-G-TG-GG-GAGC-AAACAGG	
Otu0146	AC--AT-AG-GGG--GCA-AGC-GT-T-GT-C-CGG-AATC-A--C-T-GG-GC--GT-A-AA-GG-GC-GC-G-TA-GG-C-G--G--T-CT-G-T-T----AA-G-T-C-G-G-A-T-G--TG-A-AA-TG--T-A-AG-G-G--CT-C-AA-C-C-C-T-T-A-A-C-G-T-G--C-A-T-C-C--GA-T-A-C-T-G-G--CA--GA-C--T-T-G-A-G-T-G--C-GG--AA-G-A-G-G-C-A--AG-T---GG-A-ATT-----C-C-T-A-GT--GT-A-G-CG-GT-G-A-A-A--TG-C-GT-AG--AT-A-TT-A-G-G-A-G-G-A-AC-A-CC---AG-T-G--GC-GAA-G-G-C-G-A--C-T-T-G---CTG-G--GC-C-G-T-A-A-C-T--GA--CGCT-G-A-GGC-G-CG-AAA-G-C-G-TG-GG-GAGC-AAACAGG	
Otu0147	AC--GT-AG-GGG--GCA-AGC-GT-T-AT-C-CGG-ATTT-A--C-T-GG-GT--GT-A-AA-GG-GA-GC-G-TA-GA-C-G--G--C-AA-G-G-C----AA-G-T-C-T-G-A-T-G--TG-A-AA-AC--C-C-AG-G-G--CT-T-AA-C-C-C-T-G-G-G-A-C-T-G--C-A-T-T-G--GA-A-A-C-T-G-T--CT--GG-C--T-C-G-A-G-T-G--C-CG--GA-G-G-G-G-T-A--AG-C---GG-A-ATT-----C-C-T-A-GT--GT-A-G-CG-GT-G-A-A-A--TG-C-GT-AG--AT-A-TT-A-G-G-A-G-G-A-AC-A-CC---AG-T-G--GC-GAA-G-G-C-G-G--C-T-T-A---CTG-G--AC-G-G-T-A-A-C-T--GA--CGTT-G-A-GGC-T-CG-AAA-G-C-G-TG-GG-GAGC-AAACAGG	
Otu0148	AC--GT-AG-GTC--ACA-AGC-GT-T-GT-C-CGG-AATT-A--C-T-GG-GC--GT-A-AA-GC-GC-AC-G-CA-GG-C-G--G--T-TT-G-T-T----AA-G-T-C-A-G-A-T-G--TG-A-AA-TC--C-C-CG-G-G--CT-C-AA-C-C-T-G-G-G-A-A-C-T-G--C-A-T-C-T--GA-T-A-C-T-G-G--CA--AG-C--T-T-G-A-G-T-C--T-CG--TA-G-A-G-G-G-G--GG-T---AG-A-ATT-----C-C-A-G-GT--GT-A-G-CG-GT-G-A-A-A--TG-C-GT-AG--AG-A-TC-T-G-G-A-G-G-A-AT-A-CC---GG-T-G--GC-GAA-G-G-C-G-G--C-C-C-C---CTG-G--AC-G-A-A-G-A-C-T--GA--CGCT-C-A-GGT-G-CG-AAA-G-C-G-TG-GG-GAGC-AAACAGG	
Otu0149	AC--GT-AG-GGG--GCA-AGC-GT-T-AT-C-CGG-ATTT-A--C-T-GG-GT--GT-A-AA-GG-GA-GC-G-CA-GG-C-G--G--G-AG-A-A-C----AA-G-T-T-G-G-A-A-G--TG-A-AA-TC--C-A-TG-G-G--CT-C-AA-C-C-C-A-T-G-A-A-C-T-G--C-T-T-T-C--AA-A-A-C-T-G-T--TT--TT-C--T-T-G-A-G-T-A--G-TG--CA-G-A-G-G-T-A--GG-C---GG-A-ATT-----C-C-C-G-GT--GT-A-G-CG-GT-G-G-A-A--TG-C-GT-AG--AT-A-TC-G-G-G-A-G-G-A-AC-A-CC--AGT---G--GC-GAA-G-G-C-G-G--C-C-T-A---CTG-G--GC-A-C-C-A-A-C-T--GA--CGCT-G-A-GGC-T-CG-AAA-G-T-G-TG-GG-TAGC-AAACAGG	
Otu0150	AC--GG-AG-GAT--CCG-AGC-GT-T-AT-C-CGG-ATTT-A--T-T-GG-GT--TT-A-AA-GG-GT-GC-G-TA-GG-C-T--G--T-TT-T-T-T----AA-G-T-T-A-G-A-G-G--TG-A-AA-GC--T-C-GA-C-G--CT-C-AA-C-G-T-C-G-A-A-A-T-T-G--C-C-T-C-T--GA-T-A-C-T-G-A--GA--GA-C--T-A-G-A-G-T-G--T-AG--TT-G-C-G-G-A-A--GG-C---GG-A-ATG-----T-G-T-G-GT--GT-A-G-CG-GT-G-A-A-A--TG-C-TT-AG--AT-A-TC-A-C-A-C-A-G-A-AC-A-CC--GAT---T--GC-GAA-G-G-C-A-G--C-T-T-T---CCA-A--GC-T-A-T-T-A-C-T--GA--CGCT-G-A-GGC-A-CG-AAA-G-C-G-TG-GG-GAGC-GAACAGG	
Otu0151	AC--GT-AG-GGG--GCA-AGC-GT-T-AT-C-CGG-ATTT-A--C-T-GG-GT--GT-A-AA-GG-GA-GC-G-TA-GA-C-G--G--A-GA-G-G-C----AA-G-T-C-T-G-A-T-G--TG-A-AA-AC--C-C-GG-G-G--CT-C-AA-C-C-C-C-G-G-G-A-C-T-G--C-A-T-T-G--GA-A-A-C-T-G-T--TT--TT-C--T-A-G-A-G-T-G--T-CG--GA-G-A-G-G-T-A--AG-C---GG-A-ATT-----C-C-T-A-GT--GT-A-G-CG-GT-G-A-A-A--TG-C-GT-AG--AT-A-TT-A-G-G-A-G-G-A-AC-A-CC--AGT---G--GC-GAA-G-G-C-G-G--C-T-T-A---CTG-G--AC-G-A-T-G-A-C-T--GA--CGTT-G-A-GGC-T-CG-AAA-G-C-G-TG-GG-GAGC-AAACAGG	
Otu0152	AC--GT-AG-GTC--ACA-AGC-GT-T-GT-C-CGG-AATT-A--C-T-GG-GT--GT-A-AA-GG-GA-GC-G-CA-GG-C-G--G--A-CC-G-G-C----AA-G-T-T-G-G-A-A-G--TG-A-AA-TC--C-A-TG-G-G--CT-C-AA-C-C-C-G-T-G-A-A-T-T-G--C-T-T-T-C--AA-A-A-C-T-G-C--TG--GC-C--T-T-G-A-G-T-A--G-TG--CA-G-A-G-G-T-A--GG-T---GG-A-ATT-----C-C-C-G-GT--GT-A-G-CG-GT-G-G-A-A--TG-C-GT-AG--AT-A-TC-G-G-G-A-G-G-A-AC-A-CC--AGT---G--GC-GAA-G-G-C-G-A--C-C-T-A---CTG-G--GC-A-C-C-A-A-C-T--GA--CGCT-G-A-GGC-T-CG-AAA-G-C-A-TG-GG-TAGC-AAACAGG	
Otu0153	AC--GT-AG-GTG--GCG-AGC-GT-T-GT-C-CGG-ATTT-A--C-T-GG-GC--GT-A-AA-GG-GA-GC-G-TA-GG-C-G--G--A-CT-T-T-T----AA-G-T-G-A-G-A-T-G--TG-A-AA-TA--C-C-CG-G-G--CT-C-AA-C-T-T-G-G-G-T-G-C-T-G--C-A-T-T-T--CA-A-A-C-T-G-G--AA--GT-C--T-A-G-A-G-T-G--C-AG--GA-G-A-G-G-A-G--AA-T---GG-A-ATT-----C-C-T-A-GT--GT-A-G-CG-GT-G-A-A-A--TG-C-GT-AG--AG-A-TT-A-G-G-A-A-G-A-AC-A-CC--AGT---G--GC-GAA-G-G-C-G-A--T-T-C-T---CTG-G--AC-T-G-T-A-A-C-T--GA--CGCT-G-A-GGC-T-CG-AAA-G-C-G-TG-GG-GAGC-AAACAGG	
Otu0154	AC--GT-AT-GGA--GCA-AGC-GT-T-AT-C-CGG-ATTT-A--C-T-GG-GT--GT-A-AA-GG-GA-GC-G-TA-GA-C-G--G--C-AG-G-G-C----AA-G-T-C-T-G-A-T-G--TGAA-A--AC--C-C-GG-G-G--CT-C-AA-C-C-C-C-G-G-G-A-C-T-G--C-A-T-T-G--GA-A-A-C-T-G-T--CC--GG-C--T-G-G-A-G-T-G--C-AG--GA-G-A-G-G-T-A--AG-T---GG-A-ATT-----C-C-T-A-GT--GT-A-G-CG-GT-G-A-A-A--TG-C-GT-AG--AT-A-TT-A-G-G-A-G-G-A-AC-A-CC---AG-T-G--GC-GAA-G-G-C-G-G--C-T-T-A---CTG-G--AC-T-G-T-A-A-C-T--GA--CGTT-G-A-GGC-T-CG-AAA-G-C-G-TG-GG-GAGC-AAACAGG	
Otu0155	AC--GT-AG-GTG--GCA-AGC-GT-T-GT-C-CGG-ATTT-A--C-T-GG-GT--GT-A-AA-GG-GC-GT-G-TA-GG-C-G--G--A-GA-A-G-C----AA-G-T-C-A-G-A-A-G--TG-A-AA-TC--C-A-TG-G-G--CT-T-AA-C-C-C-A-T-G-A-A-C-T-G--C-T-T-T-T--GA-A-A-C-T-G-T--TT--CC-C--T-T-G-A-G-T-A--T-CG--GA-G-A-G-G-C-A--GG-C---GG-A-ATT-----C-C-T-A-GT--GT-A-G-CG-GT-G-A-A-A--TG-C-GT-AG--AT-A-TT-A-G-G-A-G-G-A-AC-A-CC---AG-T-G--GC-GAA-G-G-C-G-G--C-C-T-G---CTG-G--AC-G-A-C-A-A-C-T--GA--CGCT-G-A-GGC-G-CG-AAA-G-C-G-TG-GG-GAGC-AAACAGG	
Otu0156	AC--GT-AG-GGA--GCG-AGC-GT-T-GT-C-CGG-ATTT-A--C-T-GG-GT--GT-A-AA-GG-GT-GC-G-TA-GG-C-G--G--G-CC-C-G-C----AA-G-T-C-A-G-A-C-G--TG-A-AA-GC--C-A-CA-G-G--CT-C-AA-C-C-T-G-T-G-A-A-T-T-G--C-G-T-T-T--GA-A-A-C-T-G-T--GG--GT-C--T-T-G-A-G-T-G--A-AG--TA-G-A-G-G-T-A--GG-C---GG-A-ATT-----C-C-C-G-GT--GT-A-G-CG-GT-G-A-A-A--TG-C-GT-AG--AG-A-TC-G-G-G-A-G-G-A-AC-A-CC---AG-T-G--GC-GAA-G-G-C-G-G--C-C-T-A---CTG-G--GC-T-T-T-A-A-C-T--GA--CGCT-G-A-GGC-A-CG-AAA-G-C-G-TG-GG-TAGC-AAACAGG	
Otu0157	AC--GT-AG-GGG--GCG-AGC-GT-T-AT-C-CGG-ATTT-A--T-T-GG-GC--GT-A-AA-GC-GT-GT-G-TA-GG-C-G--G--T-TT-A-T-T----AA-G-T-T-T-A-A-G-A--TT-A-AA-GC--C-C-GG-G-G--CT-C-AA-C-T-C-C-G-G-T-A---A-G--T-C-T-T-A--AA-A-A-C-T-G-G--TA--GA-C--T-T-G-A-G-T-A--C-GG--TA-G-A-G-G-C-A--AA-C---GG-A-ATT-----T-C-T-A-GT--GT-A-G-CG-GT-G-A-A-A--TG-C-GT-AG--AT-A-TT-A-G-A-A-G-G-A-AC-A-CC---AG-T-G--GC-GAA-A-G-C-G-G--T-T-T-G---CTG-G--GC-C-G-T-T-A-C-T--GA--CGCT-G-A-GGC-A-CG-AAA-G-C-G-TG-GG-GAGC-AAATAGG	
Otu0158	AC--GG-AG-GAT--CCA-AGC-GT-T-AT-C-CGG-ATTT-A--T-T-GG-GT--TT-A-AA-GG-GT-GC-G-TA-GG-C-G--G--T-TT-A-G-T----AA-G-T-C-A-G-C-G-G--TG-A-AA-TT--T-T-GG-T-G--CT-T-AA-C-A-C-C-A-A-A-C-G-T-G--C-C-G-T-T--GA-T-A-C-T-G-C--TG--GG-C--T-A-G-A-G-A-G--T-AG--TT-G-C-G-G-T-A--GG-C---GG-A-ATG-----T-A-T-G-GT--GT-A-G-CG-GT-G-A-A-A--TG-C-TT-AG--AG-A-TC-A-T-A-C-A-G-A-AC-A-CC--GAT---T--GC-GAA-G-G-C-A-G--C-T-T-A---CCA-A--AC-T-A-T-A-T-C-T--GA--CGTT-G-A-GGC-A-CG-AAA-G-C-G-TG-GG-GAGC-AAACAGG	
Otu0159	AC--GT-AG-GTG--GCG-AGC-GT-T-GT-T-CGG-ATTT-A--T-T-GG-GC--GT-A-AA-GG-GT-CT-G-TA-GG-A-G--G--T-TC-G-T-T----AA-A-T-A-C-G-A-G-G--TG-A-AA-TC--C-C-GA-A-G--CT-C-AA-C-T-T-C-G-G-A-A-C-T-G--C-C-T-T-G--TA-G-A-C-T-G-A--CG--GA-C--T-A-G-A-G-T-A--C-CG--GA-G-A-G-G-T-A--AG-C---GG-A-ATA-----C-C-A-G-GT--GT-A-G-CG-GT-G-G-A-A--TG-C-GT-AG--AT-A-TC-T-G-G-T-A-G-A-AC-A-CC--AAT---A--GC-GAA-G-G-C-A-G--C-T-T-G---CTG-G--AC-G-G-A-A-A-C-T--GA--CTCT-G-A-AAG-A-CG-AAA-G-C-A-TG-GG-GAGC-AAACAGG	
Otu0160	AC--GT-AG-GTG--GCA-AGC-GT-T-AT-C-CGG-ATTT-A--C-T-GG-GT--GT-A-AA-GG-GC-GT-G-TA-GG-C-G--G--G-AT-T-G-C----AA-G-T-C-A-G-A-T-G--TG-A-AA-AC--T-G-GG-G-G--CT-C-AA-C-C-T-C-C-A-G-C-C-T-G--C-A-T-T-T--GA-A-A-C-T-G-T--AG--TT-C--T-T-G-A-G-T-G--C-TG--GA-G-A-G-G-C-A--AT-C---GG-A-ATT-----C-C-G-T-GT--GT-A-G-CG-GT-G-A-A-A--TG-C-GT-AG--AT-A-TA-C-G-G-A-G-G-A-AC-A-CC--AGT---G--GC-GAA-G-G-C-G-G--A-T-T-G---CTG-G--AC-A-G-T-A-A-C-T--GA--CGCT-G-A-GGC-G-CG-AAA-G-C-G-TG-GG-GAGC-AAACAGG	
Otu0161	AC--GT-AG-GTG--GCA-AGC-GT-T-AT-C-CGG-AATT-A--T-T-GG-GC--GT-A-AA-GC-GC-GC-G-TA-GG-C-G--G--T-TT-T-T-T----AA-G-T-C-T-G-A-T-G--TG-A-AA-GC--C-C-AC-G-G--CT-C-AA-C-C-G-T-G-G-A-G---G-GT-C-A-T-T-G--GA-A-A-C-T-G-G--AA--AA-C--T-T-G-A-G-T-G--C-AG--AA-G-A-G-G-A-A--AG-T---GG-A-ATT-----C-C-A-T-GT--GT-A-G-CG-GT-G-A-A-A--TG-C-GC-AG--AG-A-TA-T-G-G-A-G-G-A-AC-A-CC---AG-T-G--GC-GAA-G-G-C-G-A--C-T-T-T---CTG-G--TC-T-G-T-A-A-C-T--GA--CGCT-G-A-TGT-G-CG-AAA-G-C-G-TG-GG-GATC-AAACAGG	
Otu0162	AC--GT-AG-GGT--GCG-AGC-GT-T-AA-T-CGG-AATT-A--C-T-GG-GC--GT-A-AA-GC-GT-GC-G-CA-GG-C-G--G--T-TG-G-G-T----AA-G-A-C-A-G-A-T-G--TG-A-AA-TC--C-C-CG-G-G--CT-T-AA-C-C-T-G-G-G-A-A-C-T-G--C-A-T-T-T--GT-G-A-C-T-G-T--CC--GA-C--T-G-G-A-G-T-A--T-GT--CA-G-A-G-G-G-G--GG-T---GG-A-ATT-----C-C-A-A-GT--GT-A-G-CA-GT-G-A-A-A--TG-C-GT-AG--AT-A-TT-T-G-G-A-A-G-A-AC-A-CC--GAT---G--GC-GAA-G-G-C-A-G--C-C-C-C---CTG-G--GG-C-A-A-A-A-C-T--GA--CGCT-C-A-TGC-A-CG-AAA-G-C-G-TG-GG-GAGC-AAACAGG	
Otu0163	AC--GT-AT-GGT--GCA-AGC-GT-T-AT-C-CGG-ATTT-A--C-T-GG-GT--GT-A-AA-GG-GA-GC-G-CA-GG-C-G--G--T-GC-G-G-C----AA-G-T-C-T-G-A-T-G--TG-A-AA-GC--C-C-GG-G-G--CT-C-AA-C-C-C-C-G-G-G-A-C-T-G--C-A-T-T-G--GA-A-A-C-T-G-C--CC--GT-C--T-T-G-A-G-T-G--C-CG--GA-G-A-G-G-T-A--AG-C---GG-A-ATT-----C-C-T-A-GT--GT-A-G-CG-GT-G-A-A-A--TG-C-GT-AG--AT-A-TT-A-G-G-A-G-G-A-AC-A-CC---AG-T-G--GC-GAA-G-G-C-G-G--C-T-T-A---CTG-G--AC-G-G-T-A-A-C-T--GA--CGTT-G-A-GGC-T-CG-AAA-G-C-G-TG-GG-GAGC-AAACAGG	
Otu0164	AC--GT-AG-GTC--ACA-AGC-GT-T-GT-C-CGG-AATT-A--C-T-GG-GT--GT-A-AA-GG-GA-GC-G-CA-GG-C-G--G--G-AG-A-A-C----AA-G-T-T-G-G-A-A-G--TG-A-AA-TC--C-A-TG-G-G--CT-C-AA-C-C-C-A-T-G-A-A-C-T-G--C-T-T-T-C--AA-A-A-C-T-G-T--TT--TT-C--T-T-G-A-G-T-A--G-TG--CA-G-A-G-G-T-A--GG-C---GG-A-ATT-----C-C-C-G-GT--GT-A-G-CG-GT-G-G-A-A--TG-C-GT-AG--AT-A-TC-G-G-G-A-G-G-A-AC-A-CC--AGT---G--GC-GAA-G-G-C-G-G--C-C-T-A---CTG-G--GC-A-C-C-A-A-C-T--GA--CGCT-G-A-GGA-G-CG-AAA-G-C-G-TG-GG-GAGC-GAACAGG	
Otu0165	AC--GG-AG-GAT--CCG-AGC-GT-T-AT-C-CGG-ATTT-A--T-T-GG-GT--TT-A-AA-GG-GA-GC-G-TA-GG-T-G--G--A-CA-G-T-T----AA-G-T-C-A-G-T-T-G--TG-A-AA-GT--T-T-GC-G-G--CT-C-AA-C-C-G-T-A-A-A-A-T-T-G--C-A-G-T-T--GA-T-A-C-T-G-G--CT--GT-C--T-T-G-A-G-T-A--C-AG--TA-G-A-G-G-T-G--GG-C---GG-A-ATT-----C-G-T-G-GT--GT-A-G-CG-GT-G-A-A-A--TG-C-TT-AG--AT-A-TC-A-C-G-A-A-G-A-AC-T-CC--GAT---T--GC-GAA-G-G-C-A-G--C-C-T-G---CTG-G--AC-T-G-T-A-A-C-T--GA--CGCT-G-A-TGC-T-CG-AAA-G-T-G-TG-GG-TATC-AAACAGG	
Otu0166	AC--GT-AG-GTA--GCA-AGC-GT-T-GT-C-CGG-AATG-A--C-T-GG-GC--GT-A-AA-GG-GT-GC-G-TA-GG-T-G--G--T-TT-A-A-C----AA-G-T-T-G-G-T-A-G--TG-A-AA-TT--C-C-GA-A-G--CT-T-AA-C-T-T-C-G-G-C-G-C-T-A--C-T-G-C-C--AA-G-A-C-T-G-T--TG--AA-C--T-T-G-A-G-T-A--C-AG--GA-G-A-G-G-T-A--AG-T---GG-A-ATT-----C-C-T-A-GT--GT-A-G-CG-GT-G-G-A-A--TG-C-GT-AG--AT-A-TT-A-G-G-A-G-G-A-AC-A-CC--AGT---G--GC-GAA-G-G-C-G-A--C-T-T-A---CTG-G--CC-T-G-C-A-A-C-T--GA--CACT-G-A-GGC-A-CG-AAA-G-C-G-TG-GG-GAGC-AAACAGG	
Otu0167	AC--GT-AG-GTG--GCA-AGC-GT-T-AT-C-CGG-AATT-A--C-T-GG-GT--GT-A-AA-GG-GA-GC-G-CA-GG-C-G--G--G-AT-A-G-C----AA-G-T-C-A-G-C-T-G--TG-A-AA-AC--T-A-TG-G-G--CT-C-AA-C-C-C-A-T-A-A-A-C-T-G--C-A-G-T-T--GA-A-A-C-T-G-T--TA--TT-C--T-T-G-A-G-T-G--G-AG--TA-G-A-G-G-C-A--AG-C---GG-A-ATT-----C-C-G-A-GT--GT-A-G-CG-GT-G-A-A-A--TG-C-GT-AG--AT-A-TT-C-G-G-A-G-G-A-AC-A-CC---AG-T-G--GC-GAA-G-G-C-G-G--C-T-T-G---CTG-G--GC-T-C-T-A-A-C-T--GA--CGCT-G-A-GGC-T-CG-AAA-G-T-G-TG-GG-GAGC-AAACAGG	
Otu0168	AC--GT-AG-GTG--GCA-AGC-GT-T-GT-C-CGG-ATTT-A--T-T-GG-GC--GT-A-AA-GC-GA-GT-G-CA-GG-C-G--G--T-TC-A-A-T----AA-G-T-C-T-G-A-T-G--TG-A-AA-GC--C-T-TC-G-G--CT-T-AA-C-C-G-G-A-G-A-A-G-T-G--C-A-T-C-G--GA-A-A-C-T-G-G--AT--AA-C--T-T-G-A-G-T-G--C-AG--AA-G-A-G-G-G-T--AG-T---GG-A-ACT-----C-C-A-T-GT--GT-A-G-CG-GT-G-G-A-A--TG-C-GT-AG--AT-A-TA-T-G-G-A-A-G-A-AC-A-CC---AG-T-G--GC-GAA-G-G-C-G-G--C-T-C-T---CTG-G--TC-T-G-C-A-A-C-T--GA--CGCT-G-A-GGC-T-CG-AAA-G-C-A-TG-GG-TAGC-GAACAGG	
Otu0169	AC--GG-AG-GAC--CCG-AGC-GT-T-AT-C-CGG-ATTT-A--T-T-GG-GT--TT-A-AA-GG-GT-GC-G-TA-GG-C-G--G--A-TT-G-G-T----AA-G-T-T-A-G-A-G-G--TG-A-AA-GC--T-C-AG-C-G--CT-T-AA-C-G-T-T-G-A-A-A-C-T-G--C-C-T-C-T--GA-T-A-C-T-G-T--CG--GT-C--T-A-G-A-G-T-A--T-AG--TT-G-C-G-G-A-A--GG-C---GG-A-ATG-----T-G-T-G-GT--GT-A-G-CG-GT-G-A-A-A--TG-C-TT-AG--AT-A-TC-A-C-A-C-A-G-A-AC-A-CC--GAT---T--GC-GAA-G-G-C-A-G--C-T-T-T---CCA-A--GC-T-A-T-C-A-C-T--GA--CGCT-G-A-GGC-A-CG-AAA-G-C-G-TG-GG-GAGC-GAACAGG	
Otu0170	AC--GT-AT-GGT--GCA-AGC-GT-T-AT-C-CGG-ATTT-A--C-T-GG-GT--GT-A-AA-GG-GT-GC-G-TA-GG-T-G--G--C-AA-G-G-C----AA-G-T-C-T-G-A-A-G--TG-A-AA-AT--C-C-GG-G-G--CT-C-AA-C-C-C-C-G-G-A-A-C-T-G--C-T-T-T-G--GA-A-A-C-T-G-T--TT--AG-C--T-A-G-A-G-T-A--C-AG--GA-G-A-G-G-T-A--AG-T---GG-A-ATT-----C-C-T-A-GT--GT-A-G-CG-GT-G-A-A-A--TG-C-GT-AG--AT-A-TT-A-G-G-A-G-G-A-AC-A-CC--AGT---G--GC-GAA-G-G-C-G-A--C-T-T-A---CTG-G--AC-T-G-C-T-A-C-T--GA--CACT-G-A-GGC-A-CG-AAA-G-C-G-TG-GG-GAGC-AAACAGG	
Otu0171	AC--GT-AG-GGG--GCA-AGC-GT-T-AT-C-CGG-AATT-A--T-T-GG-GC--GT-A-AA-GA-GT-AC-G-TA-GG-T-G--G--T-TA-C-C-T----AA-G-C-A-C-G-G-G-G--TA-T-AA-GG--C-A-AT-G-G--CT-C-AA-C-C-A-T-T-G-T-T---T-G--C-C-T-T-G--TG-A-A-C-T-G-G--GC--TA-C--T-T-G-A-G-T-G--C-AG--GA-G-A-G-G-A-A--AG-C---GG-A-ATT-----C-C-T-A-GT--GT-A-G-CG-GT-G-A-A-A--TG-C-GT-AG--AT-A-TT-A-G-G-A-G-G-A-AC-A-CC---AG-T-G--GC-GAA-G-G-C-G-G--C-T-T-T---CTG-G--AC-T-G-T-A-A-C-T--GA--CACT-G-A-GGT-A-CG-AAA-G-C-G-TG-GG-GAGC-AAACAGG	
Otu0172	AC--GT-AG-GGG--GCA-AGC-GT-T-AT-C-CGG-ATTT-A--C-T-GG-GT--GT-A-AA-GG-GA-GC-G-TA-GA-C-G--G--A-AT-G-G-C----AA-G-T-C-T-G-A-T-G--TG-A-AA-GG--C-C-GG-G-G--CT-C-AA-C-C-C-C-G-G-G-A-C-T-G--C-A-T-T-G--GA-A-A-C-T-G-C--CA--AT-C--T-A-G-A-G-T-A--C-CG--GA-G-G-G-G-T-A--AG-T---GG-A-ATT-----C-C-T-A-GT--GT-A-G-CG-GT-G-A-A-A--TG-C-GT-AG--AT-A-TT-A-G-G-A-G-G-A-AC-A-CC--AGT---G--GC-GAA-G-G-C-G-G--C-T-T-A---CTG-G--AC-G-G-T-A-A-C-T--GA--CGTT-G-A-GGC-T-CG-AAA-G-C-G-TG-GG-GAGC-AAACAGG	
Otu0173	AC--GT-AG-GTG--GCA-AGC-GT-T-GT-C-CGG-ATTT-A--T-T-GG-GC--GT-A-AA-GC-GA-GT-G-CA-GG-C-G--G--C-TC-G-A-T----AA-G-T-C-T-G-A-T-G--TG-A-AA-GC--C-T-TC-G-G--CT-C-AA-C-C-G-G-A-G-A-A-T-T-G--C-A-T-C-A--GA-A-A-C-T-G-T--CG--AG-C--T-T-G-A-G-T-A--C-AG--AA-G-A-G-G-A-G--AG-T---GG-A-ACT-----C-C-A-T-GT--GT-A-G-CG-GT-G-A-A-A--TG-C-GT-AG--AT-A-TA-T-G-G-A-A-G-A-AC-A-CC--GGT---G--GC-GAA-G-G-C-G-G--C-T-C-T---CTG-G--TC-T-G-T-T-A-C-T--GA--CGCT-G-A-GGC-T-CG-AAA-G-C-A-TG-GG-TAGC-GAACAGG	
Otu0174	AC--GG-AA-GAT--GCG-AGC-GT-T-AT-C-CGG-ATTT-A--T-T-GG-GT--TT-A-AA-GG-GA-GC-G-TA-GG-C-G--G--G-CT-T-T-T----AA-G-T-C-A-G-C-G-G--TC-A-AA-TG--C-C-AC-G-G--CT-C-AA-C-C-G-T-G-G---C-C-A-G--C-C-G-T-T--GA-A-A-C-T-G-C--AA--GC-C--T-T-G-A-G-T-C--T-GC--AC-A-G-G-G-C-A--CA-T---GG-A-ATT-----C-G-T-G-GT--GT-A-G-CG-GT-G-A-A-A--TG-C-TT-AG--AT-A-TC-A-C-G-A-A-G-A-AC-T-CC--GAT---C--GC-GAA-G-G-C-A-T--T-G-T-G---CCG-G--GG-C-A-G-C-A-C-T--GA--CGCT-G-A-GGC-T-CG-AAA-G-T-G-CG-GG-TATC-AAACAGG	
Otu0175	AC--GG-AG-GAT--CCG-AGC-GT-T-AT-C-CGG-ATTT-A--T-T-GG-GT--TT-A-AA-GG-GA-GC-G-TA-GA-T-G--G--A-TG-T-T-T----AA-G-T-C-A-G-T-T-G--TG-A-AA-GT--T-T-GC-G-G--CT-C-AA-C-C-G-T-A-A-A-A-T-T-G--C-A-G-T-T--GA-A-A-C-T-G-G--CA--GT-C--T-T-G-A-G-T-A--C-AG--TA-G-A-G-G-T-G--GG-C---GG-A-ATT-----C-G-T-G-GT--GT-A-G-CG-GT-G-A-A-A--TG-C-TT-AG--AT-A-TC-A-C-G-A-A-G-A-AC-T-CC--GAT---T--GC-GAA-G-G-C-A-G--C-C-T-G---CTA-A--GC-T-G-C-A-A-C-T--GA--CATT-G-A-GGC-T-CG-AAA-G-T-G-TG-GG-TATC-AAACAGG	
Otu0176	AC--GT-AG-GGG--GCG-AGC-GT-T-AT-C-CGG-AATG-A--T-T-GG-GC--GT-A-AA-GC-GC-GC-G-CA-GG-C-G--G--C-CG-C-T-C----AA-G-C-G-G-G-A-C-C--TC-T-AA-CC--C-C-GG-G-G--CT-C-AA-C-C-C-C-G-G-G-C---C-G--G-G-T-C-C--CG-A-A-C-T-G-G--GC--GG-C--T-C-G-A-G-T-G--C-GG--TA-G-G-G-G-A-G--AG-C---GG-A-ATT-----C-C-A-A-GT--GT-A-G-CG-GT-G-A-A-A--TG-C-GC-AG--AT-A-TT-T-G-G-A-A-G-A-AC-A-CC--GAT---G--GC-GAA-G-G-C-A-G--C-T-C-T---CTG-G--GC-C-G-T-C-A-C-T--GA--CGCT-G-A-GGC-G-CG-AAA-G-C-C-GG-GG-GAGC-GAACAGG	
Otu0177	AC--GG-AA-GGT--CCG-GGC-GT-T-AT-C-CGG-ATTT-A--T-T-GG-GT--TT-A-AA-GG-GA-GC-G-CA-GG-C-C--G--T-CC-T-T-T----AA-G-C-G-T-G-C-T-G--TG-A-AA-TG--C-C-GC-G-G--CT-C-AA-C-C-G-T-G-G-C-A-C-T-G--C-A-G-C-G--CG-A-A-C-T-G-G--AG--GA-C--T-T-G-A-G-T-A--C-GC--AC-G-A-G-G-T-A--GG-C---GG-A-ATT-----C-G-T-G-GT--GT-A-G-CG-GT-G-A-A-A--TG-C-TT-AG--AT-A-TC-A-C-G-A-A-G-A-AC-T-CC---GA-T-T--GC-GAA-G-G-C-A-G--C-T-T-A---CCG-G--AG-C-G-C-A-A-C-T--GA--CGCT-G-A-GGC-T-CG-AAA-G-C-G-CG-GG-TATC-GAACAGG	
Otu0178	AC--GT-AG-GGG--GCA-AGC-GT-T-AT-C-CGG-ATTT-A--C-T-GG-GT--GT-A-AA-GG-GA-GC-G-CA-GG-C-G--G--T-GC-G-G-C----AA-G-T-C-A-G-A-T-G--TG-A-AA-AC--C-C-GG-G-G--CT-C-AA-C-C-C-C-G-G-G-A-C-T-G--C-A-T-T-T--GA-A-A-C-T-G-T--CG--GA-C--T-A-G-A-G-T-G--C-CG--GA-G-A-G-G-T-A--AG-T---GG-A-ATT-----C-C-T-A-GT--GT-A-G-CG-GT-G-A-A-A--TG-C-GT-AG--AT-A-TT-A-G-G-A-G-G-A-AC-A-CC---AG-T-G--GC-GAA-G-G-C-G-G--C-T-T-A---CTG-G--AC-G-G-T-A-A-C-T--GA--CGCT-G-A-GGC-T-CG-AAA-G-C-G-TG-GG-GAGC-AAACAGG	
Otu0179	AC--GT-AG-GTG--GCA-AGC-GT-T-GT-C-CGG-ATTT-A--C-T-GG-GT--GT-A-AA-GG-GC-GT-G-TA-GG-C-G--G--G-AG-A-G-C----AA-G-T-C-A-G-A-A-G--TG-A-AA-TC--T-A-TG-G-G--CT-T-AA-C-C-C-A-T-A-A-A-C-T-G--C-T-T-T-T--GA-A-A-C-T-G-T--TC--TT-C--T-T-G-A-G-T-A--T-CG--GA-G-A-G-G-C-A--GG-C---GG-A-ATT-----C-C-T-A-GT--GT-A-G-CG-GT-G-A-A-A--TG-C-GT-AG--AT-A-TT-A-G-G-A-G-G-A-AC-A-CC---AG-T-G--GC-GAA-G-G-C-G-G--C-C-T-G---CTG-G--AC-G-A-C-A-A-C-T--GA--CGCT-G-A-GGC-G-CG-AAA-G-C-G-TG-GG-GAGC-AAACAGG	
Otu0180	AC--GT-AT-GGA--GCA-AGC-GT-T-AT-C-CGG-ATTT-A--C-T-GG-GT--GT-A-AA-GG-GA-GC-G-TA-GA-C-G--G--A-GT-G-G-C----AA-G-T-C-T-G-A-T-G--TGAA-A--AC--C-C-GG-G-G--CT-C-AA-C-C-C-C-G-G-G-A-C-T-G--C-A-T-T-G--GA-A-A-C-T-G-T--CA--AT-C--T-G-G-A-G-T-A--C-CG--GA-G-A-G-G-T-A--AG-C---GG-A-ATT-----C-C-T-A-GT--GT-A-G-CG-GT-G-A-A-A--TG-C-GT-AG--AT-A-TT-A-G-G-A-G-G-A-AC-A-CC---AG-T-G--GC-GAA-G-G-C-G-G--C-T-T-A---CTG-G--AC-G-G-T-A-A-C-T--GA--CGTT-G-A-GGC-T-CG-AAA-G-C-G-TG-GG-GAGC-AAACAGG	
Otu0181	AC--GT-AT-GGA--GCA-AGC-GT-T-AT-C-CGG-ATTT-A--C-T-GG-GT--GT-A-AA-GG-GA-GC-G-TA-GG-C-G--G--T-AT-G-G-C----AA-G-T-C-T-G-A-T-G--TG-A-AA-GG--C-C-GG-G-G--CT-C-AA-C-C-C-C-G-G-G-A-C-T-G--C-A-T-T-G--GA-A-A-C-T-G-T--CA--CA-C--T-T-G-A-G-T-G--T-CG--GA-G-A-G-G-T-A--AG-T---GG-A-ATT-----C-C-T-A-GT--GT-A-G-CG-GT-G-A-A-A--TG-C-GT-AG--AT-A-TT-A-G-G-A-G-G-A-AC-A-CC---AG-T-G--GC-GAA-G-G-C-G-G--C-T-T-A---CTG-G--AC-G-A-C-A-A-C-T--GA--CGCT-G-A-GGC-T-CG-AAA-G-C-G-TG-GG-GAGC-AAACAGG	
Otu0182	AC--GG-AG-GAT--CCG-AGC-GT-T-AT-C-CGG-ATTT-A--T-T-GG-GT--TT-A-AA-GG-GA-GC-G-TA-GG-C-G--G--A-CG-C-T-T----AA-G-T-C-A-G-T-T-G--TG-A-AA-GT--T-T-GC-G-G--CT-C-AA-C-C-G-T-A-A-A-A-T-T-G--C-A-G-T-T--GA-T-A-C-T-G-G--AT--AT-C--T-T-G-A-G-T-G--C-AG--TT-G-A-G-G-C-A--GG-C---GG-A-ATT-----C-G-T-G-GT--GT-A-G-CG-GT-G-A-A-A--TG-C-TT-AG--AT-A-TC-A-C-G-A-A-G-A-AC-T-CC--GAT---T--GC-GAA-G-G-C-A-G--C-C-T-G---CTG-A--GC-T-G-C-A-A-C-T--GA--CATT-G-A-GGC-T-CG-AAA-G-T-G-TG-GG-TATC-AAACAGG	
Otu0183	AC--GT-AG-GTG--GCA-AGC-GT-T-GT-C-CGG-ATTT-A--C-T-GG-GT--GT-A-AA-GG-GC-GT-G-TA-GG-C-G--G--A-GA-T-G-C----AA-G-T-C-A-G-A-T-G--TG-A-AA-TC--C-C-CG-G-G--CT-T-AA-C-C-C-G-G-G-A-A-C-T-G--C-A-T-T-T--GA-A-A-C-T-G-T--AT--CC-C--T-T-G-A-G-T-A--T-CG--GA-G-A-G-G-C-A--GG-C---GG-A-ATT-----C-C-T-A-GT--GT-A-G-CG-GT-G-A-A-A--TG-C-GT-AG--AT-A-TT-A-G-G-A-G-G-A-AC-A-CC---AG-T-G--GC-GAA-G-G-C-G-G--C-C-T-G---CTG-G--AC-G-A-C-A-A-C-T--GA--CGCT-G-A-GGC-G-CG-AAA-G-C-G-TG-GG-GAGC-AAACAGG	
Otu0184	AC--GT-AG-GGG--GCA-AGC-GT-T-AT-C-CGG-AATT-A--T-T-GG-GC--GT-A-AA-GA-GT-AC-G-TA-GG-T-G--G--T-TT-T-C-T----AA-G-C-A-C-G-G-G-G--TT-T-AA-GG--C-A-AT-G-G--CT-T-AA-C-C-A-T-T-G-T-T---C-G--C-C-T-T-G--TG-A-A-C-T-G-G--AA--GA-C--T-T-G-A-G-T-G--C-AG--GA-G-A-G-G-A-A--AG-C---GG-A-ATT-----C-C-T-A-GT--GT-A-G-CG-GT-G-A-A-A--TG-C-GT-AG--AT-A-TT-A-G-G-A-G-G-A-AC-A-CC---AG-T-G--GC-GAA-G-G-C-G-G--C-T-T-T---CTG-G--AC-T-G-T-A-A-C-T--GA--CACT-G-A-GGT-A-CG-AAA-G-C-G-TG-GG-GAGC-AAACAGG	
Otu0185	AC--GT-AT-GGT--GCA-AGC-GT-T-AT-C-CGG-ATTT-A--C-T-GG-GT--GT-A-AA-GG-GA-GC-G-CA-GG-C-G--G--T-GC-G-G-C----AA-G-T-C-T-G-A-T-G--TG-A-AA-GC--C-C-GG-G-G--CT-C-AA-C-C-C-C-G-G-G-A-C-T-G--C-A-T-T-G--GA-A-A-C-T-G-T--CA--AT-C--T-A-G-A-G-T-A--C-CG--GA-G-A-G-G-T-A--AG-C---GG-A-ATT-----C-C-T-A-GT--GT-A-G-CG-GT-G-A-A-A--TG-C-GT-AG--AT-A-TT-A-G-G-A-G-G-A-AC-A-CC---AG-T-G--GC-GAA-G-G-C-G-G--C-T-T-A---CTG-G--AC-G-G-T-A-A-C-T--GA--CGTT-G-A-GGC-T-CG-AAA-G-C-G-TG-GG-GAGC-AAACAGG	
Otu0186	AC--GT-AG-GGG--GCA-AGC-GT-T-AT-C-CGG-ATTT-A--C-T-GG-GT--GT-A-AA-GG-GA-GC-G-TA-GG-C-G--G--T-CT-G-A-C----AA-G-T-C-A-G-A-A-G--TG-A-AA-GC--C-C-GG-G-G--CT-C-AA-C-T-C-C-G-G-G-A-C-T-G--C-T-T-T-T--GA-A-A-C-T-G-C--CG--GA-C--T-A-G-A-T-T-G--C-AG--GA-G-A-G-G-T-A--AG-T---GG-A-ATT-----C-C-T-A-GT--GT-A-G-CG-GT-G-A-A-A--TG-C-GT-AG--AT-A-TT-A-G-G-A-G-G-A-AC-A-CC--AGT---G--GC-GAA-G-G-C-G-G--C-T-T-A---CTG-G--AC-T-G-T-A-A-A-T--GA--CGCT-G-A-GGC-T-CG-AAA-G-C-G-TG-GG-GAGC-AAACAGG	
Otu0187	AC--GT-AG-GGG--GCA-AGC-GT-T-AT-C-CGG-ATTT-A--C-T-GG-GT--GT-A-AA-GG-GA-GC-G-TA-GA-C-G--G--C-AT-G-G-C----AA-G-T-C-T-G-A-A-G--TG-A-AA-AC--C-C-AG-G-G--CT-C-AA-C-C-C-T-G-G-G-A-C-T-G--C-T-T-T-G--GA-A-A-C-T-G-T--CA--AG-C--T-A-G-A-G-T-G--C-AG--GA-G-A-G-G-T-A--AG-T---GG-A-ATT-----C-C-T-A-GT--GT-A-G-CG-GT-G-A-A-A--TG-C-GT-AG--AT-A-TT-A-G-G-A-G-G-A-AC-A-CC---AG-T-G--GC-GAA-G-G-C-G-G--C-T-T-A---CTG-G--AC-T-G-T-A-A-C-T--GA--CGTT-G-A-GGC-T-CG-AAA-G-C-G-TG-GG-GAGC-AAACAGG	
Otu0188	AC--GT-AG-GGG--GCA-AGC-GT-T-AT-C-CGG-ATTT-A--C-T-GG-GT--GT-A-AA-GG-GA-GC-G-TA-GA-C-G--G--C-CG-T-G-C----AA-G-T-C-T-G-A-T-G--TG-A-AA-GG--C-T-GG-G-G--CT-C-AA-C-C-C-C-G-G-G-A-C-T-G--C-A-T-T-G--GA-A-A-C-T-G-T--AT--GG-C--T-G-G-A-G-T-G--C-CG--GA-G-A-G-G-T-A--AG-C---GG-A-ATT-----C-C-T-A-GT--GT-A-G-CG-GT-G-A-A-A--TG-C-GT-AG--AT-A-TT-A-G-G-A-G-G-A-AC-A-CC---AG-T-G--GC-GAA-G-G-C-G-G--C-T-T-A---CTG-G--AC-G-G-T-A-A-C-T--GA--CGTT-G-A-GGC-T-CG-AAA-G-C-G-TG-GG-GAGC-AAACAGG	
Otu0189	AC--GT-AG-GGG--GCA-AGC-GT-T-AT-C-CGG-ATTT-A--C-T-GG-GT--GT-A-AA-GG-GA-GC-G-TA-GA-C-G--G--T-GT-G-G-C----AA-G-T-C-T-G-A-T-G--TG-A-AA-GG--C-T-GG-G-G--CT-C-AA-C-C-C-C-G-G-G-A-C-T-G--C-A-T-T-G--GA-A-A-C-T-G-C--CC--GT-C--T-T-G-A-G-T-G--C-CG--GA-G-A-G-G-T-A--AG-C---GG-A-ATT-----C-C-T-A-GT--GT-A-G-CG-GT-G-A-A-A--TG-C-GT-AG--AT-A-TT-A-G-G-A-G-G-A-AC-A-CC---AG-T-G--GC-GAA-G-G-C-G-G--C-T-T-A---CTG-G--AC-G-A-T-A-A-C-T--GA--CGCT-G-A-GGC-T-CG-AAA-G-C-G-TG-GG-GAGC-AAACAGG	
Otu0190	AC--GG-AG-GAT--CCG-AGC-GT-T-AT-C-CGG-ATTT-A--T-T-GG-GT--TT-A-AA-GG-GA-GC-G-TA-GG-C-G--G--G-TT-G-T-T----AA-G-T-C-A-G-T-T-G--TG-A-AA-GT--T-T-GC-G-G--CT-C-AA-C-C-G-T-A-A-A-A-T-T-G--C-A-G-T-T--GA-T-A-C-T-G-G--AT--AT-C--T-T-G-A-G-T-G--C-AG--TT-G-A-G-G-C-A--GG-C---GG-A-ATT-----C-G-T-G-GT--GT-A-G-CG-GT-G-A-A-A--TG-C-TT-AG--AT-A-TC-A-C-G-A-A-G-A-AC-T-CC--GAT---T--GC-GAA-G-G-C-A-G--C-T-T-A---CTG-G--AT-T-G-T-A-A-C-T--GA--CGCT-G-A-TGC-T-CG-AAA-G-T-G-TG-GG-TATC-AAACAGG	
Otu0191	AC--GT-AT-GGA--GCA-AGC-GT-T-AT-C-CGG-ATTT-A--C-T-GG-GT--GT-A-AA-GG-GA-GT-G-TA-GG-T-G--G--C-AT-C-A-C----AA-G-T-C-A-G-A-A-G--TG-A-AA-GC--C-C-GG-G-G--CT-C-AA-C-C-C-C-G-G-G-A-C-T-G--C-T-T-T-T--GA-A-A-C-T-G-T--GG--AG-C--T-G-G-A-G-T-G--C-AG--GA-G-A-G-G-C-A--AG-T---GG-A-ATT-----C-C-T-A-GT--GT-A-G-CG-GT-G-A-A-A--TG-C-GT-AG--AT-A-TT-A-G-G-A-G-G-A-AC-A-CC---AG-T-G--GC-GAA-G-G-C-G-G--C-T-T-G---CTG-G--AC-T-G-T-A-A-C-T--GA--CACT-G-A-GGC-T-CG-AAA-G-C-G-TG-GG-GAGC-AAACAGG	
Otu0192	AC--GT-AG-GTG--GCG-AGC-GT-T-AT-C-CGG-AATT-A--T-T-GG-GC--GT-A-AA-GA-GG-GA-G-CA-GG-C-G--G--C-GG-C-A-G----AG-G-T-C-T-G-T-G-G--TG-A-AA-GA--C-T-GA-A-G--CT-TA-A-C-T-T-C-A-G-T-A---A-G--C-C-A-T-A--GA-A-A-C-C-G-G--GC--TG-C--T-A-G-A-G-T-G--C-AG--GA-G-A-G-G-A-T--CG-T---GG-A-ATT-----C-CA--T-GT--GT-A-G-CG-GT-G-A-A-A--TG-C-GT-AG--AT-A-TA-T-G-G-A-G-G-A-AC-A-CC---AG-T-G--GC-GAA-G-G-C-G-A--C-G-G-T---CTG-G--CC-T-G-T-A-A-C-T--GA--CGCT-C-A-TTC-C-CG-AAA-G-C-G-TG-GG-GAGC-AAATAGG	
Otu0193	AC--GT-AG-GGT--GCA-AGC-GT-T-AA-T-CGG-AATT-A--C-T-GG-GC--GT-A-AA-GC-GT-GC-G-CA-GG-C-G--G--T-CC-G-C-T----AA-G-A-C-A-G-A-T-G--TG-A-AA-TC--C-C-CG-G-G--CT-T-AA-C-C-T-G-G-G-A-A-C-T-G--C-A-T-T-T--GT-G-A-C-T-G-G--CG--GG-C--T-A-G-A-G-T-A--T-GG--CA-G-A-G-G-G-G--GG-T---AG-A-ATT-----C-C-A-C-GT--GT-A-G-CA-GT-G-A-A-A--TG-C-GT-AG--AG-A-TG-T-G-G-A-G-G-A-AT-A-CC--GAT---G--GC-GAA-G-G-C-A-G--C-C-C-C---CTG-G--GC-C-A-A-T-A-C-T--GA--CGCT-C-A-TGC-A-CG-AAA-G-C-G-TG-GG-GAGC-AAACAGG	
Otu0194	AC--GT-AG-GGG--GCA-AGC-GT-T-AT-C-CGG-ATTT-A--C-T-GG-GT--GT-A-AA-GG-GA-GC-G-TA-GA-C-G--G--A-CT-G-G-C----AA-G-T-C-T-G-A-T-G--TG-A-AA-GG--C-G-GG-G-G--CT-C-AA-C-C-C-C-C-G-G-A-C-T-G--C-A-T-T-G--GA-A-A-C-T-G-T--TA--GT-C--T-T-G-A-G-T-G--C-CG--GA-G-A-G-G-T-A--AG-C---GG-A-ATT-----C-C-T-A-GT--GT-A-G-CG-GT-G-A-A-A--TG-C-GT-AG--AT-A-TT-A-G-G-A-G-G-A-AC-A-CC---AG-T-G--GC-GAA-G-G-C-G-G--C-T-T-A---CTG-G--AC-G-G-T-A-A-C-T--GA--CGTT-G-A-GGC-T-CG-AAA-G-C-G-TG-GG-GAGC-AAACAGG	
Otu0195	AC--GT-AG-GTG--GCA-AGC-GT-T-GT-C-CGG-AATT-A--C-T-GG-GC--GT-A-AA-GC-GC-AC-G-CA-GG-C-G--G--T-CT-G-T-C----AA-G-T-C-G-G-A-T-G--TG-A-AA-TC--C-C-CG-G-G--CT-C-AA-C-C-T-G-G-G-A-A-C-T-G--C-A-T-C-C--GA-A-A-C-T-G-G--CA--GG-C--T-T-G-A-G-T-C--T-CG--TA-G-A-G-G-G-G--GG-T---AG-A-ATT-----C-C-A-G-GT--GT-A-G-CG-GT-G-A-A-A--TG-C-GT-AG--AG-A-TC-T-G-G-A-G-G-A-AT-A-CC---GG-T-G--GC-GAA-G-G-C-G-G--C-C-C-C---CTG-G--AC-G-A-A-G-A-C-T--GA--CGCT-C-A-GGT-G-CG-AAA-G-C-G-TG-GG-GAGC-AAACAGG	
Otu0196	AC--GG-AA-GGT--CCG-GGC-GT-T-AT-C-CGG-ATTT-A--T-T-GG-GT--TT-A-AA-GG-GA-GC-G-TA-GG-C-C--G--G-AG-A-T-T----AA-G-C-G-T-G-T-T-G--TG-A-AA-TG--T-A-GA-C-G--CT-C-AA-C-G-T-C-T-G-C-A-C-T-G--C-A-G-C-G--CG-A-A-C-T-G-G--TT--TC-C--T-T-G-A-G-T-A--C-GC--AC-A-A-A-G-T-G--GG-C---GG-A-ATT-----C-G-T-G-GT--GT-A-G-CG-GT-G-A-A-A--TG-C-TT-AG--AT-A-TC-A-C-G-A-A-G-A-AC-T-CC--GAT---T--GC-GAA-G-G-C-A-G--C-T-C-A---CTG-G--AG-C-G-C-A-A-C-T--GA--CGCT-G-A-AGC-T-CG-AAA-G-C-G-TG-GG-GAGC-AAACAGG	
Otu0197	AC--GT-AG-GGA--GCA-AGC-GT-T-GT-C-CGG-ATTT-A--C-T-GG-GT--GT-A-AA-GG-GT-GC-G-TA-GG-C-G--G--C-TA-G-G-C----AA-G-T-C-A-G-A-C-G--TG-A-AA-AC--C-A-TG-G-G--CT-C-AA-C-C-T-G-T-G-G-A-C-T-G--C-G-T-T-T--GA-A-A-C-T-G-T--TT--AG-C--T-T-G-A-G-T-G--A-AG--TA-G-A-G-G-T-A--GG-C---GG-A-ATT-----C-C-C-G-GT--GT-A-G-CG-GT-G-A-A-A--TG-C-GT-AG--AG-A-TC-G-G-G-A-G-G-A-AC-A-CC---AG-T-G--GC-GAA-G-G-C-G-G--C-C-T-A---CTG-G--GC-T-T-T-A-A-C-T--GA--CGCT-G-A-GGC-A-CG-AAA-G-C-A-TG-GG-TAGC-AAACAGG	
Otu0198	AC--GT-AG-GGG--GCA-AGC-GT-T-AT-C-CGG-ATTT-A--C-T-GG-GT--GT-A-AA-GG-GA-GC-G-CA-GG-C-G--G--T-GC-G-G-C----AA-G-T-C-T-G-A-T-G--TG-A-AA-GC--C-C-GG-G-G--CT-C-AA-C-C-C-C-G-G-T-A-C-T-G--C-A-T-T-G--GA-A-A-C-T-G-T--CG--GA-C--T-A-G-A-G-T-G--T-CG--GA-G-G-G-G-T-A--AG-T---GG-A-ATT-----C-C-T-A-GT--GT-A-G-CG-GT-G-A-A-A--TG-C-GT-AG--AT-A-TT-A-G-G-A-G-G-A-AC-A-CC---AG-T-G--GC-GAA-G-G-C-G-G--C-T-T-A---CTG-G--AC-G-A-T-T-A-C-T--GA--CGCT-G-A-GGC-T-CG-AAA-G-C-G-TG-GG-GAGC-AAACAGG	
Otu0199	AC--GA-AG-GGG--GCG-AGC-GT-T-GT-T-CGG-AATT-A--C-T-GG-GC--GT-A-AA-GG-GT-GT-G-TA-GG-C-G--G--T-TA-T-G------TAAG-A-T-A-G-C-G-G--TG-A-AA-TC--C-C-GG-G-G--CT-T-AA-C-C-T-C-G-G-A-A-T-A-G--C-C-G-T-T--AT-A-A-C-T-A-T--GT--AG-C--T-A-G-A-G-T-T--A-TG--GA-G-A-G-G-A-T--AG-C---GG-A-ATA-----C-C-C-A-GT--GT-A-G-AG-GT-G-A-A-A--TT-C-GT-AG--AT-A-TT-G-G-G-T-A-G-A-AC-A-CC---GG-T-G--GC-GAA-G-G-C-G-G--C-T-A-T---CTG-G--CC-A-T-A-T-A-C-T--GA--CGCT-G-A-GGC-A-CG-AAA-G-CA--TG-GG-GATC-AAACAGG	
Otu0200	AC--GG-AG-GAT--CCG-AGC-GT-T-AT-C-CGG-ATTT-A--C-T-GG-GT--GT-A-AA-GG-GA-GC-G-TA-GA-C-G--G--T-GT-G-G-C----AA-G-T-C-T-G-A-T-G--TG-A-AA-GG--C-A-TG-G-G--CT-C-AA-C-C-T-G-T-G-G-A-C-T-G--C-A-T-T-G--GA-A-A-C-T-G-T--CA--TA-C--T-T-G-A-G-T-G--C-CG--GA-G-G-G-G-T-A--AG-C---GG-A-ATT-----C-C-T-A-GT--GT-A-G-CG-GT-G-A-A-A--TG-C-GT-AG--AT-A-TT-A-G-G-A-G-G-A-AC-A-CC---AG-T-G--GC-GAA-G-G-C-G-G--C-T-T-A---CTG-G--AC-G-G-T-A-A-C-T--GA--CGTT-G-A-GGC-T-CG-AAA-G-C-G-TG-GG-GAGC-AAACAGG	
Otu0201	AC--GT-AG-GGG--GCA-AGC-GT-T-AT-C-CGG-ATTT-A--C-T-GG-GT--GT-A-AA-GG-GA-GC-G-TA-GA-C-G--G--A-TG-G-A-C----AA-G-T-C-T-G-A-T-G--TG-A-AA-GG--C-A-TG-G-G--CT-C-AA-C-C-C-G-T-G-G-A-C-T-G--C-A-T-T-G--GA-A-A-C-T-G-T--CA--TA-C--T-T-G-A-G-T-G--C-CG--GA-G-G-G-G-T-A--AG-C---GG-A-ATT-----C-C-T-A-GT--GT-A-G-CG-GT-G-A-A-A--TG-C-GT-AG--AT-A-TT-A-G-G-A-G-G-A-AC-A-CC---AG-T-G--GC-GAA-G-G-C-G-G--C-T-T-A---CTG-G--AC-G-G-T-A-A-C-T--GA--CGTT-G-A-GGC-T-CG-AAA-G-C-G-TG-GG-GAGC-AAACAGG	
Otu0202	AC--GT-AG-GGA--GCA-AGC-GT-T-AT-C-CGG-ATTT-A--C-T-GG-GT--GT-A-AA-GG-GC-GT-G-TA-GG-C-G--G--G-AC-T-G-C----AA-G-T-C-A-G-A-T-G--TG-A-AA-AC--T-A-TG-G-G--CT-T-AA-C-C-C-A-T-A-G-C-C-T-G--C-A-T-T-T--GA-A-A-C-T-G-T--AG--TT-C--T-T-G-A-G-T-G--G-TG--GA-G-A-G-G-C-A--AA-T---GG-A-ATT-----C-C-T-A-GT--GT-A-G-CG-GT-G-A-A-A--TG-C-GT-AG--AT-A-TT-A-G-G-A-A-G-A-AC-A-CC--AGT---G--GC-GAA-G-G-C-G-A--T-T-T-G---CTG-G--AC-A-C-T-A-A-C-T--GA--CGCT-G-A-GGC-G-CG-AAA-G-C-G-TG-GG-GAGC-AAACAGG	
Otu0203	AC--GT-AG-GTG--GCA-AGC-GT-T-GT-C-CGG-AATT-A--C-T-GG-GT--GT-A-AA-GG-GA-GC-G-CA-GG-C-G--G--A-AG-G-A-C----AA-G-T-T-G-G-A-A-G--TG-A-AA-CC--C-A-CG-G-G--CT-C-AA-C-T-C-G-T-G-A-A-C-T-G--C-T-T-T-C--AA-A-A-C-T-G-T--TT--TT-C--T-T-G-A-G-T-G--G-TG--TA-G-A-G-G-T-A--GG-C---GG-A-ATT-----C-C-C-G-GT--GT-A-G-CG-GT-G-G-A-A--TG-C-GT-AG--AT-A-TC-G-G-G-A-G-G-A-AC-A-CC---AG-T-G--GC-GAA-G-G-C-G-G--C-C-T-A---CTG-G--GC-A-C-T-A-A-C-T--GA--CGCT-G-A-GGC-T-CG-AAA-G-C-A-TG-GG-TAGC-AAACAGG	
Otu0204	AC--GT-AT-GGT--GCA-AGC-GT-T-AT-C-CGG-ATTT-A--C-T-GG-GT--GT-A-AA-GG-GA-GC-G-TA-GA-C-G--G--T-TG-T-G-T----AA-G-T-C-T-G-A-T-G--TG-A-AA-GC--C-C-GG-G-G--CT-C-AA-C-C-C-C-G-G-G-A-C-T-G--C-A-T-T-G--GA-A-A-C-T-A-T--GT--AA-C--T-A-G-A-G-T-G--T-CG--GA-G-A-G-G-T-A--AG-C---GG-A-ATT-----C-C-T-A-GT--GT-A-G-CG-GT-G-A-A-A--TG-C-GT-AG--AT-A-TT-A-G-G-A-G-G-A-AC-A-CC--AGT---G--GC-GAA-G-G-C-G-G--C-T-T-A---CTG-G--AC-G-A-T-C-A-C-T--GA--CGTT-G-A-GGC-T-CG-AAA-G-C-G-TG-GG-GAGC-AAACAGG	
Otu0205	AC--GT-AG-GGG--GCA-AGC-GT-T-AT-C-CGG-ATTT-A--C-T-GG-GT--GT-A-AA-GG-GA-GC-G-TA-GA-C-G--G--T-TA-A-G-C----AA-G-T-C-T-G-A-A-G--TG-A-AA-GC--C-C-GG-G-G--CT-C-AA-C-C-C-C-G-G-T-A-C-T-G--C-T-T-T-G--GA-A-A-C-T-G-T--TT--GA-C--T-T-G-A-G-T-G--C-AG--GA-G-A-G-G-T-A--AG-T---GG-A-ATT-----C-C-T-A-GT--GT-A-G-CG-GT-G-A-A-A--TG-C-GT-AG--AT-A-TT-A-G-G-A-G-G-A-AC-A-CC---AG-T-G--GC-GAA-G-G-C-G-G--C-T-T-A---CTG-G--AC-T-G-T-A-A-C-T--GA--CGTT-G-A-GGC-T-CG-AAA-G-C-G-TG-GG-GAGC-AAACAGG	
Otu0206	AC--GT-AG-GGT--GCA-AGC-GT-T-AA-T-CGG-AATT-A--C-T-GG-GC--GT-A-AA-GC-GT-GC-G-CA-GG-C-G--G--T-TA-T-G-C----AA-G-A-C-A-G-A-G-G--TG-A-AA-TC--C-C-CG-G-G--CT-C-AA-C-C-T-G-G-G-A-A-C-T-G--C-C-T-T-T--GT-G-A-C-T-G-C--AT--GG-C--T-A-G-A-G-T-A--C-GG--TA-G-A-G-G-G-G--GA-T---GG-A-ATT-----C-C-G-C-GT--GT-A-G-CA-GT-G-A-A-A--TG-C-GT-AG--AT-A-TG-C-G-G-A-G-G-A-AC-A-CC---GA-T-G--GC-GAA-G-G-C-A-A--T-C-C-C---CTG-G--AC-C-T-G-T-A-C-T--GA--CGCT-C-A-TGC-A-CG-AAA-G-C-G-TG-GG-GAGC-AAACAGG	
Otu0207	AC--GT-AG-GGT--GCA-AGC-GT-T-AT-C-CGG-AATT-A--T-T-GG-GC--GT-A-AA-GG-GC-TC-G-TA-GG-C-G--G--T-TC-G-T-C----GC-G-T-C-C-G-G-T-G--TG-A-AA-GT--C-C-AT-C-G--CT-T-AA-C-G-G-T-G-G-A-T-C-C-G--C-G-C-C-G--GG-T-A-C-G-G-G--CG--GG-C--T-T-G-A-G-T-G--C-GG--TA-G-G-G-G-A-G--AC-T---GG-A-ATT-----C-C-C-G-GT--GT-A-A-CG-GT-G-G-A-A--TG-T-GT-AG--AT-A-TC-G-G-G-A-A-G-A-AC-A-CC---AA-T-G--GC-GAA-G-G-C-A-G--G-T-C-T---CTG-G--GC-C-G-T-C-A-C-T--GA--CGCT-G-A-GGA-G-CG-AAA-G-T-G-CG-GG-TATC-GAACAGG	
Otu0208	AC--GG-GG-GAT--GCG-AGC-GT-T-AT-C-CGG-ATTC-A--T-T-GG-GT--TT-A-AA-GG-GT-GC-G-TA-GG-C-T--G--T-GC-G-T-C----AA-G-T-C-A-G-G-G-G--TG-A-AA-TT--C-C-GG-G-G--CT-C-AA-C-T-C-C-G-G-G-G-C-T-G--C-C-C-T-T--GA-T-A-C-T-G-T--CG--CG-C--T-G-G-A-G-T-G--C-GG--AT-G-C-C-G-C-C--GG-A---GG-A-ATG-----A-G-T-G-GT--GT-A-G-CG-GT-G-A-A-A--TG-C-TT-AG--AT-A-TC-A-C-T-C-A-G-A-AC-A-CC---GA-T-T--GC-GAA-G-G-C-A-T--C-T-G-G---CGA-A--TC-C-G-T-A-A-C-T--GA--CGCT-G-A-GGC-A-CG-AAA-G-C-G-TG-GG-GATA-GAACAGG	
Otu0209	AC--GG-GG-GAT--GCG-AGC-GT-T-AT-C-CGG-ATTT-A--T-T-GG-GT--TT-A-AA-GG-GA-GC-G-TA-GG-C-C--G--G-AG-A-T-T----AA-G-C-G-T-G-T-T-G--TG-A-AA-TG--T-A-GA-C-G--CT-C-AA-C-G-T-C-T-G-C-A-C-T-G--C-A-G-C-G--CG-A-A-C-T-G-G--TT--TC-C--T-T-G-A-G-T-A--C-GC--AC-A-A-A-G-T-G--GG-C---GG-A-ATT-----C-G-T-G-GT--GT-A-G-CG-GT-G-A-A-A--TG-C-TT-AG--AT-A-TC-A-C-G-A-A-G-A-AC-T-CC---GA-T-T--GC-GAA-G-G-C-A-G--C-T-C-A---CTG-G--AG-C-G-C-A-A-C-T--GA--CGCT-G-A-AGC-T-CG-AAA-G-T-G-CG-GG-TATC-GAACAGG	
Otu0210	AC--GT-AG-GGG--GCA-AGC-GT-T-AT-C-CGG-ATTT-A--C-T-GG-GT--GT-A-AA-GG-GA-GC-G-TA-GA-C-G--G--C-AT-A-A-C----AA-G-T-C-T-G-A-T-G--TG-A-AA-GG--C-T-GG-G-G--CT-T-AA-C-C-C-C-G-G-G-A-C-T-G--C-A-T-T-G--GA-A-A-C-T-G-T--TA--AG-C--T-T-G-A-G-T-G--C-CG--GA-G-G-G-G-T-A--AG-C---GG-A-ATT-----C-C-T-A-GT--GT-A-G-CG-GT-G-A-A-A--TG-C-GT-AG--AT-A-TT-A-G-G-A-G-G-A-AC-A-CC--AGT---G--GC-GAA-G-G-C-G-G--C-T-T-A---CTG-G--AC-G-G-T-A-A-C-T--GA--CGTT-G-A-GGC-T-CG-AAA-G-C-G-TG-GG-GAGC-AAACAGG	
Otu0211	AC--GT-AT-GGT--GCA-AGC-GT-T-AT-C-CGG-ATTT-A--C-T-GG-GT--GT-A-AA-GG-GA-GC-G-CA-GG-C-G--G--G-AG-A-A-C----AA-G-T-T-G-G-A-A-G--TG-A-AA-TC--C-A-TG-G-G--CT-C-AA-C-C-C-A-T-G-A-A-C-T-G--C-T-T-T-C--AA-A-A-C-T-G-T--TT--TT-C--T-T-G-A-G-T-A--G-TG--CA-G-A-G-G-T-A--GG-C---GG-A-ATT-----C-C-C-G-GT--GT-A-G-CG-GT-G-G-A-A--TG-C-GT-AG--AT-A-TC-G-G-G-A-G-G-A-AC-A-CC--AGT---G--GC-GAA-G-G-C-G-A--C-C-T-A---CTG-G--GC-A-C-C-A-A-C-T--GA--CGCT-G-A-GGC-T-CG-AAA-G-C-A-TG-GG-TAGC-AAACAGG	
Otu0212	AC--GT-AG-GGA--GCG-AGC-GT-T-AT-C-CGG-ATTT-A--C-T-GG-GT--GT-A-AA-GG-GC-GT-G-TA-GG-C-G--G--G-GA-A-G-C----AA-G-T-C-A-G-A-T-G--TG-A-AA-AC--C-A-GT-G-G--CT-C-AA-C-C-A-C-T-G-G-C-C-T-G--C-A-T-T-T--GA-A-A-C-T-G-T--TT--TT-C--T-T-G-A-G-T-G--A-TG--GA-G-A-G-G-C-A--GG-C---GG-A-ATT-----C-C-G-T-GT--GT-A-G-CG-GT-G-A-A-A--TG-C-GT-AG--AT-A-TA-C-G-G-A-G-G-A-AC-A-CC--AGT---G--GC-GAA-G-G-C-G-G--C-C-T-G---CTG-G--AC-A-T-T-A-A-C-T--GA--CGCT-G-A-GGC-G-CG-AAA-G-C-G-TG-GG-GAGC-AAACAGG	
Otu0213	AC--GT-AG-GGG--GCA-AGC-GT-T-AT-C-CGG-ATTT-A--T-T-GG-GT--TT-A-AA-GG-GA-GC-G-TA-GG-C-C--G--T-CT-G-T-T----AA-G-C-G-T-G-T-T-G--TG-A-AA-TG--T-C-GG-G-G--CT-C-AA-C-C-T-G-G-G-C-A-T-T-G--C-A-G-C-G--CG-A-A-C-T-G-G--CA--GA-C--T-T-G-A-G-T-G--C-GC--AG-G-A-A-G-T-A--GG-C---GG-A-ATT-----C-G-T-C-GT--GT-A-G-CG-GT-G-A-A-A--TG-C-TT-AG--AT-A-TG-A-C-G-A-A-G-A-AC-T-CC--GAT---T--GC-GAA-G-G-C-A-G--C-C-T-G---CTG-T--AG-C-G-T-A-A-C-T--GA--CGCT-G-A-AGC-T-CG-AAA-G-C-G-TG-GG-TATC-GAACAGG	
Otu0214	AC--GT-AG-GGG--GCA-AGC-GT-T-AT-C-CGG-ATTT-A--T-T-GG-GT--TT-A-AA-GG-GA-GC-G-TA-GG-T-G--G--A-TT-G-T-T----AA-G-T-C-A-G-T-T-G--TG-A-AA-GT--T-T-GC-G-G--CT-C-AA-C-C-G-T-A-A-A-A-T-T-G--C-A-G-T-T--GA-A-A-C-T-G-G--CA--GT-C--T-T-G-A-G-T-A--C-AG--TA-G-A-G-G-T-G--GG-C---GG-A-ATT-----C-G-T-G-GT--GT-A-G-CG-GT-G-A-A-A--TG-C-TT-AG--AT-A-TC-A-C-G-A-A-G-A-AC-T-CC---GA-T-T--GC-GAA-G-G-C-A-G--C-T-C-A---CTA-G--AC-T-G-T-T-A-C-T--GA--CACT-G-A-TGC-T-CG-AAA-G-T-G-TG-GG-TATC-AAACAGG	
Otu0215	AC--GT-AG-GGG--GCA-AGC-GT-T-AT-C-CGG-ATTT-A--C-T-GG-GT--GT-A-AA-GG-GT-GC-G-TA-GG-T-G--G--C-AA-G-G-C----AA-G-T-C-A-G-A-T-G--TG-A-AA-GC--C-C-GG-G-G--CT-C-AA-C-C-C-C-G-G-T-A-T-T-G--C-A-T-T-T--GA-A-A-C-T-G-T--TT--AG-C--T-A-G-A-G-T-G--C-AG--GA-G-A-G-G-T-A--AG-T---GG-A-ATT-----C-C-T-A-GT--GT-A-G-CG-GT-G-A-A-A--TG-C-GT-AG--AT-A-TT-A-G-G-A-G-G-A-AC-A-CC---AG-T-G--GC-GAA-G-G-C-G-G--C-T-T-A---CTG-G--AC-T-G-T-A-A-C-T--GA--CACT-G-A-GGC-A-CG-AAA-G-C-G-TG-GG-GAGC-AAACAGG	
Otu0216	AC--GT-AG-GGT--GCA-AGC-GT-T-GT-C-CGG-AATT-A--C-T-GG-GT--GT-A-AA-GG-GA-GC-G-CA-GG-C-G--G--G-AA-G-G-C----AA-G-T-T-G-G-A-A-G--TG-A-AA-TC--T-A-TG-G-G--CT-C-AA-C-C-C-A-T-A-A-A-C-T-G--C-T-T-T-C--AA-A-A-C-T-G-T--TT--TT-C--T-T-G-A-G-T-A--G-TG--CA-G-A-G-G-T-A--GG-C---GG-A-ATT-----C-C-C-G-GT--GT-A-G-CG-GT-G-G-A-A--TG-C-GT-AG--AT-A-TC-G-G-G-A-G-G-A-AC-A-CC--AGT---G--GC-GAA-G-G-C-G-G--C-C-T-A---CTG-G--GC-A-C-C-A-A-C-T--GA--CGCT-G-A-GGC-T-CG-AAA-G-T-G-TG-GG-TAGC-AAACAGG	
Otu0217	AC--GT-AG-GGA--GCA-AGC-GT-T-GT-C-CGG-AATT-A--C-T-GG-GC--GT-A-AA-GG-GT-GC-G-TA-GG-C-G--G--T-TG-T-T-T----AA-G-T-C-A-G-A-T-G--TG-A-AA-TA--C-C-CG-G-G--CT-T-AA-C-T-C-G-G-G-G-G-C-T-G--C-A-T-C-T--GA-T-A-C-T-G-G--AT--AA-C--T-A-G-A-G-T-G--C-AG--GA-G-A-G-G-A-A--AG-T---GG-A-ATT-----C-C-T-A-GT--GT-A-G-CG-GT-G-G-A-A--TG-C-GT-AG--AT-A-TT-A-G-G-A-G-G-A-AC-A-CC---AG-T-G--GC-GAA-G-G-C-G-A--C-T-T-T---CTG-G--AC-T-G-T-A-A-C-T--GA--CGCT-G-A-GGC-A-CG-AAA-G-T-A-TG-GG-TAGC-AAACAGG	
Otu0218	AC--GT-AG-GTG--GCA-AGC-GT-T-GT-C-CGG-AATT-A--T-T-GG-GC--GT-A-AA-GC-GC-GC-G-CA-GG-C-G--G--A-TA-G-G-T----CA-G-T-C-T-G-T-C-T--TA-A-AA-GT--T-C-GG-G-G--CT-T-AA-C-C-C-C-G-T-G-A---T-G--G-G-A-T-G--GA-A-A-C-T-G-C--CA--AT-C--T-A-G-A-G-T-A--T-CG--GA-G-A-G-G-A-A--AG-T---GG-A-ATT-----C-C-T-A-GT--GT-A-G-CG-GT-G-A-A-A--TG-C-GT-AG--AT-A-TT-A-G-G-A-A-G-A-AC-A-CC---AG-T-G--GC-GAA-G-G-C-G-A--C-T-T-T---CTG-G--AC-G-A-A-A-A-C-T--GA--CGCT-G-A-GGC-G-CG-AAA-G-C-C-AG-GG-GAGC-GAACGGG	
Otu0219	AC--GT-AG-GTG--GCA-AGC-GC-T-GT-C-CGG-ATTT-A--T-T-GG-GC--GT-A-AA-GC-GA-GT-G-CA-GG-C-G--G--T-TC-A-A-T----AA-G-T-C-T-G-A-T-G--TG-A-AA-GC--C-T-TC-G-G--CT-C-AA-C-C-G-G-A-G-A-A-T-T-G--C-A-T-C-A--GA-A-A-C-T-G-T--TG--AA-C--T-T-G-A-G-T-G--C-AG--AA-G-A-G-G-A-G--AG-T---GG-A-ACT-----C-C-A-T-GT--GT-A-G-CG-GT-G-G-A-A--TG-C-GT-AG--AT-A-TA-T-G-G-A-A-G-A-AC-A-CC---AG-T-G--GC-GAA-G-G-C-G-G--C-T-C-T---CTG-G--TC-T-G-C-A-A-C-T--GA--CGCT-G-A-GGA-G-CG-AAA-G-C-G-TG-GG-GAGC-GAACAGG	
Otu0220	AC--GG-AG-GAT--CCG-AGC-GT-T-AT-C-CGG-ATTT-A--T-T-GG-GT--TT-A-AA-GG-GA-GC-G-TA-GG-C-G--G--G-TG-C-T-T----AA-G-T-C-A-G-T-T-G--TG-A-AA-GT--T-T-GC-G-G--CT-C-AA-C-C-G-T-A-A-A-A-T-T-G--C-A-G-T-T--GA-T-A-C-T-G-G--AT--GT-C--T-T-G-A-G-T-G--C-AG--TT-G-A-G-G-C-A--GG-C---GG-A-ATT-----C-G-T-G-GT--GT-A-G-CG-GT-G-A-A-A--TG-C-TT-AG--AT-A-TC-A-C-G-A-A-G-A-AC-T-CC--GAT---T--GC-GAA-G-G-C-A-G--C-C-T-G---CTG-G--AC-T-G-T-A-A-C-T--GA--CGCT-G-A-TGC-T-CG-AAA-G-T-G-TG-GG-TATC-AAACAGG	
Otu0221	AC--GT-AG-GTG--GCA-AGC-GT-T-GT-C-CGG-AATT-A--C-T-GG-GT--GT-A-AA-GG-GA-GC-G-CA-GG-C-G--G--G-TG-A-T-C----AA-G-T-C-A-G-C-T-G--TG-A-AA-AC--T-A-CG-G-G--CT-T-AA-C-C-C-G-T-A-G-A-C-T-G--C-A-G-T-T--GA-A-A-C-T-G-T--TC--AT-C--T-T-G-A-G-T-G--A-AG--TA-G-A-G-G-T-T--GG-C---GG-A-ATT-----C-C-G-A-GT--GT-A-G-CG-GT-G-A-A-A--TG-C-GT-AG--AT-A-TT-C-G-G-A-G-G-A-AC-A-CC---GG-T-G--GC-GAA-G-G-C-G-G--C-C-A-A---CTG-G--GC-T-T-T-A-A-C-T--GA--CGCT-G-A-GGC-T-CG-AAA-G-T-G-TG-GG-GAGC-AAACAGG	
Otu0222	AC--GT-AG-GGT--GCA-AGC-GT-T-AT-C-CGG-AATT-A--T-T-GG-GC--GT-A-AA-GG-GC-TC-G-TA-GG-C-G--G--T-TC-G-T-C----GC-G-T-C-C-G-G-T-G--TG-A-AA-GT--C-C-AT-C-G--CT-T-AA-C-G-G-T-G-G-A-T-C-C-G--C-G-C-C-G--GG-T-A-C-G-G-G--CG--GG-C--T-T-G-A-G-T-G--C-GG--TA-G-G-G-G-A-G--AC-T---GG-A-ATT-----C-C-C-G-GT--GT-A-A-CG-GT-G-G-A-A--TG-T-GT-AG--AT-A-TC-G-G-G-A-A-G-A-AC-A-CC---AA-T-G--GC-GAA-G-G-C-A-G--G-T-C-T---CTG-G--GC-C-G-T-C-A-C-T--GA--CGCT-C-A-GTC-C-CG-AAA-G-C-G-TG-GG-GAGC-AAATAGG	
Otu0223	AC--GT-AG-GGG--GCA-AGC-GT-T-AT-C-CGG-ATTT-A--C-T-GG-GT--GT-A-AA-GG-GA-GC-G-TA-GA-C-G--G--T-GT-G-G-C----AA-G-T-C-T-G-A-T-G--TG-A-AA-GG--C-A-TG-G-G--CT-C-AA-C-C-C-G-T-G-G-A-C-T-G--C-A-T-T-G--GA-A-A-C-T-G-T--CA--TA-C--T-T-G-A-G-T-G--C-CG--GA-G-G-G-G-T-A--AG-C---GG-A-ATT-----C-C-T-A-GT--GT-A-G-CG-GT-G-A-A-A--TG-C-GT-AG--AT-A-TT-A-G-G-A-G-G-A-AC-A-CC---AG-T-G--GC-GAA-G-G-C-G-G--C-T-T-A---CTG-G--AC-G-G-T-A-A-C-T--GA--CGCT-G-A-TGC-T-CG-AAA-G-T-G-TG-GG-TATC-AAACAGG	
Otu0224	AC--GT-AG-GGG--GCA-AGC-GT-T-AT-C-CGG-ATTT-A--C-T-GG-GT--GT-A-AA-GG-GA-GC-G-CA-GA-C-G--G--C-AC-T-G-C----AA-G-T-C-T-G-A-A-G--TG-A-AA-GC--C-C-GG-G-G--CT-T-AA-C-C-C-C-G-G-G-A-C-T-G--C-T-T-T-G--GA-A-A-C-T-G-T--AG--AA-C--T-A-G-A-G-T-G--C-AG--GA-G-A-G-G-T-A--AG-T---GG-A-ATT-----C-C-T-A-GT--GT-A-G-CG-GT-G-A-A-A--TG-C-GT-AG--AT-A-TT-A-G-G-A-G-G-A-AC-A-CC--AGT---G--GC-GAA-G-G-C-G-G--C-T-T-A---CTG-G--AC-T-G-T-A-A-C-T--GA--CGTT-G-A-GGC-T-CG-AAA-G-C-G-TG-GG-GAGC-AAACAGG	
Otu0225	AC--GT-AG-GGG--GCA-AGC-GT-T-AT-C-CGG-ATTT-A--C-T-GG-GT--GT-A-AA-GG-GA-GC-G-TA-GA-C-G--G--A-GT-G-G-C----AA-G-T-C-T-G-A-T-G--TG-A-AA-AC--C-C-GG-G-G--CT-C-AA-C-C-C-C-G-G-T-A-C-T-G--C-A-T-T-G--GA-A-A-C-T-G-T--CG--TA-C--T-A-G-A-G-T-G--T-CG--GA-G-G-G-G-T-A--AG-C---GG-A-ATT-----C-C-T-A-GT--GT-A-G-CG-GT-G-A-A-A--TG-C-GT-AG--AT-A-TT-A-G-G-A-G-G-A-AC-A-CC---AG-T-G--GC-GAA-G-G-C-G-G--C-T-T-A---CTG-G--AC-G-A-T-A-A-C-T--GA--CGCT-G-A-GGC-T-CG-AAA-G-C-G-TG-GG-GAGC-AAACAGG	
Otu0226	AC--GT-AT-GGT--GCA-AGC-GT-T-AT-C-CGG-ATTT-A--C-T-GG-GT--GT-A-AA-GG-GA-GC-G-TA-GA-C-G--G--C-AC-G-G-C----AA-G-C-C-A-G-A-T-G--TG-A-AA-GC--C-C-GG-G-G--CT-C-AA-C-C-C-C-G-G-G-A-C-T-G--C-A-T-T-T--GG-A-A-C-T-G-C--TG--AG-C--T-A-G-A-G-T-G--T-CG--GA-G-A-G-G-C-A--AG-T---GG-A-ATT-----C-C-T-A-GT--GT-A-G-CG-GT-G-A-A-A--TG-C-GT-AG--AT-A-TT-A-G-G-A-G-G-A-AC-A-CC--AGT---G--GC-GAA-G-G-C-G-G--C-T-T-A---CTG-G--AC-G-A-T-A-A-C-T--GA--CGCT-G-A-GGC-T-CG-AAA-G-C-G-TG-GG-GAGC-AAACAGG	
Otu0227	AC--GG-AG-GAT--CCG-AGC-GT-T-AT-C-CGG-ATTT-A--T-T-GG-GT--TT-A-AA-GG-GA-GC-G-TA-GA-T-G--G--A-TG-T-T-T----AA-G-T-C-A-G-T-T-G--TG-A-AA-GT--T-T-GC-G-G--CT-C-AA-C-C-G-T-A-A-A-A-T-T-G--C-A-G-T-T--GA-T-A-C-T-G-G--GC--GC-C--T-T-G-A-G-T-G--C-AG--CA-T-A-G-G-T-A--GG-C---GG-A-ATT-----C-G-T-G-GT--GT-A-G-CG-GT-G-A-A-A--TG-C-TT-AG--AT-A-TC-A-C-G-A-A-G-A-AC-T-CC--GAT---T--GC-GAA-G-G-C-A-G--C-T-C-A---CTG-G--AC-T-G-C-A-A-C-T--GA--CACT-G-A-TGC-T-CG-AAA-G-T-G-TG-GG-TATC-AAACAGG	
Otu0228	AC--GT-AG-GGA--GCG-AGC-GT-T-GT-C-CGG-ATTT-A--C-T-GG-GT--GT-A-AA-GG-GT-GC-G-TA-GG-C-G--G--G-AT-G-G-C----AA-G-T-C-A-G-A-T-G--TG-A-AA-TA--C-C-GG-G-G--CT-T-AA-C-C-C-C-G-G-G-G-C-T-G--C-A-T-T-T--GA-A-A-C-T-G-T--CG--TT-C--T-T-G-A-G-T-G--A-AG--TA-G-A-G-G-C-A--GG-C---GG-A-ATT-----C-C-T-A-GT--GT-A-G-CG-GT-G-A-A-A--TG-C-GT-AG--AT-A-TT-A-G-G-A-G-G-A-AC-A-CC--AGT---G--GC-GAA-G-G-C-G-G--C-C-T-G---CTG-G--GC-T-T-T-A-A-C-T--GA--CGCT-G-A-GGC-A-CG-AAA-G-C-A-TG-GG-GAGC-AAACAGG	
Otu0229	AC--GT-AG-GGG--GCA-AGC-GT-T-AT-C-CGG-ATTT-A--C-T-GG-GT--GT-A-AA-GG-GA-GC-G-TA-GA-C-G--G--C-AA-G-G-C----AA-G-T-C-T-G-A-T-G--TG-A-AA-GC--C-C-GG-G-G--CT-C-AA-C-C-C-C-G-G-T-A-C-T-G--C-A-T-T-G--GA-A-A-C-T-G-T--CG--TA-C--T-A-G-A-G-T-G--T-CG--GA-G-G-G-G-T-A--AG-C---GG-A-ATT-----C-C-T-A-GT--GT-A-G-CG-GT-G-A-A-A--TG-C-GT-AG--AT-A-TT-A-G-G-A-G-G-A-AC-A-CC---AG-T-G--GC-GAA-G-G-C-G-G--C-T-T-A---CTG-G--AC-G-G-T-A-A-C-T--GA--CGTT-G-A-GGC-T-CG-AAA-G-C-G-TG-GG-GAGC-AAACAGG	
Otu0230	AC--GT-AG-GTG--GCA-AGC-GT-T-AT-C-CGG-ATTT-A--C-T-GG-GT--GT-A-AA-GG-GC-GT-G-TA-GG-C-G--G--G-AG-T-G-C----AA-G-T-C-A-G-A-T-G--TG-A-AA-AT--T-A-TG-G-G--CT-C-AA-C-C-C-A-T-A-A-C-C-T-G--C-A-T-T-T--GA-A-A-C-T-G-T--AC--TT-C--T-T-G-A-G-T-A--C-TG--GA-G-A-G-G-C-A--GG-C---GG-A-ATT-----C-C-G-T-GT--GT-A-G-CG-GT-G-A-A-A--TG-C-GT-AG--AT-A-TA-C-G-G-A-G-G-A-AC-A-CC--AGT---G--GC-GAA-G-G-C-G-G--C-C-T-G---CTG-G--AC-A-G-C-A-A-C-T--GA--CGCT-G-A-GGC-G-CG-AAA-G-C-G-TG-GG-GAGC-AAACAGG	
Otu0231	AC--GG-AA-GAT--GCG-AGC-GT-T-AT-C-CGG-ATTT-A--T-T-GG-GT--TT-A-AA-GG-GT-GC-G-TA-GG-C-G--G--A-AG-A-A-T----AA-G-T-C-A-G-C-G-G--TG-A-AA-TG--C-T-TC-A-G--CT-C-AA-C-T-G-G-A-G-A-A-T-T-G--C-C-G-A-T--GA-A-A-C-T-G-T--TT--TT-C--T-A-G-A-G-T-A--T-AA--AA-G-A-G-G-T-A--TG-C---GG-A-ATG-----C-G-T-G-GT--GT-A-G-CG-GT-G-A-A-A--TG-C-AT-AG--AT-A-TC-A-C-G-C-A-G-A-AC-C-CC--GAT---T--GC-GAA-G-G-C-A-G--C-A-T-A---CTG-G--GC-T-A-T-A-A-C-T--GA--CGCT-G-A-AGC-A-CG-AAA-G-C-G-TG-GG-TATC-GAACAGG	
Otu0232	AC--GT-AG-GGT--GCA-AGC-GT-T-AA-T-CGG-AATT-A--C-T-GG-GC--GT-A-AA-GC-GT-GC-G-CA-GG-C-G--G--T-GA-T-G-T----AA-G-A-C-A-G-T-T-G--TG-A-AA-TC--C-C-CG-G-G--CT-C-AA-C-C-T-G-G-G-A-A-C-T-G--C-A-T-C-T--GT-G-A-C-T-G-C--AT--CG-C--T-G-G-A-G-T-A--C-GG--CA-G-A-G-G-G-G--GA-T---GG-A-ATT-----C-C-G-C-GT--GT-A-G-CA-GT-G-A-A-A--TG-C-GT-AG--AT-A-TG-C-G-G-A-G-G-A-AC-A-CC---GA-T-G--GC-GAA-G-G-C-A-A--T-C-C-C---CTG-G--GC-C-T-G-T-A-C-T--GA--CGCT-C-A-TGC-A-CG-AAA-G-C-G-TG-GG-GAGC-AAACAGG	
Otu0233	AC--GT-AG-GGG--GCA-AGC-GT-T-GT-C-CGG-AATT-A--T-T-GG-GC--GT-A-AA-GA-GT-AC-G-TA-GG-C-G--G--T-TT-G-C-T----AA-G-C-G-C-A-A-G-G--TG-A-AA-GG--C-A-GT-G-G--CT-T-AA-C-C-A-T-T-G-T-A---A-G--C-C-T-T-G--CG-A-A-C-T-G-A--CA--GA-C--T-T-G-A-G-T-G--C-AG--GA-G-A-G-G-A-A--AG-C---GG-A-ATT-----C-C-T-A-GT--GT-A-G-CG-GT-G-A-A-A--TG-C-GT-AG--AT-A-TT-A-G-G-A-G-G-A-AC-A-CC---GG-T-G--GC-GAA-G-G-C-G-G--C-T-T-T---CTG-G--AC-T-G-T-A-A-C-T--GA--CGCT-G-A-GGT-A-CG-AAA-G-C-G-TG-GG-GAGC-AAACAGG	
Otu0234	AC--GT-AG-GTG--GCA-AGC-GT-T-AT-C-CGG-ATTT-A--C-T-GG-GT--GT-A-AA-GG-GC-GT-G-TA-GG-C-G--G--G-AA-A-G-C----AA-G-T-C-A-G-A-T-G--TG-A-AA-AC--T-G-TG-G-G--CT-C-AA-C-C-C-A-C-A-G-C-C-T-G--C-A-T-T-T--GA-A-A-C-T-G-T--TT--TT-C--T-T-G-A-G-T-A--C-TG--GA-G-A-G-G-C-A--GA-T---GG-A-ATT-----C-C-T-A-GT--GT-A-G-CG-GT-G-A-A-A--TG-C-GT-AG--AT-A-TT-A-G-G-A-G-G-A-AC-A-CC--AGT---G--GC-GAA-G-G-C-G-A--T-C-T-G---CTG-G--AC-A-G-C-A-A-C-T--GA--CGCT-G-A-GGC-G-CG-AAA-G-C-G-TG-GG-GAGC-AAACAGG	
Otu0235	AC--GT-AG-GGG--GCA-AGC-GT-T-AT-C-CGG-ATTT-A--C-T-GG-GT--GT-A-AA-GG-GA-GC-G-CA-GG-C-G--G--T-GC-G-G-C----AA-G-T-C-T-G-A-T-G--TG-A-AA-GC--C-C-GG-G-G--CT-C-AA-C-C-C-C-G-G-G-A-C-T-G--C-A-T-T-T--GG-A-A-C-T-G-C--TG--AG-C--T-A-G-A-G-T-G--T-CG--GA-G-A-G-G-C-A--AG-T---GG-A-ATT-----C-C-T-A-GT--GT-A-G-CG-GT-G-A-A-A--TG-C-GT-AG--AT-A-TT-A-G-G-A-G-G-A-AC-A-CC---AG-T-G--GC-GAA-G-G-C-G-G--C-T-T-G---CTG-G--AC-G-A-T-G-A-C-T--GA--CGTT-G-A-GGC-T-CG-AAA-G-C-G-TG-GG-GAGC-AAACAGG	
Otu0236	AC--GG-AG-GAT--CCG-AGC-GT-T-AT-C-CGG-ATTT-A--T-T-GG-GT--TT-A-AA-GG-GA-GC-G-TA-GG-C-G--G--A-CG-C-T-T----AA-G-T-C-A-G-T-T-G--TG-A-AA-GT--T-T-GC-G-G--CT-C-AA-C-C-G-T-A-A-A-A-T-T-G--C-A-G-T-T--GA-A-A-C-T-G-G--CA--GT-C--T-T-G-A-G-T-A--C-AG--TA-G-A-G-G-T-G--GG-C---GG-A-ATT-----C-G-T-G-GT--GT-A-G-CG-GT-G-A-A-A--TG-C-TT-AG--AT-A-TC-A-C-G-A-A-G-A-AC-T-CC--GAT---T--GC-GAA-G-G-C-A-G--C-C-T-G---CTG-G--AC-T-G-T-A-A-C-T--GA--CGCT-G-A-TGC-T-CG-AAA-G-T-G-TG-GG-TATC-AAACAGG	
Otu0237	AC--GT-AG-GGG--GCA-AGC-GT-T-AT-C-CGG-ATTT-A--C-T-GG-GT--GT-A-AA-GG-GA-GC-G-TA-GA-C-G--G--C-GA-G-G-C----AA-G-T-C-T-G-A-T-G--TG-A-AA-GC--C-T-GG-G-G--CT-T-AA-C-C-C-C-G-G-A-A-C-T-G--C-A-T-T-G--GA-A-A-C-T-G-C--TT--TG-C--T-G-G-A-G-T-G--C-CG--GA-G-A-G-G-T-A--AG-C---GG-A-ATT-----C-C-T-A-GT--GT-A-G-CG-GT-G-A-A-A--TG-C-GT-AG--AT-A-TT-A-G-G-A-G-G-A-AC-A-CC--AGT---G--GC-GAA-G-G-C-G-G--C-T-T-A---CTG-G--AC-G-G-T-A-A-C-T--GA--CGTT-G-A-GGC-T-CG-AAA-G-C-G-TG-GG-GAGC-AAACAGG	
Otu0238	AC--GT-AG-GGA--GCA-AGC-GT-T-AT-C-CGG-ATTT-A--T-T-GG-GT--GT-A-AA-GG-GT-GC-G-TA-GA-C-G--G--G-AA-A-A-C----AA-G-T-T-A-G-T-T-G--TGAA-AT--C--C-C-TC-G-G--CT-T-AA-C-T-G-A-G-G-A-A-C-T-G--C-A-A-C-T--AA-A-A-C-T-A-T--TT--TT-C--T-T-G-A-G-T-G--C-TG--GA-G-A-G-G-A-A--AG-T---GG-A-ATT-----C-C-T-A-GT--GT-A-G-CG-GT-G-A-A-A--TG-C-GT-AG--AT-A-TT-A-G-G-A-G-G-A-AC-A-CC---AG-T-G--GC-GAA-G-G-C-G-A--CTT-T-----CTG-G--AC-A-G-T-A-A-C-T--GA--CGTT-G-AGGC--A-CG-AAA-G-T-G-TG-GG-GAGC-AAACAGG	
Otu0239	AC--GT-AG-GGG--GCA-AGC-GT-T-AT-C-CGG-ATTT-A--C-T-GG-GT--GT-A-AA-GG-GA-GC-G-TA-GG-C-G--G--T-CT-G-G-C----AA-G-C-C-A-G-A-A-G--TG-A-AA-GC--C-C-GG-G-G--CT-T-AA-C-C-C-C-G-G-G-A-C-T-G--C-T-T-T-T--GG-A-A-C-T-G-T--TA--GA-C--T-A-G-A-G-T-G--T-CG--GA-G-A-G-G-T-A--AG-T---GG-A-ATT-----C-C-T-A-GT--GT-A-G-CG-GT-G-A-A-A--TG-C-GT-AG--AT-A-TT-A-G-G-A-G-G-A-AC-A-CC---AG-T-G--GC-GAA-G-G-C-G-G--C-T-T-A---CTG-G--AC-G-A-T-A-A-C-T--GA--CGCT-G-A-GGC-T-CG-AAA-G-C-G-TG-GG-GAGC-AAACAGG	
Otu0240	AC--GT-AT-GGT--GCA-AGC-GT-T-AT-C-CGG-ATTT-A--C-T-GG-GT--GT-A-AA-GG-GA-GC-G-CA-GG-C-G--G--T-AC-G-G-C----AA-G-T-C-T-G-A-T-G--TG-A-AA-GC--C-C-GG-G-G--CT-C-AA-C-C-C-C-G-G-T-A-C-T-G--C-A-T-T-G--GA-A-A-C-T-G-G--TC--AT-C--T-A-G-A-G-T-G--T-CG--GA-G-G-G-G-T-A--AG-T---GG-A-ATT-----C-C-T-A-GT--GT-A-G-CG-GT-G-A-A-A--TG-C-GT-AG--AT-A-TT-A-G-G-A-G-G-A-AC-A-CC---AG-T-G--GC-GAA-G-G-C-G-G--C-T-T-A---CTG-G--AC-G-A-T-T-A-C-T--GA--CGCT-G-A-GGC-T-CG-AAA-G-C-G-TG-GG-GAGC-AAACAGG	
Otu0241	AC--GT-AG-GTG--GCA-AGC-GT-T-GT-C-CGG-ATTT-A--C-T-GG-GT--GT-A-AA-GG-GC-GC-G-TA-GG-C-G--G--G-AT-G-G-C----AA-G-T-C-A-G-A-T-G--TG-A-AA-TC--C-A-TG-G-G--CT-C-AA-C-C-C-A-T-G-A-A-C-T-G--C-A-T-T-T--GA-A-A-C-T-G-T--CG--TT-C--T-T-G-A-G-T-A--T-CG--GA-G-A-G-G-C-A--AG-C---GG-A-ATT-----C-C-T-A-GT--GT-A-G-CG-GT-G-A-A-A--TG-C-GT-AG--AT-A-TT-A-G-G-A-G-G-A-AC-A-CC---AG-T-G--GC-GAA-G-G-C-G-G--C-T-T-G---CTG-G--AC-G-A-C-A-A-C-T--GA--CGCT-G-A-GGC-G-CG-AAA-G-C-G-TG-GG-GAGC-AAACAGG	
Otu0242	AC--GT-AG-GTC--ACA-AGC-GT-T-GT-C-CGG-AATT-A--C-T-GG-GT--GT-A-AA-GG-GA-GC-G-CA-GG-C-G--G--G-AG-A-A-C----AA-G-T-T-G-G-A-A-G--TG-A-AA-TC--C-A-TG-G-G--CT-C-AA-C-C-C-A-T-G-A-A-C-T-G--C-T-T-T-C--AA-A-A-C-T-G-T--TT--TT-C--T-T-G-A-G-T-A--G-TG--CA-G-A-G-G-T-A--GG-C---GG-A-ATT-----C-C-C-G-GT--GT-A-G-CG-GT-G-G-A-A--TG-C-GT-AG--AT-A-TC-G-G-G-A-G-G-A-AC-A-CC--AGT---G--GC-GAA-G-G-C-A-G--G-T-C-T---CTG-G--GC-C-G-T-T-A-C-T--GA--CGCT-G-A-GGA-G-CG-AAA-G-C-G-TG-GG-GAGC-GAACAGG	
Otu0243	AC--GG-AG-GAT--CCA-AGC-GT-T-AT-C-CGG-ATTT-A--T-T-GG-GT--TT-A-AA-GG-GT-GC-G-TA-GG-C-G--G--C-AG-A-T-T----AA-G-T-T-A-G-A-G-G--TG-A-AA-TT--C-C-GA-G-G--CT-C-AA-C-C-T-T-G-G-C-A-C-T-G--C-C-T-C-T--GA-T-A-C-T-G-G--TT--TG-C--T-A-G-C-G-A-G--T-AG--AT-G-C-T-G-T-A--GG-C---GG-A-ATG-----T-G-T-G-GT--GT-A-G-CG-GT-G-A-A-A--TG-C-AT-AG--AG-A-TC-A-C-A-C-A-G-A-AC-A-CC--GAT---T--GC-GAA-G-G-C-A-G--C-T-T-A---CAA-A--TC-T-A-T-A-T-C-G--GA--CGCT-G-A-GGC-A-CG-AAA-G-C-G-TG-GG-GAGC-AAACAGG	
Otu0244	AC--GT-AG-GGG--GCA-AGC-GT-T-AT-C-CGG-ATTT-A--C-T-GG-GT--GT-A-AA-GG-GA-GC-G-TA-GA-C-G--G--C-AC-A-G-C----AA-G-T-C-T-G-A-T-G--TG-A-AA-GC--C-C-GG-G-G--CC-C-AA-C-C-C-C-G-G-A-A-C-T-G--C-A-T-T-G--GA-A-A-C-T-G-C--TG--GG-C--T-T-G-A-G-T-G--C-AG--GA-G-A-G-G-T-A--AG-C---GG-A-ATT-----C-C-T-A-GT--GT-A-G-CG-GT-G-A-A-A--TG-C-GT-AG--AT-A-TT-A-G-G-A-G-G-A-AC-A-CC--AGT---G--GC-GAA-G-G-C-G-G--C-T-T-A---CTG-G--AC-T-G-T-A-A-C-T--GA--CGTT-G-A-GGC-T-CG-AAA-G-C-G-TG-GG-GAGC-AAACAGG	
Otu0245	AC--GT-AG-GTG--GCA-AGC-GT-T-AT-C-CGG-AATT-A--T-T-GG-GC--GT-A-AA-GA-GG-GA-G-CA-GG-C-G--G--C-AG-C-A-A----GG-G-T-C-T-G-T-G-G--TG-A-AA-GC--C-T-GA-A-G--CT-T-AA-C-T-T-C-A-G-T-A---A-G--C-C-A-T-A--GA-A-A-C-C-A-G--GC--AG-C--T-A-G-A-G-T-G--C-AG--GA-G-A-G-G-A-T--CG-T---GG-A-ATT-----C-C-A-T-GT--GT-A-G-CG-GT-G-A-A-A--TG-C-GT-AG--AT-A-TA-T-G-G-A-G-G-A-AC-A-CC--AGT---G--GC-GAA-G-G-C-G-A--C-G-A-T---CTG-G--CC-T-G-C-A-A-C-T--GA--CGCT-C-A-GTC-C-CG-AAA-G-C-G-TG-GG-GAGC-AAATAGG	
Otu0246	AC--GT-AG-GGT--GCA-AGC-GT-T-GT-C-CGG-AATT-A--C-T-GG-AT--GT-A-AA-GG-GA-GC-G-CA-GG-C-G--G--A-CC-G-G-C----AA-G-T-T-G-G-A-A-G--TG-A-AA-AC--T-A-TG-G-G--CT-C-AA-C-C-C-A-T-A-A-A-T-T-G--C-T-T-T-C--AA-A-A-C-T-G-C--TG--GC-C--T-T-G-A-G-T-A--G-TG--CA-G-A-G-G-T-A--GG-T---GG-A-ATT-----C-C-C-G-GT--GT-A-G-CG-GT-G-G-A-A--TG-C-GT-AG--AT-A-TC-G-G-G-G-G-G-A-AC-A-CC--AGT---G--GC-GAA-G-G-C-G-G--C-C-T-A---CTG-G--GC-A-C-C-A-A-C-T--GA--CGCT-G-A-GGC-T-CG-AAA-G-T-G-TG-GG-TAGC-AAACAGG	
Otu0247	AC--GT-AG-GGT--GCA-AGC-GT-T-GT-C-CGG-AATT-A--C-T-GG-GT--GT-A-AA-GG-GA-GC-G-CA-GG-C-G--G--A-CC-G-G-C----AA-G-T-T-G-G-A-A-G--TG-A-AA-TC--C-A-TG-G-G--CT-C-AA-C-C-C-A-T-G-A-A-C-T-G--C-T-T-T-C--AA-A-A-C-T-G-T--TT--TT-C--T-T-G-A-G-T-A--G-TG--CA-G-A-G-G-T-A--GG-T---GG-A-ATT-----C-C-C-G-GT--GT-A-G-CG-GT-G-G-A-A--TG-C-GT-AG--AT-A-TC-G-G-G-A-G-G-A-AC-A-CC--AGT---G--GC-GAA-G-G-C-G-G--C-C-T-A---CTG-G--GC-A-C-C-A-A-C-T--GA--CGCT-G-A-GGC-T-CG-AAA-G-T-G-TG-GG-TAGC-AAACAGG	
Otu0248	AC--GT-AG-GGG--GCA-AGC-GT-T-AT-C-CGG-ATTT-A--C-T-GG-GT--GT-A-AA-GG-GA-GC-G-TA-GA-C-G--G--T-GT-G-G-C----AA-G-T-C-T-G-A-T-G--TG-A-AA-GG--C-A-GG-G-G--CT-T-AA-C-C-C-C-T-G-G-A-C-T-G--C-A-T-T-G--GA-A-A-C-T-G-C--TG--TG-C--T-T-G-A-G-T-G--C-CG--GA-G-G-G-G-T-A--AG-C---GG-A-ATT-----C-C-T-A-GT--GT-A-G-CG-GT-G-A-A-A--TG-C-GT-AG--AT-A-TT-A-G-G-A-G-G-A-AC-A-CC---AG-T-G--GC-GAA-G-G-C-G-G--C-T-T-A---CTG-G--AC-G-G-T-A-A-C-T--GA--CGTT-G-A-GGC-T-CG-AAA-G-C-G-TG-GG-GAGC-AAACAGG	
Otu0249	AC--GT-AG-GGT--CCA-AGC-GT-T-AA-T-CGG-AATT-A--C-T-GG-GC--GT-A-AA-GC-GT-GC-G-CA-GG-C-G--G--T-TG-T-G-C----AA-G-A-C-C-G-A-T-G--TG-A-AA-TC--C-C-CG-A-G--CT-T-AA-C-T-T-G-G-G-A-A-T-T-G--C-A-T-T-G--GT-G-A-C-T-G-C--AC--GG-C--T-A-G-A-G-T-G--T-GT--CA-G-A-G-G-G-G--GG-T---AG-A-ATT-----C-C-A-C-GT--GT-A-G-CA-GT-G-A-A-A--TG-C-GT-AG--AG-A-TG-T-G-G-A-G-G-A-AT-A-CC--GAT---G--GC-GAA-G-G-C-A-G--C-C-C-C---CTG-G--GA-T-A-A-C-A-C-T--GA--CGCT-C-A-TGC-A-CG-AAA-G-C-G-TG-GG-GAGC-AAACAGG	
Otu0250	AC--GT-AG-GTC--CCG-AGC-GT-T-AT-C-CGG-ATTT-A--T-T-GG-GC--GT-A-AA-GC-GA-GC-G-CA-GG-C-G--G--T-TA-G-A-T----AA-G-T-C-T-G-A-A-G--TT-A-AA-GG--C-T-GT-G-G--CT-T-AA-C-C-A-T-A-G-T-----ACG--C-T-T-T-G--GA-A-A-C-T-G-T--TT--AA-C--T-T-G-A-G-T-G--C-AG--AA-G-G-G-G-A-G--AG-T---GG-A-ATT-----C-C-A-T-GT--GT-A-G-CG-GT-G-A-A-A--TG-C-GT-AG--AT-A-TA-T-G-G-A-G-G-A-AC-A-CC--GGT---G--GC-GAA-A-G-C-G-G--C-T-C-T---CTG-G--TC-T-G-T-A-A-C-T--GA--CGCT-G-A-GGC-T-CG-AAA-G-C-G-TG-GG-GAGC-AAACAGG	
Otu0251	AC--GT-AG-GGG--GCA-AGC-GT-T-AT-C-CGG-ATTT-A--C-T-GG-GT--GT-A-AA-GG-GA-GC-G-TA-GA-C-G--G--T-AT-G-G-C----AA-G-T-C-T-G-A-A-G--TG-A-AA-AC--C-C-GC-A-G--CT-T-AA-C-T-G-T-G-G-G-A-C-T-G--C-T-T-T-G--GA-A-A-C-T-G-T--TA--AA-C--T-A-G-A-G-T-G--C-AG--GA-G-A-G-G-T-A--AG-T---GG-A-ATT-----C-C-T-A-GT--GT-A-G-CG-GT-G-A-A-A--TG-C-GT-AG--AT-A-TT-A-G-G-A-G-G-A-AC-A-CC---AG-T-G--GC-GAA-G-G-C-G-G--C-T-T-A---CTG-G--AC-T-G-T-A-A-C-T--GA--CGTT-G-A-GGC-T-CG-AAA-G-C-G-TG-GG-GAGC-AAACAGG	
Otu0252	AC--GT-AG-GGG--GCA-AGC-GT-T-GT-C-CGG-AATT-A--T-T-GG-GC--GT-A-AA-GA-GT-AC-G-TA-GG-C-G--G--T-CT-G-G-T----AA-G-C-G-C-A-A-G-G--TG-A-AA-GG--C-A-TA-G-G--CT-C-AA-C-C-A-A-T-G-T-C---A-G--C-C-T-T-G--CG-A-A-C-T-G-T--CA--GA-C--T-T-G-A-G-T-G--C-AG--GA-G-G-G-G-A-A--AG-T---GG-A-ATT-----C-C-T-A-GT--GT-A-G-CG-GT-G-A-A-A--TG-C-GT-AG--AT-A-TT-A-G-G-A-G-G-A-AC-A-CC---AG-T-G--GC-GAA-G-G-C-G-A--C-T-T-T---CTG-G--AC-T-G-T-A-A-C-T--GA--CGCT-G-A-GGT-A-CG-AAA-G-C-G-TG-GG-GAGC-AAACAGG	
Otu0253	AC--GG-AA-GGT--CCG-GGC-GT-T-AT-C-CGG-AATT-A--T-T-GG-GC--GT-A-AA-GA-GC-TC-G-TA-GG-C-G--G--T-TC-G-T-C----GC-G-T-C-C-G-G-T-G--TG-A-AA-GT--C-C-AT-C-G--CT-T-AA-C-G-G-T-G-G-A-T-C-T-G--C-G-C-C-G--GG-T-A-C-G-G-G--CG--GG-C--T-G-G-A-G-T-G--C-GG--TA-G-G-G-G-A-G--AC-T---GG-A-ATT-----C-C-C-G-GT--GT-A-A-CG-GT-G-G-A-A--TG-T-GT-AG--AT-A-TC-G-G-G-A-A-G-A-AC-A-CC--AAT---G--GC-GAA-G-G-C-A-G--G-T-C-T---CTG-G--GC-C-G-T-T-A-C-T--GA--CGCT-G-A-GGA-G-CG-AAA-G-C-G-TG-GG-GAGC-GAACAGG	
Otu0254	AC--GG-AG-GAT--CCG-AGC-GT-T-AT-C-CGG-ATTT-A--T-T-GG-GT--TT-A-AA-GG-GA-GC-G-TA-GA-T-G--G--A-TG-T-T-T----AA-G-T-C-A-G-T-T-G--TG-A-AA-GT--T-T-GC-G-G--CT-C-AA-C-C-G-T-A-A-A-A-T-T-G--C-A-G-T-T--GA-T-A-C-T-G-G--CG--AC-C--T-T-G-A-G-T-G--C-AA--CA-G-A-G-G-T-A--GG-C---GG-A-ATT-----C-G-T-G-GT--GT-A-G-CG-GT-G-A-A-A--TG-C-TT-AG--AT-A-TC-A-C-G-A-A-G-A-AC-T-CC--GAT---T--GC-GAA-G-G-C-A-G--C-C-T-G---CTA-A--GC-T-G-C-A-A-C-T--GA--CATT-G-A-GGC-T-CG-AAA-G-T-G-TG-GG-TATC-AAACAGG	
Otu0255	AC--GG-AG-GAT--CCG-AGC-GT-T-AT-C-CGG-ATTT-A--T-T-GG-GT--TT-A-AA-GG-GA-GC-G-TA-GA-T-G--G--A-TG-T-T-T----AA-G-T-C-A-G-T-T-G--TG-A-AA-GT--T-T-GC-G-G--CT-C-AA-C-C-G-T-A-A-A-A-T-T-G--C-A-G-T-T--GA-T-A-C-T-G-G--GC--GC-C--T-T-G-A-G-T-G--C-AG--CA-T-A-G-G-T-A--GG-C---GG-A-ATT-----C-G-T-G-GT--GT-A-G-CG-GT-G-A-A-A--TG-C-TT-AG--AT-A-TC-A-C-G-A-A-G-A-AC-T-CC--TAT---T--GC-GAA-G-G-C-A-G--C-C-T-G---CTA-A--GC-T-G-C-A-A-C-T--GA--CATT-G-A-GGC-T-CG-AAA-G-T-G-TG-GG-TATC-AAACAGG	
Otu0256	AC--GG-AG-GAT--CCG-AGC-GT-T-AT-C-CGG-ATTT-A--C-T-GG-GT--GT-A-AA-GG-GA-GC-G-CA-GG-C-G--G--T-AC-G-G-C----AA-G-T-C-T-G-A-T-G--TG-A-AA-TC--C-C-GG-G-G--CT-C-AA-C-C-C-C-G-G-T-A-C-T-G--C-A-T-T-G--GA-A-A-C-T-G-T--CG--GA-C--T-A-G-A-G-T-G--T-CG--GA-G-G-G-G-T-A--AG-T---GG-A-ATT-----C-C-T-A-GT--GT-A-G-CG-GT-G-A-A-A--TG-C-GT-AG--AT-A-TT-A-G-G-A-G-G-A-AC-A-CC--AGT---G--GC-GAA-G-G-C-G-G--C-T-T-A---CTG-G--AC-G-A-T-T-A-C-T--GA--CGCT-G-A-GGC-T-CG-AAA-G-C-G-TG-GG-GAGC-AAACAGG	
Otu0257	AC--GT-AG-GTG--GCA-AGC-GT-T-GT-C-CGG-AATT-A--T-T-GG-GC--GT-A-AA-GC-GC-GC-G-CA-GG-C-G--G--T-TT-C-T-T----AA-G-T-C-C-A-T-C-T--TA-A-AA-GC--G-T-GG-G-G--CT-C-AA-C-C-C-C-A-T-G-A---G-G--G-G-A-T-G--GA-A-A-C-T-G-G--GA--AG-C--T-G-G-A-G-T-A--T-CG--GA-G-A-G-G-A-A--AG-T---GG-A-ATT-----C-C-T-A-GT--GT-A-G-CG-GT-G-A-A-A--TG-C-GT-AG--AG-A-TT-A-G-G-A-A-G-A-AC-A-CC--GGT---G--GC-GAA-G-G-C-G-A--C-T-T-T---CTA-G--AC-G-A-A-A-A-C-T--GA--CGCT-G-A-GGC-G-CG-AAA-G-C-G-TG-GG-GAGC-AAACAGG	
Otu0258	AC--GT-AG-GGA--GCA-AGC-GT-T-GT-C-CGG-ATTT-A--C-T-GG-GT--GT-A-AA-GG-GT-GC-G-TA-GG-C-G--G--C-TT-T-G-C----AA-G-T-C-A-G-A-T-G--TG-A-AA-TC--T-A-TG-G-G--CT-C-AA-C-C-C-A-T-A-A-A-C-T-G--C-A-T-T-T--GA-A-A-C-T-G-T--AG--AG-C--T-T-G-A-G-T-G--A-AG--TA-G-A-G-G-C-A--GG-C---GG-A-ATT-----C-C-C-C-GT--GT-A-G-CG-GT-G-A-A-A--TG-C-GT-AG--AG-A-TG-G-G-G-A-G-G-A-AC-A-CC--AGT---G--GC-GAA-G-G-C-G-G--C-C-T-G---CTG-G--GC-T-T-T-A-A-C-T--GA--CGCT-G-A-GGC-G-CG-AAA-G-C-G-TG-GG-GAGC-AAACAGG	
Otu0259	AC--GG-AG-GAT--GCG-AGC-GT-T-AT-C-CGG-ATTT-A--T-T-GG-GT--TT-A-AA-GG-GT-GC-G-TA-GG-C-G--G--C-CC-T-A-T----AA-G-T-C-A-G-C-G-G--TG-A-AA-AT--T-T-TC-G-G--CT-C-AA-C-C-G-G-A-A-A-A-G-T-G--C-C-G-T-T--GA-A-A-C-T-G-T--AG--AG-C--T-A-G-A-G-T-A--C-AC--AA-G-A-G-G-T-A--TG-C---GG-A-ATG-----C-G-T-G-GT--GT-A-G-CG-GT-G-A-A-A--TG-C-AT-AG--AT-A-TC-A-C-G-C-A-G-A-AC-C-CC--GAT---T--GC-GAA-G-G-C-A-G--C-A-T-A---CTG-G--GG-T-G-A-A-A-C-A--GA--CGCT-G-A-AGC-A-CG-AAA-G-C-G-TG-GG-TATC-GAACAGG	
Otu0260	AC--GT-AG-GGG--GCG-AGC-GT-T-AT-C-CGG-ATTC-A--T-T-GG-GC--GT-A-AA-GC-GC-GC-G-TA-GG-C-G--G--C-CC-G-G-C----AG-G-C-C-G-G-G-G-G--TC-G-AA-GC--G-G-GG-G-G--CT-C-AA-C-C-C-C-C-C-G-A---A-G--C-C-C-C-C--GG-A-A-C-C-T-C--CGC-GG-C--T-T-G-G-G-T-C--C-GG--TA-G-G-G-G-A-G--GG-T---GG-A-ACA-----C-C-C-G-GT--GT-A-G-CG-GT-G-G-A-A--TG-C-GC-AG--AT-A-TC-G-G-G-T-G-G-A-AC-A-CC---GG-T-G--GC-GAA-G-G---C-GGC--C-C-T---CTG-G--GC-C-G-A-G-A-C-C--GA--CGCT-G-A-GGC-G-CG-AAA-G-T-G-TG-GG-TAGC-AAACAGG	
Otu0261	AC--GT-AT-GGT--GCA-AGC-GT-T-AT-C-CGG-ATTT-A--C-T-GG-GT--GT-A-AA-GG-GA-GC-G-CA-GG-C-G--G--T-GC-G-G-C----AA-G-T-C-T-G-A-T-G--TG-A-AA-AC--C-C-GG-G-G--CT-C-AA-C-C-C-C-G-G-G-A-C-T-G--C-A-T-T-G--GA-A-A-C-T-G-T--CA--AT-C--T-G-G-A-G-T-A--C-CG--GA-G-A-G-G-T-A--AG-C---GG-A-ATT-----C-C-T-A-GT--GT-A-G-CG-GT-G-A-A-A--TG-C-GT-AG--AT-A-TT-A-G-G-A-G-G-A-AC-A-CC--AGT---G--GC-GAA-G-G-C-G-G--C-T-T-A---CTG-G--AC-G-G-T-A-A-C-T--GA--CGTT-G-A-GGC-T-CG-AAA-G-C-G-TG-GG-GAGC-AAACAGG	
Otu0262	AC--GT-AG-GGG--GCA-AGC-GT-T-AT-C-CGG-ATTT-A--C-T-GG-GT--GT-A-AA-GG-GA-GC-G-TA-GA-C-G--G--C-AT-G-G-C----AA-G-T-C-T-G-A-A-G--TG-A-AA-TG--C-G-GG-G-G--CT-C-AA-C-C-C-C-T-G-A-A-C-T-G--C-T-T-T-G--GA-A-A-C-T-G-T--CA--GG-C--T-G-G-A-G-T-G--C-AG--GA-G-A-G-G-T-A--AG-T---GG-A-ATT-----C-C-T-A-GT--GT-A-G-CG-GT-G-A-A-A--TG-C-GT-AG--AT-A-TT-A-G-G-A-G-G-A-AC-A-CC---AG-T-G--GC-GAA-G-G-C-G-G--C-T-T-A---CTG-G--AC-T-G-T-A-A-C-T--GA--CGTT-G-A-GGC-T-CG-AAA-G-C-G-TG-GG-GAGC-AAACAGG	
Otu0263	AC--GT-AG-GGG--GCT-AGC-GT-T-AT-C-CGG-ATTT-A--C-T-GG-GC--GT-A-AA-GG-GT-GC-G-TA-GG-T-G--G--T-TT-C-T-T----AA-G-T-C-A-G-G-A-G--TG-A-AA-GG--C-T-AC-G-G--CT-C-AA-C-C-G-T-A-G-T-A---A-G--C-T-C-T-T--GA-A-A-C-T-G-G--GA--AA-C--T-T-G-A-G-T-G--C-AG--GA-G-A-G-G-A-A--AG-T---GG-A-ATT-----C-C-T-A-GT--GT-A-G-CG-GT-G-A-A-A--TG-C-GT-AG--AT-A-TT-A-G-G-A-G-G-A-AC-A-CC---AG-T-A--GC-GAA-G-G-C-G-G--C-T-T-T---CTG-G--AC-T-G-T-A-A-C-T--GA--CACT-G-A-GGC-A-CG-AAA-G-C-G-TG-GG-GAGC-AAACAGG	
Otu0264	AC--GT-AG-GGG--GCG-AGC-GT-T-GT-C-CGG-AATT-A--T-T-GG-GC--GT-A-AA-GG-GC-GC-G-TA-GA-C-G--G--C-TG-A-G-T----AA-G-T-T-A-C-T-G-G--TG-A-AA-GC--C-C-AG-C-T--TT-T-AA-G-G-C-T-G-G-A-A---T-TG-C-C-G-G-T--AA-T-A-C-T-G-T--TC--AG-C--T-T-G-A-G-T-G--C-AG--GA-G-A-G-G-G-A--AG-C---GG-A-ATT-----C-C-T-A-GT--GT-A-G-CG-GT-G-A-A-A--TG-C-GT-AG--AT-A-TT-A-G-G-A-G-G-A-AC-A-CC--AGT---G--GC-GAA-G-G-C-G-G--C-T-T-T---CTG-G--AC-T-G-T-A-A-C-T--GA--CGTT-G-A-GGC-G-CG-AAA-G-C-G-TG-GG-GAGC-AAACAGG	
Otu0265	AC--GT-AG-GGG--GCG-AGC-GT-T-AT-C-CGG-ATTC-A--T-T-GG-GC--GT-A-AA-GC-GC-GC-G-TA-GG-C-G--G--C-CT-G-G-C----AG-G-C-C-G-G-G-G-G--TC-A-AA-TG--C-G-GG-G-G--CT-C-AA-C-C-C-C-C-G-C-C---C-G--C-C-C-C-C--GG-A-A-C-C-T-C--CG--GG-C--T-T-G-G-G-T-C--C-GG--TA-G-G-G-G-A-G--GG-T---GG-A-ACA-----C-C-C-G-GT--GT-A-G-CG-GT-G-G-A-A--TG-C-GC-AG--AT-A-TC-G-G-G-T-G-G-A-AC-A-CC---GG-T-G--GC-GAA-G-G---C-GGC--C-C-T---CTG-G--GC-C-G-T-G-A-C-C--GA--CGCT-G-A-GGC-G-CG-AAA-G-C-T-GG-GG-GAGC-GAACAGG	
Otu0266	AC--GT-AG-GGG--GCA-AGC-GT-T-AT-C-CGG-ATTT-A--C-T-GG-GT--GT-A-AA-GG-GA-GC-G-TA-GA-C-G--G--T-AT-G-G-C----AA-G-T-C-T-G-A-T-G--TG-A-AA-GG--C-C-AG-G-G--CT-C-AA-C-C-C-T-G-G-G-A-C-T-G--C-A-T-T-G--GA-A-A-C-T-G-T--CG--AA-C--T-A-G-A-G-T-G--T-CG--GA-G-A-G-G-C-A--AG-T---GG-A-ATT-----C-C-T-A-GT--GT-A-G-CG-GT-G-A-A-A--TG-C-GT-AG--AT-A-TT-A-G-G-A-G-G-A-AC-A-CC--AGT---G--GC-GAA-G-G-C-G-G--C-T-T-A---CTG-G--AC-G-A-T-A-A-C-T--GA--CGCT-G-A-GGC-T-CG-AAA-G-C-G-TG-GG-GAGC-AAACAGG	
Otu0267	AC--GT-AG-GGG--GCA-AGC-GT-T-GT-C-CGG-AATG-A--T-T-GG-GC--GT-A-AA-GG-GC-GT-G-TA-GG-C-G--G--C-TA-A-G-T----AA-G-T-C-T-G-G-A-G--TG-A-AA-GT--C-C-TG-C-T--TT-T-AA-G-G-T-G-G-G-A-A-T-T-G--C-T-T-T-G--GA-T-A-C-T-G-C--AT--AG-C--T-A-G-A-G-T-G--C-AG--GA-G-A-G-G-T-A--AG-T---GG-A-ATT-----C-C-C-A-GT--GT-A-G-CG-GT-G-A-A-A--TG-C-GT-AG--AG-A-TT-G-G-G-A-G-G-A-AC-A-CC---AG-T-G--GC-GAA-G-G-C-G-A--C-T-T-A---CTG-G--AC-T-G-T-A-A-C-T--GA--CGCT-G-A-GGC-G-CG-AAA-G-T-G-TG-GG-GAGC-AAACAGG	
Otu0268	AC--GT-AG-GTG--GCA-AGC-GT-T-GT-C-CGG-AATT-A--C-T-GG-GT--GT-A-AA-GG-GA-GT-G-TA-GG-C-G--G--G-AT-A-T-C----AA-G-T-C-A-G-A-A-G--TG-A-AA-AT--T-A-CG-G-G--CT-C-AA-C-T-C-G-T-A-A-C-C-T-G--C-T-T-T-T--GA-A-A-C-T-G-A--CA--TT-C--T-T-G-A-G-T-G--A-AG--TA-G-A-G-G-C-A--AG-C---GG-A-ATT-----C-C-T-A-GT--GT-A-G-CG-GT-G-A-A-A--TG-C-GT-AG--AT-A-TT-A-G-G-A-G-G-A-AC-A-CC---AG-T-G--GC-GAA-G-G-C-G-G--C-T-T-G---CTG-G--GC-T-T-T-T-A-C-T--GA--CGCT-G-A-GGC-T-CG-AAA-G-C-G-TG-GG-GAGC-AAACAGG	
Otu0269	AC--GT-AG-GTG--GCA-AGC-GT-T-GT-C-CGG-ATTT-A--T-T-GG-GC--GT-A-AA-GC-GA-GC-G-CA-GG-C-G--G--T-TT-C-T-T----AG-G-T-C-T-G-A-T-G--TG-A-AA-GC--C-T-TC-G-G--CT-T-AA-C-C-G-G-A-G-A-A-G-T-G--C-A-T-C-G--GA-A-A-C-C-A-G--GA--GA-C--T-T-G-A-G-T-G--C-AG--AA-G-A-G-G-A-C--AG-T---GG-A-ACT-----C-C-A-T-GT--GT-A-G-CG-GT-G-A-A-A--TG-C-GT-AG--AT-A-TA-T-G-G-A-A-G-A-AC-A-CC---AG-T-G--GC-GAA-G-G-C-G-G--C-T-G-T---CTG-G--TC-T-G-T-A-A-C-T--GA--CGCT-G-A-GGC-T-CG-AAA-G-C-A-TG-GG-TAGC-GAACAGG	
Otu0270	AC--GT-AG-GGG--GCA-AGC-GT-T-AT-C-CGG-ATTT-A--C-T-GG-GT--GT-A-AA-GG-GA-GC-G-TA-GA-C-G--G--C-AT-A-G-C----AA-G-T-C-T-G-A-A-G--TG-A-AA-TA--C-C-CG-G-G--CT-C-AA-C-C-T-G-G-G-A-A-C-T-G--C-T-T-T-G--GA-A-A-C-T-G-T--TA--AG-C--T-G-G-A-G-T-G--C-TG--GA-G-A-G-G-C-A--AG-C---GG-A-ATT-----C-C-T-A-GT--GT-A-G-CG-GT-G-A-A-A--TG-C-GT-AG--AT-A-TT-A-G-G-A-G-G-A-AC-A-CC---AG-T-G--GC-GAA-G-G-C-G-G--C-T-T-G---CTG-G--AC-A-G-T-A-A-C-T--GA--CGTT-G-A-GGC-T-CG-AAA-G-C-G-TG-GG-GAGC-AAACAGG	
Otu0271	AC--GT-AG-GGG--GCA-AGC-GT-T-AT-C-CGG-ATTT-A--C-T-GG-GT--GT-A-AA-GG-GA-GC-G-TA-GA-C-G--G--C-GA-C-G-C----AA-G-T-C-T-G-G-A-G--TG-A-AA-GC--C-C-GG-G-G--CC-C-AA-C-C-C-C-G-G-G-A-C-T-G--C-T-T-T-G--GA-A-A-C-T-G-T--GC--TG-C--T-G-G-A-G-T-G--C-AG--GA-G-A-G-G-T-A--AG-T---GG-A-ATT-----C-C-T-A-GT--GT-A-G-CG-GT-G-A-A-A--TG-C-GT-AG--AT-A-TT-A-G-G-A-G-G-A-AC-A-CC--AGT---G--GC-GAA-G-G-C-G-G--C-T-T-A---CTG-G--AC-T-G-T-A-A-C-T--GA--CGTT-G-A-GGC-T-CG-AAA-G-C-G-TG-GG-GAGC-AAACAGG	
Otu0272	AC--GT-AG-GTG--GCG-AGC-GT-T-GT-C-CGG-ATTT-A--C-T-GG-GC--GT-A-AA-GG-GA-GC-G-TA-GG-C-G--G--A-TT-T-T-T----AA-G-T-G-A-G-A-T-G--TG-A-AA-TA--C-T-CG-G-G--CT-T-AA-C-C-T-G-A-G-T-G-C-T-G--C-A-T-T-T--CA-A-A-C-T-G-G--AA--GT-C--T-A-G-A-G-T-G--C-AG--GA-G-A-G-G-A-G--AA-G---GG-A-ATT-----C-C-T-A-GT--GT-A-G-CG-GT-G-A-A-A--TG-C-GT-AG--AG-A-TT-A-G-G-A-A-G-A-AC-A-CC--AGT---G--GC-GAA-G-G-C-G-C--T-T-C-T---CTG-G--AC-T-G-T-A-A-C-T--GA--CGCT-G-A-GGC-T-CG-AAA-G-C-G-TG-GG-GAGC-AAACAGG	
Otu0273	AC--GT-AG-GGG--GCA-AGC-GT-T-AT-C-CGG-AATT-A--C-T-GG-GT--GT-A-AA-GG-GT-GA-G-TA-GG-C-G--G--C-AT-G-A-C----AA-G-T-A-A-G-A-T-G--TG-A-AA-GC--C-C-GT-G-G--CT-T-AA-C-C-A-C-G-G-G-A-T-T-G--C-A-T-T-T--TA-A-A-C-T-G-T--TG--AG-C--T-A-G-A-G-T-A--C-AG--GA-G-A-G-G-A-A--AG-C---GG-A-ATT-----C-C-C-A-GT--GT-A-G-CG-GT-G-A-A-A--TG-C-GT-AG--AT-A-TT-G-G-G-A-A-G-A-AC-A-CC--AGT---G--GC-GAA-G-G-C-G-G--C-T-T-T---CTG-G--AC-T-G-A-A-A-C-T--GA--CGCT-G-A-GGC-A-CG-AAA-G-C-G-TG-GG-GAGC-AAACAGG	
Otu0274	AC--GT-AG-GGA--GCG-AGC-GT-T-GT-C-CGG-AATT-A--C-T-GG-GT--GT-A-AA-GG-GA-GC-G-TA-GG-C-G--G--G-AA-A-G-C----AA-G-T-T-G-G-A-A-G--TG-A-AA-TG--C-A-TG-G-G--CT-T-AA-C-C-C-A-T-G-A-G-C-T-G--C-T-T-T-C--AA-A-A-C-T-G-T--TT--TT-C--T-T-G-A-G-T-G--A-AG--TA-G-A-G-G-C-A--GG-C---GG-A-ATT-----C-C-T-A-GT--GT-A-G-CG-GT-G-A-A-A--TG-C-GT-AG--AT-A-TT-A-G-G-A-G-G-A-AC-A-CC---AG-T-G--GC-GAA-G-G-C-G-G--C-C-T-G---CTG-G--GC-T-T-T-A-A-C-T--GA--CGCT-G-A-GGC-T-CG-AAA-G-C-G-TG-GG-TAGC-AAACAGG	
Otu0275	AC--GT-AG-GGG--GCG-AGC-GT-T-GT-C-CGG-AATG-A--C-T-GG-GC--GT-A-AA-GG-GC-GT-G-TA-GG-C-G--G--C-CG-A-C-T----AA-G-T-C-T-G-A-T-G--TG-A-AA-TA--C-C-CG-C-T--TT-T-AA-G-G-T-G-G-G-T-C-G-T-G--C-A-T-T-G--GA-A-A-C-T-G-G--AT--GG-C--T-A-G-A-G-T-G--C-GG--AA-G-A-G-G-T-A--AG-T---GG-A-ATT-----C-C-CA--GT--GT-A-G-CG-GT-G-A-A-A--TG-C-GT-AG--AG-A-TT-G-G-G-A-G-G-A-AC-A-CC---AG-T-G--GC-GAA-G-G-C-G-A--C-T-T-A---CTG-G--GC-C-G-C-A-A-C-T--GA--CGCT-G-A-GGC-G-CG-AAA-G-C-G-TG-GG-GAGC-AAACAGG	
Otu0276	AC--GT-AG-GGG--GCG-AGC-GT-T-AT-C-CGG-ATTC-A--T-T-GG-GC--GT-A-AA-GC-GC-GC-G-TA-GG-C-G--G--C-CG-C-G-T----AG-G-C-G-G-G-G-G-G--TC-A-AA-TC--C-C-GG-G-G--CT-C-AA-C-C-C-C-G-G-T-C---C-G--C-C-C-C-C--CG-A-A-C-C---C--CGC-GG-C--T-C-G-G-G-T-C--C-GG--TA-G-G-G-G-A-G--GG-T---GG-A-ATT-----C-C-C-G-GT--GT-A-G-CG-GT-G-G-A-A--TG-C-GC-AG--AT-A-TC-G-G-G-A-G-G-A-AC-A-CC---GG-T-G--GC-GAA-G-G---C-GGC--C-C-T---CTG-G--GC-C-G-A-G-A-C-C--GA--CGCT-G-A-GGC-G-CG-AAA-G-C-T-GG-GG-GAGC-GAACAGG	
Otu0277	AC--GT-AG-GGG--GCA-AGC-GT-T-AT-C-CGG-ATTT-A--C-T-GG-GT--GT-A-AA-GG-GA-GC-G-TA-GA-C-G--G--C-AT-T-G-C----AA-G-C-C-A-G-A-T-G--TG-A-AA-GC--C-C-GG-G-G--CT-C-AA-C-C-C-C-G-G-G-A-C-T-G--C-A-T-T-T--GG-A-A-C-T-G-T--AG--AG-C--T-A-G-A-G-T-G--T-CG--GA-G-A-G-G-C-A--AG-T---GG-A-ATT-----C-C-T-A-GT--GT-A-G-CG-GT-G-A-A-A--TG-C-GT-AG--AT-A-TT-A-G-G-A-G-G-A-AC-A-CC---AG-T-G--GC-GAA-G-G-C-G-G--C-T-T-G---CTG-G--AC-G-A-T-G-A-C-T--GA--CGCT-T-A-GGC-T-CG-AAA-G-C-G-TG-GG-GAGC-AAACAGG	
Otu0278	AC--GT-AG-GTC--ACA-AGC-GT-T-GT-C-CGG-AATT-A--C-T-GG-GT--GT-A-AA-GG-GA-GC-G-CA-GG-C-G--G--G-AA-G-G-C----AA-G-T-T-G-G-A-A-G--TG-A-AA-TC--C-A-TG-G-G--CT-C-AA-C-C-C-A-T-G-A-A-C-T-G--C-T-T-T-C--AA-A-A-C-T-G-G--TC--GT-C--T-T-G-A-G-T-A--G-TG--CA-G-A-G-G-T-A--GG-C---GG-A-ATT-----C-C-C-G-GT--GT-A-G-CG-GT-G-G-A-A--TG-C-GT-AG--AT-A-TC-G-G-G-A-G-G-A-AC-A-CC--AGT---G--GC-GAA-G-G-C-G-G--C-C-T-A---CTG-G--GC-A-C-C-A-A-C-T--GA--CGCT-G-A-GGC-T-CG-AAA-G-C-G-TG-GG-GAGC-AAACAGG	
Otu0279	AC--GT-AG-GGG--GCA-AGC-GT-T-AT-C-CGG-ATTT-A--C-T-GG-GT--GT-A-AA-GG-GA-GT-G-TA-GG-T-G--G--C-CA-T-G-C----AA-G-T-C-A-G-A-A-G--TG-A-AA-AT--C-C-GG-G-G--CT-C-AA-C-C-C-C-G-G-A-A-C-T-G--C-T-T-T-T--GA-A-A-C-T-G-T--AA--GG-C--T-A-G-A-G-T-G--C-AG--GA-G-G-G-G-T-G--AG-T---GG-A-ATT-----C-C-T-A-GT--GT-A-G-CG-GT-G-A-A-A--TG-C-GT-AG--AT-A-TT-A-G-G-A-G-G-A-AC-A-CC--AGT---G--GC-GAA-G-G-C-G-G--C-T-C-A---CTG-G--AC-T-G-T-A-A-C-T--GA--CACT-G-A-GGC-T-CG-AAA-G-C-G-TG-GG-GAGC-AAACAGG	
Otu0280	AC--GT-AT-GGT--GCG-AGC-GT-T-AT-C-CGG-AATC-A--T-T-GG-GC--GT-A-AA-GC-GC-GC-G-TA-GG-C-G--G--C-TT-G-T-T----AA-G-C-A-G-G-A-A-T--TT-A-AA-TC--T-T-AG-G-G--CT-C-AA-C-C-T-T-A-A-G-T---C-G--G-T-T-C-C--TG-A-A-C-T-G-G--CA--GG-C--T-C-G-A-G-T-G--C-GG--TA-G-A-G-G-A-A--GG-T---GG-A-ATT-----C-C-C-A-GT--GT-A-G-CG-GT-G-A-A-A--TG-C-GC-AG--AT-A-TT-G-G-G-A-A-G-A-AC-A-CC--GAT---G--GC-GAA-G-G-C-A-G--C-C-T-T---CTG-G--GC-C-G-C-C-A-C-T--GA--CGCT-G-A-GGC-G-CG-AAA-G-C-T-AG-GG-GAGC-GAACAGG	
Otu0281	AC--GT-AG-GGT--GCA-AGC-GT-T-GT-C-CGG-AATT-A--C-T-GG-GT--GT-A-AA-GG-GA-GC-G-CA-GG-C-G--G--A-TT-G-G-C----AA-G-T-T-G-G-G-A-G--TG-A-AA-TC--T-A-TG-G-G--CT-C-AA-C-C-C-A-T-A-A-A-T-T-G--C-T-T-T-C--AA-A-A-C-T-G-T--CA--GT-C--T-T-G-A-G-T-G--G-TG--TA-G-A-G-G-T-A--GG-C---GG-A-ATT-----C-C-C-G-GT--GT-A-G-CG-GT-G-G-A-A--TG-C-GT-AG--AT-A-TC-G-G-G-A-G-G-A-AC-A-CC---AG-T-G--GC-GAA-G-G-C-G-G--C-C-T-A---CTG-G--GC-A-C-T-A-A-C-T--GA--CGCT-G-A-GGC-T-CG-AAA-G-C-A-TG-GG-TAGC-AAACAGG	
Otu0282	AC--GT-AG-GTG--GCG-AGC-GT-T-AT-C-CGG-AATT-A--T-T-GG-GC--GT-A-AA-GG-GT-GC-G-TA-GG-T-G--G--C-AG-A-T-C----AA-G-T-C-T-G-G-A-G--TA-A-AA-GG--T-A-TG-G-G--CT-C-AA-C-C-C-G-T-A-C-T---T-G--C-T-C-T-G--GA-A-A-C-T-G-A--TC--AG-C--T-A-G-A-G-A-A--C-AG--AA-G-A-G-G-A-C--GG-C---GG-A-ACT-----C-C-A-T-GT--GT-A-G-CG-GT-A-A-A-A--TG-C-GT-AG--AT-A-TA-T-G-G-A-A-G-A-AC-A-CC--GGT---G--GC-GAA-G-G-C-G-G--C-C-G-T---CTG-GT-CT-G-G-A-T-T-C-T--GA--CACT-G-A-AGC-A-CG-AAA-G-C-G-TG-GG-GAGC-AAATAGG	
Otu0283	AC--GG-AA-GGT--CCG-GGC-GT-T-AT-C-CGG-ATTT-A--T-T-GG-GT--TT-A-AA-GG-GA-GC-G-TA-GG-C-C--G--G-AG-A-T-T----AA-G-C-G-T-G-T-T-G--TG-A-AA-TG--T-A-GA-T-G--CT-C-AA-C-G-T-C-T-G-C-A-C-T-G--C-A-G-C-G--CG-A-A-C-T-G-G--TT--TC-C--T-T-G-A-G-T-A--C-GC--AC-A-A-A-G-T-G--GG-C---GG-A-ATT-----C-G-T-G-GT--GT-A-G-CG-GT-G-A-A-A--TG-C-TT-AG--AT-A-TC-A-C-G-A-A-G-A-AC-T-CC---GA-T-T--GC-GAA-G-G-C-A-G--C-T-C-A---CTG-G--AG-C-G-C-A-A-C-T--GA--CGCT-G-A-AGC-T-CG-AAA-G-C-G-TG-GG-GAGC-AAACAGG	
Otu0284	AC--GT-AG-GTC--ACA-AGC-GT-T-GT-C-CGG-AATT-A--C-T-GG-GT--GT-A-AA-GG-GA-GC-G-CA-GG-C-G--G--G-AA-G-A-C----AA-G-T-T-G-G-A-A-G--TG-A-AA-TC--T-A-TG-G-G--CT-C-AA-C-C-C-A-T-A-A-A-C-T-G--C-T-T-T-C--AA-A-A-C-T-G-T--TT--TT-C--T-T-G-A-G-T-A--G-TG--CA-G-A-G-G-T-A--GG-C---GG-A-ATT-----C-C-C-G-GT--GT-A-G-CG-GT-G-G-A-A--TG-C-GT-AG--AT-A-TC-G-G-G-A-A-G-A-AC-A-CC---AA-T-G--GC-GAA-G-G-C-A-G--G-T-C-T---CTG-G--GC-C-G-T-T-A-C-T--GA--CGCT-G-A-GGA-G-CG-AAA-G-C-G-TG-GG-GAGC-GAACAGG	
Otu0285	AC--GT-AG-GTG--GCA-AGC-GT-T-GT-C-CGG-AATT-A--T-T-GG-GC--GT-A-AA-GC-GC-GC-G-CA-GG-C-G--G--C-TT-C-T-T----AA-G-T-C-C-A-T-C-T--TA-A-AA-GT--G-C-GG-G-G--CT-T-AA-C-C-C-C-G-T-G-A---T-G--G-G-A-T-G--GA-A-A-C-T-G-G--GA--GG-C--T-G-G-A-G-T-A--T-CG--GA-G-A-G-G-A-A--AG-T---GG-A-ATT-----C-C-T-A-GT--GT-A-G-CG-GT-G-A-A-A--TG-C-GT-AG--AT-A-TT-A-G-G-A-A-G-A-AC-A-CC--AGT---G--GC-GAA-G-G-C-G-A--C-T-T-T---CTG-G--AC-G-A-A-A-A-C-T--GA--CGCT-G-A-GGC-G-CG-AAA-G-C-C-AG-GG-GAGC-GAACGGG	
Otu0286	AC--GT-AG-GGG--GCA-AGC-GT-T-AT-C-CGG-ATTT-A--C-T-GG-GT--GT-A-AA-GG-GA-GC-G-TA-GA-C-G--G--A-TT-A-G-C----AA-G-T-C-T-G-A-T-G--TG-A-AA-GG--C-G-GG-G-G--CT-C-AA-C-C-C-C-C-G-G-A-C-T-G--C-A-T-T-G--GA-A-A-C-T-G-C--CA--GT-C--T-T-G-A-G-T-G--C-CG--GA-G-A-G-G-T-A--AG-C---GG-A-ATT-----C-C-T-A-GT--GT-A-G-CG-GT-G-A-A-A--TG-C-GT-AG--AT-A-TT-A-G-G-A-G-G-A-AC-A-CC---AG-T-G--GC-GAA-G-G-C-G-G--C-T-T-A---CTG-G--AC-G-G-C-A-A-C-T--GA--CGTT-G-A-GGC-T-CG-AAA-G-C-G-TG-GG-GAGC-AAACAGG	
Otu0287	AC--GT-AT-GGA--GCA-AGC-GT-T-AT-C-CGG-ATTT-A--C-T-GG-GT--GT-A-AA-GG-GA-GC-G-TA-GG-C-G--G--T-CC-T-G-C----AA-G-T-C-T-G-A-T-G--TG-A-AA-GG--C-C-GG-G-G--CT-C-AA-C-C-C-C-G-G-T-A-C-T-G--C-A-T-T-G--GA-A-A-C-T-G-T--CG--TA-C--T-A-G-A-G-T-G--T-CG--GA-G-G-G-G-T-A--AG-C---GG-A-ATT-----C-C-T-A-GT--GT-A-G-CG-GT-G-A-A-A--TG-C-GT-AG--AT-A-TT-A-G-G-A-G-G-A-AC-A-CC---AG-T-G--GC-GAA-G-G-C-G-G--C-T-T-A---CTG-G--AC-G-A-T-A-A-C-T--GA--CGCT-G-A-GGC-T-CG-AAA-G-C-G-TG-GG-GAGC-AAACAGG	
Otu0288	AC--GT-AG-GTC--CCG-AGC-GT-T-GT-C-CGG-ATTT-A--T-T-GG-GC--GT-A-AA-GC-GA-GC-G-CA-GG-T-G--G--T-TT-A-T-T----AA-G-T-C-T-G-G-T-G--TA-A-AA-GG--C-A-GT-G-G--CT-C-AA-C-C-A-T-T-G-T-A---T-G--C-A-T-T-G--GA-A-A-C-T-G-G--TA--GA-C--T-T-G-A-G-T-G--C-AG--GA-G-A-G-G-A-G--AG-T---GG-A-ATT-----C-C-A-T-GT--GT-A-G-CG-GT-G-A-A-A--TG-C-GT-AG--AT-A-TA-T-G-G-A-G-G-A-AC-A-CC---GG-T-G--GC-GAA-A-G-C-G-G--C-T-C-T---CTG-G--CC-T-G-T-A-A-C-T--GA--CACT-G-A-GGC-T-CG-AAA-G-C-G-TG-GG-GAGC-AAACAGG	
Otu0289	AC--GG-AG-GAT--CCG-AGC-GT-T-AT-C-CGG-ATTT-A--T-T-GG-GT--TT-A-AA-GG-GA-GC-G-TA-GG-C-G--G--G-TG-C-T-T----AA-G-T-C-A-G-T-T-G--TG-A-AA-GT--T-T-GC-G-G--CT-C-AA-C-C-G-T-A-A-A-A-T-T-G--C-A-G-T-T--GA-T-A-C-T-G-G--GC--GC-C--T-T-G-A-G-T-G--C-AG--CA-T-A-G-G-T-A--GG-C---GG-A-ATT-----C-G-T-G-GT--GT-A-G-CG-GT-G-A-A-A--TG-C-TT-AG--AT-A-TC-A-C-G-A-A-G-A-AC-T-CC--TAT---T--GC-GAA-G-G-C-A-G--C-T-T-A---CTG-G--AC-T-G-T-A-A-C-T--GA--CGCT-G-A-TGC-A-CG-AAA-G-C-G-TG-GG-GAGC-GAACAGG	
Otu0290	AC--GT-AG-GTG--GCG-AGC-GT-T-AT-C-CGG-AATT-A--T-T-GG-GC--GT-A-AA-GG-GT-GC-G-CA-GG-C-G--G--T-TT-T-T-T----AA-G-T-T-T-A-A-G-G--TG-A-AA-GC--G-T-GG-G-G--CT-T-AA-C-C-C-C-A-T-A-T---A-G--C-C-T-T-A--GA-A-A-C-T-G-A--GA--GA-C--T-A-G-A-G-T-A--C-AG--GA-G-A-G-G-G-C--AA-T---GG-A-ATT-----C-C-A-T-GT--GT-A-G-CG-GT-A-A-A-A--TG-C-GT-AG--AT-A-TA-T-G-G-A-G-G-A-AC-A-CC--AGT---G--GC-GAA-G-G-C-G-G--T-T-G-C---CTG-G--CC-T-G-T-A-A-C-T--GA--CGCT-C-A-TGC-A-CG-AAA-G-C-G-TG-GG-GAGC-AAATAGG	
Otu0291	AC--GT-AG-GGT--GCA-AGC-GT-T-AT-C-CGG-ATTT-A--C-T-GG-GT--GT-A-AA-GG-GA-GC-G-TA-GA-C-G--G--T-AA-A-G-C----AA-G-T-C-T-G-A-A-G--TG-A-AA-GC--C-C-GG-G-G--CT-C-AA-C-C-C-C-G-G-G-A-C-T-G--C-T-T-T-G--GA-A-A-C-T-G-T--AG--AG-C--T-A-G-A-G-T-G--C-TG--GA-G-A-G-G-C-A--AG-C---GG-A-ATT-----C-C-T-A-GT--GT-A-G-CG-GT-G-A-A-A--TG-C-GT-AG--AT-A-TT-A-G-G-A-A-G-A-AC-A-CC---AG-T-G--GC-GAA-G-G-C-G-G--C-T-T-G---CTG-G--AC-A-G-T-A-A-C-T--GA--CGTT-C-A-GGC-T-CG-AAA-G-C-G-TG-GG-GAGC-AAACAGG	
Otu0292	AC--GT-AG-GGG--GCA-AGC-GT-T-AT-C-CGG-ATTT-A--C-T-GG-GT--GT-A-AA-GG-GA-GC-G-TA-GA-C-G--G--C-GC-A-G-C----AA-G-T-C-T-G-A-T-G--TG-A-AA-GG--C-A-GG-G-G--CT-T-AA-C-C-C-C-T-G-G-A-C-T-G--C-A-T-T-G--GA-A-A-C-T-G-T--CA--TA-C--T-T-G-A-G-T-G--C-CG--GA-G-G-G-G-T-A--AG-C---GG-A-ATT-----C-C-T-A-GT--GT-A-G-CG-GT-G-A-A-A--TG-C-GT-AG--AT-A-TT-A-G-G-A-G-G-A-AC-A-CC---AG-T-G--GC-GAA-G-G-C-G-G--C-T-T-A---CTG-G--AC-G-G-T-A-A-C-T--GA--CGTT-G-A-GGC-T-CG-AAA-G-C-G-TG-GG-GAGC-AAACAGG	
Otu0293	AC--GT-AT-GGT--GCA-AGC-GT-T-AT-C-CGG-ATTT-A--C-T-GG-GT--GT-A-AA-GG-GA-GC-G-TA-GA-C-G--G--C-GA-C-G-C----AA-G-T-C-T-G-A-A-G--TG-A-AA-TA--C-C-CG-G-G--CT-C-AA-C-C-T-G-G-G-A-A-C-T-G--C-T-T-T-G--GA-A-A-C-T-G-T--GT--TG-C--T-A-G-A-G-T-G--C-TG--GA-G-A-G-G-T-A--AG-C---GG-A-ATT-----C-C-T-A-GT--GT-A-G-CG-GT-G-A-A-A--TG-C-GT-AG--AT-A-TT-A-G-G-A-G-G-A-AC-A-CC---AG-T-G--GC-GAA-G-G-C-G-G--C-T-T-A---CTG-G--AC-G-G-T-A-A-C-T--GA--CGTT-G-A-GGC-T-CG-AAA-G-C-G-TG-GG-GAGC-AAACAGG	
Otu0294	AC--GT-AT-GTC--GCA-AGC-GT-T-AT-C-CGG-ATTT-A--T-T-GG-GC--GT-A-AA-GC-GC-GT-C-TA-GG-C-G--G--T-TT-G-G-T----AA-G-T-C-T-G-A-T-G--TG-A-AA-AT--G-C-GG-G-G--CT-C-AA-C-T-C-C-G-T-A-T---T-G--C-G-T-T-G--GA-A-A-C-T-G-C--CA--AA-C--T-A-G-A-G-T-A--C-TG--GA-G-A-G-G-T-G--GG-C---GG-A-ACT-----A-C-A-A-GT--GT-A-G-AG-GT-G-A-A-A--TT-C-GT-AG--AT-A-TT-T-G-T-A-G-G-A-AT-G-CC--GAT---G--GG-GAA-G-C-C-A-G--C-C-C-A---CTG-G--AC-A-G-A-T-A-C-T--GA--CGCT-G-A-GGA-G-CG-AAA-G-C-G-TG-GG-GAGC-GAACAGG	
Otu0295	AC--GG-AA-GGT--CCG-GGC-GT-T-AT-C-CGG-ATTT-A--T-T-GG-GT--TT-A-AA-GG-GA-GC-G-TA-GG-C-C--G--G-AG-A-T-T----AA-G-C-G-T-G-T-T-G--TG-A-AA-TG--T-A-GA-C-G--CT-C-AA-C-G-T-C-T-G-C-A-C-T-G--C-A-G-C-G--CG-A-A-C-T-G-G--TT--TC-C--T-T-G-A-G-T-A--C-GC--AC-A-A-A-G-T-G--GG-C---GG-A-ATT-----C-G-T-G-GT--GT-A-G-CG-GT-G-A-A-A--TG-C-TT-AG--AT-A-TC-A-C-G-A-A-G-A-AC-T-CC--GAT---T--GC-GAA-G-G-C-A-G--C-C-T-G---CTG-G--AC-T-G-T-A-A-C-T--GA--CGCT-G-A-TGC-T-CG-AAA-G-T-G-TG-GG-TATC-AAACAGG	
Otu0296	AC--GG-AG-GGT--GCA-AGC-GT-T-AA-T-CGG-AATC-A--C-T-GG-GC--GT-A-AA-GC-GC-AC-G-TA-GG-C-T--G--T-TA-T-G-T----AA-G-T-C-A-G-G-G-G--TG-A-AA-GC--C-C-AC-G-G--CT-C-AA-C-C-G-T-G-G-A-A-C-T-G--C-C-C-T-T--GA-T-A-C-T-G-C--AC--GA-C--T-C-G-A-A-T-C--C-GG--GA-G-A-G-G-G-T--GG-C---GG-A-ATT-----C-C-A-G-GT--GT-A-G-GA-GT-G-A-A-A--TC-C-GT-AG--AT-A-TC-T-G-G-A-G-G-A-AC-A-TC---AG-T-G--GC-GAA-G-G-C-G-G--C-C-A-C---CTG-G--AC-C-G-G-T-A-T-T--GA--CGCT-G-A-GGT-G-CG-AAA-G-C-G-TG-GG-GAGC-AAACAGG	
Otu0297	AC--GT-AG-GTG--GCA-AGC-GT-T-AT-C-CGG-ATTT-A--C-T-GG-GT--GT-A-AA-GG-GC-GA-G-TA-GG-C-G--G--G-AT-T-G-C----AA-G-T-C-A-G-A-T-G--TG-A-AA-AC--T-A-TG-G-G--CT-C-AA-C-C-C-A-T-A-G-A-C-T-G--C-A-T-T-T--GA-A-A-C-T-G-T--AG--TT-C--T-T-G-A-G-T-G--A-TG--GA-G-A-G-G-C-A--GG-C---GG-A-ATT-----C-C-C-G-GT--GT-A-G-CG-GT-G-G-A-A--TG-C-GT-AG--AT-A-TC-G-G-G-A-G-G-A-AC-A-CC--AGT---G--GC-GAA-G-G-C-G-G--C-C-T-G---CTG-G--AC-A-T-T-A-A-C-T--GA--CGCT-G-A-GGC-G-CG-AAA-G-C-G-TG-GG-GAGC-AAACAGG	
Otu0298	AC--GT-AG-GGG--GCA-AGC-GT-T-AT-C-CGG-ATTT-A--T-T-GG-GT--TT-A-AA-GG-GA-GC-G-TA-GA-T-G--G--A-TG-T-T-T----AA-G-T-C-A-G-T-T-G--TG-A-AA-GT--T-T-GC-G-G--CT-C-AA-C-C-G-T-A-A-A-A-T-T-G--C-A-G-T-T--GA-T-A-C-T-G-G--GT--GT-C--T-T-G-A-G-T-A--C-AG--TA-G-A-G-G-C-A--GG-C---GG-A-ATT-----C-G-T-G-GT--GT-A-G-CG-GT-G-A-A-A--TG-C-TT-AG--AT-A-TC-A-C-G-A-A-G-A-AC-T-CC--TAT---T--GC-GAA-G-G-C-A-G--C-T-T-A---CTG-G--AC-T-G-T-A-A-C-T--GA--CGCT-G-A-TGC-T-CG-AAA-G-T-G-TG-GG-TATC-AAACAGG	
Otu0299	AC--GG-GG-GAT--GCG-AGC-GT-T-AT-C-CGG-ATTC-A--T-T-GG-GT--TT-A-AA-GG-GA-GC-G-TA-GG-C-G--G--C-CC-G-A-C----AA-G-T-C-A-G-C-G-G--TA-A-AA-GA--C-T-GC-A-G--CT-A-AA-C-T-G-T-A-G-C-A-C---G--C-C-G-T-T--GA-A-A-C-T-G-C--CG--GG-C--T-A-G-A-G-T-G--C-AG--AC-G-A-G-G-T-T--GG-C---GG-A-ACA-----G-G-T-G-AA--GT-A-G-CG-GT-G-A-A-A--TG-C-AT-AG--AT-A-TC-A-C-C-T-G-G-A-AC-C-CC--GAC---A--GC-GAA-G-G-C-A-G--C-T-G-A---CCA-G--GC-T-G-T-A-A-C-T--GA--CGCT-G-A-TGC-T-CG-AGA-G-C-G-TG-GG-TAGC-GAACAGG	
Otu0300	AC--GT-AG-GTG--GCA-AGC-GT-T-AT-C-CGG-ATTT-A--T-T-GG-GC--GT-A-AA-GC-GA-GC-G-CA-GG-C-G--G--T-CT-T-T-T----AA-G-T-C-T-A-A-T-G--TG-A-AA-GC--C-T-TC-G-G--CT-C-AA-C-C-G-A-A-G-A-A-G-T-G--C-A-T-T-G--GA-A-A-C-T-G-G--GA--GA-C--T-T-G-A-G-T-G--C-AG--AA-G-A-G-G-A-C--AG-T---GG-A-ACT-----C-C-A-T-GT--GT-A-G-CG-GT-G-A-A-A--TG-C-GT-AG--AT-A-TA-T-G-G-A-A-G-A-AC-A-CC---AG-T-G--GC-GAA-G-G-C-G-G--C-T-G-T---CTG-G--TC-T-G-T-A-A-C-T--GA--CGCT-G-A-GGC-T-CG-AAA-G-C-A-TG-GG-TAGC-GAACAGG	
Otu0301	AC--GT-AT-GGT--GCA-AGC-GT-T-AT-C-CGG-ATTT-A--C-T-GG-GT--GT-A-AA-GG-GA-GC-G-CA-GG-C-G--G--T-CT-G-G-C----AA-G-T-C-T-G-A-T-G--TG-A-AA-GC--C-C-GG-G-G--CT-C-AA-C-C-C-C-G-G-G-A-C-T-G--C-A-T-T-G--GA-A-A-C-T-G-T--CA--GA-C--T-A-G-A-G-T-G--T-CG--GA-G-A-G-G-T-A--AG-T---GG-A-ATT-----C-C-T-A-GT--GT-A-G-CG-GT-G-A-A-A--TG-C-GT-AG--AT-A-TT-A-G-G-A-G-G-A-AC-A-CC--AGT---G--GC-GAA-G-G-C-G-G--C-T-T-A---CTG-G--AC-G-A-T-A-A-C-T--GA--CGCT-G-A-GGC-T-CG-AAA-G-C-G-TG-GG-GAGC-AAACAGG	
Otu0302	AC--GT-AG-GGG--GCA-AGC-GT-T-GT-C-CGG-AATA-A--T-T-GG-GC--GT-A-AA-GG-GC-GC-G-TA-GG-C-G--G--C-TC-G-G-T----AA-G-T-C-T-G-G-A-G--TG-A-AA-GT--C-C-TG-C-T--TT-T-AA-G-G-T-G-G-G-A-A-T-T-G--C-T-T-T-G--GA-T-A-C-T-G-T--CG--GG-G--T-T-G-A-G-T-G--C-AG--GA-G-A-G-G-T-T--AG-T---GG-A-ATT-----C-C-C-A-GT--GT-A-G-CG-GT-G-A-A-A--TG-C-GT-AG--AG-A-TT-G-G-G-A-G-G-A-AC-A-CC---AG-T-G--GC-GAA-G-G-C-G-A--C-T-A-A---CTG-G--AC-T-G-T-A-A-C-T--GA--CGCT-G-A-GGC-G-CG-AAA-G-T-G-TG-GG-GAGC-AAACAGG	
Otu0303	AC--GT-AG-GGG--GCA-AGC-GT-T-GT-C-CGG-AATG-A--T-T-GG-GC--GT-A-AA-GG-GC-GC-G-CA-GG-C-G--G--C-CA-A-C-T----AA-G-T-C-T-G-G-A-G--TG-A-AA-GT--C-C-TG-C-T--TT-T-AA-G-G-T-G-G-G-A-A-T-T-G--C-T-T-T-G--GA-A-A-C-T-G-G--AT--GG-C--T-T-G-A-G-T-G--C-AG--GA-G-A-G-G-T-A--AG-C---GG-A-ATT-----C-C-C-G-GT--GT-A-G-CG-GT-G-A-A-A--TG-C-GT-AG--AG-A-TC-G-G-G-A-G-G-A-AC-A-CC---AG-T-G--GC-GAA-G-G-C-G-G--C-T-T-A---CTG-G--AC-T-G-T-A-A-C-T--GA--CGCT-G-A-GGC-G-CG-AAA-G-T-G-TG-GG-GAGC-AAACAGG	
Otu0304	AC--GT-AG-GTC--ACA-AGC-GT-T-GT-C-CGG-AATT-A--C-T-GG-GT--GT-A-AA-GG-GA-GC-G-TA-GA-C-G--G--C-AA-G-G-C----AA-G-T-C-T-G-A-T-G--TG-A-AA-AC--C-C-AG-G-G--CT-T-AA-C-C-C-T-G-G-G-A-C-T-G--C-A-T-T-G--GA-A-A-C-T-G-T--CT--GG-C--T-C-G-A-G-T-G--C-CG--GA-G-A-G-G-T-A--AG-C---GG-A-ATT-----C-C-T-A-GT--GT-A-G-CG-GT-G-A-A-A--TG-C-GT-AG--AT-A-TT-A-G-G-A-A-G-A-AC-A-CC--AGT---G--GC-GAA-G-G-C-G-G--C-T-T-A---CTG-G--AC-G-G-T-A-A-C-T--GA--CGTT-G-A-GGC-T-CG-AAA-G-C-G-TG-GG-GAGC-AAACAGG	
Otu0305	AC--GT-AG-GTC--ACA-AGC-GT-T-GT-C-CGG-AATT-A--C-T-GG-GT--GT-A-AA-GG-GA-GC-G-CA-GG-C-G--G--G-AA-G-A-C----AA-G-T-T-G-G-A-A-G--TG-A-AA-TC--C-A-TG-G-G--CT-C-AA-C-C-C-A-T-G-A-A-C-T-G--C-T-T-T-C--AA-A-A-C-T-G-C--TG--GC-C--T-T-G-A-G-T-A--G-TG--CA-G-A-G-G-T-A--GG-T---GG-A-ATT-----C-C-C-G-GT--GT-A-G-CG-GT-G-G-A-A--TG-C-GT-AG--AT-A-TC-G-G-G-A-G-G-A-AC-A-CC--AGT---G--GC-GAA-G-G-C-G-A--C-C-T-A---CTG-G--GC-A-C-C-A-A-C-T--GA--CGCT-G-A-GGC-T-CG-AAA-G-T-G-TG-GG-TAGC-AAACAGG	
Otu0306	AC--GT-AG-GGG--GCA-AGC-GT-T-AT-C-CGG-ATTT-A--C-T-GG-GT--GT-A-AA-GG-GA-GC-G-TA-GA-C-G--G--T-GT-G-G-C----AA-G-T-C-T-G-A-T-G--TG-A-AA-TC--C-C-GG-G-G--CT-C-AA-C-C-C-C-G-G-T-A-C-T-G--C-A-T-T-G--GA-A-A-C-T-G-T--CG--GA-C--T-A-G-A-G-T-G--T-CG--GA-G-G-G-G-T-A--AG-T---GG-A-ATT-----C-C-T-A-GT--GT-A-G-CG-GT-G-A-A-A--TG-C-GT-AG--AT-A-TT-A-G-G-A-G-G-A-AC-A-CC--AGT---G--GC-GAA-G-G-C-G-G--C-T-T-A---CTG-G--AC-G-A-T-A-A-C-T--GA--CGCT-G-A-GGC-T-CG-AAA-G-C-G-TG-GG-GAGC-AAACAGG	
Otu0307	AC--GT-AG-GTC--ACA-AGC-GT-T-GT-C-CGG-AATT-A--C-T-GG-GT--GT-A-AA-GG-GA-GC-G-CA-GG-C-G--G--G-AA-G-A-C----AA-G-T-T-G-G-A-A-G--TG-A-AA-TC--T-A-TG-G-G--CT-C-AA-C-C-C-A-T-A-A-A-C-T-G--C-T-T-T-C--AA-A-A-C-T-G-T--TT--TT-C--T-T-G-A-G-T-A--G-TG--CA-G-A-G-G-T-A--GG-C---GG-A-ATT-----C-C-C-G-GT--GT-A-G-CG-GT-G-G-A-A--TG-C-GT-AG--AT-A-TC-G-G-G-A-T-G-A-AC-A-CC---AG-T-G--GC-GAA-G-G-C-G-G--C-C-T-A---CTG-G--GC-A-C-C-A-A-C-T--GA--CGCT-G-A-AGC-T-CG-AAA-G-T-G-CG-GG-TATC-GAACAGG	
Otu0308	AC--GG-AG-GAT--CCG-AGC-GT-T-AT-C-CGG-ATTT-A--C-T-GG-GT--GT-A-AA-GG-GA-GC-G-TA-GA-C-G--G--C-AA-G-G-C----AA-G-T-C-T-G-A-T-G--TG-A-AA-AC--C-C-AG-G-G--CT-T-AA-C-C-C-T-G-G-G-A-C-T-G--C-A-T-T-G--GA-A-A-C-T-G-T--CT--GG-C--T-C-G-A-G-T-G--C-CG--GA-G-A-G-G-T-A--AG-C---GG-A-ATT-----C-C-T-A-GT--GT-A-G-CG-GT-G-A-A-A--TG-C-GT-AG--AT-A-TT-A-G-G-A-A-G-A-AC-A-CC--AGT---G--GC-GAA-G-G-C-G-G--C-T-T-A---CTG-G--AC-G-G-T-A-A-C-T--GA--CGTT-G-A-GGC-T-CG-AAA-G-C-G-TG-GG-GAGC-AAACAGG	
Otu0309	AC--GG-AG-GGT--GCG-AGC-GT-T-AA-T-CGG-AATA-A--C-T-GG-GC--GT-A-AA-GG-GC-AC-G-CA-GG-C-G--G--T-GA-C-T-T----AA-G-T-G-A-G-G-T-G--TG-A-AA-GC--C-C-CG-G-G--CT-T-AA-C-C-T-G-G-G-A-A-T-T-G--C-A-T-T-T--CA-T-A-C-T-G-G--GT--CG-C--T-A-G-A-G-T-A--C-TT--TA-G-G-G-A-G-G--GG-T---AG-A-ATT-----C-C-A-C-GT--GT-A-G-CG-GT-G-A-A-A--TG-C-GT-AG--AG-A-TG-T-G-G-A-G-G-A-AT-A-CC--GAA---G--GC-GAA-G-G-C-A-G--C-C-C-C---TTG-G--GA-A-T-G-T-A-C-T--GA--CGCT-C-A-TGT-G-CG-AAA-G-C-G-TG-GG-GAGC-AAACAGG	
Otu0310	AC--GT-AG-GGT--GCA-AGC-GT-T-GT-C-CGG-AATT-A--T-T-GG-GC--GT-A-AA-GA-GC-TC-G-TA-GG-C-G--G--T-TT-G-T-C----GC-G-T-C-T-G-C-T-G--TG-A-AA-TC--C-C-GA-G-G--CT-C-AA-C-C-T-C-G-G-G-C-T-T-G--C-A-G-T-G--GG-T-A-C-G-G-G--CA--GA-C--T-A-G-A-G-T-G--C-GG--TA-G-G-G-G-A-G--AT-T---GG-A-ATT-----C-C-T-G-GT--GT-A-G-CG-GT-G-G-A-A--TG-C-GC-AG--AT-A-TC-A-G-G-A-G-G-A-AC-A-CC---GA-T-G--GC-GAA-G-G-C-A-G--A-T-C-T---CTG-G--GC-C-G-T-A-A-C-T--GA--CGCT-G-A-GGA-G-CG-AAA-G-C-A-TG-GG-GAGC-GAACAGG	
Otu0311	AC--GT-AG-GGC--GCG-AGC-GT-T-GT-C-CGG-AATT-A--T-T-GG-GC--GT-A-AA-GG-GC-TT-G-TA-GG-C-G--G--T-TG-G-T-C----GC-G-T-C-T-G-C-C-G--TG-A-AA-TT--C-T-CT-G-G--CT-T-AA-C-T-G-G-G-G-G-C-G-T-G--C-G-G-T-G--GG-T-A-C-G-G-G--CT--GA-C--T-T-G-A-G-T-G--C-GG--TA-G-G-G-G-A-G--AC-T---GG-A-ACT-----C-C-T-G-GT--GT-A-G-CG-GT-G-G-A-A--TG-C-GC-AG--AT-A-TC-A-G-G-A-A-G-A-AC-A-CC--GGT---G--GC-GAA-G-G-C-G-G--G-T-C-T---CTG-G--GC-C-G-T-T-A-C-T--GA--CGCT-G-A-GGA-G-CG-AAA-G-C-G-TG-GG-GAGC-GAACAGG	
Otu0312	AC--GT-AG-GGG--GCA-AGC-GT-T-AT-C-CGG-AATT-A--C-T-GG-GT--GT-A-AA-GG-GA-GA-G-TA-GG-C-G--G--C-AA-T-T-T----AA-G-C-C-A-G-A-T-G--TG-A-AA-GC--C-T-AT-G-G--CT-T-AA-C-C-G-T-A-G-G-A-T-T-G--C-A-T-T-T--GG-A-A-C-T-A-A--GT--AG-C--T-A-G-A-G-T-A--C-AG--GA-G-A-G-G-A-A--AG-C---GG-A-ATT-----C-C-T-A-GT--GT-A-G-CG-GT-G-A-A-A--TG-C-GT-AG--AT-A-TT-A-G-G-A-A-G-A-AC-A-CC--AGT---G--GC-GAA-G-G-C-G-G--C-T-T-T---CTG-G--AC-T-G-A-A-A-C-T--GA--CGCT-G-A-GGC-T-CG-AAA-G-C-G-TG-GG-GAGC-AAACAGG	
Otu0313	AC--GT-AG-GTG--GCA-AGC-GT-T-GT-C-CGG-ATTT-A--C-T-GG-GT--GT-A-AA-GG-GC-GT-G-TA-GC-C-G--G--G-TG-T-G-T----AA-G-T-C-A-G-A-T-G--TG-A-AA-TC--T-G-GA-G-G--CT-C-AA-C-C-T-C-C-A-A-A-C-T-G--C-A-T-T-T--GA-A-A-C-T-G-C--GC--AT-C--T-T-G-A-G-T-A--T-CG--GA-G-A-G-G-T-A--AT-C---GG-A-ATT-----C-C-T-A-GT--GT-A-G-CG-GT-G-A-A-A--TG-C-GT-AG--AT-A-TT-A-G-G-A-A-G-A-AC-A-CC---AG-T-G--GC-GAA-G-G-C-G-G--A-T-T-A---CTG-G--AC-G-A-C-A-A-C-T--GA--CGGT-G-A-GGC-G-CG-AAA-G-C-G-TG-GG-GAGC-AAACAGG	
Otu0314	AC--GT-AG-GTG--GCA-AGC-GT-T-GT-C-CGG-ATTT-A--C-T-GG-GT--GT-A-AA-GG-GC-GT-G-TA-GG-C-G--G--A-GC-A-G-C----AA-G-T-C-A-G-A-A-G--TG-A-AA-TC--T-C-TG-G-G--CT-C-AA-C-C-C-A-G-A-A-A-C-T-G--C-T-T-T-T--GA-A-A-C-T-G-T--TG--CC-C--T-T-G-A-G-T-A--T-CG--GA-G-A-G-G-C-A--GG-C---GG-A-ATT-----C-C-T-A-GT--GT-A-G-CG-GT-G-A-A-A--TG-C-GT-AG--AT-A-TT-A-G-G-A-G-G-A-AC-A-CC---AG-T-G--GC-GAA-G-G-C-G-G--C-C-T-G---CTG-G--AC-G-A-C-A-A-C-T--GA--CGCT-G-A-GGC-G-CG-AAA-G-C-G-TG-GG-GAGC-AAACAGG	
Otu0315	AC--GT-AG-GGG--GCA-AGC-GT-T-AT-C-CGG-ATTT-A--C-T-GG-GT--GT-A-AA-GG-GA-GC-G-TA-GA-C-G--G--C-AA-G-G-C----AA-G-T-C-T-G-A-T-G--TG-A-AA-AC--C-C-AG-G-G--CT-T-AA-C-C-C-T-G-G-G-A-C-T-G--C-A-T-T-G--GA-A-A-C-T-G-T--CT--GG-C--T-C-G-A-G-T-G--C-CG--GA-G-A-G-G-T-A--AG-C---GG-A-ATT-----C-C-T-A-GT--GT-A-G-CG-GT-G-A-A-A--TG-C-GT-AG--AT-A-TT-A-G-G-A-A-G-A-AC-A-CC--AGT---G--GC-GAA-G-G-C-G-G--C-T-T-A---CTG-G--AC-G-G-T-A-A-C-T--GA--CGCT-G-A-TGC-T-CG-AAA-G-T-G-TG-GG-TATC-AAACAGG	
Otu0316	AC--GT-AT-GGT--GCA-AGC-GT-T-AT-C-CGG-ATTT-A--C-T-GG-GT--GT-A-AA-GG-GA-GC-G-TA-GA-C-G--G--A-GT-G-G-C----AA-G-T-C-T-G-A-T-G--TG-A-AA-AC--C-C-GG-G-G--CT-C-AA-C-C-C-C-G-G-G-A-C-T-G--C-A-T-T-G--GA-A-A-C-T-G-C--CC--GT-C--T-T-G-A-G-T-G--C-CG--GA-G-A-G-G-T-A--AG-C---GG-A-ATT-----C-C-T-A-GT--GT-A-G-CG-GT-G-A-A-A--TG-C-GT-AG--AT-A-TT-A-G-G-A-A-G-A-AC-A-CC---AG-T-G--GC-GAA-G-G-C-G-G--C-T-T-A---CTG-G--AC-G-G-T-A-A-C-T--GA--CGTT-G-A-GGC-T-CG-AAA-G-C-G-TG-GG-GAGC-AAACAGG	
Otu0317	AC--GG-AG-GAT--CCG-AGC-GT-T-AT-C-CGG-ATTT-A--C-T-GG-GT--GT-A-AA-GG-GA-GC-G-TA-GA-C-G--G--A-TG-G-A-C----AA-G-T-C-T-G-A-T-G--TG-A-AA-GG--C-T-GG-G-G--CT-C-AA-C-C-C-C-G-G-G-A-C-T-G--C-A-T-T-G--GA-A-A-C-T-G-C--CC--GT-C--T-T-G-A-G-T-G--C-CG--GA-G-A-G-G-T-A--AG-C---GG-A-ATT-----C-C-T-A-GT--GT-A-G-CG-GT-G-A-A-A--TG-C-GT-AG--AT-A-TT-A-G-G-A-G-G-A-AC-A-CC---AG-T-G--GC-GAA-G-G-C-G-G--C-T-T-A---CTG-G--AC-G-G-T-A-A-C-T--GA--CGTT-G-A-GGC-T-CG-AAA-G-C-G-TG-GG-GAGC-AAACAGG	
Otu0318	AC--GG-AG-GGT--GCA-AGC-GT-T-AA-T-CGG-AATT-A--C-T-GG-GT--GT-A-AA-GG-GA-GC-G-CA-GG-C-G--G--T-GC-G-G-C----AA-G-T-C-T-G-A-T-G--TG-A-AA-GC--C-C-GG-G-G--CT-C-AA-C-C-C-C-G-G-T-A-C-T-G--C-A-T-T-G--GA-A-A-C-T-G-T--CG--TA-C--T-A-G-A-G-T-G--T-CG--GA-G-G-G-G-T-A--AG-C---GG-A-ATT-----C-C-T-A-GT--GT-A-G-CG-GT-G-A-A-A--TG-C-GT-AG--AT-A-TT-A-G-G-A-G-G-A-AC-A-CC---AG-T-G--GC-GAA-G-G-C-G-G--C-T-T-A---CTG-G--AC-G-A-T-A-A-C-T--GA--CGCT-G-A-GGC-T-CG-AAA-G-C-G-TG-GG-GAGC-AAACAGG	
Otu0319	AC--GT-AG-GGT--GCA-AGC-GT-T-GT-C-CGG-AATT-A--C-T-GG-GT--GT-A-AA-GG-GA-GC-G-CA-GG-C-G--G--G-AA-G-A-C----AA-G-T-T-G-G-A-A-G--TG-A-AA-TC--T-A-TG-G-G--CT-C-AA-C-C-C-A-T-A-A-A-T-T-G--C-T-T-T-C--AA-A-A-C-T-G-C--TG--GC-C--T-T-G-A-G-T-A--G-TG--CA-G-A-G-G-T-A--GG-T---GG-A-ATT-----C-C-C-G-GT--GT-A-G-CG-GT-G-G-A-A--TG-C-GT-AG--AT-A-TC-G-G-G-A-G-G-A-AC-A-CC---AG-T-G--GC-GAA-G-G-C-G-G--C-C-T-A---CTG-G--GC-A-C-C-A-A-C-T--GA--CGCT-G-A-GGC-T-CG-AAA-G-T-G-TG-GG-TAGC-AAACAGG	
Otu0320	AC--GT-AG-GGG--GCA-AGC-GT-T-AT-C-CGG-AATT-A--T-T-GG-GC--GT-A-AA-GA-GT-GC-G-TA-GG-T-G--G--T-TA-C-C-T----AA-G-C-A-G-A-G-G-G--TG-A-AA-GG--C-A-CT-G-G--CT-T-AA-C-C-A-A-T-G-T-C---A-G--C-C-C-C-C--TG-A-A-C-T-G-G--GT--AC-C--T-T-G-A-G-T-G--C-AG--GA-G-A-G-G-A-A--AG-C---GG-A-ATT-----C-C-T-A-GT--GT-A-G-CG-GT-G-A-A-A--TG-C-GT-AG--AT-A-TT-A-G-G-A-G-G-A-AC-A-CC---AG-T-G--GC-GAA-G-G-C-G-G--C-T-T-T---CTG-G--AC-T-G-T-A-A-C-T--GA--CACT-G-A-GGC-A-CG-AAA-G-T-G-TG-GG-GAGC-AAACAGG	
Otu0321	AC--GG-AA-GGT--CCG-GGC-GT-T-AT-C-CGG-ATTT-A--C-T-GG-GT--GT-A-AA-GG-GA-GC-G-TA-GA-C-G--G--A-GT-G-G-C----AA-G-T-C-T-G-A-T-G--TG-A-AA-AC--C-C-GG-G-G--CT-C-AA-C-C-C-C-G-G-G-A-C-T-G--C-A-T-T-G--GA-A-A-C-T-G-T--CA--AT-C--T-G-G-A-G-T-A--C-CG--GA-G-A-G-G-T-A--AG-C---GG-A-ATT-----C-C-T-A-GT--GT-A-G-CG-GT-G-A-A-A--TG-C-GT-AG--AT-A-TT-A-G-G-A-G-G-A-AC-A-CC--AGT---G--GC-GAA-G-G-C-G-G--C-T-T-A---CTG-G--AC-G-G-T-A-A-C-T--GA--CGTT-G-A-GGC-T-CG-AAA-G-C-G-TG-GG-GAGC-AAACAGG	
Otu0322	AC--GT-AG-GGA--GCA-AGC-GT-T-GT-C-CGG-AATT-A--C-T-GG-GC--GT-A-AA-GG-GT-GC-G-TA-GG-C-G--G--C-GC-A-G-T----TA-G-T-C-A-G-A-A-G--TG-A-AA-TA--T-C-GG-G-G--CT-T-AA-C-T-C-C-G-G-G-A-C-T-G--C-T-T-C-T--GA-T-A-C-T-G-C--TG--TG-C--T-C-G-A-G-T-G--C-AG--GA-G-A-G-G-T-A--AG-T---GG-A-ATT-----C-C-T-A-GT--GT-A-G-CG-GT-G-A-A-A--TG-C-GT-AG--AT-A-TT-A-G-G-A-G-G-A-AC-A-CC---AG-T-G--GC-GAA-G-G-C-G-A--C-T-T-A---CTG-G--AC-T-G-T-A-A-C-T--GA--CGCT-G-A-GGC-A-CG-AAA-G-C-G-TG-GG-TAGC-AAACAGG	
Otu0323	AC--GT-AT-GGA--GCA-AGC-GT-T-AT-C-CGG-ATTT-A--C-T-GG-GT--GT-A-AA-GG-GA-GT-G-TA-GG-T-G--G--C-CA-G-G-C----AA-G-T-C-A-G-A-A-G--TG-A-AA-GC--C-C-GG-G-G--CT-C-AA-C-C-C-C-G-G-G-A-C-T-G--C-T-T-T-T--GA-A-A-C-T-G-C--AG--GG-C--T-A-G-A-G-T-G--C-AG--GA-G-G-G-G-C-A--AG-T---GG-A-ATT-----C-C-T-A-GT--GT-A-G-CG-GT-G-A-A-A--TG-C-GT-AG--AT-A-TT-A-G-G-A-G-G-A-AC-A-CC---AG-T-G--GC-GAA-G-G-C-G-G--C-C-T-A---CTG-G--GC-A-C-C-A-A-C-T--GA--CGCT-G-A-GGC-T-CG-AAA-G-C-G-TG-GG-GAGC-AAACAGG	
Otu0324	AC--GT-AG-GGG--GCA-AGC-GT-T-AT-C-CGG-ATTT-A--C-T-GG-GT--GT-A-AA-GG-GA-GC-G-TA-GA-C-G--G--T-GG-G-A-T----AA-G-T-C-A-G-A-A-G--TG-A-AA-GC--C-C-GG-G-G--CT-C-AA-C-C-G-C-G-G-G-A-C-T-G--C-T-T-T-T--GA-A-A-C-T-G-T--TC--TG-C--T-A-G-A-G-T-G--C-AG--GA-G-A-G-G-T-A--AG-T---GG-A-ATT-----C-C-T-A-GT--GT-A-G-CG-GT-G-A-A-A--TG-C-GT-AG--AT-A-TT-A-G-G-A-G-G-A-AC-A-CC--GGT---G--GC-GAA-G-G-C-G-G--C-T-T-A---CTG-G--AC-T-G-T-A-A-C-T--GA--CGTT-G-A-GGC-T-CG-AAA-G-C-G-TG-GG-GAGC-AAACAGG	
Otu0325	AC--GT-AT-GGT--GCA-AGC-GT-T-AT-C-CGG-ATTT-A--C-T-GA-GT--GT-A-AA-GG-GA-GC-G-CA-GG-C-G--G--T-AC-G-G-C----AA-G-T-C-T-G-A-T-G--TG-A-AA-GC--C-C-GG-G-G--CT-C-AA-C-C-C-C-G-G-T-A-C-T-G--C-A-T-T-G--GA-A-A-C-T-G-T--CG--TA-C--T-A-G-A-G-T-G--T-CG--GA-G-G-G-G-T-A--AG-C---GG-A-ATT-----C-C-T-A-GT--GT-A-G-CG-GT-G-A-A-A--TG-C-GT-AG--AT-A-TT-A-G-G-A-G-G-A-AC-A-CC---AG-T-G--GC-GAA-G-G-C-G-G--C-T-T-A---CTG-G--AC-G-A-T-A-A-C-T--GA--CGCT-G-A-TGC-T-CG-AAA-G-T-G-TG-GG-TAGC-AAACAGG	
Otu0326	AC--GT-AG-GGG--GCA-AGC-GT-T-GT-C-CGG-AATA-A--T-T-GG-GC--GT-A-AA-GG-GC-GC-G-TA-GG-C-G--G--C-TC-G-G-T----AA-G-T-C-T-G-G-A-G--TG-A-AA-GT--C-C-TG-C-T--TT-T-AA-G-G-T-G-G-G-A-A-T-T-G--C-T-T-T-G--GA-T-A-C-T-G-T--CG--GG-C--T-T-G-A-G-T-G--C-AG--GA-G-A-G-G-T-T--AG-T---GG-A-ATT-----C-C-C-A-GT--GT-A-G-CG-GT-G-A-A-A--TG-C-GT-AG--AG-A-TT-G-G-G-A-G-G-A-AC-A-CC---AG-T-G--GC-GAA-G-G-C-G-A--C-T-A-A---CTG-G--AC-T-G-T-A-A-C-T--GA--CGCT-G-A-GGC-G-CG-AAA-G-T-G-TG-GG-GAGC-AAACAGG	
Otu0327	AC--GT-AG-GGG--GCA-AGC-GT-T-AT-C-CGG-ATTT-A--C-T-GG-GT--GT-A-AA-GG-GA-GC-G-TA-GA-C-G--G--C-AC-G-G-C----AA-G-C-C-A-G-A-T-G--TG-A-AA-GC--C-C-GG-G-G--CT-C-AA-C-C-C-C-G-G-G-A-C-T-G--C-T-T-T-G--GA-A-A-C-T-G-T--TT--AA-C--T-A-G-A-G-T-G--C-TG--GA-G-A-G-G-T-A--AG-C---GG-A-ATT-----C-C-T-A-GT--GT-A-G-CG-GT-G-A-A-A--TG-C-GT-AG--AT-A-TT-A-G-G-A-A-G-A-AC-A-CC---AG-T-G--GC-GAA-G-G-C-G-G--C-T-T-A---CTG-G--AC-G-G-T-A-A-C-T--GA--CGTT-G-A-GGC-T-CG-AAA-G-C-G-TG-GG-GAGC-AAACAGG	
Otu0328	AC--GT-AT-GGT--GCA-AGC-GT-T-AT-C-CGG-ATTT-A--C-T-GG-GT--GT-A-AA-GG-GA-GC-G-TA-GA-C-G--G--C-AG-C-G-C----AA-G-T-C-T-G-A-A-G--TG-A-AA-GC--C-C-GG-G-G--CT-C-AA-C-C-C-C-G-G-T-A-C-T-G--C-A-T-T-G--GA-A-A-C-T-G-T--CG--TA-C--T-A-G-A-G-T-G--T-CG--GA-G-G-G-G-T-A--AG-C---GG-A-ATT-----C-C-T-A-GT--GT-A-G-CG-GT-G-A-A-A--TG-C-GT-AG--AT-A-TT-A-G-G-A-G-G-A-AC-A-CC---AG-T-G--GC-GAA-G-G-C-G-G--C-T-T-A---CTG-G--AC-G-A-T-A-A-C-T--GA--CGCT-G-A-GGC-T-CG-AAA-G-C-G-TG-GG-GAGC-AAACAGG	
Otu0329	AC--GT-AG-ATG--GCG-AGC-GT-T-GT-C-CGG-AATT-A--C-T-GG-GT--GT-A-AA-GG-GA-GT-G-TA-GG-C-G--G--G-AT-C-A-T----AA-G-T-T-G-C-G-T-G--TG-A-AA-TG--C-A-GG-G-G--CT-C-AA-C-C-C-C-T-G-A-A-C-T-G--C-G-C-G-C--AA-A-A-C-T-G-T--GG--TT-C--T-T-G-A-G-T-G--A-AG--TA-G-A-G-G-C-A--GG-C---GG-A-ATT-----C-C-C-G-GT--GT-A-G-CG-GT-G-G-A-A--TG-C-GT-AG--AT-A-TC-G-G-G-A-G-G-A-AC-A-CC---AG-T-G--GC-GAA-G-G-C-G-G--C-C-T-G---CTG-G--GC-T-T-T-T-A-C-T--GA--CGCT-G-A-GGC-T-CG-AAA-G-C-A-TG-GG-GAGC-AAACAGG	
Otu0330	AC--GT-AT-GGT--GCA-AGC-GT-T-AT-C-CGG-ATTT-A--C-T-GG-GT--GT-A-AA-GG-GA-GC-G-CA-GG-C-G--G--T-GC-G-G-C----AA-G-T-C-T-G-A-T-G--TG-A-AA-GC--C-C-GG-G-G--CT-C-AA-C-C-C-C-G-G-G-A-C-T-G--C-A-T-T-T--GG-A-A-C-T-G-C--TG--AG-C--T-A-G-A-G-T-G--T-CG--GA-G-A-G-G-C-A--AG-T---GG-A-ATT-----C-C-T-A-GT--GT-A-G-CG-GT-G-A-A-A--TG-C-GT-AG--AT-A-TT-A-G-G-A-A-G-A-AC-A-CC--AGT---G--GC-GAA-G-G-C-G-G--C-T-T-A---CTG-G--AC-G-G-T-A-A-C-T--GA--CGCT-G-A-GGC-T-CG-AAA-G-C-G-TG-GG-GAGC-AAACAGG	
Otu0331	AC--GG-AG-GGT--GCA-AGC-GT-T-AT-C-CGG-ATTC-A--C-T-GG-GT--TT-A-AA-GG-GT-GC-G-TA-GG-C-G--G--G-TA-G-G-T----AA-G-T-C-A-G-T-G-G--TG-A-AA-TC--T-C-GG-A-G--CT-T-AA-C-T-C-C-G-A-A-A-C-T-G--C-C-A-T-T--GA-T-A-C-T-A-T--CT--AT-C--T-T-G-A-A-T-A--T-TG--TT-G-A-G-G-T-T--TG-C---GG-A-ATA-----T-G-T-C-AT--GT-A-G-CG-GT-G-A-A-A--TG-C-AT-AG--AT-A-TG-A-C-A-T-A-G-A-AC-A-CC---TA-T-T--GC-GAA-G-G-C-A-G--C-A-G-G---CTA-A--AC-A-T-A-T-A-T-T--GA--CGCT-G-A-GGC-A-CG-AAA-G-C-G-TG-GG-GATC-AAACAGG	
Otu0332	AC--GT-AG-GGG--GCA-AGC-GT-T-AT-C-CGG-ATTT-A--C-T-GG-GT--GT-A-AA-GG-GA-GC-G-TA-GG-C-G--G--C-CA-T-G-C----AA-G-T-C-A-G-A-A-G--TG-A-AA-GC--C-C-GG-G-G--CT-C-AA-C-C-C-C-G-G-G-A-C-T-G--C-T-T-T-T--GA-A-A-C-T-G-T--AA--GG-C--T-A-G-A-T-T-G--C-CG--GA-G-A-G-G-T-A--AG-C---GG-A-ATT-----C-C-T-A-GT--GT-A-G-CG-GT-G-A-A-A--TG-C-GT-AG--AT-A-TT-A-G-G-A-G-G-A-AC-A-CC---AG-T-G--GC-GAA-G-G-C-G-G--C-T-T-A---CTG-G--AC-G-G-T-G-A-A-T--GA--CGCT-G-A-GGC-T-CG-AAA-G-C-G-TG-GG-GAGC-AAACAGG	
Otu0333	AC--GT-AG-GGT--GCA-AGC-GT-T-AA-T-CGG-AATT-A--C-T-GG-GC--GT-A-AA-GC-GT-GC-G-CA-GG-C-G--G--T-TC-T-G-T----AA-G-A-T-A-G-A-T-G--TG-A-AA-TC--C-C-CG-G-G--CT-C-AA-C-C-T-G-G-G-A-A-T-T-G--C-A-T-A-T--AT-G-A-C-T-G-C--AG--GA-C--T-T-G-A-G-T-T--T-GT--CA-G-A-G-G-A-G--GG-T---GG-A-ATT-----C-C-A-C-GT--GT-A-G-CA-GT-G-A-A-A--TG-C-GT-AG--AT-A-TG-T-G-G-A-A-G-A-AC-A-CC--GAT---G--GC-GAA-G-G-C-A-G--C-C-C-T---CTG-G--GA-C-A-T-G-A-C-T--GA--CGCT-G-A-GGA-G-CG-AAA-G-C-G-TG-GG-GAGC-GAACAGG	
Otu0334	AC--GT-AG-GGG--GCA-AGC-GT-T-AT-C-CGG-ATTT-A--C-T-GG-GT--GT-A-AA-GG-GA-GC-G-TA-GA-C-G--G--C-AC-G-G-C----AA-G-C-C-A-G-A-T-G--TG-A-AA-GC--C-C-GG-G-G--CT-C-AA-C-C-C-C-G-G-G-A-C-T-G--C-A-T-T-T--GG-A-A-C-T-G-C--TG--AG-C--T-A-G-A-G-T-G--T-CG--GA-G-A-G-G-C-A--AG-T---GG-A-ATT-----C-C-T-A-GT--GT-A-G-CG-GT-G-A-A-A--TG-C-GT-AG--AT-A-TT-A-G-G-A-G-G-A-AC-A-CC---AG-T-G--GC-GAA-G-G-C-G-G--C-T-T-A---CTG-G--AC-G-A-T-T-A-C-T--GA--CGCT-G-A-GGC-G-CG-AAA-G-C-G-TG-GG-GAGC-GAACAGG	
Otu0335	AC--GG-AG-GAT--CCG-AGC-GT-T-AT-C-CGG-ATTT-A--T-T-GG-GT--TT-A-AA-GG-GA-GC-G-TA-GA-C-G--G--C-AC-G-G-C----AA-G-C-C-A-G-A-T-G--TG-A-AA-GC--C-C-GG-G-G--CT-C-AA-C-C-C-C-G-G-G-A-C-T-G--C-A-T-T-T--GG-A-A-C-T-G-C--TG--AG-C--T-A-G-A-G-T-G--T-CG--GA-G-A-G-G-C-A--AG-T---GG-A-ATT-----C-C-T-A-GT--GT-A-G-CG-GT-G-A-A-A--TG-C-GT-AG--AT-A-TT-A-G-G-A-G-G-A-AC-A-CC---AG-T-G--GC-GAA-G-G-C-G-G--C-T-T-A---CTG-G--AC-G-G-T-A-A-C-T--GA--CGTT-G-A-GGC-T-CG-AAA-G-C-G-TG-GG-GAGC-AAACAGG	
Otu0336	AC--GT-AG-GGG--GCA-AGC-GT-T-AT-C-CGG-ATTT-A--C-T-GG-GT--GT-A-AA-GG-GA-GC-G-TA-GA-C-G--G--T-AA-A-G-C----AA-G-T-C-T-G-A-A-G--TG-A-AA-GC--C-C-GC-G-G--CT-C-AA-C-T-G-C-G-G-G-A-C-T-G--C-T-T-T-G--GA-A-A-C-T-G-T--TT--AA-C--T-G-G-A-G-T-G--T-CG--GA-G-A-G-G-T-A--AG-T---GG-A-ATT-----C-C-T-A-GT--GT-A-G-CG-GT-G-A-A-A--TG-C-GT-AG--AT-A-TT-A-G-G-A-G-G-A-AC-A-CC--AGT---G--GC-GAA-G-G-C-G-A--C-T-T-A---CTG-G--AC-G-A-T-A-A-C-T--GA--CGTT-G-A-GGC-T-CG-AAA-G-C-G-TG-GG-GAGC-AAACAGG	
Otu0337	AC--GG-AG-GAT--CCG-AGC-GT-T-AT-C-CGG-ATTT-A--C-T-GG-GT--GT-A-AA-GG-GA-GC-G-CA-GG-C-G--G--G-AA-G-A-C----AA-G-T-T-G-G-A-A-G--TG-A-AA-TC--T-A-TG-G-G--CT-C-AA-C-C-C-A-T-A-A-A-C-T-G--C-T-T-T-C--AA-A-A-C-T-G-T--TT--TT-C--T-T-G-A-G-T-A--G-TG--CA-G-A-G-G-T-A--GG-C---GG-A-ATT-----C-C-C-G-GT--GT-A-G-CG-GT-G-G-A-A--TG-C-GT-AG--AT-A-TC-G-G-G-A-G-G-A-AC-A-CC---AG-T-G--GC-GAA-G-G-C-G-G--C-C-T-A---CTG-G--GC-A-C-C-A-A-C-T--GA--CGCT-G-A-GGC-T-CG-AAA-G-T-G-TG-GG-TAGC-AAACAGG	
Otu0338	AC--GT-AG-GGG--GCA-AGC-GT-T-AT-C-CGG-ATTT-A--C-T-GG-GT--GT-A-AA-GG-GA-GC-G-TA-GG-C-G--G--T-CC-T-G-C----AA-G-T-C-T-G-A-T-G--TG-A-AA-GG--C-C-GG-G-G--CT-C-AA-C-C-C-C-G-G-G-A-C-T-G--C-A-T-T-G--GA-A-A-C-T-G-T--AG--GA-C--T-A-G-A-G-T-G--T-CG--GA-G-G-G-G-T-A--AG-T---GG-A-ATT-----C-C-T-A-GT--GT-A-G-CG-GT-G-A-A-A--TG-C-GT-AG--AT-A-TT-A-G-G-A-G-G-A-AC-A-CC---AG-T-G--GC-GAA-G-G-C-G-G--C-T-T-A---CTG-G--AC-G-A-T-A-A-C-T--GA--CGCT-G-A-GGC-T-CG-AAA-G-C-A-TG-GG-TAGC-AAACAGG	
Otu0339	AC--GT-AG-GTG--GCA-AGC-GT-T-GT-C-CGG-ATTT-A--C-T-GG-GT--GT-A-AA-GG-GC-GT-G-CA-GC-C-G--G--G-CT-G-G-C----AA-G-T-C-A-G-G-C-G--TG-A-AA-TC--C-C-AG-G-G--CT-C-AA-C-C-C-T-G-G-A-A-C-T-G--C-G-T-T-T--GA-A-A-C-T-G-C--TG--GT-C--T-T-G-A-G-T-A--C-CG--GA-G-A-G-G-T-C--AT-C---GG-A-ATT-----C-C-T-T-GT--GT-A-G-CG-GT-G-A-A-A--TG-C-GT-AG--AT-A-TA-A-G-G-A-A-G-A-AC-A-CC--AGT---G--GC-GAA-G-G-C-G-G--A-T-G-A---CTG-G--AC-G-G-C-A-A-C-T--GA--CGGT-G-A-GGC-G-CG-AAA-G-C-G-TG-GG-GAGC-AAACAGG	
Otu0340	AC--GT-AG-GGT--GCA-AGC-GT-T-AT-C-CGG-ATTT-A--C-T-GG-GT--GT-A-AA-GG-GA-GC-G-TA-GA-C-G--G--T-GT-G-G-C----AA-G-T-C-T-G-A-T-G--TG-A-AA-GG--C-A-TG-G-G--CT-C-AA-C-C-C-G-T-G-G-A-C-T-G--C-A-T-T-G--GA-A-A-C-T-G-T--CG--TA-C--T-A-G-A-G-T-G--T-CG--GA-G-G-G-G-T-A--AG-T---GG-A-ATT-----C-C-T-A-GT--GT-A-G-CG-GT-G-A-A-A--TG-C-GT-AG--AT-A-TT-A-G-G-A-G-G-A-AC-A-CC---AG-T-G--GC-GAA-G-G-C-G-G--C-T-T-A---CTG-G--AC-G-G-T-A-A-C-T--GA--CGTT-G-A-GGC-T-CG-AAA-G-C-G-TG-GG-GAGC-AAACAGG	
Otu0341	AC--GT-AG-GTG--GCA-AGC-GT-T-GT-C-CGG-AATT-A--T-T-GG-GC--GT-A-AA-GC-GC-GC-G-CA-GG-T-G--G--T-TT-A-A-T----AA-G-T-C-T-G-A-T-G--TG-A-AA-GC--C-C-AC-G-G--CT-C-AA-C-C-G-T-G-G-A-G---G-GT-C-A-T-T-G--GA-A-A-C-T-G-T--TA--AA-C--T-T-G-A-G-T-G--C-AG--GA-G-A-G-A-A-A--AG-T---GG-A-ATT-----C-C-T-A-GT--GT-A-G-CG-GT-G-A-A-A--TG-C-GT-AG--AG-A-TT-A-G-G-A-G-G-A-AC-A-CC--AGT---G--GC-GAA-G-G-C-G-G--C-T-T-T---TTG-G--CC-T-G-T-A-A-C-T--GA--CACT-G-A-GGC-G-CG-AAA-G-C-G-TG-GG-GAGC-AAACAGG	
Otu0342	AC--GT-AT-GGT--GCA-AGC-GT-T-AT-C-CGG-ATTT-A--C-T-GG-GT--GT-A-AA-GG-GA-GC-G-CA-GG-C-G--G--T-GC-G-G-C----AA-G-T-C-T-G-A-T-G--TG-A-AA-GC--C-C-GG-G-G--CT-C-AA-C-C-C-C-G-G-G-A-C-T-G--C-T-T-T-G--GA-A-A-C-T-G-T--TT--AA-C--T-A-G-A-G-T-G--C-TG--GA-G-A-G-G-T-A--AG-C---GG-A-ATT-----C-C-T-A-GT--GT-A-G-CG-GT-G-A-A-A--TG-C-GT-AG--AT-A-TT-A-G-G-A-G-G-A-AT-A-CC---AG-T-G--GC-GAA-G-G-C-G-G--C-T-T-A---CTG-G--AC-G-A-T-T-A-C-T--GA--CGCT-G-A-GGC-T-CG-AAA-G-C-G-TG-GG-GAGC-AAACAGG	
Otu0343	AC--GT-AG-GTG--GCA-AGC-GT-T-GT-C-CGG-ATTT-A--C-T-GG-GT--GT-A-AA-GG-GC-GT-G-CA-GC-C-G--G--G-CA-T-G-C----AA-G-T-C-A-G-A-T-G--TG-A-AA-TC--C-A-TG-G-G--CT-T-AA-C-C-C-A-T-G-A-A-C-T-G--C-A-T-T-T--GA-A-A-C-T-G-T--AT--GT-C--T-T-G-A-G-T-G--C-CG--GA-G-A-G-G-T-A--AT-C---GG-A-ATT-----C-C-T-T-GT--GT-A-G-CG-GT-G-A-A-A--TG-C-GT-AG--AT-A-TA-A-G-G-A-A-G-A-AC-A-CC--AGT---G--GC-GAA-G-G-C-G-G--A-T-T-A---CTG-G--AC-G-G-T-A-A-C-T--GA--CGGT-G-A-GGC-G-CG-AAA-G-C-G-TG-GG-GAGC-AAACAGG	
Otu0344	AC--GG-AG-GGT--GCA-AGC-GT-T-AA-T-CGG-AATT-A--C-T-GG-GC--GT-A-AA-GC-GC-GC-G-TA-GG-T-T--G--T-TT-T-G-T----AA-G-T-C-A-G-A-G-G--TG-T-AA-TC--C-C-AC-G-G--CT-T-AA-C-C-G-T-G-G-A-A-C-T-G--C-C-T-T-T--GA-T-A-C-T-G-C--AT--AA-C--T-T-G-G-A-T-C--T-GG--GA-G-A-G-G-A-C--AG-C---GG-A-ATT-----C-C-A-G-GT--GT-A-G-GA-GT-G-A-A-A--TC-C-GT-AG--AT-A-TC-T-G-G-A-A-G-A-AC-A-TC---AG-T-G--GC-GAA-G-G-C-G-G--C-T-G-T---CTG-G--AC-C-G-G-T-A-T-T--GA--CGCT-G-A-GGC-G-CG-AAA-G-C-G-TG-GG-TAGC-AAACAGG	
Otu0345	AC--GT-AG-GGA--GCG-AGC-GT-T-GT-C-CGG-AATT-A--C-T-GG-GC--GT-A-AA-GG-GT-GC-G-TA-GG-C-G--G--T-CT-G-A-A----AA-G-T-C-G-G-A-T-G--TG-A-AA-TC--C-C-CG-T-G--CT-T-AA-C-A-T-G-G-G-A-G-C-T-G--C-A-T-T-C--GA-A-A-C-T-T-T--CG--GA-C--T-T-G-A-G-T-G--T-CG--GA-G-A-G-G-T-A--AG-C---GG-A-ATT-----C-C-C-G-GT--GT-A-G-CG-GT-G-A-A-A--TG-C-GT-AG--AT-A-TC-G-G-G-A-G-G-A-AC-A-CC--AGT---G--GC-GAA-G-G-C-G-G--C-T-T-A---CTG-G--AC-G-A-C-A-A-C-T--GA--CGCT-G-A-GGC-A-CG-AAA-G-C-G-TG-GG-GAGC-AAACAGG	
Otu0346	AC--GT-AG-GGG--GCG-AGC-GT-T-AT-C-CGG-ATTC-A--T-T-GG-GC--GT-A-AA-GC-GC-GC-G-TA-GG-C-G--G--C-CG-C-C-T----AA-G-C-G-G-A-A-C-C--TC-T-AA-TC--C-C-GG-G-G--CT-C-AA-C-C-T-C-G-G-G-C---C-G--G-G-T-T-C--CG-G-A-C-T-G-G--GC--GG-C--T-C-G-A-G-T-G--C-GG--TA-G-A-G-G-C-A--GG-C---GG-A-ATT-----C-C-C-G-GT--GT-A-G-CG-GT-G-G-A-A--TG-C-GC-AG--AT-A-TC-G-G-G-A-A-G-A-AC-A-CC--GAT---G--GC-GAA-G-G-C-A-G--C-C-T-G---CTG-G--GC-C-G-C-C-A-C-T--GA--CGCT-G-A-GGC-G-CG-AAA-G-C-T-GG-GG-GAGC-GAACAGG	
Otu0347	AC--GT-AG-GGG--GCA-AGC-GT-T-AT-C-CGG-ATTT-A--C-T-GG-GT--GT-A-AA-GG-GA-GC-G-TA-GA-C-G--G--T-AA-A-G-C----AA-G-T-C-T-G-A-A-G--TG-A-AA-GC--C-C-GG-G-G--CT-C-AA-C-C-C-C-G-G-G-A-C-T-G--C-A-T-T-G--GA-A-A-C-T-G-T--CA--AT-C--T-A-G-A-G-T-A--C-CG--GA-G-A-G-G-T-A--AG-C---GG-A-ATT-----C-C-T-A-GT--GT-A-G-CG-GT-G-A-A-A--TG-C-GT-AG--AT-A-TT-A-G-G-A-G-G-A-AC-A-CC---AG-T-G--GC-GAA-G-G-C-G-G--C-T-T-A---CTG-G--AC-G-G-T-A-A-C-T--GA--CGTT-G-A-GGC-T-CG-AAA-G-C-G-TG-GG-GAGC-AAACAGG	
Otu0348	AC--GG-AG-GAT--CCG-AGC-GT-T-AT-C-CGG-ATTT-A--C-T-GG-GT--GT-A-AA-GG-GA-GC-G-TA-GA-C-G--G--T-AA-A-G-C----AA-G-T-C-T-G-A-A-G--TG-A-AA-GC--C-C-GG-G-G--CT-C-AA-C-C-C-C-G-G-G-A-C-T-G--C-T-T-T-G--GA-A-A-C-T-G-T--TT--AA-C--T-A-G-A-G-T-G--C-TG--GA-G-A-G-G-T-A--AG-C---GG-A-ATT-----C-C-T-A-GT--GT-A-G-CG-GT-G-A-A-A--TG-C-GT-AG--AT-A-TT-A-G-G-A-G-G-A-AC-A-CC---AG-T-G--GC-GAA-G-G-C-G-G--C-T-T-A---CTG-G--AC-A-G-T-A-A-C-T--GA--CGTT-G-A-GGC-T-CG-AAA-G-C-G-TG-GG-GAGC-AAACAGG	
Otu0349	AC--GT-AT-GGT--GCA-AGC-GT-T-AT-C-CGG-ATTT-A--C-T-GG-GT--GT-A-AA-GG-GA-GC-G-CA-GG-C-G--G--T-GC-G-G-C----AA-G-T-C-T-G-A-T-G--TG-A-AA-GC--C-C-GG-G-G--CT-C-AA-C-C-C-C-G-G-G-A-C-T-G--C-T-T-T-T--GA-A-A-C-T-G-C--AG--GG-C--T-A-G-A-G-T-G--C-AG--GA-G-G-G-G-C-A--AG-T---GG-A-ATT-----C-C-T-A-GT--GT-A-G-CG-GT-G-A-A-A--TG-C-GT-AG--AT-A-TT-A-G-G-A-G-G-A-AC-A-CC--AGT---G--GC-GAA-G-G-C-G-G--C-T-T-A---CTG-G--AC-G-A-T-A-A-C-T--GA--CGCT-G-A-GGC-T-CG-AAA-G-C-G-TG-GG-GAGC-AAACAGG	
Otu0350	AC--GT-AG-GGA--GCG-AGC-GT-T-GT-C-CGG-ATTT-A--C-T-GG-GT--GT-A-AA-GG-GT-GC-G-TA-GG-C-G--G--C-GA-G-G-C----AA-G-T-C-A-G-G-C-G--TG-A-AA-TC--T-A-TG-G-G--CT-T-AA-C-C-C-A-T-A-A-A-C-T-G--C-G-C-T-T--GA-A-A-C-T-G-T--CT--TG-C--T-T-G-A-G-T-G--A-AG--TA-G-A-G-G-T-A--GG-C---GG-A-ATT-----C-C-C-G-GT--GT-A-G-CG-GT-G-A-A-A--TG-C-GT-AG--AG-A-TC-G-G-G-A-G-G-A-AC-A-CC---AG-T-G--GC-GAA-G-G-C-G-G--C-C-T-A---CTG-G--GC-T-T-T-A-A-C-T--GA--CGCT-G-A-AGC-A-CG-AAA-G-C-A-TG-GG-TAGC-AAACAGG	
Otu0351	AC--GT-AG-GTC--ACA-AGC-GT-T-GT-C-CGG-AATT-A--C-T-GG-GT--GT-A-AA-GG-GA-GC-G-TA-GA-C-G--G--C-GA-C-A-C----AA-G-T-C-T-G-A-A-G--TG-A-AA-TA--C-C-TG-G-G--CT-C-AA-C-C-T-G-G-G-A-A-C-T-G--C-T-T-T-G--GA-A-A-C-T-G-T--GT--TG-C--T-A-G-A-G-T-G--C-TG--GA-G-A-G-G-T-A--AG-C---GG-A-ATT-----C-C-T-A-GT--GT-A-G-CG-GT-G-A-A-A--TG-C-GT-AG--AT-A-TT-A-G-G-A-A-G-A-AC-A-CC---AG-T-G--GC-GAA-G-G-C-G-G--C-T-T-A---CTG-G--AC-A-G-T-A-A-C-T--GA--CGTT-G-A-GGC-T-CG-AAA-G-C-G-TG-GG-GAGC-AAACAGG	
Otu0352	AC--GG-AG-GGT--GCA-AGC-GT-T-AA-T-CGG-AATT-A--C-T-GG-GC--GT-A-AA-GC-GC-AC-G-CA-GG-C-G--G--T-TT-G-T-T----AA-G-T-C-A-G-A-T-G--TG-A-AA-TC--C-C-CG-G-G--CT-C-AA-C-C-T-G-G-G-A-A-C-T-G--C-A-T-C-T--GA-T-A-C-T-G-G--CA--AG-C--T-T-G-A-G-T-C--T-CG--TA-G-A-G-G-G-G--GG-T---AG-A-ATT-----C-C-A-G-GT--GT-A-G-CG-GT-G-A-A-A--TG-C-GT-AG--AT-A-TA-T-G-G-A-G-G-A-AC-A-CC--GGT---G--GC-GAA-A-G-C-G-G--C-T-C-T---CTG-G--TC-T-G-T-A-A-C-T--GA--CGCT-G-A-GGC-T-CG-AAA-G-C-G-TG-GG-GAGC-AAACAGG	
Otu0353	AC--GT-AG-GGG--GCA-AGC-GT-T-AT-C-CGG-ATTT-A--C-T-GG-GT--GT-A-AA-GG-AA-GC-G-TA-GA-C-G--G--C-AA-G-G-C----AA-G-T-C-T-G-A-A-G--TG-A-AA-GC--C-C-GG-T-G--CT-T-AA-C-G-C-C-G-G-G-A-C-T-G--C-T-T-T-G--GA-A-A-C-T-G-T--TT--AG-C--T-G-G-A-G-T-G--C-CG--GA-G-A-G-G-T-A--AG-C---GG-A-ATT-----C-C-T-A-GT--GT-A-G-CG-GT-G-A-A-A--TG-C-GT-AG--AT-A-TT-A-G-G-A-A-G-A-AC-A-CC--AGT---G--GC-GAA-G-G-C-G-G--C-T-T-A---CTG-G--AC-G-A-T-A-A-C-T--GA--CGCT-G-A-GGC-T-CG-AAA-G-C-G-TG-GG-GAGC-AAACAGG	
Otu0354	AC--GT-AG-GTC--ACA-AGC-GT-T-GT-C-CGG-AATT-A--C-T-GG-GT--GT-A-AA-GG-GA-GC-G-CA-GG-C-G--G--G-AA-G-A-C----AA-G-T-T-G-G-A-A-G--TG-A-AA-TC--C-A-TG-G-G--CT-C-AA-C-C-C-A-T-G-A-A-C-T-G--C-T-T-T-C--AA-A-A-C-T-G-T--TT--TT-C--T-T-G-A-G-T-A--G-TG--CA-G-A-G-G-T-A--GG-C---GG-A-ATT-----C-C-C-G-GT--GT-A-G-CG-GT-G-G-A-A--TG-C-GT-AG--AT-A-TC-G-G-G-A-G-G-A-AC-A-CC--AGT---G--GC-GAA-G-G-C-G-G--C-T-T-A---CTG-G--AC-G-A-T-G-A-C-T--GA--CGTT-G-A-GGC-T-CG-AAA-G-T-G-TG-GG-TAGC-AAACAGG	
Otu0355	AC--GT-AG-GGG--GCA-AGC-GT-T-AT-C-CGG-ATTT-A--C-T-GG-GT--GT-A-AA-GG-GA-GC-G-TA-GA-C-G--G--T-GT-G-G-C----AA-G-T-C-T-G-A-T-G--TG-A-AA-GC--C-C-GG-G-G--CT-C-AA-C-C-C-C-G-G-G-A-C-T-G--C-A-T-T-T--GG-A-A-C-T-G-C--TG--AG-C--T-A-G-A-G-T-G--T-CG--GA-G-A-G-G-C-A--AG-T---GG-A-ATT-----C-C-T-A-GT--GT-A-G-CG-GT-G-A-A-A--TG-C-GT-AG--AT-A-TT-A-G-G-A-G-G-A-AC-A-CC---AG-T-G--GC-GAA-G-G-C-G-G--C-T-T-A---CTG-G--AC-G-G-T-A-A-C-T--GA--CGTT-G-A-GGC-T-CG-AAA-G-C-G-TG-GG-GAGC-AAACAGG	
Otu0356	AC--GT-AG-GTG--GCA-AGC-GT-T-AT-C-CGG-ATTT-A--C-T-GG-GT--GT-A-AA-GG-GC-GC-G-TA-GG-C-G--G--G-GA-T-G-C----AA-G-T-C-A-G-A-T-G--TG-A-AA-TC--T-A-TG-G-G--CT-T-AA-C-C-C-A-T-A-A-A-C-T-G--C-A-T-T-T--GA-A-A-C-T-G-T--AT--CT-C--T-T-G-A-G-T-G--C-TG--GA-G-A-G-G-T-A--GA-C---GG-A-ATT-----C-C-T-T-GT--GT-A-G-CG-GT-G-A-A-A--TG-C-GT-AG--AT-A-TA-A-G-G-A-A-G-A-AC-A-CC--AGT---G--GC-GAA-G-G-C-G-G--T-C-T-A---CTG-G--AC-A-G-T-A-A-C-T--GA--CGCT-G-A-GGC-G-CG-AGA-G-C-G-TG-GG-GAGC-AAACAGG	
Otu0357	AC--GG-AG-GAT--CCG-AGC-GT-T-AT-C-CGG-ATTT-A--T-T-GG-GT--TT-A-AA-GG-GA-GC-G-TA-GG-T-G--G--A-CA-G-T-T----AA-G-T-C-A-G-T-T-G--TG-A-AA-GT--T-T-GC-G-G--CT-C-AA-C-C-G-T-A-A-A-A-T-T-G--C-A-G-T-T--GA-T-A-C-T-G-G--GC--GC-C--T-T-G-A-G-T-G--C-AG--CA-T-A-G-G-T-A--GG-C---GG-A-ATT-----C-G-T-G-GT--GT-A-G-CG-GT-G-A-A-A--TG-C-TT-AG--AT-A-TC-A-C-G-A-A-G-A-GC-T-CC--TAT---T--GC-GAA-G-G-C-A-G--C-T-T-A---CTG-G--AC-T-G-T-A-A-C-T--GA--CACT-G-A-GGC-T-CG-AAA-G-C-G-TG-GG-GAGC-AAACAGG	
Otu0358	AC--GT-AG-GTC--ACA-AGC-GT-T-GT-C-CGG-AATT-A--C-T-GG-GT--GT-A-AA-GG-GC-GC-G-CA-GG-C-G--G--G-CC-G-G-C----AA-G-T-T-G-G-A-A-G--TG-A-AA-TC--T-A-TG-G-G--CT-T-AA-C-C-C-A-T-A-A-A-C-T-G--C-T-T-T-C--AA-A-A-C-T-G-T--TT--TT-C--T-T-G-A-G-T-A--G-TG--CA-G-A-G-G-T-A--GG-C---GG-A-ATT-----C-C-C-G-GT--GT-A-G-CG-GT-G-G-A-A--TG-C-GT-AG--AT-A-TC-G-G-G-A-G-G-A-AC-A-CC---AG-T-G--GC-GAA-G-G-C-G-G--C-C-T-A---CTG-G--GC-A-C-C-A-A-C-T--GA--CGCT-G-A-GGC-T-CG-AAA-G-T-G-TG-GG-TAGC-AAACAGG	
Otu0359	AC--GT-AG-GTG--GCG-AGC-GT-T-AT-C-CGG-ATTT-A--C-T-GG-GT--GT-A-AA-GG-GC-GT-G-TA-GG-C-G--G--G-AC-T-G-C----AA-G-T-C-A-G-A-T-G--TG-A-AA-AC--C-A-TG-G-G--CT-C-AA-C-C-T-G-T-G-G-C-C-T-G--C-A-T-T-T--GA-A-A-C-T-G-T--AG--TT-C--T-T-G-A-G-T-A--C-TG--GA-G-A-G-G-C-A--GA-C---GG-A-ATT-----C-C-T-A-GT--GT-A-G-CG-GT-G-A-A-A--TG-C-GT-AG--AT-A-TT-A-G-G-A-G-G-A-AC-A-CC--AGT---G--GC-GAA-G-G-C-G-G--T-C-T-G---CTG-G--AC-A-G-C-A-A-C-T--GA--CGCT-G-A-GGC-G-CG-AAA-G-C-G-TG-GG-GAGC-AAACAGG	
Otu0360	AC--GT-AG-GTG--GCA-AGC-GT-T-AT-C-CGG-ATTT-A--C-T-GG-GT--GT-A-AA-GG-GC-GC-G-CA-GG-C-G--G--G-CC-G-G-C----AA-G-T-T-G-G-A-A-G--TG-A-AA-TC--T-A-TG-G-G--CT-T-AA-C-C-C-A-T-A-A-A-C-T-G--C-T-T-T-C--AA-A-A-C-T-G-C--TG--GT-C--T-T-G-A-G-T-G--A-TG--GA-G-A-G-G-C-A--GG-C---GG-A-ATT-----C-C-G-T-GT--GT-A-G-CG-GT-G-A-A-A--TG-C-GT-AG--AT-A-TA-C-G-G-A-G-G-A-AC-A-CC--AGT---G--GC-GAA-G-G-C-G-G--C-C-T-G---CTG-G--AC-A-T-T-A-A-C-T--GA--CGCT-G-A-GGC-G-CG-AAA-G-C-G-TG-GG-GAGC-AAACAGG	
Otu0361	AC--GT-AG-GGG--GCA-AGC-GT-T-AT-C-CGG-ATTT-A--C-T-GG-GT--GT-A-AA-GG-GA-GC-G-TA-GA-C-G--G--T-GT-G-G-C----AA-G-T-C-T-G-A-T-G--TG-A-AA-GG--C-A-TG-G-G--CT-C-AA-C-C-A-G-T-G-G-A-C-T-G--C-A-T-T-G--GA-A-A-C-T-G-T--CA--TA-C--T-T-G-A-G-T-G--C-CG--GA-G-G-G-G-T-A--AG-C---GG-A-ATT-----C-C-T-A-GT--GT-A-G-CG-GT-G-A-A-A--TG-C-GT-AG--AT-A-TT-A-G-G-A-G-G-A-AC-A-CC---AG-T-G--GC-GAA-G-G-C-G-G--C-T-T-A---CTG-G--AC-G-A-T-A-A-C-T--GA--CGCT-G-A-GGA-G-CG-AAA-G-C-G-TG-GG-GAGC-GAACAGG	
Otu0362	AC--GT-AG-GGA--GCG-AGC-GT-T-GT-C-CGG-ATTT-A--C-T-GG-GT--GT-A-AA-GG-GT-GC-G-TA-GG-C-G--G--C-TC-T-G-C----AA-G-T-C-A-G-G-T-G--TG-A-AA-AC--C-A-TC-G-G--CT-T-AA-C-T-G-A-T-G-G-A-C-T-G--C-A-T-T-T--GA-A-A-C-T-G-T--GG--GG-C--T-T-G-A-G-T-G--G-AG--TA-G-A-G-G-C-A--GA-C---GG-A-ATT-----C-C-C-G-GT--GT-A-G-CG-GT-G-A-A-A--TG-C-GT-AG--AG-A-TC-G-G-G-A-A-G-A-AC-A-CC---AG-T-G--GC-GAA-G-G-C-G-G--T-C-T-G---CTG-G--GC-T-C-T-A-A-C-T--GA--CGCT-G-A-GGC-A-CG-AAA-G-C-A-TG-GG-TAGC-AAACAGG	
Otu0363	AC--GT-AT-GGT--GCA-AGC-GT-T-AT-C-CGG-ATTT-A--C-T-GG-GT--GT-A-AA-GG-GA-GC-G-CA-GG-C-G--G--T-GC-G-G-C----AA-G-T-C-T-G-A-T-G--TG-A-AA-GC--C-C-GG-G-G--CT-C-AA-C-C-C-C-G-G-T-A-C-T-G--C-A-T-T-G--GA-A-A-C-T-G-T--CG--TA-C--T-A-G-A-G-T-G--T-CG--GA-G-G-G-G-T-A--AG-T---GG-A-ATT-----C-C-T-A-GT--GT-A-G-CG-GT-G-A-A-A--TG-C-GT-AG--AT-A-TT-A-G-G-A-G-G-A-AC-A-CC--AGT---G--GC-GAA-G-G-C-G-G--C-T-T-A---CTG-G--AC-T-G-T-A-A-C-T--GA--CGCT-G-A-TGC-T-CG-AAA-G-T-G-TG-GG-TATC-AAACAGG	
Otu0364	AC--GT-AT-GGT--GCA-AGC-GT-T-AT-C-CGG-ATTT-A--C-T-GG-GT--GT-A-AA-GG-GA-GC-G-CA-GG-C-G--G--T-GC-G-G-C----AA-G-T-C-T-G-A-T-G--TG-A-AA-GG--C-C-GG-G-G--CT-C-AA-C-C-C-C-G-G-G-A-C-T-G--C-A-T-T-G--GA-A-A-C-T-G-T--AG--GA-C--T-A-G-A-G-T-G--T-CG--GA-G-G-G-G-T-A--AG-T---GG-A-ATT-----C-C-T-A-GT--GT-A-G-CG-GT-G-A-A-A--TG-C-GT-AG--AT-A-TT-A-G-G-A-G-G-A-AC-A-CC--AGT---G--GC-GAA-G-G-C-G-G--C-T-T-A---CTG-G--AC-G-A-C-T-A-C-T--GA--CGCT-G-A-GGC-T-CG-AAA-G-C-G-TG-GG-GAGC-AAACAGG	
Otu0365	AC--GT-AG-GTT--GCA-AGC-GT-T-GT-C-CGG-ATTT-A--C-T-GG-GT--GT-A-AA-GG-GC-GT-G-TA-GG-C-G--G--A-GA-T-G-C----AA-G-T-T-G-G-G-A-G--TG-A-AA-TC--C-A-TG-G-G--CT-C-AA-C-C-C-A-T-G-A-A-C-T-G--C-T-C-T-C--AA-A-A-C-T-G-T--AT--CC-C--T-T-G-A-G-T-A--T-CG--GA-G-A-G-G-C-A--AG-C---GG-A-ATT-----C-C-T-A-GT--GT-A-G-CG-GT-G-A-A-A--TG-C-GT-AG--AT-A-TT-A-G-G-A-G-G-A-AC-A-CC---AG-T-G--GC-GAA-G-G-C-G-G--C-T-T-G---CTG-G--AC-G-A-C-A-A-C-T--GA--CGCT-G-A-GGC-G-CG-AAA-G-C-G-TG-GG-GAGC-AAACAGG	
Otu0366	AC--GT-AG-GTG--GCA-AGC-GT-T-GT-C-CGG-ATTT-A--C-T-GG-GT--GT-A-AA-GG-GC-GT-G-TA-GG-C-G--G--G-AA-G-A-C----AG-G-T-C-A-G-A-T-G--TG-A-AA-TG--C-C-GG-G-G--CT-C-AA-C-T-C-C-G-G-A-G-C-T-G--C-A-T-T-T--GA-A-A-C-C-G-T--TT--TT-C--T-T-G-A-G-T-A--T-CG--GA-G-A-G-G-C-A--GG-C---GG-A-ATT-----C-C-T-A-GT--GT-A-G-CG-GT-G-A-A-A--TG-C-GT-AG--AT-A-TT-A-G-G-A-G-G-A-AC-A-CC---AG-T-G--GC-GAA-G-G-C-G-G--C-C-T-G---CTG-G--AC-G-A-C-A-A-C-T--GA--CGCT-G-A-GGC-G-CG-AAA-G-C-G-TG-GG-GAGC-AAACAGG	
Otu0367	AC--GG-AG-GAT--CCG-AGC-GT-T-AT-C-CGG-AATT-A--T-T-GG-GC--GT-A-AA-GG-GC-TC-G-TA-GG-C-G--G--T-TC-G-T-C----GC-G-T-C-C-G-G-T-G--TG-A-AA-GT--C-C-AT-C-G--CT-T-AA-C-G-G-T-G-G-A-T-C-C-G--C-G-C-C-G--GG-T-A-C-G-G-G--CG--GG-C--T-T-G-A-G-T-G--C-GG--TA-G-G-G-G-A-G--AC-T---GG-A-ATT-----C-C-C-G-GT--GT-A-A-CG-GT-G-G-A-A--TG-T-GT-AG--AT-A-TC-G-G-G-A-A-G-A-AC-A-CC---AA-T-G--GC-GAA-G-G-C-A-G--G-T-C-T---CTG-G--TC-C-G-T-C-A-C-T--GA--CGCT-G-A-GGA-G-CG-AAA-G-C-G-TG-GG-GAGC-GAACAGG	
Otu0368	AC--GT-AT-GTC--GCA-AGC-GT-T-AT-C-CGG-ATTT-A--T-T-GG-GC--GT-A-AA-GC-GC-GT-C-TA-GG-C-G--G--T-TC-G-T-C----GC-G-T-C-C-G-G-T-G--TG-A-AA-GT--C-C-AT-C-G--CT-T-AA-C-G-G-T-G-G-A-T-C-C-G--C-G-C-C-G--GG-T-A-C-G-G-G--CG--GG-C--T-T-G-A-G-T-G--C-GG--TA-G-G-G-G-A-G--AC-T---GG-A-ATT-----C-C-C-G-GT--GT-A-A-CG-GT-G-G-A-A--TG-T-GT-AG--AT-A-TC-G-G-G-A-A-G-A-AC-A-CC--AAT---G--GC-GAA-G-G-C-A-G--G-T-C-T---CTG-G--GC-C-G-T-C-A-C-T--GA--CGCT-G-A-GGA-G-CG-AAA-G-C-G-TG-GG-GAGC-GAACAGG	
Otu0369	AC--GG-AG-GGA--GCT-AGC-GT-T-GT-T-CGG-AATT-A--C-T-GG-GC--GT-A-AA-GC-GC-AC-G-TA-GG-C-G--G--C-TT-T-G-T----AA-G-T-T-A-G-A-G-G--TG-A-AA-GC--C-T-GG-A-G--CT-C-AA-C-T-C-C-A-G-A-A-C-T-G--C-C-T-T-T--AA-G-A-C-T-G-C--AT--CG-C--T-T-G-A-A-T-C--C-AG--GA-G-A-G-G-T-G--AG-T---GG-A-ATT-----C-C-G-A-GT--GT-A-G-AG-GT-G-A-A-A--TT-C-GT-AG--AT-A-TT-C-G-G-A-A-G-A-AC-A-CC--AGT---G--GC-GAA-G-G-C-G-G--C-T-C-A---CTG-G--AC-T-G-G-T-A-T-T--GA--CGCT-G-A-GGT-G-CG-AAA-G-C-G-TG-GG-GAGC-AAACAGG	
Otu0370	AC--GT-AG-GTG--GCA-AGC-GT-T-GT-C-CGG-ATTT-A--T-T-GG-GC--GT-A-AA-GC-GA-GC-G-CA-GG-C-G--G--T-TT-C-T-T----AA-G-T-C-T-G-A-T-G--TG-A-AA-GC--C-C-CC-G-G--CT-C-AA-C-C-G-G-G-G-A-G---G-GT-C-A-T-T-G--GA-A-A-C-T-G-G--GA--GA-C--T-T-G-A-G-T-G--C-AG--AA-G-A-G-G-A-G--AG-T---GG-A-ATT-----C-C-A-T-GT--GT-A-G-CG-GT-G-A-A-A--TG-C-GT-AG--AT-A-TA-T-G-G-A-G-G-A-AC-A-CC--AGT---G--GC-GAA-G-G-C-G-A--C-T-C-T---CTG-G--TC-T-G-T-A-A-C-T--GA--CGCT-G-A-GGC-T-CG-AAA-G-C-G-TG-GG-GAGC-AAACAGG	
Otu0371	AC--GT-AT-GGT--GCA-AGC-GT-T-AT-C-CGG-ATTT-A--C-T-GG-GT--GT-A-AA-GG-GA-GC-G-CA-GG-C-G--G--T-GC-G-G-C----AA-G-T-C-T-G-A-T-G--TG-A-AA-GC--C-C-GG-G-G--CT-C-AA-C-C-C-C-G-G-G-A-C-T-G--C-T-T-T-G--GA-A-A-C-T-G-T--AT--GG-C--T-A-G-A-G-T-G--C-TG--GA-G-A-G-G-C-A--AG-C---GG-A-ATT-----C-C-T-A-GT--GT-A-G-CG-GT-G-A-A-A--TG-C-GT-AG--AT-A-TT-A-G-G-A-G-G-A-AC-A-CC---AG-T-G--GC-GAA-G-G-C-G-G--C-T-T-A---CTG-G--AC-G-G-T-A-A-C-T--GA--CGTT-G-A-GGC-T-CG-AAA-G-C-G-TG-GG-GAGC-AAACAGG	
Otu0372	AC--GT-AG-GTC--ACA-AGC-GT-T-GT-C-CGG-ATTT-A--C-T-GG-GT--GT-A-AA-GG-GA-GC-G-CA-GG-C-G--G--T-GC-G-G-C----AA-G-T-C-T-G-A-T-G--TG-A-AA-GC--C-C-GG-G-G--CT-C-AA-C-C-C-C-G-G-T-A-C-T-G--C-A-T-T-G--GA-A-A-C-T-G-T--CG--TA-C--T-T-G-A-G-T-G--C-CG--GA-G-G-G-G-T-A--AG-C---GG-A-ATT-----C-C-T-A-GT--GT-A-G-CG-GT-G-A-A-A--TG-C-GT-AG--AT-A-TT-A-G-G-A-G-G-A-AC-A-CC---AG-T-G--GC-GAA-G-G-C-G-G--C-T-T-A---CTG-G--AC-G-G-T-A-A-C-T--GA--CGTT-G-A-GGC-T-CG-AAA-G-C-G-TG-GG-GAGC-AAACAGG	
Otu0373	AC--GT-AG-GTC--ACA-AGC-GT-T-GT-C-CGG-AATT-A--T-T-GG-GC--GT-A-AA-GA-GC-AT-G-TA-GG-C-G--G--T-TT-T-T-T----AA-G-T-C-T-G-G-A-G--TG-A-AA-AT--G-C-GG-G-G--CT-C-AA-C-C-C-C-G-T-A-T---G-G--C-T-C-T-G--GA-T-A-C-T-G-G--AA--GA-C--T-T-G-A-G-T-G--C-AG--GA-G-A-G-G-A-A--AG-G---GG-A-ATT-----C-C-C-A-GT--GT-A-G-CG-GT-G-A-A-A--TG-C-GT-AG--AT-A-TT-G-G-G-A-G-G-A-AC-A-CC---AG-T-G--GC-GAA-G-G-C-G-C--C-T-T-T---CTG-G--AC-T-G-T-G-T-C-T--GA--CGCT-G-A-GAT-G-CG-AAA-G-C-C-AG-GG-TAGC-GAACGGG	
Otu0374	AC--GT-AT-GGT--GCA-AGC-GT-T-AT-C-CGG-ATTT-A--C-T-GG-GT--GT-A-AA-GG-GA-GC-G-TA-GA-C-G--G--A-GT-G-G-C----AA-G-T-C-T-G-A-T-G--TG-A-AA-GC--C-C-GG-G-G--CT-C-AA-C-C-C-C-G-G-G-A-C-T-G--C-T-T-T-G--GA-A-A-C-T-G-T--TT--AA-C--T-A-G-A-G-T-G--C-TG--GA-G-A-G-G-T-A--AG-C---GG-A-ATT-----C-C-T-A-GT--GT-A-G-CG-GT-G-A-A-A--TG-C-GT-AG--AT-A-TT-A-G-G-A-G-G-A-AC-A-CC---AG-T-G--GC-GAA-G-G-C-G-G--C-T-T-A---CTG-G--AC-G-G-T-A-A-C-T--GA--CGTT-G-A-GGC-T-CG-AAA-G-C-G-TG-GG-CAGC-AAACAGG	
Otu0375	AC--GT-AG-GGG--GCA-AGC-GT-T-AT-C-CGG-ATTT-A--C-T-GG-GT--GT-A-AA-GG-GA-GC-G-TA-GA-C-G--G--C-AA-G-G-C----AA-G-T-C-T-G-A-T-G--TG-A-AA-AC--C-C-AG-G-G--CT-T-AA-C-C-C-C-G-G-G-A-C-T-G--C-A-T-T-G--GA-A-A-C-T-G-T--TA--AG-C--T-T-G-A-G-T-G--C-CG--GA-G-G-G-G-T-A--AG-C---GG-A-ATT-----C-C-T-A-GT--GT-A-G-CG-GT-G-A-A-A--TG-C-GT-AG--AT-A-TT-A-G-G-A-G-G-A-AC-A-CC---AG-T-G--GC-GAA-G-G-C-G-G--C-T-T-A---CTG-G--AC-G-G-T-A-A-C-T--GA--CGTT-G-A-GGC-T-CG-AAA-G-C-G-TG-GG-GAGC-AAACAGG	
Otu0376	AC--GG-AG-GAT--CCG-AGC-GT-T-AT-C-CGG-ATTT-A--T-T-GG-GT--TT-A-AA-GG-GA-GC-G-CA-GG-C-G--G--G-AG-A-A-C----AA-G-T-T-G-G-A-A-G--TG-A-AA-TC--C-A-TG-G-G--CT-C-AA-C-C-C-A-T-G-A-A-C-T-G--C-T-T-T-C--AA-A-A-C-T-G-T--TT--TT-C--T-T-G-A-G-T-A--G-TG--CA-G-A-G-G-T-A--GG-C---GG-A-ATT-----C-C-C-G-GT--GT-A-G-CG-GT-G-G-A-A--TG-C-GT-AG--AT-A-TC-G-G-G-A-G-G-A-AC-A-CC--AGT---G--GC-GAA-G-G-C-G-G--C-C-T-A---CTG-G--GC-A-C-C-A-A-C-T--GA--CGCT-G-A-GGC-T-CG-AAA-G-T-G-TG-GG-TAGC-AAACAGG	
Otu0377	AC--GT-AG-GGG--GCA-AGC-GT-T-AT-C-CGG-ATTT-A--C-T-GG-GT--GT-A-AA-GG-GC-GT-G-TA-GG-C-G--G--G-AG-T-G-C----AA-G-T-C-A-G-A-T-G--TG-A-AA-AC--T-A-TG-G-G--CT-C-AA-C-C-C-A-T-A-G-C-C-T-G--C-A-T-T-T--GA-A-A-C-T-G-T--AC--TT-C--T-T-G-A-G-T-G--A-TG--GA-G-A-G-G-C-A--GG-C---GG-A-ATT-----C-C-C-T-GT--GT-A-G-CG-GT-G-A-A-A--TG-C-GT-AG--AT-A-TA-G-G-G-A-G-G-A-AC-A-CC--AGT---G--GC-GAA-G-G-C-G-G--C-C-T-G---CTG-G--AC-A-T-T-A-A-C-T--GA--CGCT-G-A-GGC-G-CG-AAA-G-C-G-TG-GG-GAGC-AAACAGG	
Otu0378	AC--GT-AT-GGT--GCA-AGC-GT-T-AT-C-CGG-ATTT-A--C-T-GG-GT--GT-A-AA-GG-GA-GC-G-TA-GA-C-G--G--T-TT-T-G-C----AA-G-T-C-T-G-A-T-G--TG-A-AA-TC--C-C-GG-G-G--CT-C-AA-C-C-C-C-G-G-T-A-C-T-G--C-A-T-T-G--GA-A-A-C-T-G-T--CG--GA-C--T-A-G-A-G-T-G--T-CG--GA-G-G-G-G-T-A--AG-T---GG-A-ATT-----C-C-T-A-GT--GT-A-G-CG-GT-G-A-A-A--TG-C-GT-AG--AT-A-TT-A-G-G-A-G-G-A-AC-A-CC--AGT---G--GC-GAA-G-G-C-G-G--C-T-T-A---CTG-G--AC-G-A-T-T-A-C-T--GA--CGCT-G-A-GGC-T-CG-AAA-G-C-G-TG-GG-GAGC-AAACAGG	
Otu0379	AC--GT-AG-GTC--ACA-AGC-GT-T-GT-C-CGG-AATT-A--C-T-GG-GT--GT-A-AA-GG-GA-GC-G-CA-GG-C-G--G--G-AA-G-A-C----AA-G-T-T-G-G-A-A-G--TG-A-AA-TC--C-A-TG-G-G--CT-C-AA-C-C-C-A-T-G-A-G-C-T-G--C-T-T-T-C--AA-A-A-C-T-G-G--TC--GT-C--T-T-G-A-G-T-A--G-TG--CA-G-A-G-G-T-A--GG-C---GG-A-ATT-----C-C-C-G-GT--GT-A-G-CG-GT-G-G-A-A--TG-C-GT-AG--AT-A-TC-G-G-G-A-G-G-A-AC-A-CC---AG-T-G--GC-GAA-G-G-C-G-A--C-C-T-A---CTG-G--GC-A-C-C-A-A-C-T--GA--CGCT-G-A-GGC-T-CG-AAA-G-C-A-TG-GG-TAGC-AAACAGG	
Otu0380	AC--GT-AG-GTC--ACA-AGC-GT-T-GT-C-CGG-AATT-A--C-T-GG-GT--GT-A-AA-GG-GA-GC-G-CA-GG-C-G--G--A-CC-G-G-C----AA-G-T-T-G-G-A-A-G--TG-A-AA-AC--C-A-TG-G-G--CT-C-AA-C-C-C-A-T-G-A-A-T-T-G--C-T-T-T-C--AA-A-A-C-T-G-T--TT--TT-C--T-T-G-A-G-T-A--G-TG--CA-G-A-G-G-T-A--GA-T---GG-A-ATT-----C-C-C-G-GT--GT-A-G-CG-GT-G-G-A-A--TG-C-GT-AG--AT-A-TC-G-G-G-A-G-G-A-AC-A-CC--AGT---G--GC-GAA-G-G-C-G-G--C-C-T-A---CTG-G--GC-A-C-C-A-A-C-T--GA--CGCT-G-A-GGC-T-CG-AAA-G-T-G-TG-GG-TAGC-AAACAGG	
Otu0381	AC--GT-AT-GGT--GCA-AGC-GT-T-AT-C-CGG-ATTT-A--C-T-GG-GT--GT-A-AA-GG-GA-GC-G-CA-GG-C-G--G--C-AT-G-A-T----AA-G-T-C-T-G-A-T-G--TG-A-AA-AC--C-C-AA-G-G--CT-C-AA-C-C-A-T-G-G-G-A-C-T-G--C-A-T-T-G--GA-A-A-C-T-G-T--CG--TG-C--T-A-G-A-G-T-G--T-CG--GA-G-A-G-G-T-A--AG-C---GG-A-ATT-----C-C-T-A-GT--GT-A-G-CG-GT-G-A-A-A--TG-C-GT-AG--AT-A-TT-A-G-G-A-G-G-A-AC-A-CC---AG-T-G--GC-GAA-G-G-C-G-G--C-T-T-A---CTG-G--AC-G-A-T-G-A-C-T--GA--CGCT-G-A-GGC-T-CG-AAA-G-C-G-TG-GG-GAGC-AAACAGG	
Otu0382	AC--GT-AG-GGG--GCA-AGC-GT-T-AT-C-CGG-ATTT-A--C-T-GG-GT--GT-A-AA-GG-GA-GC-G-TA-GA-C-G--G--C-AA-G-G-C----AA-G-T-C-T-G-A-T-G--TG-A-AA-GC--C-C-GG-G-G--CT-C-AA-C-C-C-C-G-G-T-A-C-T-G--C-A-T-T-G--GA-A-A-C-T-G-G--TC--AT-C--T-A-G-A-G-T-G--T-CG--GA-G-G-G-G-T-A--AG-T---GG-A-ATT-----C-C-T-A-GT--GT-A-G-CG-GT-G-A-A-A--TG-C-GT-AG--AT-A-TT-A-G-G-A-G-G-A-AC-A-CC---AG-T-G--GC-GAA-G-G-C-G-G--C-T-T-A---CTG-G--AC-G-A-T-T-A-C-T--GA--CGCT-G-A-GGC-T-CG-AAA-G-C-G-TG-GG-GAGC-AAACAGG	
Otu0383	AC--GT-AG-GGC--GCA-AGC-GT-T-AT-C-CGG-ATTT-A--C-T-GG-GT--GT-A-AA-GG-GA-GC-G-CA-GG-C-G--G--T-GC-G-G-C----AA-G-T-C-T-G-A-T-G--TG-A-AA-GC--C-C-GG-G-G--CT-C-AA-C-C-C-C-G-G-T-A-C-T-G--C-A-T-T-G--GA-A-A-C-T-G-T--CG--TA-C--T-A-G-A-G-T-G--T-CG--GA-G-A-G-G-C-A--AG-T---GG-A-ATT-----C-C-T-A-GT--GT-A-G-CG-GT-G-A-A-A--TG-C-GT-AG--AT-A-TT-A-G-G-A-G-G-A-AC-A-CC--AGT---G--GC-GAA-G-G-C-G-G--C-T-T-G---CTG-G--AC-G-A-T-G-A-C-T--GA--CGTT-G-A-GGC-T-CG-AAA-G-C-G-TG-GG-GAGC-AAACAGG	
Otu0384	AC--GT-AT-GGT--GCA-AGC-GT-T-AT-C-CGG-ATTT-A--C-T-GG-GT--GT-A-AA-GG-GA-GC-G-TA-GA-C-G--G--A-GT-G-G-C----AA-G-T-C-T-G-A-T-G--TG-A-AA-AC--C-C-AG-G-G--CT-T-AA-C-C-C-T-G-G-G-A-C-T-G--C-A-T-T-G--GA-A-A-C-T-G-T--CT--GG-C--T-T-G-A-G-T-G--C-CG--GA-G-A-G-G-T-A--AG-C---GG-A-ATT-----C-C-T-A-GT--GT-A-G-CG-GT-G-A-A-A--TG-C-GT-AG--AT-A-TT-A-G-G-A-A-G-A-AC-A-CC--AGT---G--GC-GAA-G-G-C-G-G--C-T-T-A---CTG-G--AC-G-G-T-A-A-C-T--GA--CGTT-G-A-GGC-T-CG-AAA-G-C-G-TG-GG-GAGC-AAACAGG	
Otu0385	AC--GT-AG-GGG--GCA-AGC-GT-T-AT-C-CGG-ATTT-A--C-T-GG-GT--GT-A-AA-GG-GA-GC-G-CA-GG-C-G--G--G-AA-G-A-C----AA-G-T-T-G-G-A-A-G--TG-A-AA-TC--C-A-TG-G-G--CT-C-AA-C-C-C-A-T-G-A-A-C-T-G--C-T-T-T-C--AA-A-A-C-T-G-T--TT--TT-C--T-T-G-A-G-T-A--G-TG--CA-G-A-G-G-T-A--GA-T---GG-A-ATT-----C-C-C-G-GT--GT-A-G-CG-GT-G-G-A-A--TG-C-GT-AG--AT-A-TC-G-G-G-A-G-G-A-AC-A-CC---AG-T-G--GC-GAA-G-G-C-G-G--T-C-T-A---CTG-G--GC-A-C-C-A-A-C-T--GA--CGCT-G-A-GGC-T-CG-AAA-G-C-A-TG-GG-TAGC-AAACAGG	
Otu0386	AC--GT-AT-GGT--GCA-AGC-GT-T-AT-C-CGG-ATTT-A--C-T-GG-GT--GT-A-AA-GG-GA-GC-G-TA-GA-C-G--G--A-GT-G-G-C----AA-G-T-C-T-G-A-T-G--TG-A-AA-AC--C-C-GG-G-G--CT-C-AA-C-C-C-C-G-G-G-A-C-T-G--C-A-T-T-G--GA-A-A-C-T-G-T--CA--AT-C--T-A-G-A-G-T-A--C-CG--GA-G-A-G-G-T-A--AG-C---GG-A-ATT-----C-C-T-A-GT--GT-A-G-CG-GT-G-A-A-A--TG-C-GT-AG--AT-A-TT-A-G-G-A-G-G-A-AC-A-CC--AGT---G--GC-GAA-G-G-C-G-G--C-T-T-A---CTG-G--AC-G-G-T-A-A-C-T--GA--CGTT-G-A-GGC-T-CG-AAA-G-T-G-CG-GG-TATC-GAACAGG	
Otu0387	AC--GG-AG-GGT--GCA-AGC-GT-T-AA-T-CGG-CATT-A--C-T-GG-GC--GT-A-AA-GC-GC-AC-G-CA-GG-C-G--G--T-TT-G-T-T----AA-G-T-C-A-G-A-T-G--TG-A-AA-TC--C-C-CG-G-G--CT-C-AA-C-C-T-G-G-G-A-A-C-T-G--C-A-T-C-T--GA-T-A-C-T-G-G--CA--AG-C--T-T-G-A-G-T-C--C-CG--TA-G-A-G-G-G-G--GG-T---AG-A-ATT-----C-C-A-G-GT--GT-A-G-CG-GT-G-A-A-A--TG-C-GT-AG--AG-A-TC-T-G-G-A-G-G-A-AT-A-CC--GGT---G--GC-GAA-G-G-C-G-G--C-C-C-C---CTG-G--AC-G-A-A-A-A-C-T--GA--CGCT-C-A-GGT-G-CG-AAA-G-C-G-TG-GG-GAGC-AAACAGG	
Otu0388	AC--GG-AG-GAT--CCG-AGC-GT-T-AT-C-CGG-ATTT-A--C-T-GG-GT--GT-A-AA-GG-GA-GC-G-TA-GA-C-G--G--A-CT-G-G-C----AA-G-C-C-T-G-A-T-G--TG-A-AA-GG--C-G-GG-G-G--CT-C-AA-C-C-C-C-T-G-G-A-C-T-G--C-A-T-T-G--GA-A-A-C-T-G-T--TA--GT-C--T-T-G-A-G-T-G--C-CG--GA-G-A-G-G-T-A--AG-C---GG-A-ATT-----C-C-T-A-GT--GT-A-G-CG-GT-G-A-A-A--TG-C-GT-AG--AT-A-TT-A-G-G-A-G-G-A-AC-A-CC--AGT---G--GC-GAA-G-G-C-G-G--C-T-T-A---CTG-G--AC-G-G-T-A-A-C-T--GA--CGTT-G-A-GGC-T-CG-AAA-G-C-G-TG-GG-GAGC-AAACAGG	
Otu0389	AC--GT-AT-GGA--GCA-AGC-GT-T-AT-C-CGG-ATTT-A--C-T-GG-GT--GT-A-AA-GG-GA-GT-G-TA-GG-T-G--G--C-CA-G-G-C----AA-G-T-C-A-G-A-A-G--TG-A-AA-GC--C-C-GG-G-G--CT-C-AA-C-C-C-C-G-G-T-A-C-T-G--C-A-T-T-G--GA-A-A-C-T-G-T--CG--GA-C--T-A-G-A-G-T-G--T-CG--GA-G-G-G-G-T-A--AG-T---GG-A-ATT-----C-C-T-A-GT--GT-A-G-CG-GT-G-A-A-A--TG-C-GT-AG--AT-A-TT-A-G-G-A-G-G-A-AC-A-CC---AG-T-G--GC-GAA-G-G-C-G-G--C-T-T-G---CTG-G--AC-T-G-T-A-A-C-T--GA--CACT-G-A-GGC-T-CG-AAA-G-C-G-TG-GG-GAGC-AAACAGG	
Otu0390	AC--GT-AG-GTC--ACA-AGC-GT-T-GT-C-CGG-AATT-A--C-T-GG-GT--GT-A-AA-GG-GA-GC-G-TA-GA-C-G--G--C-AC-A-G-C----AA-G-T-C-T-G-A-T-G--TG-A-A-AGC--C-C-GG-G-G--CC-C-AA-C-C-C-C-G-G-A-A-C-T-G--C-A-T-T-G--GA-A-A-C-T-G-C--TG--GG-C--T-T-G-A-G-T-G--C-AG--GA-G-A-G-G-T-A--AG-C---GG-A-ATT-----C-C-T-A-GT--GT-A-G-CG-GT-G-A-A-A--TG-C-GT-AG--AT-A-TT-A-G-G-A-G-G-A-AC-A-CC---AG-T-G--GC-GAA-G-G-C-G-G--C-T-T-A---CTG-G--AC-T-G-T-A-A-C-T--GA--CGTT-G-A-GGC-T-CG-AAA-G-C-G-TG-GG-GAGC-AAACAGG	
Otu0391	AC--GT-AG-GGG--GCA-AGC-GT-T-AT-C-CGG-ATTT-A--C-T-GG-GT--GT-A-AA-GG-GA-GC-G-TA-GA-C-G--G--C-TG-T-G-C----AA-G-T-C-T-G-A-A-G--TG-A-AA-GG--C-A-TG-G-G--CT-C-AA-C-C-C-G-T-G-G-A-C-T-G--C-T-T-T-G--GA-A-A-C-T-G-T--GC--AG-C--T-A-G-A-G-T-G--C-CG--GA-G-A-G-G-T-A--AG-C---GG-A-ATT-----C-C-T-A-GT--GT-A-G-CG-GT-G-A-A-A--TG-C-GT-AG--AT-A-TT-A-G-G-A-G-G-A-AC-A-CC---AG-T-G--GC-GAA-G-G-C-G-G--C-T-T-A---CTG-G--AC-G-G-T-A-A-C-T--GA--CGTT-G-A-GGC-T-CG-AAA-G-C-G-TG-GG-GAGC-AAACAGG	
Otu0392	AC--GT-AG-GTG--GCA-AGC-GT-T-GT-C-CGG-AATT-A--C-T-GG-GT--GT-A-AA-GG-GA-GC-G-CA-GG-C-G--G--G-AG-A-G-C----AA-G-T-T-G-G-G-A-G--TG-A-AA-TC--T-G-TG-G-G--CT-C-AA-C-C-C-A-C-A-A-A-T-T-G--C-T-T-T-C--AA-A-A-C-T-G-T--TT--TT-C--T-T-G-A-G-T-G--G-TG--TA-G-A-G-G-T-A--GG-C---GG-A-ATT-----C-C-C-G-GT--GT-A-G-CG-GT-G-G-A-A--TG-C-GT-AG--AT-A-TC-G-G-G-A-G-G-A-AC-A-CC--AGT---G--GC-GAA-G-G-C-G-G--C-C-T-A---CTG-G--GC-A-C-T-A-A-C-T--GA--CGCT-G-A-GGC-T-CG-AAA-G-C-A-TG-GG-TAGC-AAACAGG	
Otu0393	AC--GT-AG-GTG--GCA-AGC-GT-T-GT-C-CGG-ATTT-A--C-T-GG-GT--GT-A-AA-GG-GC-GT-G-TA-GG-C-G--G--G-AT-T-G-C----AA-G-T-C-A-G-G-C-G--TG-A-AA-AC--C-A-GG-G-G--CT-C-AA-C-C-T-C-T-G-G-C-C-T-G--C-G-T-T-T--GA-A-A-C-T-G-T--AG--TT-C--T-T-G-A-G-T-A--C-TG--GA-G-A-G-G-T-T--GA-C---GG-A-ATT-----C-C-T-A-GT--GT-A-G-CG-GT-G-A-A-A--TG-C-GT-AG--AT-A-TT-A-G-G-A-G-G-A-AC-A-CC---AG-T-G--GC-GAA-G-G-C-G-G--T-C-A-A---CTG-G--AC-A-G-C-A-A-C-T--GA--CGCT-G-A-GGC-G-CG-AAA-G-C-G-TG-GG-GAGC-AAACAGG	
Otu0394	AC--GT-AG-GTG--GCG-AGC-GT-T-AT-C-CGG-AATT-A--T-T-GG-GC--GT-A-AA-GA-GC-GC-G-CA-GG-T-G--G--T-TG-A-T-T----AA-G-T-C-T-G-A-T-G--TG-A-AA-GC--C-C-AC-G-G--CT-T-AA-C-C-G-T-G-G-A-G-G-G-T--C-A-T-T-G--GA-A-A-C-T-G-G--TC--AA-C--T-T-G-A-G-T-G--C-AG--AA-G-A-G-G-G-A--AG-T---GG-A-ATT-----C-C-A-T-GT--GT-A-G-CG-GT-G-A-A-A--TG-C-GT-AG--AG-A-TA-T-G-G-A-G-G-A-AC-A-CC---AG-T-G--GC-GAA-G-G-C-G-G--C-T-T-C---CTG-G--TC-T-G-T-A-A-C-T--GA--CACT-G-A-GGC-G-CG-AAA-G-C-G-TG-GG-GAGC-AAACAGG	
Otu0395	AC--GT-AG-GGA--GCA-AGC-GT-T-GT-C-CGG-ATTT-A--C-T-GG-GT--GT-A-AA-GG-GT-GC-G-TA-GG-C-G--G--A-TC-T-G-C----AA-G-T-C-A-G-G-C-G--TG-A-AA-TC--C-A-TG-G-G--CT-T-AA-C-C-C-A-T-G-A-A-C-T-G--C-G-C-T-T--GA-A-A-C-T-G-T--GG--GT-C--T-T-G-A-G-T-G--A-AG--TA-G-A-G-G-T-A--GG-C---GG-A-ATT-----C-C-C-G-GT--GT-A-G-CG-GT-G-A-A-A--TG-C-GT-AG--AG-A-TC-G-G-G-A-G-G-A-AC-A-CC---AG-T-G--GC-GAA-G-G-C-G-G--C-C-T-A---CTG-G--GC-T-T-T-A-A-C-T--GA--CGCT-G-A-GGC-A-CG-AAA-G-T-G-TG-GG-TAGC-AAACAGG	
Otu0396	AC--GT-AG-GGG--GCA-AGC-GT-T-AT-C-CGG-ATTT-A--C-T-GG-GT--GT-A-AA-GG-GA-GC-G-TA-GA-C-G--G--A-GC-A-G-C----AA-G-T-C-T-G-A-T-G--TG-A-AA-GG--C-A-GG-G-G--CT-C-AA-C-C-C-C-T-G-G-A-C-T-G--C-A-T-T-G--GA-A-A-C-T-G-T--TG--AT-C--T-T-G-A-G-T-A--C-CG--GA-G-G-G-G-T-A--AG-C---GG-A-ATT-----C-C-T-A-GT--GT-A-G-CG-GT-G-A-A-A--TG-C-GT-AG--AT-A-TT-A-G-G-A-G-G-A-AC-A-CC--AGT---G--GC-GAA-G-G-C-G-G--C-T-T-A---CTG-G--AC-G-G-T-A-A-C-T--GA--CGTT-G-A-GGC-T-CG-AAA-G-C-G-TG-GG-GAGC-AAACAGG	
Otu0397	AC--GG-AG-GGT--CCG-AGC-GT-T-AA-T-CGG-AATT-A--C-T-GG-GC--GT-A-AA-GC-GT-GC-G-CA-GG-C-G--G--T-TT-G-T-T----AA-G-C-G-A-G-A-T-G--TG-A-AA-GC--C-C-TG-G-G--CT-C-AA-C-C-T-A-G-G-A-A-T-C-G--C-A-T-T-T--CG-A-A-C-T-G-A--CC--AA-C--T-A-G-A-G-T-C--T-TG--TA-G-A-G-G-G-G--GG-T---AG-A-ATT-----C-C-A-G-GT--GT-A-G-CG-GT-G-A-A-A--TG-C-GT-AG--AG-A-TC-T-G-G-A-G-G-A-AT-A-CC---GG-T-G--GC-GAA-G-G-C-G-G--C-C-C-C---CTG-G--AC-A-A-A-G-A-C-T--GA--CGCT-C-A-TGC-A-CG-AAA-G-C-G-TG-GG-GAGC-AAACAGG	
Otu0398	AC--GG-AA-GGT--CCG-GGC-GT-T-AT-C-CGG-ATTT-A--T-T-GG-GT--TT-A-AA-GG-GA-GC-G-TA-GG-C-G--G--G-GA-G-T-C----AA-G-T-C-A-G-T-T-G--TG-A-AA-AG--C-C-GC-G-G--CC-C-AA-C-C-G-T-G-G---T-CGT-G--C-A-G-T-T--GA-A-A-C-T-G-G--TT--CT-C--T-T-G-A-G-T-G--C-GC--AC-G-A-G-G-A-C--GG-T---GG-A-ATT-----C-G-T-G-GT--GT-A-G-CG-GT-G-A-A-A--TG-C-TT-AG--AT-A-TC-A-C-G-A-A-G-A-AC-T-CC--AAT---T--GC-GAA-G-G-C-A-G--C-C-G-T---CCG-G--AG-C-G-T-T-A-C-T--GA--CGCT-G-A-GGC-T-CG-AAG-G-T-G-CG-GG-TATC-AAACAGG	
Otu0399	AC--GT-AG-GGA--GCA-AGC-GT-T-AT-C-CGG-ATTT-A--T-T-GG-GC--GT-A-AA-GC-GC-GC-G-TA-GG-C-G--G--C-TT-G-T-T----AA-G-C-A-A-G-A-T-C--TC-A-AA-TC--T-G-GG-G-G--CT-C-AA-C-C-T-C-C-A-G-C---C-G--G-A-T-T-T--TG-A-A-C-T-G-G--CA--GG-C--T-C-G-A-G-T-T--T-GG--TA-G-A-G-G-A-A--AG-T---GG-A-ATT-----C-C-C-A-GT--GT-A-G-CG-GT-G-A-A-A--TG-C-GC-AG--AT-A-TT-G-G-G-A-A-G-A-AC-A-CC---GA-T-G--GC-GAA-G-G-C-A-G--C-T-T-T---CTG-G--GC-C-A-T-A-A-C-T--GA--CGCT-G-A-GGT-G-CG-AAA-G-C-T-AG-GG-GAGC-AAACAGG	
Otu0400	AC--AG-AG-GGT--GCA-AGC-GT-T-AA-T-CAG-AATT-A--C-T-GG-GC--GT-A-AA-GC-GC-GC-G-TA-GG-T-G--G--T-TT-G-T-T----AA-G-T-T-G-G-A-T-G--TG-A-AA-TC--C-C-CG-G-G--CT-C-AA-C-C-T-G-G-G-A-A-C-T-G--C-A-T-T-C--AA-A-A-C-T-G-A--CT--GA-C--T-A-G-A-G-T-A--T-GG--TA-G-A-G-G-G-T--GG-T---GG-A-ATT-----T-C-C-T-GT--GT-A-G-CG-GT-G-A-A-A--TG-C-GT-AG--AT-A-TA-G-G-A-A-G-G-A-AC-A-CC---AG-T-G--GC-GAA-G-G-C-G-A--C-C-A-C---CTG-G--AC-T-A-A-T-A-C-T--GA--CACT-G-A-GGT-G-CG-AAA-G-C-G-TG-GG-GAGC-AAACAGG	
Otu0401	AC--GT-AT-GGT--GCA-AGC-GT-T-AT-C-CGG-ATTT-A--C-T-GG-GT--GT-A-AA-GG-GA-GC-G-CA-GG-C-G--G--A-AG-G-C-T----AA-G-T-C-T-G-A-T-G--TG-A-AA-TC--C-C-GG-G-G--CT-C-AA-C-C-C-C-G-G-T-A-C-T-G--C-A-T-T-G--GA-A-A-C-T-G-T--CG--GA-C--T-A-G-A-G-T-G--T-CG--GA-G-G-G-G-T-A--AG-T---GG-A-ATT-----C-C-T-A-GT--GT-A-G-CG-GT-G-A-A-A--TG-T-GT-AG--AT-A-TT-A-G-G-A-G-G-A-AC-A-CC--AGT---G--GC-GAA-G-G-C-G-G--C-T-T-A---CTG-G--AC-G-A-T-T-A-C-T--GA--CGCT-G-A-GGC-T-CG-AAA-G-C-G-TG-GG-GAGC-AAACAGG	
Otu0402	TA--CTTAG-GTG--GCG-AGC-GT-T-AT-C-CGG-AATG-A--T-T-GG-GC--GT-A-AA-GG-GT-GC-G-TA-GG-T-G--G--C-AG-A-A-C----AA-G-T-C-T-G-G-A-G--TA-A-AA-GG--T-A-TG-G-G--CT-C-AA-C-C-C-G-T-A-C-T---G-G--C-T-C-T-G--GA-A-A-C-T-G-T--TC--AG-C--T-A-G-A-G-A-A--C-AG--AA-G-A-G-G-A-C--GG-C---GG-A-ACT-----C-C-A-T-GT--GT-A-G-CG-GT-A-A-G-A--TG-C-GT-AG--AT-A-TA-T-G-G-A-A-G-A-AC-A-CC---GG-T-G--GC-GAA-G-G-C-G-G--C-C-G-T---CTG-G--TC-T-G-T-T-G-C-T--GA--CACT-G-A-AGC-A-CG-AAA-G-C-G-TG-GG-GAGC-AAATAGG	
Otu0403	AC--G-TAG-GTG--GCG-AGC-GT-T-AT-C-CGG-AATG-A--T-T-GG-GC--GT-A-AA-GG-GT-GC-G-TA-GG-T-G--G--C-AG-A-A-C----AA-G-T-C-T-G-G-A-G--TA-A-AA-GG--T-A-TG-G-G--CT-C-AA-C-C-C-G-T-A-C-T---G-G--C-T-C-T-G--GA-A-A-C-T-G-T--TC--AG-C--T-A-G-A-G-A-A--C-AG--AA-G-A-G-G-A-C--GG-C---GG-A-ACT-----C-C-A-T-GT--GT-A-G-CG-GT-A-G-A-A--TG-C-GT-AG--AT-A-TA-T-G-G-A-A-G-A-AC-A-CC---GG-T-G--GC-GAA-G-G-C-G-G--C-C-G-T---CTG-G--TC-T-G-T-T-G-C-T--GA--CACT-G-A-AGC-A-CG-AAA-G-T-G-CG-GG-TATC-GAACAGG	
Otu0404	AC--G-TAG-GGG--GCT-AGC-GT-T-AT-C-CGG-AATG-A--T-T-GG-GC--GT-A-AA-GG-GT-GC-G-TA-GG-T-G--G--C-AG-A-A-C----AA-G-T-C-T-G-G-A-G--TA-A-AA-GG--T-A-TG-G-G--CT-C-AA-C-C-C-G-T-A-C-T---G-G--C-T-C-T-G--GA-A-A-C-T-G-T--TC--AG-C--T-A-G-A-G-A-A--C-AG--AA-G-A-G-G-A-C--GG-C---GG-A-ACT-----C-C-A-T-GT--GT-A-G-CG-GT-A-A-A-A--TG-C-GT-AG--AT-A-TA-T-G-G-A-A-G-A-AC-A-CC---GG-T-G--GC-GAA-G-G-C-G-G--C-C-G-T---CTG-G--TC-T-G-G-ATT-C-T--GA--CACT-G-A-AGC-A-CG-AAA-G-C-G-TG-GG-GAGC-AAATAGG	
Otu0405	AC--GG-AG-GGT--GCA-AGC-GT-T-AA-T-CGG-AATT-A--C-T-GG-GC--GT-A-AA-GC-GC-AC-G-CA-GG-C-G--G--T-TT-G-T-T----AA-G-T-C-A-G-A-T-G--TG-A-GA-TC--C-C-CG-G-G--CT-C-AA-C-C-T-G-G-G-A-A-C-T-G--C-A-T-C-T--GA-T-A-C-T-G-G--CA--AG-C--T-T-G-A-G-T-C--T-CG--TA-G-A-G-G-G-G--GG-T---AG-A-ATT-----C-C-A-G-GT--GT-A-G-CG-GT-G-A-A-A--TG-C-GT-AG--AG-A-TC-T-G-G-A-G-G-A-AT-A-CC---GG-T-G--GC-GAA-G-G-C-G-GC-C-C-C-C----CG-G--AC-G-A-A-G-A-C-T--GA--CGCT-C-A-GGT-G-CG-AAA-G-C-G-TG-GG-GAGC-GAACAGG	
Otu0406	AC--GT-AT-GGT--GCA-AGC-GT-T-AT-C-CGG-ATTT-A--C-T-GG-GT--GT-A-AA-GG-GA-GC-G-TA-GG-C-G--G--G-AT-C-G-C----AA-G-T-C-A-G-A-T-G--TG-A-AA-AC--T-A-TG-G-G--CT-T-AA-C-C-C-A-T-A-A-A-C-T-G--C-A-T-T-T--GA-A-A-C-T-G-T--GG--TT-C--T-T-G-A-G-T-G--A-AG--TA-G-A-G-G-T-A--AG-C---GG-A-ATT-----C-C-T-A-GT--GT-A-G-CG-GT-G-A-A-A--TG-C-GT-AG--AT-A-TT-A-G-G-A-G-G-A-AC-A-CC---AG-T-G--GC-GAA-G-G-C-G-G--C-T-T-A---CTG-G--AC-G-A-T-A-A-C-T--GA--CGCT-G-A-GGC-T-CG-AAA-G-C-G-TG-GG-GAGC-AAACAGG	
Otu0407	AC--GT-AG-GTC--ACA-AGC-GT-T-GT-C-CGG-AATT-A--C-T-GG-GT--GT-A-AA-GG-GA-GC-G-CA-GG-C-G--G--G-AG-A-A-C----AA-G-T-T-G-G-A-A-G--TG-A-AA-TC--C-A-TG-G-G--CT-C-AA-C-C-C-A-T-G-A-A-C-T-G--C-T-T-T-C--AA-A-A-C-T-G-T--TT--TT-C--T-T-G-A-G-T-A--G-TG--CA-G-A-G-G-T-A--GG-C---GG-A-ATT-----C-C-C-G-GT--GT-A-G-CG-GT-G-G-A-A--TG-C-GT-AG--AT-A-TC-G-G-G-A-G-G-A-AC-A-CC--AGT---G--GC-GAA-G-G-C-G-G--C-C-T-A---CTG-G--GC-A-T-C-A-A-C-T--GA--CGCT-C-A-TGC-A-CG-AAA-G-C-G-TG-GG-GAGC-AAACAGG	
Otu0408	AC--GG-AG-GAT--CCG-AGC-GT-T-AT-C-CGG-ATTT-A--T-T-GG-GT--TT-A-AA-GG-GA-GC-G-TA-GG-T-G--G--A-CT-G-G-T----AA-G-T-C-A-G-T-T-G--TG-A-AA-GT--T-T-GC-G-G--CT-C-AA-C-C-G-T-A-A-A-A-T-T-G--C-A-G-T-T--GA-T-A-C-T-G-G--GC--GC-C--T-T-G-A-G-T-G--C-AG--CA-T-A-G-G-T-A--GG-C---GG-A-ATT-----C-G-T-G-GT--GT-A-G-CG-GT-G-A-A-A--TG-C-TT-AG--AT-A-TC-A-C-G-A-A-G-A-AC-T-CC---GA-T-T--GC-GAA-G-G-C-A-G--C-T-C-A---CTA-G--AC-T-G-T-T-A-C-T--GA--CACT-G-A-TGC-T-CG-AAA-G-T-G-TG-GG-TATC-AAACAGG	
Otu0409	AC--GT-AG-GTG--GCA-AGC-GT-T-AT-C-CGG-ATTT-A--T-T-GG-GC--GT-A-AA-GA-GA-GT-G-CA-GG-C-G--G--T-TC-A-A-T----AA-G-T-C-T-G-A-T-G--TG-A-AA-GC--C-T-TC-G-G--CT-C-AA-C-C-G-G-A-G-A-A-T-T-G--C-A-T-C-A--GA-A-A-C-T-G-T--TG--AA-C--T-T-G-A-G-T-G--C-AG--AA-G-A-G-G-G-T--AG-T---GG-A-ACT-----C-C-A-T-GT--GT-A-G-CG-GT-G-G-A-A--TG-C-GT-AG--AT-A-TA-T-G-G-A-A-G-A-AC-A-CC---AG-T-G--GC-GAA-G-G-C-G-G--C-T-A-C---CTG-G--GC-T-G-C-A-A-C-T--GA--CGCT-G-A-GAC-T-CG-AAA-G-C-A-TG-GG-TAGC-GAACAGG	
Otu0410	AC--GT-AG-GGG--TCA-AGC-GT-T-AT-C-CGG-ATTT-A--C-T-GG-GT--GT-A-AA-GG-GA-GC-G-TA-GA-C-G--G--C-GA-C-A-C----AA-G-T-C-T-G-A-A-G--TG-A-AA-TA--C-C-TG-G-G--CT-C-AA-C-C-T-G-G-G-A-A-C-T-G--C-T-T-T-G--GA-A-A-C-T-G-T--GT--TG-C--T-A-G-A-G-T-G--C-TG--GA-G-A-G-G-T-A--AG-C---GG-A-ATT-----C-C-T-A-GT--GT-A-G-CG-GT-G-A-A-A--TG-C-GT-AG--AT-A-TT-A-G-G-A-A-G-A-AC-A-CC---AG-T-G--GC-GAA-G-G-C-G-G--C-T-T-G---CTG-G--AC-A-G-T-A-A-C-T--GA--CGTT-C-A-GGC-T-CG-AAA-G-C-G-TG-GG-GAGC-AAACAGG	
Otu0411	AC--GT-AG-GGT--GCA-AGC-GT-T-AT-C-CGG-AATT-A--T-T-GG-GC--GT-A-AA-GG-GA-GC-G-CA-GG-C-G--G--T-GC-G-G-C----AA-G-T-C-T-G-A-T-G--TG-A-AA-GC--C-C-GG-G-G--CT-C-AA-C-C-C-C-G-G-T-A-C-T-G--C-A-T-T-G--GA-A-A-C-T-G-T--CG--TA-C--T-A-G-A-G-T-G--T-CG--GA-G-G-G-G-T-A--AG-C---GG-A-ATT-----C-C-T-A-GT--GT-A-G-CG-GT-G-A-A-A--TG-C-GT-AG--AT-A-TT-A-G-G-A-G-G-A-AC-A-CC---AG-T-G--GC-GAA-G-G-C-G-G--C-T-T-G---CTG-G--AC-G-A-T-G-A-C-T--GA--CGTT-G-A-GGC-T-CG-AAA-G-C-G-TG-GG-GAGC-AAACAGG	
Otu0412	AC--GT-AG-GTG--GCA-AGC-GT-T-GT-C-CGG-ATTT-A--C-T-GG-GT--GT-A-AA-GG-GC-GT-G-TA-G--CCG--G--G-AA-G-G-C----AA-G-T-C-A-G-A-T-G--TG-A-AA-TC--C-A-CG-G-G--CT-C-AA-C-T-C-G-T-G-A-A-C-T-G--C-A-T-T-T--GA-A-A-C-T-G-T--TT--TT-C--T-T-G-A-G-T-A--T-CG--GA-G-A-G-G-C-A--AT-C---GG-A-ATT-----C-C-T-A-GT--GT-A-G-CG-GT-G-A-A-A--TG-C-GT-AG--AT-A-TT-A-G-G-A-G-G-A-AC-A-CC---AG-T-G--GC-GAA-G-G-C-G-G--C-T-T-A---CTG-G--AC-G-A-T-A-A-C-T--GA--CGCT-G-A-GGC-T-CG-AAA-G-C-G-TG-GG-GAGC-AAACAGG	
Otu0413	AC--GG-AA-GGT--CCG-GGC-GT-T-AT-C-CGG-ATTT-G--T-T-GG-GT--TT-A-AA-GG-GA-GC-G-TA-GG-C-C--G--G-AG-A-T-T----AA-G-C-G-T-G-T-T-G--TG-A-AA-TG--T-C-GG-G-G--CT-C-AA-C-C-T-G-G-G-C-A-T-T-G--C-A-G-C-G--CG-A-A-C-T-G-G--CA--GA-C--T-T-G-A-G-T-G--C-GC--AG-G-A-A-G-T-A--GG-C---GG-A-ATT-----C-G-T-C-GT--GT-A-G-CG-GT-G-A-A-G--TG-C-TT-AG--AT-A-TC-A-C-G-A-A-G-A-AC-T-CC--GAT---T--GC-GAA-G-G-C-A-G--C-T-C-A---CTG-G--AG-C-G-C-A-A-C-T--GA--CGCT-G-A-AGC-T-CG-AAA-G-T-G-CG-GG-TATC-GAACAGG	
Otu0414	AC--GG-AG-GAT--GCG-AGC-GT-T-AT-C-CGG-ATTT-A--T-T-GG-GT--TT-A-AA-GG-GT-GC-G-TA-GG-T-G--G--A-TA-G-A-T----AA-G-T-C-A-G-C-G-G--TG-A-AA-GT--T-T-GT-G-G--CT-C-AA-C-C-A-T-A-A-A-A-T-T-G--C-C-G-T-T--GA-A-A-C-T-G-T--TT--AT-C--T-T-G-A-G-T-A--T-GT--TT-G-A-G-G-T-A--TG-C---GG-A-ATG-----C-G-T-G-GT--GT-A-G-CG-GT-G-A-A-A--TG-C-AT-AG--AT-A-TC-A-C-G-C-A-G-A-AC-T-CC--GAT---T--GC-GAA-G-G-C-A-G--C-A-T-A---CTA-A--AC-C-A-T-C-A-C-T--GA--CACT-G-A-AGC-A-CG-GAA-G-C-G-TG-GG-TATC-AAACAGG	
Otu0415	AC--GT-AT-GGT--GCA-AGC-GT-T-AT-C-CGG-ATTT-A--C-T-GG-GT--GT-A-AA-GG-GA-GC-G-CA-GG-C-G--G--T-GC-G-G-C----AA-G-T-C-T-G-A-T-G--TG-A-AA-GC--C-C-GG-G-G--CT-C-AA-C-C-C-C-T-G-G-A-C-T-G--C-A-T-T-G--GA-A-A-C-T-G-T--TA--GT-C--T-T-G-A-G-T-G--C-CG--GA-G-A-G-G-T-A--AG-C---GG-A-ATT-----C-C-T-A-GT--GT-A-G-CG-GT-G-A-A-A--TG-C-GT-AG--AT-A-TT-A-G-G-A-G-G-A-AC-A-CC---AG-T-G--GC-GAA-G-G-C-G-G--C-T-T-A---CTG-G--AC-G-A-T-A-A-C-T--GA--CGCT-G-A-GGC-T-CG-AAA-G-C-G-TG-GG-GAGC-AAACAGG	
Otu0416	AC--GT-AG-GGG--GCA-AGC-GT-T-AT-C-CGG-ATTT-A--C-T-GG-GT--GT-A-AA-GG-GA-GC-G-CA-GG-C-G--G--T-GC-G-G-C----AA-G-T-C-T-G-A-T-G--TG-A-AA-GC--C-C-GG-G-G--CT-C-AA-C-C-C-C-G-G-T-A-C-T-G--C-A-T-T-G--GA-A-A-C-T-G-T--CA--TA-C--T-T-G-A-G-T-G--C-CG--GA-G-G-G-G-T-A--AG-C---GG-A-ATT-----C-C-T-A-GT--GT-A-G-CG-GT-G-A-A-A--TG-C-GT-AG--AT-A-TT-A-G-G-A-A-G-A-AC-A-CC---AG-T-G--GC-GAA-G-G-C-G-G--C-T-T-A---CTG-G--AC-G-A-T-A-A-C-T--GA--CGGT-G-A-GGC-G-CG-AAA-G-T-G-TG-GG-GAGC-AAACAGG	
Otu0417	AC--GT-AG-GGT--GCA-AGC-GT-T-AA-T-CGG-AATT-A--C-T-GG-GC--GT-A-AA-GC-GT-GC-G-CA-GG-C-G--G--T-TC-G-G-A----AA-G-A-A-A-G-A-T-G--TG-A-AA-TC--C-C-AG-A-G--CT-T-AA-C-T-T-T-G-G-A-A-C-T-G--C-A-T-T-T--TT-A-A-C-T-A-C--CG--GG-C--T-A-G-A-G-T-G--T-GT--CA-G-A-G-G-G-A--GG-T---GG-A-ATT-----C-C-G-C-GT--GT-A-G-CA-GT-G-A-A-A--TG-C-GT-AG--AT-A-TG-C-G-G-A-G-G-A-AC-A-CC---GA-T-G--GC-GAA-G-G-C-A-G--C-C-T-C---CTG-G--GA-T-A-A-C-A-C-T--GA--CGCT-C-A-TGC-A-CG-AAA-G-C-G-TG-GG-GAGC-AAACAGG	
Otu0418	AC--GT-AT-GGT--GCA-AGC-GT-T-AT-C-CGG-ATTT-A--C-T-GG-GT--GT-A-AA-GG-GA-GC-G-TA-GG-C-G--G--G-TG-C-T-T----AA-G-T-C-A-G-T-T-G--TG-A-AA-GT--T-T-GC-G-G--CT-C-AA-C-C-G-T-A-A-A-A-T-T-G--C-A-G-T-T--GA-A-A-C-T-G-G--CA--GT-C--T-T-G-A-G-T-A--C-AG--TA-G-A-G-G-T-G--GG-C---GG-A-ATT-----C-G-T-G-GT--GT-A-G-CG-GT-G-A-A-A--TG-C-TT-AG--AT-A-TC-A-C-G-A-A-G-A-AC-T-CC---GA-T-T--GC-GAA-G-G-C-A-G--C-T-C-A---CTA-G--AC-T-G-T-T-A-C-T--GA--CACT-G-A-TGC-T-CG-AAA-G-T-G-TG-GG-TATC-AAACAGG	
Otu0419	AC--GG-AG-GGT--CCG-AGC-GT-T-AT-C-CGG-ATTT-A--T-T-GG-GT--TT-A-AA-GG-GA-GC-G-TA-GG-C-G--G--A-CG-C-T-T----AA-G-T-C-A-G-T-T-G--TG-A-AA-GT--T-T-GC-G-G--CT-C-AA-C-C-G-T-A-A-A-A-T-T-G--C-A-G-T-T--GA-T-A-C-T-G-G--CG--AC-C--T-T-G-A-G-T-G--C-AA--CA-G-A-G-G-T-A--GG-C---GG-A-ATT-----C-G-T-G-GT--GT-A-G-CG-GT-G-A-A-A--TG-C-TT-AG--AT-A-TC-A-C-G-A-A-G-A-AC-T-CC--GAT---T--GC-GAA-G-G-C-A-G--C-T-T-A---CTG-G--AT-T-G-T-A-A-C-T--GA--CGCT-G-A-TGC-T-CG-AAA-G-T-G-TG-GG-TATC-AAACAGG	
Otu0420	AC--GG-AG-GGT--GCA-AGC-GT-T-AA-T-CGG-AATT-A--C-T-GG-GC--GT-A-AA-GC-GC-AC-G-CA-GG-C-G--G--T-TT-G-T-T----AA-G-T-C-A-G-A-T-G--TG-A-AA-TC--C-C-CA-G-G--CT-C-AA-C-C-T-G-G-G-A-A-C-T-G--C-A-T-C-T--GA-T-A-C-T-G-G--CA--AG-C--T-T-G-A-G-T-C--T-CG--TA-G-A-G-G-G-G--GG-T---AG-A-ATT-----C-C-A-G-GT--GT-A-G-CG-GT-G-A-A-A--TG-C-GT-AG--AG-A-TC-T-G-G-A-G-G-A-AT-A-CC---GG-T-G--GC-GAA-G-G-C-G-G--C-C-C-C---CTG-G--AC-G-A-A-G-A-C-T--GA--CGCT-C-A-GTC-C-CG-AAA-G-C-G-TG-GG-GAGC-AAATAGG	
Otu0421	AC--GG-AG-GGT--GCG-AGC-GT-T-AA-T-CGG-AATT-A--C-T-GG-GC--GT-A-AA-GC-GC-AC-G-TA-GG-C-T--G--T-AT-G-T-C----AA-G-T-C-A-A-G-G-G--TG-A-AA-TC--C-C-AC-G-G--CT-C-AA-C-C-G-T-G-G-A-A-C-T-G--C-C-T-T-T--GA-A-A-C-T-G-G--CA--AA-C--T-G-G-A-G-T-A--T-GT--GA-G-A-G-G-G-T--GG-C---GG-A-ATT-----C-C-T-G-GT--GT-A-G-GA-GT-G-A-A-A--TC-C-GT-AG--AT-A-TC-A-G-G-A-G-G-A-AC-A-TC---AG-T-G--GC-GAA-G-G-C-G-G--C-C-A-C---CTG-G--CA-C-A-C-C-A-C-T--GA--CGCT-G-A-GGT-G-CG-AAA-G-C-G-TG-GG-TAGC-AAACAGG	
Otu0422	AC--GT-AG-GGA--GCG-AGC-GT-T-GT-C-CGG-ATTT-A--C-T-GG-GT--GT-A-AA-GG-GT-GC-G-TA-GG-C-G--G--G-CT-G-T-C----AA-G-T-C-A-G-A-T-G--TG-A-AA-TA--C-C-GG-G-G--CT-C-AA-C-T-C-C-G-G-G-G-C-T-G--C-A-T-T-T--GA-A-A-C-T-G-A--TG--GT-C--T-T-G-A-G-T-G--A-AG--TA-G-A-G-G-C-A--GG-C---GG-A-ATT-----C-C-T-A-GT--GT-A-G-CG-GT-G-A-A-A--TG-C-GT-AG--AT-A-TT-A-G-G-A-G-G-A-AC-A-CC---AG-T-G--GC-GAA-G-G-C-G-G--C-C-T-G---CTG-G--GC-T-T-T-A-A-C-T--GA--CGCT-G-A-GGC-A-CG-AAA-G-C-A-TG-GG-GAGC-AAACAGG	
Otu0423	AC--GG-AA-GGT--CCG-TGC-GT-T-AT-C-CGG-ATTT-A--T-T-GG-GC--GT-A-AA-GC-GA-GC-G-CA-GG-C-G--G--T-TT-C-T-T----AA-G-T-C-T-G-A-T-G--TG-A-AA-GC--C-C-CC-G-G--CT-C-AA-C-C-G-G-G-G-A-G---G-GT-C-A-T-T-G--GA-A-A-C-T-G-G--GA--GA-C--T-T-G-A-G-T-G--C-AG--AA-G-A-G-G-A-G--AG-T---GG-A-ATT-----C-C-A-T-GT--GT-A-G-CG-GT-G-A-A-A--TG-C-GT-AG--AT-A-TA-T-G-G-A-G-G-A-AC-A-CC---AG-T-G--GC-GAA-G-G-C-G-G--C-T-C-T---CTG-G--TC-T-G-T-A-A-C-T--GA--CGCT-G-A-GGC-T-CG-AAA-G-C-G-TG-GG-GAGC-AAACAGG	
Otu0424	AC--GG-AG-GAT--CCG-AGC-GT-T-AT-C-CGG-ATTT-A--T-T-GG-GT--TT-A-AA-GG-GA-GC-G-TA-GG-T-A--G--A-CT-G-G-T----AA-G-T-C-A-G-T-T-G--TG-A-AA-GT--T-T-GC-G-G--CT-C-AA-C-C-G-T-A-A-A-A-T-T-G--C-A-G-T-T--GA-T-A-C-T-G-T--CA--GT-C--T-T-G-A-G-T-A--C-AG--TA-G-A-G-G-T-G--GG-C---GG-A-ATT-----C-G-T-G-GT--GT-A-G-CG-GT-G-A-A-A--TG-C-TT-AG--AT-A-TC-A-C-G-A-A-G-A-AC-T-CC---GA-T-T--GC-GAA-G-G-C-A-G--C-C-T-G---CTA-A--GC-T-G-C-A-A-C-T--GA--CATT-G-A-GGC-T-CG-AAA-G-T-G-TG-GG-TATC-AAACAGG	
Otu0425	AC--GC-AG-GGC--CCA-AGC-GT-T-GT-C-CGG-AATT-A--C-T-GG-GT--GT-A-AA-GG-GA-GC-G-CA-GG-C-G--G--G-AG-A-A-C----AA-G-T-T-G-G-A-A-G--TG-A-AA-TC--C-A-TG-G-G--CT-C-AA-C-C-C-A-T-G-A-A-C-T-G--C-T-T-T-C--AA-A-A-C-T-G-T--TT--TT-C--T-T-G-A-G-T-A--G-TG--CA-G-A-G-G-T-A--GG-C---GG-A-ATT-----C-C-C-G-GT--GT-A-G-CG-GT-G-G-A-A--TG-C-GT-AG--AT-A-TC-G-G-G-A-G-G-A-AC-A-CC--AGT---G--GC-GAA-G-G-C-G-G--C-C-T-A---CTG-G--GC-A-C-C-A-A-C-T--GA--CGCT-G-A-GGC-G-CG-AAA-G-C-G-TG-GG-GAGC-AAACAGG	
Otu0426	AC--GT-AT-GTC--CCG-AGC-GT-T-AT-C-CGG-ATTT-A--T-T-GG-GC--GT-A-AA-GC-GA-GC-G-CA-GA-C-G--G--T-TA-A-T-T----AA-G-T-C-T-G-A-T-G--TG-A-AA-GC--C-C-GG-A-G--CT-C-AA-C-T-C-C-G-G-A-A---AGG--C-A-T-T-G--GA-A-A-C-T-G-G--TT--AA-C--T-T-G-A-G-T-G--C-AG--TA-G-A-G-G-T-A--AG-T---GG-A-ACT-----C-C-A-T-GT--GT-A-G-CG-GT-G-G-A-A--TG-C-GT-AG--AT-A-TA-T-G-G-A-A-G-A-AC-A-CC--AGC---G--GC-GAA-G-G-C-G-G--C-T-T-A---CTG-G--AC-T-G-T-A-A-C-T--GA--CGTT-G-A-GGC-T-CG-AAA-G-T-G-TG-GG-TAGC-AAACAGG	
Otu0427	AC--GT-AG-GGG--GCG-AGC-GT-T-AT-C-CGG-ATTT-A--C-T-GG-GT--GT-A-AA-GG-GA-GC-G-TA-GA-C-G--G--C-GC-A-G-C----AA-G-T-C-T-G-A-T-G--TG-A-AA-GG--C-G-GG-G-G--CT-T-AA-C-C-C-C-C-G-G-A-C-T-G--C-A-T-T-G--GA-A-A-C-T-G-T--TG--AG-C--T-T-G-A-G-T-G--C-CG--GA-G-G-G-G-T-A--AG-C---GG-A-ATT-----C-C-T-A-GT--GT-A-G-CG-GT-G-A-A-A--TG-C-GT-AG--AT-A-TT-A-G-G-A-G-G-A-AC-A-CC---AG-T-G--GC-GAA-G-G-C-G-G--C-T-T-A---CTG-G--AC-G-G-T-A-A-C-T--GA--CGTT-G-A-GGC-T-CG-AAA-G-C-G-TG-GG-GAGC-AAACAGG	
Otu0428	AC--GT-AT-GGA--GCA-AGC-GT-T-AT-C-CGG-ATTT-A--C-T-GG-GT--GT-A-AA-GG-GT-GC-G-TA-GG-T-G--G--C-AG-T-G-C----AA-G-T-C-A-G-A-T-G--TG-A-AA-GG--C-C-GG-G-G--CT-C-AA-C-C-C-C-G-G-A-G-C-T-G--C-A-T-T-T--GA-A-A-C-T-G-C--TC--GG-C--T-A-G-A-G-T-A--C-AG--GA-G-A-G-G-C-A--GG-C---GG-A-ATT-----C-C-T-A-GT--GT-A-G-CG-GT-G-A-A-A--TG-C-GT-AG--AT-A-TT-A-G-G-A-G-G-A-AC-A-CC---AG-T-G--GC-GAA-G-G-C-G-G--T-C-T-A---CTG-G--GC-A-C-C-A-A-C-T--GA--CGCT-G-A-GGC-T-CG-AAA-G-C-G-TG-GG-GAGC-AAACAGG	
Otu0429	AC--GT-AG-GGG--GCA-AGC-GT-T-AT-C-CGG-ATTT-A--C-T-GG-GT--GT-A-AA-GG-GA-GC-G-TA-GA-C-G--G--A-TG-G-A-C----AA-G-T-C-T-G-A-T-G--TG-A-AA-GG--C-T-GG-G-G--CT-C-AA-C-C-C-C-G-G-G-A-C-T-G--C-A-T-T-G--GA-A-A-C-T-G-G--TC--AT-C--T-A-G-A-G-T-G--T-CG--GA-G-G-G-G-T-A--AG-T---GG-A-ATT-----C-C-T-A-GT--GT-A-G-CG-GT-G-A-A-A--TG-C-GT-AG--AT-A-TT-A-G-G-A-G-G-A-AC-A-CC---AG-T-G--GC-GAA-G-G-C-G-G--C-T-T-A---CTG-G--AC-G-A-T-A-A-C-T--GA--CGCT-G-A-GGC-T-CG-AAA-G-T-G-TG-GG-TAGC-AAACAGG	
Otu0430	AC--GT-AT-GGT--GCA-AGC-GT-T-AT-C-CGG-ATTT-A--C-T-GG-GT--GT-A-AA-GG-GA-GC-G-CA-GG-C-G--G--T-GC-G-G-C----AA-G-T-C-T-G-A-T-G--TG-A-AA-GC--C-C-GG-G-G--CT-C-AA-C-C-C-C-G-G-A-A-T-G-G--C-T-T-T-G--GA-A-A-C-T-G-T--GC--GG-C--T-A-G-A-G-T-A--C-CG--GA-G-G-G-G-T-A--AG-C---GG-A-ATT-----C-C-T-A-GT--GT-A-G-CG-GT-G-A-A-A--TG-C-GT-AG--AT-A-TT-A-G-G-A-G-G-A-AC-A-CC---AG-T-G--GC-GAA-G-G-C-G-G--C-T-T-A---CTG-G--AC-G-G-T-A-A-C-T--GA--CGTT-G-A-GGC-T-CG-AAA-G-C-G-TG-GG-GAGC-AAACAGG	
Otu0431	AC--GT-AG-GGG--GCA-AGC-GT-T-AT-C-CGG-ATTT-A--C-T-GG-GT--GT-A-AA-GG-GA-GC-G-TA-GA-C-G--G--T-AA-A-G-C----AA-G-T-C-T-G-A-A-G--TG-A-AA-GC--C-C-GG-G-G--CT-C-AA-C-C-C-C-G-G-G-A-C-T-G--C-T-T-T-G--GA-A-A-C-T-G-C--CC--GT-C--T-T-G-A-G-T-G--C-CG--GA-G-A-G-G-T-A--AG-C---GG-A-ATT-----C-C-T-A-GT--GT-A-G-CG-GT-G-A-A-A--TG-C-GT-AG--AT-A-TT-A-G-G-A-G-G-A-AC-A-CC---AG-T-G--GC-GAA-G-G-C-G-G--C-T-T-A---CTG-G--AC-G-A-T-A-A-C-T--GA--CGCT-G-A-GGC-T-CG-AAA-G-C-G-TG-GG-GAGC-AAACAGG	
Otu0432	AC--GT-AG-GTG--GCA-AGC-GT-T-GT-C-CGG-ATTT-A--C-T-GG-GT--GT-A-AA-GG-GC-GT-G-CA-GC-C-G--G--G-CC-G-G-C----AA-G-T-C-A-G-A-T-G--TG-A-AA-TC--C-A-CG-A-G--CT-T-AA-C-T-C-G-T-G-A-A-C-T-G--C-A-T-T-T--GA-A-A-C-T-G-T--TG--GT-C--T-T-G-A-G-T-A--T-CG--GA-G-A-G-G-T-A--AT-C---GG-A-ATT-----C-C-T-T-GT--GT-A-G-CG-GT-G-A-A-A--TG-C-GT-AG--AT-A-TA-A-G-G-A-A-G-A-AC-A-CC--AGT---G--GC-GAA-G-G-C-G-G--A-T-T-A---CTG-G--AC-G-A-C-A-A-C-T--GA--CGGT-G-A-GGC-G-CG-AAA-G-C-G-TG-GG-GAGC-AAACAGG	
Otu0433	AC--GT-AG-GGG--GCA-AGC-GT-T-AT-C-CGG-ATTT-A--C-T-GG-GT--GT-A-AA-GG-GA-GC-G-TA-GA-C-G--G--C-AT-A-A-C----AA-G-T-C-T-G-A-T-G--TG-A-AA-GG--C-T-GG-G-G--CT-A-AA-C-C-C-C-G-G-G-A-C-T-G--C-A-T-T-G--GA-A-A-C-T-G-T--TA--AG-C--T-T-G-A-G-T-G--C-CG--GA-G-G-G-G-T-A--AG-C---GG-A-ATT-----C-C-T-A-GT--GT-A-G-CG-GT-G-A-A-A--TG-C-GT-AG--AT-A-TT-A-G-G-A-G-G-A-AC-A-CC---AG-T-G--GC-GAA-G-G-C-G-G--C-T-T-A---CTG-G--AC-G-G-T-A-A-C-T--GA--CGTT-G-A-GGC-T-CG-AAA-G-C-G-TG-GG-GAGC-AAACAGG	
Otu0434	AC--GT-AG-GGG--GCA-AGC-GT-T-AT-C-CGG-ATTT-A--C-T-GG-GT--GT-A-AA-GG-GA-GC-G-TA-GA-C-G--G--C-TC-T-G-C----AA-G-T-C-T-G-G-A-G--TG-A-AA-AC--C-C-GG-G-G--CT-C-AA-C-C-C-T-G-G-G-A-C-T-G--C-T-T-T-G--GA-A-A-C-T-G-T--GG--AG-C--T-T-G-A-G-T-A--C-CG--GA-G-G-G-G-T-A--AG-C---GG-A-ATT-----C-C-T-A-GT--GT-A-G-CG-GT-G-A-A-A--TG-C-GT-AG--AT-A-TT-A-G-G-A-G-G-A-AC-A-CC---AG-T-G--GC-GAA-G-G-C-G-G--C-T-T-A---CTG-G--AC-G-G-T-A-A-C-T--GA--CGTT-C-A-GGC-T-CG-AAA-G-C-G-TG-GG-GAGC-AAACAGG	
Otu0435	AC--GT-AT-GGT--GCA-AGC-GT-T-AT-C-CGG-ATTT-A--C-T-GG-GT--GT-A-AA-GG-GA-GC-G-TA-GA-C-G--G--C-AA-G-G-C----AA-G-T-C-T-G-A-T-G--TG-A-AA-GC--C-C-GG-G-G--CT-C-AA-C-C-C-C-G-G-T-A-C-T-G--C-A-T-T-G--GA-A-A-C-T-G-T--CG--TA-C--T-A-G-A-G-T-G--T-CG--GA-G-G-G-G-T-A--AG-T---GG-A-ATT-----C-C-T-A-GT--GT-A-G-CG-GT-G-A-A-A--TG-C-GT-AG--AT-A-TT-A-G-G-A-A-G-A-AC-A-CC--AGT---G--GC-GAA-G-G-C-G-G--C-T-T-A---CTG-G--AC-G-G-T-A-A-C-T--GA--CGTT-G-A-GGC-T-CG-AAA-G-C-G-TG-GG-GAGC-AAACAGG	
Otu0436	AC--GT-AG-GAT--GCA-AGC-GT-T-AT-C-CGG-AATG-A--C-T-GG-GC--GT-A-AA-GG-GT-GC-G-TA-GG-T-G--G--T-TT-G-C-C----AA-G-T-T-G-G-C-A-G--CG-T-AA-TT--C-C-GG-G-G--CT-T-AA-C-C-C-C-G-G-A-A---C-T--A-C-T-G-C-CAA-A-A-C-T-G-G--CA--GG-C--T-T-G-A-G-T-G--C-GG--CA-G-G-G-G-T-A--TG-T---GG-A-ATT-----C-C-T-A-GT--GT-A-G-CG-GT-G-G-A-A--TG-C-GT-AG--AT-A-TT-A-G-G-A-G-G-A-AC-A-CC---AG-T-G--GC-GAA-A-G-C-G-A--C-A-T-A---CTG-G--GC-C-G-T-A-A-C-T--GA--CACT-G-A-AGC-A-CG-AAA-G-C-G-TG-GG-TAGC-AAACAGG	
Otu0437	AC--GT-AG-GGG--GCA-AGC-GT-T-AT-C-CGG-ATTT-A--C-T-GG-GT--GT-A-AA-GG-GA-GC-G-TA-GA-C-G--G--C-AA-G-G-C----AA-G-T-C-T-G-A-T-G--TG-A-AA-AC--C-C-AG-G-G--CT-T-AA-C-C-C-T-G-G-G-A-C-T-G--C-A-T-T-G--GA-A-A-C-T-G-T--CT--GG-C--T-C-G-A-G-T-G--C-CG--GA-G-A-G-G-T-A--AG-C---GG-A-ATT-----C-C-T-A-GT--GT-A-G-CG-GT-G-A-A-A--TG-C-GT-AG--AT-A-TT-A-G-G-A-G-G-A-AC-A-CC--AGT---G--GC-GAA-G-G-C-G-G--C-T-T-T---CTG-G--AC-T-G-T-A-A-C-T--GA--CACT-G-A-GGT-A-CG-AAA-G-C-G-TG-GG-GAGC-AAACAGG	
Otu0438	AC--GT-AG-GGG--GCA-AGC-GT-T-AT-C-CGG-ATTT-A--C-T-GG-GT--GT-A-AA-GG-GA-GC-G-TA-GA-C-G--G--T-AT-G-G-C----AA-G-T-C-T-G-A-T-G--CG-A-AA-GG--C-C-AG-G-G--CT-C-AA-C-C-C-T-G-G-G-A-C-T-G--C-A-T-T-G--GA-A-A-C-T-G-T--CG--AA-C--T-A-G-A-G-T-G--T-CG--GA-G-A-G-G-C-A--AG-T---GG-A-ATT-----C-C-T-A-GT--GT-A-G-CG-GT-G-A-A-A--TG-C-GT-AG--AT-A-TT-A-G-G-A-G-G-A-AC-A-CC---AG-T-G--GC-GAA-G-G-C-G-G--C-T-T-G---CTG-G--AC-G-A-T-G-A-C-T--GA--CGTT-G-A-GGC-T-CG-AAA-G-C-G-TG-GG-GAGC-AAACAGG	
Otu0439	AC--GT-AG-GGT--GCA-AGC-GT-T-AT-C-CGG-AATT-A--T-T-GG-GC--GT-A-AA-GG-GC-TC-G-TA-GG-C-G--G--T-TC-G-T-C----GC-G-T-C-C-G-G-T-G--TG-A-AA-GT--C-C-AT-C-G--CT-T-AA-C-G-G-T-G-G-A-T-C-C-G--C-G-C-C-A--GG-T-A-C-G-G-G--CG--GG-C--T-T-G-A-G-T-G--T-GG--TA-G-G-G-G-A-G--AC-T---GG-A-ATT-----C-C-C-G-GT--GT-A-A-CG-GT-G-G-A-A--TG-T-GT-AG--AT-A-TC-G-G-G-A-A-G-A-AC-A-CC---AA-T-G--GC-GAA-G-G-C-A-G--G-T-C-T---CTG-G--GC-C-G-T-C-A-C-T--GA--CGCT-G-A-GGA-G-CG-AAA-G-T-G-TG-GG-TAGC-AAACAGG	
Otu0440	AC--GG-AG-GGG--GTT-AGC-GT-T-GT-T-CGG-AATG-A--C-T-GG-GC--GT-A-AA-GC-GC-GC-G-TA-GG-C-G--G--A-TC-G-C-A----AA-G-T-T-G-G-G-G-G--TG-A-AA-GC--C-C-AG-G-G--CT-C-AA-C-C-C-T-G-G-A-A-T-T-G--C-C-T-T-C--AA-G-A-C-T-C-G--CG--GT-C--T-G-G-A-G-T-T--C-GA--GA-G-A-G-G-T-G--GG-T---GG-A-ATT-----C-C-G-A-GT--GT-A-G-AG-GT-G-A-A-A--TT-C-GT-AG--AT-A-TT-C-G-G-A-G-G-A-AC-A-CC--AGT---G--GC-GAA-G-G-C-G-G--C-C-C-A---CTG-G--CT-C-G-A-C-A-C-T--GA--CGCT-G-A-GGC-G-CG-AAA-G-C-G-CG-GG-GAGC-AAACAGG	
Otu0441	AC--GT-AG-GTG--GCG-AGC-GT-T-AT-C-CGG-ATTT-A--C-T-GG-GT--GT-A-AA-GG-GA-GC-G-CA-GG-C-G--G--T-GC-G-G-C----AA-G-T-C-T-G-A-T-G--TG-A-AA-AC--C-C-AG-G-G--CT-T-AA-C-C-C-T-G-G-G-A-C-T-G--C-A-T-T-G--GA-A-A-C-T-G-T--CT--GG-C--T-C-G-A-G-T-G--C-CG--GA-G-A-G-G-T-A--AG-C---GG-A-ATT-----C-C-T-A-GT--GT-A-G-CG-GT-G-A-A-A--TG-C-GT-AG--AT-A-TT-A-G-G-A-A-G-A-AC-A-CC---AG-T-G--GC-GAA-G-G-C-G-G--C-T-T-A---CTG-G--AC-G-G-T-A-A-C-T--GA--CGTT-G-A-GGC-T-CG-AAA-G-C-G-TG-GG-GAGC-AAACAGG	
Otu0442	AC--GT-AT-GGT--GCA-AGC-GT-T-AT-C-CGG-ATTT-A--C-T-GG-GT--GT-A-AA-GG-GA-GC-G-TA-GA-C-G--G--C-AC-G-G-C----AA-G-C-C-A-G-A-T-G--TG-A-AA-AC--C-C-GG-G-G--CT-C-AA-C-C-C-C-G-G-G-A-C-T-G--C-A-T-T-G--GA-A-A-C-T-G-T--CA--AT-C--T-G-G-A-G-T-A--C-CG--GA-G-A-G-G-T-A--AG-C---GG-A-ATT-----C-C-T-A-GT--GT-A-G-CG-GT-G-A-A-A--TG-C-GT-AG--AT-A-TT-A-G-G-A-G-G-A-AC-A-CC--AGT---G--GC-GAA-G-G-C-G-G--C-T-T-A---CTG-G--AC-G-G-T-A-A-C-T--GA--CGTT-G-A-GGC-T-CG-AAA-G-C-G-TG-GG-GAGC-AAACAGG	
Otu0443	AC--GA-AG-GGG--GCT-AGC-GT-T-GT-T-CGG-AATT-A--C-T-GG-GC--GT-A-AA-GC-GC-AC-G-TA-GG-C-G--G--A-TA-T-T-T----AA-G-T-C-A-G-G-G-G--TG-A-AA-TC--C-C-AG-A-G--CT-C-AA-C-T-C-T-G-G-A-A-C-T-G--C-C-T-T-T--GA-T-A-C-T-G-G--GT--AT-C--T-T-G-A-G-T-A--T-GG--AA-G-A-G-G-T-A--AG-T---GG-A-ATT-----G-C-G-A-GT--GT-A-G-AG-GT-G-A-A-A--TT-C-GT-AG--AT-A-TT-C-G-C-A-G-G-A-AC-A-CC---AG-T-G--GC-GAA-G-G-C-G-G--C-T-T-A---CTG-G--TC-C-A-T-T-A-C-T--GA--CGCT-G-A-GGT-G-CG-AAA-G-C-G-TG-GG-GAGC-AAACAGG	
Otu0444	AC--GT-AG-GTC--ACA-AGC-GT-T-GT-C-CGG-AATT-A--C-T-GG-GT--GT-A-AA-GG-GA-GC-G-CA-GG-C-G--G--G-AG-A-A-C----AA-G-T-T-G-G-A-A-G--TG-A-AA-TC--C-A-TG-G-G--CT-C-AA-C-C-C-A-T-G-A-A-C-T-G--C-T-T-T-C--AA-A-A-C-T-G-T--TT--TT-C--T-T-G-A-G-T-A--G-TG--CA-G-A-G-G-T-A--AG-C---GG-A-ATT-----C-C-T-A-GT--GT-A-G-CG-GT-G-A-A-A--TG-C-GT-AG--AT-A-TT-A-G-G-A-G-G-A-AC-A-CC--AGT---G--GC-GAA-G-G-C-G-G--C-C-T-A---CTG-G--GC-A-C-C-A-A-C-T--GA--CGCT-G-A-GGC-T-CG-AAA-G-T-G-TG-GG-TAGC-AAACAGG	
Otu0445	AC--GG-AG-GGT--GCA-AGC-GT-T-GT-C-CGG-ATTT-A--T-T-GG-GT--TT-A-AA-GG-GT-GC-G-TA-GG-T-G--G--G-AC-C-T-C----AA-G-T-C-T-G-G-T-T--TG-A-AA-GC--A-G-GC-G-G--CT-C-AA-C-C-G-T-G-T-G-A-T-G-T--G-G-C-T-G--GA-A-A-C-T-G-G--GG--TT-C--T-T-G-A-A-T-G--G-GT--TG-G-C-G-G-C-T--GC-C---GG-A-ACG-----G-G-T-C-AT--GT-A-G-CG-GT-G-A-A-A--TG-C-AT-AG--AT-A-TG-A-C-C-C-A-G-A-AC-A-CC---GA-T-T--GC-GAA-G-G-C-A-G--G-C-A-G---CTA-C--GA-C-C-T-G-A-T-T--GA--CACT-G-A-GGC-A-CG-AGA-G-C-A-TG-GG-TAGC-GAACAGG	
Otu0446	AC--GG-AG-GGT--GCA-AGC-GT-T-AA-T-CGG-AATT-A--C-T-GG-GC--GT-A-AA-GG-GC-TC-G-TA-GG-C-G--G--T-TC-G-T-C----GC-G-T-C-C-G-G-T-G--TG-A-AA-GT--C-C-AT-C-G--CT-T-AA-C-G-G-T-G-G-A-T-C-C-G--C-G-C-C-G--GG-T-A-C-G-G-G--CG--GG-C--T-G-G-A-G-T-G--C-GG--TA-G-G-G-G-A-G--AC-T---GG-A-ATT-----C-C-C-G-GT--GT-A-A-CG-GT-G-G-A-A--TG-T-GT-AG--AT-A-TC-G-G-G-A-A-G-A-AC-A-CC---AA-T-G--GC-GAA-G-G-C-A-G--G-T-C-T---CTG-G--GC-C-G-T-C-A-C-T--GA--CGCT-G-A-GGA-G-CG-AAA-G-C-G-TG-GG-GAGC-GAACAGG	
Otu0447	AC--GT-AG-GGG--GCA-AGC-GT-T-AT-C-CGG-ATTT-A--C-T-GG-GT--GT-A-AA-GG-GA-GC-G-TA-GA-C-G--G--T-TG-T-G-T----AA-G-T-C-T-G-A-T-G--TG-A-AA-GC--C-C-GG-G-G--CT-C-AA-C-C-C-C-G-G-G-A-C-T-G--C-A-T-T-G--GA-A-A-C-T-A-T--GT--AA-C--T-A-G-A-G-T-G--T-CG--GA-G-A-G-G-T-A--AG-C---GG-A-ATT-----C-C-T-A-GT--GT-A-G-CG-GT-G-A-A-A--TG-C-GT-AG--AT-A-TT-A-G-G-A-G-G-A-AC-A-CC---AG-T-G--GC-GAA-G-G-C-G-G--C-T-T-A---CTG-G--AC-G-A-T-A-A-C-T--GA--CGCT-G-A-GGC-T-CG-AAA-G-C-G-TG-GG-GAGC-AAACAGG	
Otu0448	AC--GG-AA-GGT--CCG-GGC-GT-T-AT-C-CGG-ATTT-A--C-T-GG-GT--GT-A-AA-GG-GA-GC-G-TA-GA-C-G--G--C-TG-T-G-T----AA-G-T-C-T-G-A-A-G--TG-A-AA-GC--C-C-GG-G-G--CT-C-AA-C-C-C-C-G-G-G-A-C-T-G--C-T-T-T-G--GA-A-A-C-T-A-T--GC--AG-C--T-A-G-A-G-T-G--T-CG--GA-G-A-G-G-T-A--AG-T---GG-A-ATT-----C-C-C-A-GT--GT-A-G-CG-GT-G-A-A-A--TG-C-GT-AG--AT-A-TT-G-G-G-A-G-G-A-AC-A-CC---AG-T-G--GC-GAA-G-G-C-G-G--C-T-T-A---CTG-G--AC-G-A-T-G-A-C-T--GA--CGTT-G-A-GGC-T-CG-AAA-G-C-G-TG-GG-GAGC-AAACAGG	
Otu0449	AC--GT-AG-GTC--CCA-AGC-GT-T-GT-C-CGG-AATT-A--C-T-GG-GT--GT-A-AA-GG-GA-GC-G-TA-GG-C-C--G--G-AG-A-T-T----AA-G-C-G-T-G-T-T-G--TG-A-AA-TG--T-A-GA-T-G--CT-C-AA-C-A-T-C-T-G-A-A-C-T-G--C-A-G-C-G--CG-A-A-C-T-G-G--TT--TC-C--T-T-G-A-G-T-A--C-GC--AC-A-A-A-G-T-G--GG-C---GG-A-ATT-----C-G-T-G-GT--GT-A-G-CG-GT-G-A-A-A--TG-C-TT-AG--AT-A-TC-A-C-G-A-A-G-A-AC-T-CC--GAT---T--GC-GAA-G-G-C-A-G--C-T-C-A---CTG-G--AG-C-G-C-A-A-C-T--GA--CGCT-G-A-AGC-T-CG-AAA-G-T-G-CG-GG-TATC-GAACAGG	
Otu0450	AC--GT-AG-GTG--GCG-AGC-GT-T-AT-C-CGG-AATT-A--C-T-GG-GT--GT-A-AA-GG-GT-GT-G-TA-GG-C-G--G--G-AC-G-A-C----AA-G-T-C-A-G-A-T-G--TG-A-AA-AT--T-G-CA-G-G--CT-C-AA-C-C-T-G-G-A-A-A-G-T-G--C-A-T-T-T--GA-A-A-C-T-G-C--CG--TT-C--T-T-G-A-G-A-G--T-CG--GA-G-A-G-G-T-A--AA-T---GG-A-ATT-----C-C-C-G-GT--GT-A-G-CG-GT-G-A-A-A--TG-C-GT-AG--AT-A-TC-G-G-G-A-G-G-A-AC-A-CC---AG-T-G--GC-GAA-G-G-C-G-A--T-T-T-A---CTG-G--AC-G-A-C-A-A-C-T--GA--CGCT-G-A-GAC-A-CG-AAA-G-C-G-TG-GG-GAGC-AAACAGG	
Otu0451	AC--GT-AG-GTC--ACA-AGC-GT-T-GT-C-CGG-AATT-A--C-T-GG-GT--GT-A-AA-GG-GA-GC-G-TA-GA-C-G--G--C-AC-G-G-C----AA-G-C-C-A-G-A-T-G--TG-A-AA-GC--C-C-GG-G-G--CT-C-AA-C-C-C-C-G-G-G-A-C-T-G--C-A-T-T-T--GG-A-A-C-T-G-C--TG--AG-C--T-A-G-A-G-T-G--T-CG--GA-G-A-G-G-C-A--AG-T---GG-A-ATT-----C-C-T-A-GT--GT-A-G-CG-GT-G-A-A-A--TG-C-GT-AG--AT-A-TT-A-G-G-A-G-G-A-AC-A-CC---AG-T-G--GC-GAA-G-G-C-G-G--C-T-T-A---CTG-G--AC-G-A-T-A-A-C-T--GA--CGCT-G-A-GGC-T-CG-AAA-G-C-G-TG-GG-GAGC-AAACAGG	
Otu0452	AC--GT-AT-GGA--GCA-AGC-GT-T-AT-C-CGG-ATTT-A--C-T-GG-GT--GT-A-AA-GG-GA-GT-G-TA-GG-C-G--G--C-AT-G-G-C----AA-G-T-C-T-G-A-T-G--TG-A-AA-AT--C-C-GG-G-G--CT-T-AA-C-C-C-C-G-G-A-C-C-T-G--C-A-T-T-G--GA-A-A-C-T-G-T--CA--GG-C--T-G-G-A-G-T-G--T-CG--GA-G-A-G-G-T-A--AG-T---GG-A-ATT-----C-C-T-A-GT--GT-A-G-CG-GT-G-A-A-A--TG-C-GT-AG--AT-A-TT-A-G-G-A-G-G-A-AC-A-CC---AG-T-G--GC-GAA-G-G-C-G-G--C-T-T-A---CTG-G--AC-G-A-C-A-A-C-T--GA--CGCT-G-A-GGC-T-CG-AAA-G-C-G-TG-GG-GAGC-AAACAGG	
Otu0453	AC--GT-AG-GGG--GCA-AGC-GT-T-AT-C-CGG-ATTT-A--C-T-GG-GT--GT-A-AA-GG-GA-GC-G-TA-GA-C-G--G--T-GT-G-G-C----AA-G-T-C-T-G-A-T-G--TG-A-AA-GG--C-A-TG-G-G--CT-C-AA-C-C-C-G-T-G-G-A-C-T-G--C-A-T-T-G--GA-A-A-C-T-G-T--CA--AT-C--T-G-G-A-G-T-A--C-CG--GA-G-A-G-G-T-A--AG-C---GG-A-ATT-----C-C-T-A-GT--GT-A-G-CG-GT-G-A-A-A--TG-C-GT-AG--AT-A-TT-A-G-G-A-G-G-A-AC-A-CC---AG-T-G--GC-GAA-G-G-C-G-G--C-T-T-A---CTG-G--AC-G-A-T-A-A-C-T--GA--CGCT-G-A-GGC-T-CG-AAA-G-C-G-TG-GG-GAGC-AAACAGG	
Otu0454	AC--GT-A--GGG--GCA-AGC-GT-T-AT-C-CGG-ATTT-A--C-T-GG-GT--GT-A-AA-GG-GA-GC-G-CA-GA-C-G--G--C-AC-T-G-C----AA-G-T-C-T-G-A-A-G--TG-A-AA-GC--C-C-GG-G-G--CT-C-AA-C-C-C-C-G-G-G-A-C-T-G--C-T-T-T-G--GA-A-A-C-T-G-T--TT--AA-C--T-A-G-A-G-T-G--C-TG--GA-G-A-G-G-T-A--AG-C---GG-A-ATT-----C-C-T-A-GT--GT-A-G-CG-GT-G-A-A-A--TG-C-GT-AG--AT-A-TT-A-G-G-A-G-G-A-AC-A-CC---AG-T-G--GC-GAA-G-G-C-G-G--C-T-T-A---CTG-G--AC-A-G-T-A-A-C-T--GA--CGTT-G-A-GGC-T-CG-AAA-G-C-G-TG-GG-GAGC-AAACAGG	
Otu0455	AC--GT-AG-GTG--GCA-AGC-GT-T-AT-C-CGG-ATTT-A--T-T-GG-GC--GT-A-AA-GC-GA-AC-G-CA-GG-C-G--G--T-TT-T-T-T----AA-G-T-C-T-G-A-T-G--TG-A-AA-GC--C-T-TC-G-G--CT-C-AA-C-C-G-A-A-G-A-A-A-T-G--C-A-T-T-G--GA-A-A-C-T-G-G--AT--AA-C--T-T-G-A-G-T-G--C-AG--AA-G-A-G-G-A-G--AG-T---GG-A-ACA-----C-C-A-T-GT--GT-A-G-CG-GT-G-A-A-A--TG-C-GT-AG--AT-A-TA-T-G-G-T-A-G-A-AC-A-CC--AGT---G--GC-GAA-A-G-C-G-G--C-T-C-T---CTG-G--TC-T-G-T-A-A-C-T--GA--CGCT-G-A-GGT-T-CG-AAA-G-C-A-TG-GG-TAGC-AAACAGG	
Otu0456	AC--GG-AA-GGT--CCG-GGC-GT-T-AT-C-CGG-ATTT-A--C-T-GG-GT--GT-A-AA-GG-GA-GC-G-TA-GA-C-G--G--T-TT-T-G-C----AA-G-T-C-T-G-A-A-G--TG-A-AA-GC--C-C-GG-G-G--CT-T-AA-C-C-C-C-G-G-G-A-C-T-G--C-T-T-T-G--GA-A-A-C-T-G-T--AG--AA-C--T-A-G-A-G-T-G--C-AG--GA-G-A-G-G-T-A--AG-T---GG-A-ATT-----C-C-T-A-GT--GT-A-G-CG-GT-G-A-A-A--TG-C-GT-AG--AT-A-TT-A-G-G-A-G-G-A-AC-A-CC---AG-T-G--GC-GAA-G-G-C-G-G--C-T-T-A---CTG-G--AC-T-G-T-A-A-C-T--GA--CGTT-G-A-GGC-T-CG-AAA-G-C-G-TG-GG-GAGC-AAACAGG	
Otu0457	AC--GT-AG-GGG--GCT-AGC-GT-T-AT-C-CGG-AATT-A--C-T-GG-GC--GT-A-AA-GG-GT-GC-G-TA-GG-T-G--G--T-TT-C-T-T----AA-G-T-C-A-G-A-G-G--TG-A-AA-GG--C-T-AC-G-G--CT-C-AA-C-C-G-T-A-G-T-A---A-G--C-C-T-T-T--GA-A-A-C-T-G-G--GA--AA-C--T-T-G-A-G-T-G--C-AG--GA-G-A-G-G-A-G--AG-T---GG-A-ATT-----C-C-T-A-GT--GT-A-G-CG-GT-G-A-A-A--TG-C-GT-AG--AT-A-TT-A-G-G-A-G-G-A-AC-A-CC--AGT---A--GC-GAA-G-G-C-G-G--C-T-C-T---CTG-G--AC-T-G-T-A-A-C-T--GA--CGCT-G-A-GGC-A-CG-AAA-G-C-G-TG-GG-GAGC-AAACAGG	
Otu0458	AC--GG-AG-GAT--CCG-AGC-GT-T-AT-C-CGG-ATTT-A--T-T-GG-GT--TT-A-AA-GG-GA-GC-G-TA-GA-T-G--G--A-TG-T-T-T----AA-G-T-C-A-G-T-T-G--TG-A-AA-GT--T-T-GC-G-G--CT-C-AA-C-C-G-T-A-A-A-A-T-T-G--C-A-G-T-T--GA-T-A-C-T-G-G--AT--AT-C--T-T-G-A-G-T-G--C-AG--TT-G-A-G-G-C-A--GG-C---GG-A-ATT-----C-G-T-G-GT--GT-A-G-CG-GT-G-A-A-A--TG-C-TT-AG--AT-A-TC-A-C-G-A-A-G-A-AC-T-CC--GAT---T--GC-GAA-G-G-C-A-G--C-T-T-G---CTG-G--AC-T-G-T-A-A-C-T--GA--CATT-G-A-GGC-T-CG-AAA-G-T-G-TG-GG-TATC-AAACAGG	
Otu0459	AC--GT-AG-GGG--GCA-AGC-GT-T-AT-C-CGG-AATT-A--T-T-GG-GC--GT-A-AA-GA-GT-GC-G-TA-GG-T-G--G--T-TA-C-C-T----AA-G-C-G-C-G-G-G-G--TG-A-AA-GG--C-A-AT-G-G--CT-T-AA-C-C-A-T-T-G-T-T---A-G--C-C-C-T-G--CG-A-A-C-T-G-G--GC--TA-C--T-T-G-A-G-T-G--C-AG--GA-G-A-G-G-A-A--AG-C---GG-A-ATT-----C-C-T-A-GT--GT-A-G-CG-GT-G-A-A-A--TG-C-GT-AG--AT-A-TT-A-G-G-A-G-G-A-AC-A-CC---AG-T-G--GC-GAA-G-G-C-G-G--C-T-T-T---CTG-G--AC-T-G-T-A-A-C-T--GA--CACT-G-A-GGC-A-CG-AAA-G-T-G-TG-GG-GAGC-AAACAGG	
Otu0460	AC--GG-AG-GGT--GCA-AGC-GT-T-AA-T-CGG-AATT-A--C-T-GG-GC--GT-A-AA-GC-GC-AC-G-CA-GG-C-G--G--T-CT-G-T-C----AA-G-T-C-G-G-A-T-G--TG-A-AA-TC--C-C-CG-G-G--CT-C-AA-C-C-T-G-G-G-A-A-C-T-G--C-A-T-C-T--GA-T-A-C-T-G-G--CA--AG-C--T-T-G-A-G-T-C--T-CG--TA-G-A-G-G-G-G--GG-T---AG-A-ATT-----C-C-A-G-GT--GT-A-G-CG-GT-G-A-A-A--TG-C-GT-AA--AG-A-TC-T-G-G-A-G-G-A-AT-A-CC---GG-T-G--GC-GAA-G-G-C-G-G--C-C-C-C---CTG-G--AC-G-A-A-G-A-C-T--GA--CGCT-C-A-GGT-G-CG-AAA-G-C-G-TG-GA-GAGC-AAACAGG	
Otu0461	AC--GG-AG-GGT--GCA-AGC-GT-T-AA-T-CGG-AATT-A--C-T-GG-GC--GT-A-AA-GC-GC-AC-G-CA-GG-C-G--G--T-TT-G-T-T----AA-G-T-C-A-G-A-T-G--TG-A-AA-TC--C-C-CG-G-G--CT-C-AA-C-C-T-G-G-G-A-A-C-T-G--C-A-T-C-T--GA-T-A-C-T-G-G--CA--GG-C--C-G-G-A-G-T-C--T-TG--TA-G-A-G-G-G-G--GG-T---AG-A-ATT-----C-C-A-G-GT--GT-A-G-CG-GT-G-A-A-A--TG-C-GT-AG--AG-A-TC-T-G-G-A-G-G-A-AT-A-CC---GG-T-G--GC-GAA-G-G-C-G-G--C-C-C-C---CTG-G--AC-A-A-A-G-A-C-T--GA--CGCT-C-A-GGT-G-CG-AAA-G-C-G-TG-GG-GAGC-AAACAGG	
Otu0462	AC--GT-AT-GGG--GCG-AGC-GT-T-AT-C-CGG-ATTC-A--T-T-GG-GC--GT-A-AA-GC-GC-GC-G-TA-GG-C-G--G--A-GC-G-C-T----AA-G-C-G-G-G-A-C-C--TC-T-AA-CC--C-G-AG-G-G--CT-C-AA-C-C-C-C-C-G-G-C---C-G--G-G-T-C-C--CG-A-A-C-T-G-G--CG--CT-C--T-C-G-A-G-T-G--C-GG--TA-G-G-G-G-A-G--AG-C---GG-A-ATT-----C-C-C-G-GT--GT-A-G-CG-GT-G-G-A-A--TG-C-GC-AG--AT-A-TC-G-G-G-A-A-G-A-AC-A-CC--GAC---G--GC-GAA-G-G-C-A-G--G-T-C-T---CTG-G--GC-C-G-T-C-A-C-T--GA--CGCT-G-A-GGA-G-CG-AAA-G-C-G-TG-GG-GAGC-GAACAGG	
Otu0463	AC--GT-AG-GTG--GCA-AGC-GT-T-GT-C-CGG-ATTT-A--C-T-GG-GT--GT-A-AA-GG-GA-GC-G-TA-GA-C-G--G--A-GT-G-G-C----AA-G-T-C-T-G-A-T-G--TG-A-AA-AC--C-C-GG-G-G--CT-C-AA-C-C-C-C-G-G-G-A-C-T-G--C-A-T-T-G--GA-A-A-C-T-G-T--CG--TA-C--T-A-G-A-G-T-G--T-CG--GA-G-G-G-G-T-A--AG-C---GG-A-ATT-----C-C-T-A-GT--GT-A-G-CG-GT-G-A-A-A--TG-C-GT-AG--AT-A-TT-A-G-G-A-G-G-A-AC-A-CC--AGT---G--GC-GAA-G-G-C-G-G--C-T-T-A---CTG-G--AC-G-G-C-A-A-C-T--GA--CGTT-G-A-GGC-T-CG-AAA-G-C-G-TG-GG-GAGC-AAACAGG	
Otu0464	AC--GG-AA-GGT--CCG-GGC-GT-T-AT-C-CGG-ATTT-A--T-T-GG-GT--TT-A-AA-GG-GA-GC-G-TA-GG-C-C--G--G-AG-A-T-T----AA-G-C-G-T-G-T-T-G--TG-A-AA-TG--T-A-GA-C-G--CT-C-AA-C-G-T-C-T-G-C-A-C-T-G--C-A-G-C-G--CG-A-A-C-T-G-G--CA--GA-C--T-T-G-A-G-T-G--C-GC--AG-G-A-A-G-T-A--GG-C---GG-A-ATT-----C-G-T-C-GT--GT-A-G-CG-GT-G-A-A-A--TG-C-TT-AG--AT-A-TC-A-C-G-A-A-G-A-AC-T-CC--GAT---T--GC-GAA-G-G-C-A-G--C-T-C-A---CTG-G--AG-C-G-C-A-A-C-T--GA--CGCT-G-A-AGC-T-CG-AAA-G-T-G-CG-GG-TATC-GAACAGG	
Otu0465	AC--GT-AG-GGG--GCG-AGC-GT-T-AT-C-CGG-AATT-A--T-T-GG-GC--GT-A-AA-GA-GG-GA-G-CA-GG-C-G--G--C-A--C-T-A----AG-G-G-T-T-G-T-G-G--TG-A-AA-GA--T-C-GA-A-G--CT-T-AA-C-T-T-C-G-G-T-A---A-G--C-C-A-T-G--GA-A-A-C-C-G-T--AG--AG-C--T-A-G-A-G-T-G--T-GT--GA-G-A-G-G-A-T--CG-T---GG-A-ATT-----C-C-A-T-GT--GT-A-G-CG-GT-G-A-A-A--TG-C-GT-AG--AT-A-TA-T-G-G-A-G-G-A-AC-A-CC--AGT---G--GC-GAA-G-G-C-G-A--C-G-A-T---CTG-G--AG-C-A-T-A-A-C-T--GA--CGCT-C-A-GTC-C-CG-AAA-G-C-G-TG-GG-GAGC-AAATAGG	
Otu0466	AC--GT-AG-GGG--GCA-AGC-GT-T-AT-C-CGG-ATTT-A--C-T-GG-GT--GT-A-AA-GG-GA-GC-G-TA-GA-C-G--G--C-GA-T-G-C----AA-G-C-C-A-G-A-T-G--TG-A-AA-GC--C-C-GG-G-G--CT-C-AA-C-C-C-C-G-G-G-A-C-T-G--C-A-T-T-T--GG-A-A-C-T-G-C--GT--GG-C--T-G-G-A-G-T-G--T-CG--GA-G-A-G-G-C-A--GG-C---GG-A-ATT-----C-C-T-A-GT--GT-A-G-CG-GT-G-A-A-A--TG-C-GT-AG--AT-A-TT-A-G-G-A-G-G-A-AC-A-CC---AG-T-G--GC-GAA-G-G-C-G-G--C-C-T-G---CTG-G--AC-G-A-T-G-A-C-T--GA--CGTT-G-A-GGC-T-CG-AAA-G-C-G-TG-GG-GAGC-AAACAGG	
Otu0467	AC--GG-AG-GAT--CCG-AGC-GT-T-AT-C-CGG-ATTT-A--T-T-GG-GT--TT-A-AA-GG-GA-GC-G-TA-GG-C-G--G--A-CG-C-T-T----AA-G-T-C-A-G-T-T-G--TG-A-AA-GT--T-T-GC-G-G--CT-C-AA-C-C-G-T-A-A-A-A-T-T-G--C-A-G-T-T--GA-T-A-C-T-G-G--GT--GT-C--T-T-G-A-G-T-G--C-AG--TA-G-A-G-G-T-G--GG-C---GG-A-ATT-----C-G-T-G-GT--GT-A-G-CG-GT-G-A-A-A--TG-C-TT-AG--AT-A-TC-A-C-G-A-A-G-A-AC-T-CC--GAT---T--GC-GAA-G-G-C-A-G--C-T-C-A---CTG-G--AG-T-G-T-A-A-C-T--GA--CGCT-G-A-TGC-T-CG-AAA-G-T-G-TG-GG-TATC-AAACAGG	
Otu0468	AC--GG-AG-GAT--CCG-AGC-GT-T-AT-C-CGG-ATTT-A--T-T-GG-GT--TT-A-AA-GG-GA-GC-G-TA-GG-C-G--G--G-TT-G-T-T----AA-G-T-C-A-G-T-T-G--TG-A-AA-GT--T-T-GC-G-G--CT-C-AA-C-C-G-T-A-A-A-A-T-T-G--C-A-G-T-T--GA-T-A-C-T-G-G--AT--AT-C--T-T-G-A-G-T-G--C-AG--TT-G-A-G-G-C-A--GG-C---GG-A-ATT-----C-G-T-G-GT--GT-A-G-CG-GT-G-A-A-A--TG-C-TT-AG--AT-A-TC-A-C-G-A-A-G-A-AC-T-CC--GAT---T--GC-GAA-G-G-C-A-G--C-T-C-A---CTA-G--AC-T-G-T-T-A-C-T--GA--CACT-G-A-TGC-T-CG-AAA-G-T-G-TG-GG-TATC-AAACAGG	
Otu0469	AC--GT-AG-GTT--GCA-AGC-GT-T-GT-C-CGG-AATT-A--C-T-GG-GT--GT-A-AA-GG-GC-GT-G-TA-GG-C-G--G--A-GC-T-G-C----AA-G-T-C-A-G-A-T-G--TG-A-AA-TC--C-C-GG-G-G--CT-C-AA-C-C-C-C-G-G-A-A-C-T-G--C-A-T-T-T--GA-A-A-C-T-G-T--AG--CC-C--T-T-G-A-G-T-A--T-CG--GA-G-A-G-G-C-A--AG-C---GG-A-ATT-----C-C-T-A-GT--GT-A-G-CG-GT-G-A-A-A--TG-C-GT-AG--AT-A-TT-A-G-G-A-G-G-A-AC-A-CC---AG-T-G--GC-GAA-G-G-C-G-G--C-T-T-G---CTG-G--AC-G-A-C-A-A-C-T--GA--CGCT-G-A-GGC-G-CG-AAA-G-C-G-TG-GG-GAGC-AAACAGG	
Otu0470	AC--GT-AG-GGG--GCA-AGC-GT-T-AT-C-CGG-ATTT-A--T-T-GG-GT--TT-A-AA-GG-GA-GC-G-TA-GG-C-G--G--A-CG-C-T-T----AA-G-T-C-A-G-T-T-G--TG-A-AA-GT--T-T-GC-G-G--CT-C-AA-C-C-G-T-A-A-A-A-T-T-G--C-A-G-T-T--GA-T-A-C-T-G-G--GT--GT-C--T-T-G-A-G-T-A--C-AG--TA-G-A-G-G-C-A--GG-C---GG-A-ATT-----C-G-T-G-GT--GT-A-G-CG-GT-G-A-A-A--TG-C-TT-AG--AT-A-TC-A-C-G-A-A-G-A-AC-T-CC--GAT---T--GC-GAA-G-G-C-A-G--C-C-T-G---CTA-A--GC-T-G-C-A-A-C-T--GA--CATT-G-A-GGC-T-CG-AAA-G-T-G-TG-GG-TATC-AAACAGG	
Otu0471	AC--GG-AG-GAT--CCG-AGC-GT-T-AT-C-CGG-ATTT-A--T-T-GG-GT--TT-A-AA-GG-GA-GC-G-TA-GG-T-G--G--A-CA-G-T-T----AA-G-T-C-A-G-T-T-G--TG-A-AA-GT--T-T-GC-G-G--CT-C-AA-C-C-G-T-A-A-A-A-T-T-G--C-A-G-T-T--GA-T-A-C-T-G-G--AT--AT-C--T-T-G-A-G-T-G--C-AG--TT-G-A-G-G-C-A--GG-C---GG-A-ATT-----C-G-T-G-GT--GT-A-G-CG-GT-G-A-A-A--TG-C-TT-AG--AT-A-TC-A-C-G-A-A-G-A-AC-T-CC--GAT---T--GC-GAA-G-G-C-A-G--C-C-T-G---CTA-A--AC-T-G-C-A-A-C-T--GA--CATT-G-A-GGC-T-CG-AAA-G-T-G-TG-GG-TATC-AAACAGG	
Otu0472	AC--GT-AG-GTC--ACA-AGC-GT-T-GT-C-CGG-AATT-A--C-T-GG-GT--GT-A-AA-GG-GC-GC-G-CA-GG-C-G--G--G-CC-G-G-C----AA-G-T-T-G-G-A-A-G--TG-A-AA-TC--T-A-TG-G-G--CT-T-AA-C-C-C-A-T-A-A-A-C-T-G--C-T-T-T-C--AA-A-A-C-T-G-C--TG--GT-C--T-T-G-A-G-T-G--A-TG--GA-G-A-G-G-C-A--GG-C---GG-A-ATT-----C-C-G-T-GT--GT-A-G-CG-GT-G-A-A-A--TG-C-GT-AG--AT-A-TA-C-G-G-A-G-G-A-AC-A-CC---AG-T-G--GC-GAA-G-G-C-G-G--C-C-T-A---CTG-G--GC-A-C-C-A-A-C-T--GA--CGCT-G-A-GGC-T-CG-AAA-G-T-G-TG-GG-TAGC-AAACAGG	
Otu0473	AC--GT-AT-GGA--GCA-AGC-GT-T-AT-C-CGG-ATTT-A--C-T-GG-GT--GT-A-AA-GG-GA-GC-G-TA-GA-C-G--G--C-GC-A-G-C----AA-G-T-C-T-G-A-T-G--TG-A-AA-GG--C-A-GG-G-G--CT-T-AA-C-C-C-C-T-G-G-A-C-T-G--C-A-T-T-G--GA-A-A-C-T-G-C--CC--GT-C--T-T-G-A-G-T-G--C-CG--GA-G-A-G-G-T-A--AG-C---GG-A-ATT-----C-C-T-A-GT--GT-A-G-CG-GT-G-A-A-A--TG-C-GT-AG--AT-A-TT-A-G-G-A-G-G-A-AC-A-CC--AGT---G--GC-GAA-G-G-C-G-G--C-T-T-A---CTG-G--AC-G-G-T-A-A-C-T--GA--CGTT-G-A-GGC-T-CG-AAA-G-C-G-TG-GG-GAGC-AAACAGG	
Otu0474	AC--GG-AG-GAT--CCG-AGC-GT-T-AT-C-CGG-ATTT-A--T-T-GG-GT--TT-A-AA-GG-GA-GC-G-TA-GG-T-G--G--A-TT-G-T-T----AA-G-T-C-A-G-T-T-G--TG-A-AA-GT--T-T-GC-G-G--CT-C-AA-C-C-G-T-A-A-A-A-T-T-G--C-A-G-T-T--GA-T-A-C-T-G-G--AT--GT-C--T-T-G-A-G-T-G--C-AG--CA-T-A-G-G-T-A--GG-C---GG-A-ATT-----C-G-T-G-GT--GT-A-G-CG-GT-G-A-A-A--TG-C-TT-AG--AT-A-TC-A-C-G-A-A-G-A-AC-T-CC--TAT---T--GC-GAA-G-G-C-A-G--C-T-T-A---CTG-G--AC-T-G-T-A-A-C-T--GA--CGCT-G-A-TGC-T-CG-AAA-G-T-G-TG-GG-TATC-AAACAGG	
Otu0475	AC--GT-AG-GGT--GCA-AGC-GT-T-GT-C-CGG-AATT-A--C-T-GG-GT--GT-A-AA-GG-GA-GC-G-CA-GG-C-G--G--A-CC-G-G-C----AA-G-T-T-G-G-A-A-G--TG-A-AA-AC--T-A-TG-G-G--CT-C-AA-C-C-C-A-T-A-A-A-T-T-G--C-T-T-T-C--AA-A-A-C-T-G-C--TG--GC-C--T-T-G-A-G-T-A--G-TG--CA-G-A-G-G-T-A--GG-T---GG-A-ATT-----C-C-C-G-GT--GT-A-G-CG-GT-G-G-A-A--TG-C-GT-AG--AT-A-TC-G-G-G-A-G-G-A-AC-A-CC--AGT---G--GC-GAA-G-G-C-G-A--C-C-T-A---CTG-G--GC-A-C-C-A-A-C-T--GA--CGCT-G-A-GGA-G-CG-AAA-G-C-G-TG-GG-GAGC-GAACAGG	
Otu0476	AC--GT-AG-GTG--GCA-AGC-GT-T-GT-C-CGG-ATTT-A--C-T-GG-GT--GT-A-AA-GG-GC-GT-G-CA-GC-C-G--G--G-TG-C-G-C----AA-G-T-C-A-G-A-T-G--TG-A-AA-TC--C-A-TG-G-G--CT-T-AA-C-C-C-A-T-G-A-A-C-T-G--C-A-T-T-T--GA-A-A-C-T-G-T--AT--GT-C--T-T-G-A-G-T-G--C-CG--GA-G-A-G-G-T-A--AT-C---GG-A-ATT-----C-C-T-T-GC--GT-A-G-CG-GT-G-A-A-A--TG-C-GT-AG--AT-A-TA-A-G-G-A-A-G-A-AC-A-CC---AG-T-G--GC-GAA-G-G-C-G-G--A-T-T-A---CTG-G--AC-G-G-T-A-A-C-T--GA--CGGT-G-A-GGC-G-CG-AAA-G-C-G-TG-GG-GAGC-AAACAGG	
Otu0477	AC--GT-AG-GTC--ACA-AGC-GT-T-GT-C-CGG-AATT-A--C-T-GG-GT--GT-A-AA-GG-GA-GC-G-CA-GG-C-G--G--T-AC-G-G-C----AA-G-T-C-T-G-A-T-G--TG-A-AA-TC--C-C-GG-G-G--CT-C-AA-C-C-C-C-G-G-T-A-C-T-G--C-A-T-T-G--GA-A-A-C-T-G-T--CG--GA-C--T-A-G-A-G-T-G--T-CG--GA-G-G-G-G-T-A--AG-T---GG-A-ATT-----C-C-T-A-GT--GT-A-G-CG-GT-G-A-A-A--TG-C-GT-AG--AT-A-TT-A-G-G-A-G-G-A-AC-A-CC--AGT---G--GC-GAA-G-G-C-G-G--C-T-T-A---CTG-G--AC-G-A-T-T-A-C-T--GA--CGCT-G-A-GGC-T-CG-AAA-G-C-G-TG-GG-GAGC-AAACAGG	
Otu0478	AC--GT-AG-GTC--ACA-AGC-GT-T-GT-C-CGG-AATT-A--C-T-GG-GT--GT-A-AA-GG-GA-GC-G-CA-GG-C-G--G--G-AA-G-G-C----AA-G-T-T-G-G-A-A-G--TG-A-AA-TC--T-A-TG-G-G--CT-C-AA-C-C-C-A-T-A-A-A-C-T-G--C-A-T-C-C--AA-A-A-C-T-G-T--TT--TT-C--T-T-G-A-G-T-A--G-TG--CA-G-A-G-G-T-A--GG-C---GG-A-ATT-----C-C-C-G-GT--GT-A-G-CG-GT-G-G-A-A--TG-C-GT-AG--AT-A-TC-G-G-G-A-G-G-A-AC-A-CC--AGT---G--GC-GAA-G-G-C-G-G--C-C-T-A---CTG-G--GC-A-C-C-A-A-C-T--GA--CGCT-G-A-GGC-T-CG-AAA-G-T-G-TG-GG-TAGC-AAACAGG	
Otu0479	AC--GT-AG-GGG--GCA-AGC-GT-T-AT-C-CGG-AATT-A--C-T-GG-GT--GT-A-AA-GG-GA-GC-G-TA-GG-C-G--G--T-TC-G-T-C----GC-G-T-C-C-G-G-T-G--TG-A-AA-GT--C-C-AT-C-G--CT-T-AA-C-G-G-T-G-G-A-T-C-T-G--C-G-C-C-G--GG-T-A-C-G-G-G--CG--GG-C--T-G-G-A-G-T-G--C-GG--TA-G-G-G-G-A-G--AC-T---GG-A-ATT-----C-C-C-G-GT--GT-A-A-CG-GT-G-G-A-A--TG-T-GT-AG--AT-A-TC-G-G-G-A-A-G-A-AC-A-CC--AAT---G--GC-GAA-G-G-C-A-G--G-T-C-T---CTG-G--GC-C-G-T-T-A-C-T--GA--CGCT-G-A-GGA-G-CG-AAA-G-C-G-TG-GG-GAGC-GAACAGG	
Otu0480	AC--GT-AG-GTG--GCG-AGC-GT-T-GT-C-CGG-AATT-A--C-T-GG-GT--GT-A-AA-GG-GA-GT-G-TA-GG-C-G--G--G-AA-G-G-C----AA-G-T-C-A-G-A-A-G--TG-A-AA-AT--T-A-TG-G-G--CT-T-AA-C-C-C-A-T-A-A-C-C-T-G--C-T-T-T-T--GA-A-A-C-T-G-T--TT--TT-C--T-T-G-A-G-T-G--A-GG--CA-G-A-G-G-C-A--AG-C---GG-A-ATT-----C-C-T-A-GT--GT-A-G-CG-GT-G-A-A-A--TG-C-GT-AG--AT-A-TT-A-G-G-A-G-G-A-AC-A-CC---AG-T-G--GC-GAA-G-G-C-G-G--C-T-T-G---CTG-G--GC-C-T-T-T-A-C-T--GA--CGCT-G-A-GGC-T-CG-AAA-G-C-G-TG-GG-GAGC-AAACAGG	
Otu0481	AC--GG-AG-GAT--GCG-AGC-GT-T-AT-C-CGG-ATTT-A--T-T-GG-GT--TT-A-AA-GG-GT-GC-G-TA-GG-C-G--G--C-AG-A-T-T----AA-G-T-T-A-G-A-G-G--TG-A-AA-TT--C-C-GA-G-G--CT-C-AA-C-C-T-T-G-G-C-A-C-T-G--C-C-T-C-T--GA-T-A-C-T-G-G--TT--TG-C--T-A-G-C-G-A-G--T-AG--AT-G-C-T-G-T-A--GG-C---GG-A-ATG-----T-G-T-G-GT--GT-A-G-CG-GT-G-A-A-A--TG-C-AT-AG--AG-A-TC-A-C-A-C-A-G-A-AC-A-CC---GA-T-T--GC-GAA-G-G-C-A-G--C-T-T-A---CAA-A--TC-T-A-T-A-T-C-G--GA--CGCT-G-A-GGC-A-CG-AAA-G-C-G-TG-GG-GAGC-AAACAGG	
Otu0482	AC--GG-AG-GAT--CCG-AGC-GT-T-AT-C-CGG-ATTT-A--T-T-GG-GT--TT-A-AA-GG-GA-GC-G-TA-GG-C-G--G--A-CG-C-T-T----AA-G-T-C-A-G-T-T-G--TG-A-AA-GT--T-T-GC-G-G--CT-C-AA-C-C-G-T-A-A-A-A-T-T-G--C-A-G-T-T--GA-A-A-C-T-G-G--CA--GT-C--T-T-G-A-G-T-A--C-AG--TA-G-A-G-G-T-G--GG-C---GG-A-ATT-----C-G-T-G-GT--GT-A-G-CG-GT-G-A-A-A--TG-C-TT-AG--AT-ATAC-A-C-G-A-A-G-A-AC-T-CC---GA-T-T--GC-GAA-G-G-C-A-G--C-T-C-A---CT--G--AC-T-G-C-A-A-C-T--GA--CACT-G-A-TGC-T-CG-AAA-G-T-G-TG-GG-TATC-AAACAGG	
Otu0483	AC--GG-AG-GAT--CCG-AGC-GT-T-AT-C-CGG-ATTT-A--T-T-GG-GT--TT-A-AA-GG-GA-GC-G-TA-GG-T-G--G--A-TT-G-T-T----AA-G-T-C-A-G-T-T-G--TG-A-AA-GT--T-T-GC-G-G--CT-C-AA-C-C-G-T-A-A-A-A-T-T-G--C-A-G-T-T--GA-A-A-C-T-G-G--CA--GT-C--T-T-G-A-G-T-A--C-AG--TA-G-A-G-G-T-G--GG-C---GG-A-ATT-----C-G-T-G-GT--GT-A-G-CG-GT-G-A-A-A--TG-C-TT-AG--AT-A-TC-A-C-G-A-A-G-A-AC-T-CC---TA-T-T--GC-GAA-G-G-C-A-G--C-T-T-A---CTG-G--AC-T-G-T-A-A-C-T--GA--CGTT-G-A-GGC-T-CG-AAA-G-C-G-TG-GG-GAGC-AAACAGG	
Otu0484	AC--GA-AG-GGT--GCA-AGC-GT-T-AC-T-CGG-AATT-A--C-T-GG-GC--GT-A-AA-GC-GT-GC-G-TA-GG-C-G--G--T-TC-G-T-T----AA-G-T-C-C-G-A-T-G--TG-A-AA-GC--C-C-TG-G-G--CT-C-AA-C-C-T-G-G-G-A-A-C-T-G--C-A-T-T-G--GA-A-A-C-T-G-G--CG--GG-C--T-G-G-A-G-T-G--C-GG--TA-G-A-G-G-G-T--GG-C---GG-A-ATT-----C-C-C-G-GT--GT-A-G-CA-GT-G-A-A-A--TG-C-GT-AG--AT-A-TC-G-G-G-A-G-G-A-AC-A-CC--CGT---G--GC-GAA-G-G-C-G-G--C-C-A-C---CTG-G--AC-C-A-G-C-A-C-T--GA--CGCT-G-A-GGC-A-CG-AAA-G-C-G-TG-GG-GAGC-AAACAGG	
Otu0485	AC--GT-AG-GGG--GCA-AGC-GT-T-AT-C-CGG-ATTT-A--C-T-GG-GT--GT-A-AA-GG-GA-GC-G-TA-GA-C-G--G--T-GT-G-G-C----AA-G-T-C-T-G-A-T-G--TG-A-AA-GG--C-A-TG-G-G--CT-C-AA-C-C-C-G-T-G-G-A-C-T-G--C-A-T-T-G--GA-A-A-C-T-G-T--CA--TA-C--T-T-G-A-G-T-G--C-CG--GA-G-A-G-G-T-A--AG-T---GG-A-ATT-----C-C-T-A-GT--GT-A-G-CG-GT-G-A-A-G--TG-C-GT-AG--AT-A-TT-A-G-G-A-G-G-A-AC-A-CC---AG-T-G--GC-GAA-G-G-C-G-G--C-T-T-A---CTG-G--AC-T-G-T-A-A-C-T--GA--CGTT-G-A-GGC-T-CG-AAA-G-C-G-TG-GG-GAGC-AAACAGG	
Otu0486	AC--GT-AT-GGA--GCA-AGC-GT-T-AT-C-CGG-ATTT-A--T-T-GG-GC--GT-A-AA-GC-GC-GC-G-TA-GG-C-G--G--C-TT-G-T-T----AA-G-C-A-A-G-G-T-C--TT-A-AA-TC--T-T-GG-G-G--CT-C-AA-C-C-T-C-A-A-G-C---C-G--G-A-T-C-T--TG-A-A-C-T-G-G--CA--GG-C--T-C-G-A-G-T-A--T-GG--TA-G-A-G-G-A-A--AG-T---GG-A-ATT-----C-C-C-A-GT--GT-A-G-CG-GT-G-G-A-A--TG-C-GC-AG--AT-A-TT-G-G-G-A-A-G-A-AC-A-CC---GA-T-G--GC-GAA-G-G-C-A-G--C-T-T-T---CTG-G--GC-C-A-T-T-A-C-T--GA--CGCT-G-A-GGT-G-CG-AAA-G-C-T-AG-GG-GAGC-AAACAGG	
Otu0487	AC--GT-AG-GTG--GCG-AGC-GT-T-AT-C-CGG-AATT-A--T-T-GG-GC--GT-A-AA-GG-GT-GC-G-TA-GG-T-G--G--C-AG-A-A-C----AA-G-T-C-T-G-G-A-G--TA-A-AA-GG--T-A-TG-G-G--CT-C-AA-C-C-C-G-T-A-C-T---G-G--C-T-C-T-G--GA-A-A-C-T-G-T--TC--AG-C--T-A-G-A-G-A-A--C-AG--AA-G-A-G-G-A-C--GG-C---GG-A-ACT-----C-C-A-T-GT--GT-A-G-CG-GT-A-A-A-A--TG-C-GT-AG--AT-A-TA-T-G-G-A-A-G-A-AC-A-CC--GGT---G--GC-GAA-G-G-C-G-G--C-C-G-T---CTG-GT-AT-G-G-A-T-T-C-T--GA--CACT-G-A-AGC-A-CG-AAA-G-C-G-TG-GG-GAGC-AAATAGG	
Otu0488	AC--GG-AG-GAT--CCG-AGC-GT-T-AT-C-CGG-ATTT-A--T-T-GG-GT--TT-A-AA-GG-GA-GC-G-TA-GG-T-G--G--A-TT-G-T-T----AA-G-T-C-A-G-T-T-G--TG-A-AA-GT--T-T-GC-G-G--CT-C-AA-C-C-G-T-A-A-A-A-T-T-G--C-A-G-T-T--GA-A-A-C-T-G-G--CA--GT-C--T-T-G-A-G-T-A--C-AG--TA-G-A-G-G-T-G--GG-C---GG-A-ATT-----C-G-T-G-GT--GT-A-G-CG-GT-G-A-A-A--TG-C-TT-AG--AT-A-TC-A-C-G-A-A-G-A-AC-T-CC---GA-T-T--GC-GAA-G-G-C-A-G--C-C-T-G---CTG-G--AC-T-G-T-A-A-C-T--GA--CACT-G-A-GGC-T-CG-AAA-G-C-G-TG-GG-GAGC-AAACAGG	
Otu0489	AC--GG-AG-GAT--CCG-AGC-GT-T-AT-C-CGG-ATTT-A--T-T-GG-GT--TT-A-AA-GG-GT-GC-G-TA-GG-T-G--G--T-TT-T-T-T----AA-G-T-C-A-G-C-G-G--TG-A-AA-GT--T-T-GT-G-G--CT-C-AA-C-C-A-T-A-A-A-A-T-T-G--C-C-G-T-T--GA-A-A-C-T-G-G--AG--GA-C--T-T-G-A-G-T-A--T-GT--TT-G-A-G-G-T-A--GG-C---GG-A-ATG-----C-G-T-G-GT--GT-A-G-CG-GT-G-A-A-A--TG-C-AT-AG--AT-A-TC-A-C-G-C-A-G-A-AC-T-CC--AAT---T--GC-GAA-G-G-C-A-G--C-T-T-A---CTA-A--AC-C-A-T-A-A-C-T--GA--CACT-G-A-AGC-A-CG-AAA-G-C-G-TG-GG-GATC-AAACAGG	
Otu0490	AC--GT-AG-GTG--GCG-AGC-GT-T-GT-C-CGG-AATT-A--T-T-GG-GC--GT-A-AA-GA-GC-AT-G-TA-GG-C-G--G--C-TT-A-A-T----AA-G-T-C-G-A-G-C-G--TG-A-AA-AT--G-C-GG-G-G--CT-C-AA-C-C-C-C-G-T-A-----T-GG-C-G-C-T-G--GA-A-A-C-T-G-T--TA--GG-C--T-T-G-A-G-T-G--C-AG--GA-G-A-G-G-A-A--AG-G---GG-A-ATT-----C-C-C-A-GT--GT-A-G-CG-GT-G-A-A-A--TG-C-GT-AG--AT-A-TT-G-G-G-A-G-G-A-AC-A-CC--AGT---G--GC-GAA-G-G-C-G-C--C-T-T-T---CTG-G--AC-T-G-T-G-T-C-T--GA--CGCT-G-A-GAT-G-CG-AAA-G-C-C-AG-GG-TAGC-GAACGGG	
Otu0491	AC--GT-AG-GTG--GCA-AGC-GT-T-GT-C-CGG-AATT-A--T-T-GG-GC--GT-A-AA-GC-GC-GC-G-CA-GG-C-G--G--C-TT-C-C-T----AA-G-T-C-C-A-T-C-T--TA-A-AA-GT--G-C-GG-G-G--CT-T-AA-C-C-C-C-G-T-G-A---T-G--G-G-A-T-G--GA-A-A-C-T-G-G--GA--GG-C--T-G-G-A-G-T-A--T-CG--GA-G-A-G-G-A-A--AG-T---GG-A-ATT-----C-C-T-A-GT--GT-A-G-CG-GT-G-A-A-A--TG-C-GT-AG--AG-A-TT-A-G-G-A-A-G-A-AC-A-CC--GGT---G--GC-GAA-G-G-C-G-G--C-T-T-A---CTG-G--AC-T-G-T-T-A-C-T--GA--CGCT-G-A-GTC-A-CG-AAA-G-C-G-TG-GG-GAGC-AAACAGG	
Otu0492	AC--GG-AA-GGT--CCG-GGC-GT-T-AT-C-CGG-ATTT-A--T-T-GG-GT--TT-A-AA-GG-GG-GC-G-TA-GG-C-C--G--G-AG-A-T-T----AA-G-C-G-T-G-T-T-G--TG-A-AA-TG--T-A-GA-C-G--CT-C-AA-C-G-T-C-T-G-C-A-C-T-G--C-A-G-C-G--CG-A-A-C-T-G-G--TT--TC-C--T-T-G-A-G-T-A--C-GC--AC-A-A-A-G-T-G--GG-C---GG-A-ATT-----C-G-T-G-GT--GT-A-G-CG-GT-G-A-A-A--TG-C-TT-AG--AT-A-TC-A-C-G-A-A-G-A-AC-T-CC---GA-T-T--GC-GAA-G-G-C-A-G--C-T-C-A---CTG-G--AG-C-G-T-A-A-C-T--GA--CGCT-G-A-AGC-T-CG-AAA-G-C-G-TG-GG-TATC-GAACAGG	
Otu0493	AC--GT-AG-GTG--GCA-AGC-GT-T-GT-C-CGG-AATT-A--T-T-GG-GC--GT-A-AA-GC-GC-GC-G-CA-GG-C-G--G--C-TT-C-C-T----AA-G-T-C-C-A-T-C-T--TA-A-AA-GT--G-C-GG-G-G--CT-T-AA-C-C-C-C-G-T-G-A---T-G--G-G-A-T-G--GA-A-A-C-T-G-G--GA--GG-C--T-G-G-A-G-T-A--T-CG--GA-G-A-G-G-A-A--AG-T---GG-A-ATT-----C-C-T-A-GT--GT-A-G-CG-GT-G-A-A-A--TG-C-GT-AG--AG-A-TT-A-G-G-A-A-G-A-AC-A-CC--GGT---G--GC-GAA-G-G-C-G-A--C-T-T-T---CTG-G--AC-G-A-C-A-A-C-T-GCA--CGCT-G-A-GGA-G-CG-AAA-G-C-G-TG-GG-GAGC-GAACAGG	
Otu0494	AC--GG-AG-GAT--CCG-AGC-GT-T-AT-C-CGG-ATTT-A--T-T-GG-GT--TT-A-AA-GG-GA-GC-G-TA-GA-T-G--G--A-TG-T-T-T----AA-G-T-C-A-G-T-T-G--TG-A-AA-GT--T-T-GC-G-G--CT-C-AA-C-C-G-T-A-A-A-A-T-T-G--C-A-G-T-T--GA-T-A-C-T-G-G--GT--GT-C--T-T-G-A-G-T-A--C-AG--TA-G-A-G-G-C-A--GG-C---GG-A-ATT-----C-G-T-G-GT--GT-A-G-CG-GT-G-A-A-A--TG-C-TT-AG--AT-A-TC-A-C-G-A-A-G-A-AC-T-CC--GAT---T--GC-GAA-G-G-C-A-G--C-T-T-G---CTG-G--AC-T-G-T-A-A-C-T--GA--CGCT-G-A-GGC-G-CG-AAA-G-C-G-TG-GG-GAGC-AAACAGG	
Otu0495	AC--GG-AG-GGT--GCA-AGC-GT-T-AA-T-CGG-AATT-A--C-T-GG-GC--GT-A-AA-GG-GC-AC-G-TA-GG-C-G--G--T-GA-A-T-C----GG-G-T-T-G-A-A-A-G--TG-A-AA-G---T-C-GC-CAA---A-A-AG-T-G-G-C-G-G-A-A---T-G--C-T-C-T-C--GA-A-A-C-C-A-A--TT--CA-C--T-T-G-A-G-T-G--A-GA--CA-G-A-G-G-A-G--AG-T---GG-A-ATT-----T-C-G-T-GT--GT-A-G-GG-GT-G-A-A-A--TC-C-GT-AG--AT-C-TA-C-G-A-A-G-G-A-AC-G-CC---AA-A-A--GC-GAA-G-G-C-A-G--C-T-C-T---CTG-G--GT-C-C-C-T-A-C-C--GA--CGCT-G-G-GGT-G-CG-AAA-G-C-A-TG-GG-GAGC-GAACAGG	
Otu0496	AC--GT-AG-GGG--GCA-AGC-GT-T-AT-C-CGG-ATTT-A--C-T-GG-GT--GT-A-AA-GG-GC-GC-G-TA-GA-C-G--G--T-GT-G-G-C----AA-G-T-C-T-G-A-T-G--TG-A-AA-GG--C-A-TG-G-G--CT-C-AA-C-C-C-G-T-G-G-A-C-T-G--C-A-T-T-G--GA-A-A-C-T-G-T--CA--TA-C--T-T-G-A-G-T-G--C-TG--GA-G-A-G-G-T-A--AG-C---GG-A-ATT-----C-C-T-A-GT--GT-A-G-CG-GT-G-A-A-A--TG-C-GT-AG--AT-A-TT-A-G-G-A-G-G-A-AC-A-CC---AG-T-G--GC-GAA-G-G-C-G-G--C-T-T-A---CTG-G--AC-A-G-T-A-A-C-T--GA--CGTT-G-A-GGC-T-CG-AAA-G-C-G-TG-GG-GAGC-GAACAGG	
Otu0497	CC--GT-AG-GGT--GCA-AGC-GT-T-GT-C-CGG-AATT-A--C-T-GG-GT--GT-A-AA-GG-GA-GC-G-CA-GG-C-G--G--G-AG-A-A-C----AA-G-T-T-G-G-A-A-G--TG-A-AA-TC--C-A-TG-G-G--CT-C-AA-C-C-C-A-T-G-A-A-C-T-G--C-T-T-T-C--AA-A-A-C-T-G-T--TT--TT-C--T-T-G-A-G-T-A--G-TG--CA-G-A-G-G-T-A--GG-C---GG-A-ATT-----C-C-C-G-GT--GT-A-G-CG-GT-G-G-A-A--TG-C-GT-AG--AT-A-TC-G-G-G-A-G-G-A-AC-A-CC--AGT---G--GC-GAA-G-G-C-G-G--C-C-T-A---CTG-G--GC-A-C-C-A-A-C-T--GA--CGCT-G-A-GGA-G-CG-AAA-G-C-G-TG-GG-GAGC-GAACAGG	
Otu0498	AC--GT-AG-GTG--GCA-AGC-GT-T-GT-C-CGG-AATT-A--C-T-GG-GT--GT-A-AA-GG-GA-GC-G-TA-GG-C-G--G--G-AA-G-T-C----AA-G-T-T-G-A-A-T-G--TG-A-AA-TC--G-A-TC-G-G--CT-C-AA---C-C-G-G-T-C-G-C-T-G--C-G-T-T-C--AA-A-A-C-T-G-A--TT--TT-C--T-T-G-A-G-T-G--A-AG--TA-G-A-G-G-C-A--AG-C---GG-A-ATT-----C-C-T-A-GT--GT-A-G-CG-GT-G-A-A-A--TG-C-GT-AG--AT-A-TT-A-G-G-A-G-G-A-AC-A-CC---AG-T-G--GC-GAA-G-G-C-G-G--C-T-T-G---CTG-G--GC-T-T-T-A-A-C-T--GA--CGCT-G-A-GGC-T-CG-AAA-G-T-G-TG-GG-TAGC-AAACAGG	
Otu0499	AC--GT-AG-GTG--GCA-AGC-GT-T-GT-C-CGG-AATT-A--T-T-GG-GC--GT-A-AA-GC-GC-GC-G-CA-GG-C-G--G--C-TT-C-T-T----AA-G-T-C-C-A-T-C-T--TA-A-AA-GT--G-C-GG-G-G--CT-T-AA-C-C-C-C-G-T-A-A---T-G--G-G-A-T-G--GA-A-A-C-T-G-G--GA--GG-C--T-G-G-A-G-T-A--T-CG--GA-G-A-G-G-A-A--AG-T---GG-A-ATT-----C-C-T-A-GT--GT-A-G-CG-GT-G-A-A-A--TG-C-GT-AG--AG-A-TT-A-G-G-A-A-G-A-AC-A-CC--GGT---G--GC-GAA-G-G-C-G-A--C-T-T-T---CTG-G--AC-G-A-C-A-A-C-T--GA--CGCT-G-A-TGC-T-CG-AAA-G-T-G-TG-GG-TATC-AAACAGG	
Otu0500	AC--GG-AG-GAT--CCG-AGC-GT-T-AT-C-CGG-ATTT-A--T-T-GG-GT--TT-A-AA-GG-GA-GC-G-TA-GA-T-G--G--A-TG-T-T-T----AA-G-T-C-A-G-T-T-G--TG-A-AA-GT--T-T-GC-G-G--CT-C-AA-C-C-G-T-A-A-A-A-T-T-G--C-A-G-T-T--GG-T-A-C-T-G-G--AT--GT-C--T-T-G-A-G-T-G--C-AG--TT-G-A-G-G-C-A--GG-C---GG-A-ATT-----C-G-T-G-GT--GT-A-G-CG-GT-G-A-A-A--TG-C-TT-AG--AT-A-TC-A-C-G-A-A-G-A-GC-T-CC--GAT---T--GC-GAA-G-G-C-A-G--C-T-C-A---CTG-G--AC-T-G-C-A-A-C-T--GA--CACT-G-A-TGC-T-CG-AAA-G-T-G-TG-GG-TATC-AAACAGG	
Otu0501	AC--GT-AT-GGT--GCA-AGC-GT-T-AT-C-CGG-ATTT-A--C-T-GG-GT--GT-A-AA-GG-GA-GC-G-CA-GG-C-G--G--T-GC-G-G-C----AA-G-T-C-T-G-A-T-G--TG-A-AA-GC--C-C-GG-G-G--CT-C-AA-C-C-C-C-G-G-T-A-C-T-G--C-A-T-T-G--GA-A-A-C-T-G-T--CG--TA-C--T-A-G-A-G-T-G--T-CG--GA-G-A-G-G-C-A--AG-T---GG-A-ATT-----C-C-T-A-GT--GT-A-G-CG-GT-G-A-A-A--TG-C-GT-AG--AT-A-TT-A-G-G-A-G-G-A-AC-A-CC--AGT---G--GC-GAA-G-G-C-G-G--C-T-T-A---CTG-G--GC-G-A-T-A-A-C-T--GA--CGCT-G-A-GGA-G-CG-AAA-G-C-G-TG-GG-GAGC-GAACAGG	
Otu0502	AC--GT-AG-GGG--GCA-AGC-GT-T-AT-C-CGG-ATTT-A--C-T-GG-GT--GT-A-AA-GG-GA-GC-G-TA-GA-C-G--G--C-AA-T-G-C----AA-G-T-C-T-G-A-A-G--TG-A-AA-GG--A-C-GG-G-G--CT-T-AA-C-C-C-T-G-T-G-A-C-T-G--C-T-T-T-G--GA-A-A-C-T-G-T--GT--AG-C--T-T-G-A-G-T-G--C-CG--GA-G-G-G-G-T-A--AG-C---GG-A-ATT-----C-C-T-A-GT--GT-A-G-CG-GT-G-A-A-A--TG-C-GT-AG--AT-A-TT-A-G-G-A-G-G-A-AC-A-CC---AG-T-G--GC-GAA-G-G-C-G-G--C-T-T-A---CTG-G--AC-G-G-T-A-A-C-T--GA--CGTT-G-A-GGC-T-CG-AAA-G-C-G-TG-GG-GAGC-AAACAGG	
Otu0503	AC--GT-GG-GGT--GCA-AGC-GT-T-AA-T-CGG-ATTT-A--C-T-GG-GT--GT-A-AA-GG-GA-GC-G-TA-GA-C-G--G--C-AC-G-G-T----AA-G-C-C-A-G-A-T-G--TG-A-AA-GC--C-C-GG-G-G--CT-C-AA-C-C-C-C-G-G-G-A-C-T-G--C-A-T-T-T--GG-A-A-C-T-G-C--TG--AG-C--T-A-G-A-G-T-G--T-CG--GA-G-A-G-G-C-A--AG-T---GG-A-ATT-----C-C-T-A-GT--GT-A-G-CG-GT-G-A-A-A--TG-C-GT-AG--AT-A-TT-A-G-G-A-G-G-A-AC-A-CC---AG-T-G--GC-GAA-G-G-C-G-G--C-T-T-G---CTG-G--AC-G-A-T-G-A-C-T--GA--CGTT-G-A-GGC-T-CG-AAA-G-C-G-TG-GG-GAGC-AAACAGG	
Otu0504	AC--GT-AG-GGT--GCA-AGC-GT-T-AT-C-CGG-AATT-A--T-T-GG-GC--GT-A-AA-GG-GC-TC-G-TA-GG-C-G--G--T-TC-G-T-C----GC-G-T-C-C-G-G-T-G--TG-A-AA-GT--C-C-AT-C-G--CT-T-AA-C-G-G-T-G-G-A-T-C-T-G--C-G-C-C-G--GG-T-A-C-G-G-G--CG--GG-C--T-G-G-A-G-T-G--C-GG--TA-G-G-G-G-A-G--AC-T---GG-A-ATT-----C-C-C-G-GT--GT-A-A-CG-GT-G-G-A-A--TG-T-GT-AG--AT-A-TC-G-G-G-A-A-G-A-AC-A-CC---AA-T-G--GC-GAA-G-G-C-A-G--G-T-C-T---CTG-G--GC-C-G-A-G-A-C-C--GA--CGCT-G-A-GGC-G-CG-AAA-G-C-T-GG-GG-GAGC-GAACAGG	
Otu0505	AC--GT-AT-GGT--GCA-AGC-GT-T-AT-C-CGG-ATTT-A--C-T-GG-GT--GT-A-AA-GG-GA-GC-G-CA-GG-C-G--G--T-GC-G-G-C----AA-G-T-C-T-G-A-T-G--TG-A-AA-AC--C-C-AG-G-G--CT-T-AA-C-C-C-T-G-G-G-A-C-T-G--C-A-T-T-G--GA-A-A-C-T-G-T--CG--TA-C--T-A-G-A-G-T-G--T-CG--GA-G-G-G-G-T-A--AG-C---GG-A-ATT-----T-C-T-A-GT--GT-A-G-CG-GT-G-A-A-A--TG-C-GT-AG--AT-A-TT-A-G-G-A-G-G-A-AC-A-CC---AG-T-G--GC-GAA-G-G-C-G-G--C-T-T-A---CTG-G--AC-A-G-T-A-A-C-T--GA--CGTT-G-A-GGC-T-CG-AAA-G-C-G-TG-GG-GAGC-AAACAGG	
Otu0506	AC--GT-AG-GGG--GCA-AGC-GT-T-AT-C-CGG-ATTT-A--C-T-GG-GT--GT-A-AA-GG-GA-GC-G-TA-GG-C-G--G--C-GA-T-G-C----AA-G-T-C-A-G-A-A-G--TG-A-AA-GC--C-C-AG-G-G--CT-T-AA-C-C-G-T-G-G-G-A-C-T-G--C-T-T-T-T--GA-A-A-C-T-G-T--GT--TG-C--T-G-G-A-T-T-G--C-CG--GA-G-A-G-G-T-A--AG-T---GG-A-ATT-----C-C-T-A-GT--GT-A-G-CG-GT-G-A-A-A--TG-C-GT-AG--AT-A-TT-A-G-G-A-G-G-A-AC-A-CC--AGT---G--GC-GAA-G-G-C-G-G--C-T-T-A---CTG-G--AC-G-G-T-G-A-A-T--GA--CGCT-G-A-GGC-T-CG-AAA-G-C-G-TG-GG-GAGC-AAACAGG	
Otu0507	AC--GT-AT-GGT--GCA-AGC-GT-T-AT-C-CGG-ATTT-A--C-T-GG-GT--GT-A-AA-GG-GA-GC-G-TA-GA-C-G--G--T-CA-A-G-C----AA-G-T-C-A-G-A-A-G--TG-A-AA-GG--C-T-GG-G-G--CT-C-AA-C-C-C-C-G-G-G-A-C-T-G--C-T-T-T-T--GA-A-A-C-T-G-T--TT--GA-C--T-G-G-A-G-T-G--C-TG--GA-G-A-G-G-T-A--AG-C---GG-A-ATT-----C-C-T-A-GT--GT-A-G-CG-GT-G-A-A-A--TG-C-GT-AG--AT-A-TT-A-G-G-A-G-G-A-AC-A-CC---AG-T-G--GC-GAA-G-G-C-G-C--C-T-T-A---CTG-G--AC-A-G-T-A-A-C-T--GA--CGTT-G-A-GGC-T-CG-AAA-G-C-G-TG-GG-GAGC-AAACAGG	
Otu0508	AC--GT-AG-GTG--GCA-AGC-GT-T-GT-C-CGG-ATTT-A--C-T-GG-GT--GT-A-AA-GG-GC-GT-G-TA-G--CCG--G--G-AA-G-G-C----AA-G-T-C-A-G-A-T-G--TG-A-AA-TC--C-A-CG-G-G--CT-C-AA-C-T-C-G-T-G-A-A-C-T-G--C-A-T-T-T--GA-A-A-C-T-G-T--TT--TT-C--T-T-G-A-G-T-A--T-CG--GA-G-A-G-G-C-A--AT-C---GG-A-ATT-----C-C-T-A-GT--GT-A-G-CG-GT-G-A-A-A--TG-C-GT-AG--AT-A-TC-G-G-G-A-G-G-A-AC-A-CC---AG-T-G--GC-GAA-G-G-C-G-G--C-C-T-A---CTG-G--GC-A-T-C-A-A-C-T--GA--CGCT-G-A-GGC-T-CG-AAA-G-T-G-TG-GG-TAGC-AAACAGG	
Otu0509	AC--GT-AG-GTG--GCA-AGC-GT-T-GT-C-CGG-ATTT-A--C-T-GG-GT--GT-A-AA-GG-GC-GT-G-TA-GG-C-G--G--G-AC-G-G-C----AA-G-T-C-A-G-G-C-G--TG-A-AA-AC--C-A-TG-G-G--CT-C-AA-C-C-C-A-T-G-G-C-C-T-G--C-G-T-T-T--GA-A-A-C-T-G-T--TG--TT-C--T-T-G-A-G-T-A--C-TG--GA-G-A-G-G-T-T--GG-C---GG-A-ATT-----C-C-T-A-GT--GT-A-G-CG-GT-G-A-A-A--TG-C-GT-AG--AT-A-TT-A-G-G-A-G-G-A-AC-A-CC---AG-T-G--GC-GAA-G-G-C-G-G--C-C-A-A---CTG-G--AC-A-G-C-A-A-C-T--GA--CGCT-G-A-GGC-G-CG-AAA-G-C-G-TG-GG-GAGC-AAACAGG	
Otu0510	AC--GT-AG-GGT--GCA-AGC-GT-T-GT-C-CGG-AATT-A--C-T-GG-GT--GT-A-AA-GG-GA-GC-G-CA-GG-C-G--G--A-CC-G-G-C----AA-G-T-T-G-G-A-A-G--TG-A-AA-AC--T-A-TG-G-G--CT-C-AA-C-C-C-A-T-A-A-A-T-T-G--C-T-T-T-C--AA-A-A-C-T-G-C--TG--GC-C--T-T-G-A-G-T-A--G-TG--CA-G-A-G-G-T-A--GG-T---GG-A-ATT-----C-C-C-G-GT--GT-A-G-CG-GC-G-G-A-A--TG-C-GT-AG--AT-A-TC-G-G-G-A-G-G-A-AC-A-CC--AGT---G--GC-GAA-G-G-C-G-G--C-T-T-A---CTG-G--AC-A-G-T-A-A-C-T--GA--CGTT-C-A-GGC-T-CG-AAA-G-C-G-TG-GG-GAGC-AAACAGG	
Otu0511	AC--GT-AG-GTC--CCG-AGC-GT-T-GT-C-CGG-ATTT-A--T-T-GG-GC--GT-A-AA-GG-GA-GC-G-CA-GG-C-G--G--T-CA-G-G-A----AA-G-T-C-T-G-G-A-G--TA-A-AA-GG--C-T-AT-G-G--CT-C-AA-C-C-A-T-A-G-T-G---T-G--C-T-C-T-G--GA-A-A-C-T-G-T--CT--GA-C--T-T-G-A-G-T-G--C-AG--AA-G-G-G-G-A-G--AG-T---GG-A-ATT-----C-C-A-T-GT--GT-A-G-CG-GT-G-A-A-A--TG-C-GT-AG--AT-A-TA-T-G-G-A-G-G-A-AC-A-CC---AG-T-G--GC-GAA-A-G-C-G-G--C-T-C-T---CTG-G--TC-T-G-T-C-A-C-T--GA--CGCT-G-A-GGC-T-CG-AAA-G-C-G-TG-GG-TAGC-GAACAGG	
Otu0512	AC--GT-AG-GGG--GCA-AGC-GT-T-AT-C-CGG-ATTT-A--C-T-GG-GT--GT-A-AA-GG-GA-GC-G-TA-GA-C-G--G--T-TT-T-G-C----AA-G-T-C-T-G-A-A-G--TG-A-AA-GC--C-C-GG-G-G--CT-T-AA-C-C-C-C-G-G-G-A-C-T-G--C-T-T-T-G--GA-A-A-C-T-G-T--AG--AA-C--T-A-G-A-G-T-G--C-AG--GA-G-A-G-G-T-A--AG-T---GG-A-ATT-----C-C-T-A-GT--GT-A-G-CG-GT-G-A-A-A--TG-C-GT-AG--AT-A-TT-A-G-G-A-G-G-A-AC-A-CC---AG-T-G--GC-GAA-G-G-C-G-G--C-C-T-G---CTG-G--GC-T-T-T-A-A-C-T--GA--CGCT-G-A-AGC-T-CG-AAA-G-C-G-TG-GG-TAGC-AAACAGG	
Otu0513	AC--GT-AG-GTG--GCA-AGC-GT-T-GT-C-CGG-ATTT-A--C-T-GG-GT--GT-A-AA-GG-GC-GT-G-CA-GC-C-G--G--G-TG-C-G-C----AA-G-T-C-A-G-A-T-G--TG-A-AA-TC--T-C-AG-G-G--CT-C-AA-C-C-C-T-G-A-A-A-C-T-G--C-A-T-T-T--GA-A-A-C-T-G-T--GC--AT-C--T-T-G-A-G-T-G--C-CG--GA-G-A-G-G-T-A--AT-C---GG-A-ATT-----C-C-T-T-GT--GT-A-G-CG-GT-G-A-A-A--TG-C-GT-AG--AT-A-TA-A-G-G-A-A-G-A-AC-A-CC--AGT---G--GC-GAA-G-G-C-G-G--C-T-T-A---CTG-G--AC-A-G-T-A-A-C-T--GA--CGTT-G-A-GGC-T-CG-AAA-G-C-G-TG-GG-GAGC-AAACAGG	
Otu0514	AC--GT-AG-GTC--CCG-AGC-GT-T-GT-C-CGG-ATTT-A--T-TGGG--C--GT-A-AA-GC-GA-GC-G-CA-GG-C-G--G--T-TA-G-A-T----AA-G-T-C-T-G-A-A-G--TT-A-AA-GG--C-T-GT-G-G--CT-T-AA-C-C-A-T-A-G-T-A---T-G--C-T-T-T-G--GA-A-A-C-T-G-T--TT--AA-C--T-T-G-A-G-T-G--C-AG--AA-G-G-G-G-A-G--AG-T---GG-A-ATT-----C-C-A-T-GT--GT-A-G-CG-GT-G-A-A-A--TG-C-GT-AG--AT-A-TA-T-G-G-A-G-G-A-AC-A-CC---GG-T-G--GC-GAA-A-G-C-G-G--C-T-C-T---CTG-G--TC-T-G-T-A-A-C-T--GA--CGCT-G-A-GGC-T-CG-AAA-G-C-G-TG-GG-GAGC-AAACAGG	
Otu0515	AC--GT-AG-GTG--GCA-AGC-GT-T-AT-C-CGG-ATTT-A--C-T-GG-GT--GT-A-AA-GG-GC-GT-G-TA-GG-C-G--G--G-AC-T-G-C----AA-G-T-C-A-G-A-T-G--TG-A-AA-AC--T-A-TG-G-G--CT-C-AA-C-C-C-A-T-A-G-C-C-T-G--C-A-T-T-T--GA-A-A-C-T-G-T--AG--TT-C--T-T-G-A-G-T-G--T-CG--GA-G-A-G-G-C-A--AT-C---GG-A-ATT-----C-C-G-T-GT--GT-A-G-CG-GT-G-A-A-A--TG-C-GT-AG--AT-A-TA-C-G-G-A-G-G-A-AC-A-CC--AGT---G--GC-GAA-G-G-C-G-G--A-T-T-G---CTG-G--AC-G-A-T-A-A-C-T--GA--CGCT-G-A-GGC-G-CG-AAA-G-C-G-TG-GG-GAGC-AAACAGG	
Otu0516	AC--GT-AG-GGG--GCA-AGC-GT-T-AT-C-CGG-ATTT-A--C-T-GG-GT--GT-A-AA-GG-GA-GC-G-TA-GA-C-G--G--T-GT-G-G-C----AA-G-T-C-T-G-A-T-G--TG-A-AA-GG--C-A-TG-G-G--CT-C-AA-C-C-C-C-G-G-T-A-C-T-G--C-A-T-T-G--GA-A-A-C-T-G-T--CG--TA-C--T-A-G-A-G-T-G--T-CG--GA-G-G-G-G-T-A--AG-C---GG-A-ATT-----C-C-T-A-GT--GT-A-G-CG-GT-G-A-A-A--TG-C-GT-AG--AT-A-TT-A-G-G-A-G-G-A-AC-A-CC---AG-T-G--GC-GAA-G-G-C-G-G--C-T-T-G---CTG-G--AC-G-A-T-G-A-C-T--GA--CGTT-G-A-GGC-T-CG-AAA-G-C-G-TG-GG-GAGC-AAACAGG	
Otu0517	AC--GT-AT-GGA--GCA-AGC-GT-T-AT-C-CGG-ATTT-A--C-T-GG-GT--GT-A-AA-GG-GA-GC-G-TA-GG-C-G--G--T-TA-T-G-C----AA-G-T-C-A-G-A-T-G--TG-A-AA-GC--C-C-GG-G-G--CT-T-AA-C-C-C-C-G-G-G-A-C-T-G--C-A-T-T-T--GA-A-A-C-T-G-T--GT--AA-C--T-A-G-A-G-T-G--T-CG--GA-G-A-G-G-T-A--AG-T---GG-A-ATT-----C-C-T-A-GT--GT-A-G-CG-GT-G-A-A-A--TG-C-GT-AG--AT-A-TT-A-G-G-A-G-G-A-AC-A-CC---AG-T-G--GC-GAA-G-G-C-G-G--C-T-T-A---CTG-G--AC-G-A-T-A-A-C-T--GA--CGCT-G-A-GGC-T-CG-AAA-G-C-G-TG-GG-GAGC-AAACAGG	
Otu0518	AC--GT-AT-GGT--GCA-AGC-GT-T-AT-C-CGG-ATTT-A--C-T-GG-GT--GT-A-AA-GG-GA-GC-G-CA-GG-C-G--G--T-GC-G-G-C----AA-G-T-C-T-G-A-A-G--TG-A-AA-GC--C-C-GG-G-G--CT-C-AA-C-C-C-C-G-G-G-A-C-T-G--C-T-T-T-G--GA-A-A-C-T-G-C--CT--TG-C--T-A-G-A-G-T-G--T-CG--GA-G-G-G-G-T-A--AG-T---GG-A-ATT-----C-C-T-A-GT--GT-A-G-CG-GT-G-A-A-A--TG-C-GT-AG--AT-A-TT-A-G-G-A-G-G-A-AC-A-CC--AGT---G--GC-GAA-G-G-C-G-G--C-T-T-A---CTG-G--AC-G-A-T-A-A-C-T--GA--CGCT-G-A-GGC-T-CG-AAA-G-C-G-TG-GG-GAGC-AAACAGG	
Otu0519	AC--GT-AG-GGG--GCA-AGC-GT-T-AT-C-CGG-ATTT-A--C-T-GG-GT--GT-A-AA-GG-GA-GC-G-CA-GA-C-G--G--C-AC-T-G-C----AA-G-T-C-T-G-A-A-G--TG-A-AA-GC--C-C-GG-G-G--CT-C-AA-C-C-C-C-G-G-G-A-C-T-G--C-A-T-T-G--GA-A-A-C-T-G-T--CT--GG-C--T-C-G-A-G-T-G--C-CG--GA-G-A-G-G-T-A--AG-C---GG-A-ATT-----C-C-T-A-GT--GT-A-G-CG-GT-G-A-A-A--TG-C-GT-AG--AT-A-TT-A-G-G-A-G-G-A-AC-A-CC---AG-T-G--GC-GAA-G-G-C-G-G--C-T-T-A---CTG-G--AC-G-A-T-A-A-C-T--GA--CGCT-G-A-GGC-T-CG-AAA-G-C-G-TG-GG-GAGC-AAACAGG	
Otu0520	AC--GT-AG-GTG--GCG-AGC-GT-T-GT-C-CGG-ATTT-A--T-T-GG-GC--GT-A-AA-GG-GA-GT-G-TA-GG-C-G--G--T-CT-T-T-T----AA-G-T-C-T-G-A-T-G--TG-A-AA-GC--C-C-AC-G-G--CT-C-AA-C-C-G-T-G-G-A-G---G-GT-C-A-T-T-G--GA-A-A-C-T-G-G--GA--GA-C--T-T-G-A-G-T-G--C-AG--AA-G-A-G-G-A-G--AG-C---GG-A-ATT-----C-C-A-T-GT--GT-A-G-CG-GT-G-A-A-A--TG-C-GT-AG--AT-A-TA-T-G-G-A-G-G-A-AC-A-CC---AG-T-G--GC-GAA-G-G-C-G-G--C-T-C-T---CTG-G--TC-T-G-T-A-A-C-T--GA--CGCT-G-A-GGC-T-CG-AAA-G-C-G-TG-GG-GAGC-AAACAGG	
Otu0521	AC--GT-AG-GGG--GCA-AGC-GT-T-GT-C-CGG-AATT-A--C-T-GG-GT--GT-A-AA-GG-GA-GC-G-CA-GG-C-G--G--G-AA-G-G-C----AA-G-T-T-G-G-A-A-G--TG-A-AA-TC--C-A-TG-G-G--CT-C-AA-C-C-C-A-T-G-A-G-C-T-G--C-T-T-T-C--AA-A-A-C-T-G-G--TC--GT-C--T-T-G-A-G-T-A--G-TG--CA-G-A-G-G-T-A--GG-C---GG-A-ATT-----C-C-C-G-GT--GT-A-G-CG-GT-G-G-A-A--TG-C-GT-AG--AT-A-TC-G-G-G-A-G-G-A-AC-A-CC--AGT---G--GC-GAA-G-G-C-G-G--C-C-T-A---CTG-G--GC-A-C-C-A-A-C-T--GA--CGCT-G-A-GGC-T-CG-AAA-G-T-G-TG-GG-TAGC-AAACAGG	
Otu0522	AC--GT-AG-GTC--ACA-AGC-GT-T-AT-C-CGG-ATTT-A--C-T-GG-GT--GT-A-AA-GG-GA-GC-G-TA-GA-C-G--G--A-TG-G-A-C----AA-G-T-C-T-G-A-T-G--TG-A-AA-GG--C-T-GG-G-G--CT-C-AA-C-C-C-C-G-G-A-A-C-T-G--C-A-T-T-G--GA-A-A-C-T-G-C--CC--GT-C--T-T-G-A-G-T-G--C-CG--GA-G-A-G-G-T-A--AG-C---GG-A-ATT-----C-C-T-A-GT--GT-A-G-CG-GT-G-A-A-A--TG-C-GT-AG--AT-A-TT-A-G-G-A-A-G-A-AC-A-CC---AG-T-G--GC-GAA-G-G-C-G-G--C-T-T-A---CTG-G--AC-G-G-T-A-A-C-T--GA--CGTT-G-A-GGC-T-CG-AAA-G-C-G-TG-GG-GAGC-AAACAGG	
Otu0523	AC--GG-AG-GTT--TGT-CTC-GT-T-AA-T-CGG-AATT-A--C-T-GG-GC--GT-A-AA-GC-GC-AC-G-CA-GG-C-G--G--T-CT-G-T-C----AA-G-T-C-G-G-A-T-G--TG-A-AA-TC--C-C-CG-G-G--CT-C-AA-C-C-T-G-G-G-A-A-C-T-G--C-A-T-C-C--GA-A-A-C-T-G-G--CA--GG-C--T-T-G-A-G-T-C--T-CG--TA-G-A-G-G-G-G--GG-T---AG-A-ATT-----C-C-A-G-GT--GT-A-G-CG-GT-G-A-A-A--TG-C-GT-AG--AG-A-TC-T-G-G-A-G-G-A-AT-A-CC---GG-T-G--GC-GAA-G-G-C-G-G--C-C-C-C---CTG-G--AC-G-A-A-G-A-C-T--GA--CACA-C-A-GGT-G-CG-AAA-G-C-G-TG-GG-GAGC-AAACAGG	
Otu0524	AC--GT-AG-GTC--ACA-AGC-GT-T-GT-C-CGG-AATT-A--C-T-GG-GT--GT-A-AA-GG-GA-GC-G-CA-GG-C-G--G--G-AA-G-A-C----AA-G-T-T-G-G-A-A-G--TG-A-AA-TC--C-A-TG-G-G--CT-C-AA-C-C-C-A-T-G-A-A-C-T-G--C-T-T-T-C--AA-A-A-C-T-G-T--TT--TT-C--T-T-G-A-G-T-A--G-TG--CA-G-A-G-G-T-A--GG-C---GG-A-ATT-----C-C-C-G-GT--GT-A-G-CG-GT-G-G-A-A--TG-C-GT-AG--AT-A-TC-G-G-G-G-G-G-A-AC-A-CC--AGT---G--GC-GAA-G-G-C-G-G--C-C-T-A---CTG-G--GC-T-T-T-A-A-C-T--GA--CGCT-G-A-GGC-A-CG-AAA-G-T-G-TG-GG-TAGC-AAACAGG	
Otu0525	AC--GT-AG-GTC--ACA-AGC-GT-T-GT-C-CGG-AATT-A--C-T-GG-GT--GT-A-AA-GG-GA-GC-G-CA-GG-C-G--G--G-CG-A-T-C----AA-G-T-T-G-G-A-A-G--TG-A-AA-TC--C-A-TG-G-G--CT-C-AA-C-C-C-A-T-G-A-A-C-T-G--C-T-T-T-C--AA-A-A-C-T-G-A--TT--GT-C--T-T-G-A-G-T-A--G-TG--CA-G-A-G-G-T-A--GG-C---GG-A-ATT-----C-C-C-G-GT--GT-A-G-CG-GT-G-G-A-A--TG-C-GT-AG--AT-A-TC-G-G-G-A-G-G-A-AC-A-CC--AGT---G--GC-GAA-G-G-C-G-G--C-C-T-G---CTG-G--GC-T-T-T-A-A-C-T--GA--CGCT-G-A-GGC-T-CG-AAA-G-C-G-TG-GG-TAGC-AAACAGG	
Otu0526	AC--GT-AG-GGA--GCA-AGC-GT-T-AT-C-CGG-ATTT-A--C-T-GG-GT--GT-A-AA-AG-GC-GA-G-TA-GG-C-G--G--G-CT-G-G-C----AA-G-T-T-G-G-G-A-G--TG-A-AA-TC--C-C-GG-G-G--CT-T-AA-C-C-C-C-G-G-A-A-C-T-G--C-T-T-T-C--AA-A-A-C-T-G-C--TG--GT-C--T-T-G-A-G-T-G--A-TG--GA-G-A-G-G-C-A--GG-C---GG-A-ATT-----C-C-G-T-GT--GT-A-G-CG-GT-G-A-A-A--TG-C-GT-AG--AT-A-TA-C-G-G-A-G-G-A-AC-A-CC---AG-T-G--GC-GAA-G-G-C-G-G--C-C-T-G---CTG-G--AC-A-T-T-A-A-C-T--GA--CGCT-G-A-GGA-G-CG-AAA-G-C-G-TG-GG-GAGC-AAACAGG	
Otu0527	AC--GT-AT-GGT--GCA-AGC-GT-T-AT-C-CGG-ATTT-A--C-T-GG-GT--GT-A-AA-GG-GA-GC-G-CA-GG-C-G--G--G-AA-G-G-C----AA-G-T-T-G-G-A-A-G--TG-A-AA-TC--C-A-TG-G-G--CT-C-AA-C-C-C-A-T-G-A-A-C-T-G--C-T-T-T-C--AA-A-A-C-T-G-T--TT--TT-C--T-T-G-A-G-T-A--G-TG--CA-G-A-G-G-T-A--GG-C---GG-A-ATT-----C-C-C-G-GT--GT-A-G-CG-GT-G-G-A-A--TG-C-GT-AG--AT-A-TC-G-G-G-A-G-G-A-AC-A-CC--AGT---G--GC-GAA-G-G-C-G-G--C-C-T-A---CTG-G--AC-G-A-T-A-A-C-T--GA--CGCT-G-A-GGC-T-CG-AAA-G-C-G-TG-GG-GAGC-AAACAGG	
Otu0528	AC--GT-AG-GGG--GCA-AGC-GT-T-AT-C-CGG-ATTT-A--C-T-GG-GT--GT-A-AA-GG-GA-GC-G-TA-GA-C-G--G--C-AC-G-G-C----AA-G-C-C-A-G-A-T-G--TG-A-AA-GC--C-C-GG-G-G--CT-C-AA-C-C-C-C-G-G-T-A-C-T-G--C-A-T-T-G--GA-A-A-C-T-G-T--CG--TA-C--T-A-G-A-G-T-G--T-CG--GA-G-G-G-G-C-A--AG-T---GG-A-ATT-----C-C-T-A-GT--GT-A-G-CG-GT-G-A-A-A--TG-C-GT-AG--AT-A-TT-A-G-G-A-G-G-A-AC-A-CC---AG-T-G--GC-GAA-G-G-C-G-G--C-T-T-G---CTG-G--AC-G-A-T-G-A-C-T--GA--CGTT-G-A-GGC-T-CG-AAA-G-C-G-TG-GG-GAGC-AAACAGG	
Otu0529	AC--GT-AG-GGG--GCA-AGC-GT-T-AT-C-CGG-ATTT-A--C-T-GG-GT--GT-A-AA-GG-GA-GC-G-TA-GA-C-G--G--C-GA-C-G-C----AA-G-T-C-T-G-A-A-G--TG-A-AA-TA--C-C-CG-G-G--CT-C-AA-C-T-T-G-G-G-A-A-C-T-G--C-T-T-T-G--GA-A-A-C-T-G-T--CA--TA-C--T-T-G-A-G-T-G--C-CG--GA-G-G-G-G-T-A--AG-C---GG-A-ATT-----C-C-T-A-GT--GT-A-G-CG-GT-G-A-A-A--TG-C-GT-AG--AT-A-TT-A-G-G-A-G-G-A-AC-A-CC---AG-T-G--GC-GAA-G-G-C-G-G--C-T-T-A---CTG-G--AC-G-G-T-A-A-C-T--GA--CGTT-G-A-GGC-T-CG-AAA-G-C-G-TG-GG-GAGC-AAACAGG	
Otu0530	AC--GG-AG-GGT--GCA-AGC-GT-T-AA-T-CGG-AATT-A--C-T-GG-GC--GT-A-AA-GC-GC-AC-G-CA-GG-C-G--G--T-TT-G-T-T----AA-G-T-C-A-G-A-T-G--TG-A-AA-TC--C-C-CG-G-G--CT-C-AA-C-C-T-G-G-G-A-A-C-T-G--C-A-T-C-T--GA-T-A-C-T-G-G--CA--AG-C--T-T-G-A-G-T-C--T-CG--TA-G-A-G-G-G-G--GG-T---AG-A-ATT-----C-C-A-T-GT--GT-A-G-CG-GT-G-A-A-A--TG-C-GT-AG--AT-A-TA-T-G-G-A-G-G-A-AC-A-CC---AG-T-G--GC-GAA-G-G-C-G-G--C-C-C-C---CTG-G--AC-G-A-A-G-A-C-T--GA--CGCT-C-A-GGT-G-CG-AAA-G-C-G-TG-GG-TAGC-AAACAGG	
Otu0531	AC--GG-AG-GGT--GCA-AGC-GT-T-AA-T-CGG-AATT-A--C-T-GG-GC--GT-A-AA-GC-GC-AC-G-CA-GG-C-G--G--T-TG-A-T-T----AA-G-T-C-A-G-A-T-G--TG-A-AA-TC--C-C-CG-A-G--CT-T-AA-C-T-T-G-G-G-A-A-C-T-G--C-A-T-T-T--GA-A-A-C-T-G-G--TC--AG-C--T-A-G-A-G-T-C--T-TG--TA-G-A-G-G-G-G--GG-T---AG-A-ATT-----C-C-A-G-GT--GT-A-G-CG-GT-G-A-A-A--TG-C-GT-AG--AG-A-TC-T-G-G-A-G-G-A-AT-A-CC---GG-T-G--GC-GAA-G-G-C-G-G--C-C-C-C---CTG-G--AC-A-A-A-G-A-C-T--GA--CGCT-C-A-GGT-G-CG-AAA-G-C-G-TG-GG-GAGC-AAACAGG	
Otu0532	AC--GG-AA-GGT--CCG-GGC-GT-T-AT-C-CGG-ATTT-A--T-T-GG-GT--TT-A-AA-GG-GA-GC-G-TA-GG-C-C--G--G-AG-A-T-T----AA-G-C-G-T-G-T-T-G--TG-A-AA-TG--T-A-GA-T-G--CT-C-AA-C-A-T-C-T-G-A-A-C-T-G--C-A-G-C-G--CG-A-A-C-T-G-G--CA--GA-C--T-T-G-A-G-T-G--C-GC--AG-G-A-A-G-T-A--GG-C---GG-A-ATT-----C-G-T-C-GT--GT-A-G-CG-GT-G-A-A-A--TG-C-TT-AG--AT-A-TG-A-C-G-A-A-G-A-AC-T-CC--GAT---T--GC-GAA-G-G-C-A-G--C-C-T-T---CTG-T--AG-C-G-T-A-A-C-T--GA--CGCT-G-A-AGC-T-CG-AAA-G-T-G-CG-GG-TATC-GAACAGG	
Otu0533	AC--GT-AT-GGT--GCA-AGC-GT-T-AT-C-CGG-ATTT-A--C-T-GG-GT--GT-A-AA-GG-GA-GC-G-CA-GG-C-G--G--T-GC-G-G-C----AA-G-T-C-T-G-A-T-G--TG-A-AA-GC--C-C-GG-G-G--CT-C-AA-C-C-C-C-G-G-G-A-C-T-G--C-A-T-T-T--GG-A-A-C-T-G-C--TG--AG-C--T-A-G-A-G-T-G--T-CG--GA-G-A-G-G-C-A--AG-T---GG-A-ATT-----C-C-T-A-GT--GT-A-G-CG-GT-G-A-A-A--TG-C-GT-AG--AT-A-TT-A-G-G-A-G-G-A-AC-A-CC--AGT---G--GC-GAA-G-G-C-G-G--C-C-T-A---CTG-G--GC-A-T-C-A-A-C-T--GA--CGCT-G-A-GGC-T-CG-AAA-G-T-G-TG-GG-TAGC-AAACAGG	
Otu0534	AC--GT-AG-GGA--GCG-AGC-GT-T-GT-C-CGG-AATT-A--C-T-GG-GT--GT-A-AA-GG-GT-GC-G-TA-GG-C-G--G--G-AA-A-G-C----AA-G-T-C-A-G-G-C-G--TG-A-AA-AC--T-A-TC-G-G--CT-T-AA-C-T-G-G-T-A-G-A-C-T-G--C-G-T-T-T--GA-A-A-C-T-G-T--TT--TT-C--T-T-G-A-G-T-G--A-AG--TA-G-A-G-G-T-A--GG-C---GG-A-ATT-----C-C-C-G-GT--GT-A-G-CG-GT-G-G-A-A--TG-C-GT-AG--AG-A-TC-G-G-G-A-G-G-A-AC-A-CC---AG-T-G--GC-GAA-G-G-C-G-G--C-C-T-A---CTG-G--GC-T-T-T-A-A-C-T--GA--CGCT-G-A-GGC-A-CG-AAA-G-C-A-TG-GG-TAGC-AAACAGG	
Otu0535	AC--GT-AG-GTG--GCA-AGC-GT-T-GT-C-CGG-ATTT-A--C-T-GG-GT--GT-A-AA-GG-GC-GT-G-CA-GC-C-G--G--G-CT-G-A-C----AA-G-T-C-A-G-A-T-G--TG-A-AA-TC--C-C-GA-G-G--CT-T-AA-C-C-T-C-G-G-A-A-C-T-G--C-A-T-T-T--GA-A-A-C-T-G-T--TG--GT-C--T-T-G-A-G-T-A--T-CG--GA-G-A-G-G-T-C--AT-C---GG-A-ATT-----C-C-T-T-GT--GT-A-G-CG-GT-G-A-A-A--TG-C-GT-AG--AT-A-TA-A-G-G-A-A-G-A-AC-A-CC--AGT---G--GC-GAA-G-G-C-G-G--A-T-G-A---CTG-G--AC-G-A-C-A-A-C-T--GA--CGGT-G-A-GGC-G-CG-AAA-G-C-G-TG-GG-GAGC-GAACAGG	
Otu0536	AC--GT-AG-GGG--GCA-AGC-GT-T-AT-C-CGG-ATTT-A--C-T-GG-GT--GT-A-AA-GG-GA-GC-G-TA-GA-C-G--G--T-GT-G-G-C----AA-G-T-C-T-G-A-T-G--TG-A-AA-GG--C-A-TG-G-G--CT-C-AA-C-C-T-G-T-G-G-A-C-T-G--C-A-T-T-G--GA-A-A-C-T-G-T--CA--AT-C--T-A-G-A-G-T-A--C-CG--GA-G-G-G-G-T-A--AG-T---GG-A-ATT-----C-C-T-A-GT--GT-A-G-CG-GT-G-A-A-A--TG-C-GT-AG--AT-A-TT-A-G-G-A-A-G-A-AC-A-CC---AG-T-G--GC-GAA-G-G-C-G-G--C-T-T-G---CTG-G--AC-A-G-T-A-A-C-T--GA--CGTT-C-A-GGC-T-CG-AAA-G-C-G-TG-GG-GAGC-AAACAGG	
Otu0537	AC--GT-AG-GGA--GCA-AGC-GT-T-AT-C-CGG-ATTT-A--C-T-GG-GT--GT-A-AA-GG-GC-GT-G-TA-GG-C-G--G--G-AC-T-G-C----AA-G-T-C-A-G-A-T-G--TG-A-AA-AC--T-C-GG-G-G--CT-C-AA-C-C-C-C-G-A-G-C-C-T-G--C-A-T-T-T--GA-A-A-C-T-G-T--AG--TT-C--T-T-G-A-G-T-G--G-TG--GA-G-A-G-G-C-A--AA-T---GG-A-ATT-----C-C-T-A-GT--GT-A-G-CG-GT-G-A-A-A--TG-C-GT-AG--AT-A-TT-A-G-G-A-A-G-A-AC-A-CC--AGT---G--GC-GAA-G-G-C-G-A--T-T-T-G---CTG-G--AC-A-C-T-A-A-C-T--GA--CGCT-G-A-GGC-T-CG-AAA-G-T-G-TG-GG-TAGC-AAACAGG	
Otu0538	AC--GT-AG-GTG--GCA-AGC-GT-T-AT-C-CGG-ATTT-A--C-T-GG-GT--GT-A-AA-GG-GC-GT-G-TA-GG-C-G--G--G-AA-G-G-C----AA-G-T-C-A-G-A-T-G--TG-A-AA-AC--T-A-TG-G-G--CT-C-AA-C-C-C-A-T-A-G-C-C-T-G--C-A-T-T-T--GA-A-A-C-T-G-T--TT--TT-C--T-T-G-A-G-T-G--C-TG--GA-G-A-G-G-C-A--AT-C---GG-A-ATT-----C-C-G-T-GT--GT-A-G-CG-GT-G-A-A-A--TG-C-GT-AG--AT-A-TA-C-G-G-A-G-G-A-AC-A-CC--AGT---G--GC-GAA-G-G-C-G-G--A-T-T-G---CTG-G--AC-A-G-T-A-A-C-T--GA--CGCT-G-A-GGC-T-CG-AAA-G-C-G-TG-GG-GAGC-AAACAGG	
Otu0539	AC--GT-AG-GGG--GCA-AGC-GT-T-AT-C-CGG-ATTT-A--C-T-GG-GT--GT-A-AA-GG-GA-GC-G-TA-GA-C-G--G--T-GT-G-G-C----AA-G-T-C-T-G-A-T-G--TG-A-AA-GC--C-C-GG-G-G--CT-C-AA-C-C-C-C-G-G-T-A-C-T-G--C-A-T-T-G--GA-A-A-C-T-G-T--CG--TA-C--T-A-G-A-G-T-G--T-CG--GA-G-G-G-G-T-A--AG-T---GG-A-ATT-----C-C-T-A-GT--GT-A-G-CG-GT-G-A-A-A--TG-C-GT-AG--AT-A-TT-A-G-G-A-G-G-A-AC-A-CC--AGT---G--GC-GAA-G-G-C-G-G--C-C-T-A---CTG-G--GC-A-C-C-A-A-C-T--GA--CGCT-G-A-GGC-T-CG-AAA-G-T-G-TG-GG-TAGC-AAACAGG	
Otu0540	AC--GG-AG-GTG--GCA-AGC-GT-T-GT-C-CGG-ATTT-A--T-T-GG-GC--GT-A-AA-GC-GA-GT-G-CA-GG-C-G--G--T-TC-A-A-T----AA-G-T-C-T-G-A-T-G--TG-A-AA-GC--C-T-TC-G-G--CT-C-AA-C-C-G-G-A-G-A-A-T-T-G--C-A-T-C-A--GA-A-A-C-T-G-T--TG--AA-C--T-T-G-A-G-T-G--C-AG--AA-G-A-G-G-A-G--AG-T---GG-A-ACT-----C-C-A-T-GT--GT-A-A-CG-GT-G-G-A-A--TG-T-GT-AG--AT-A-TC-G-G-G-A-A-G-A-AC-A-CC---AG-T-G--GC-GAA-G-G-C-G-G--C-T-C-T---CTG-G--TC-T-G-C-A-A-C-T--GA--CGCT-G-A-GGC-T-CG-AAA-G-C-A-TG-GG-TAGC-GAACAGG	
Otu0541	AC--GT-AG-GGT--GCA-AGC-GT-T-AT-C-CGG-AATT-A--T-T-GG-GC--GT-A-AA-GG-GC-TC-G-TA-GG-C-G--G--T-TC-G-T-C----GC-G-T-C-C-G-G-T-G--TG-A-AA-GT--C-C-AT-C-G--CT-T-AA-C-G-G-T-G-G-A-T-C-C-G--C-G-C-C-G--GG-T-A-C-G-G-G--CG--GG-C--T-T-G-A-G-T-G--C-GG--TA-G-G-G-G-A-G--AC-T---GG-A-ATT-----C-C-C-G-GT--GT-A-A-CG-GT-G-G-A-A--TG-T-GT-AG--AT-A-TC-G-G-G-A-A-G-A-AC-A-CC---AA-T-G--GC-GAA-G-G-C-A-G--G-T-C-T---CTG-G--GC-C-G-T-C-A-C-T--GA--CGCT-G-A-GGC-G-TG-TAA-G-C-G-TT-GG-GAGC-GAATTGG	
Otu0542	AC--GT-AG-GTC--ACA-AGC-GT-T-GT-C-CGG-AATT-A--C-T-GG-GT--GT-A-AA-GG-GA-GC-G-CA-GG-C-G--G--G-AA-G-A-C----AA-G-T-T-G-G-A-A-G--TG-A-AA-TC--T-A-TG-G-G--CT-C-AA-C-C-C-A-T-G-A-A-C-T-G--C-T-T-T-C--AA-A-A-C-T-G-A--TT--GT-C--T-T-G-A-G-T-A--G-TG--CA-G-A-G-G-T-A--GG-C---GG-A-ATT-----C-C-C-G-GT--GT-A-G-CG-GT-G-G-A-A--TG-C-GT-AG--AT-A-TC-G-G-G-A-G-G-A-AC-A-CC--AGT---G--GC-GAA-G-G-C-G-G--C-C-T-A---CTG-G--GC-A-C-C-A-A-C-T--GA--CGCT-G-A-AGC-T-CG-AAA-G-T-G-CG-GG-TATC-GAACAGG	
Otu0543	AC--GG-AG-GAT--CCG-AGC-GT-T-AT-C-CGG-ATTT-A--T-T-GG-GT--TT-A-AA-GG-GA-GC-G-TA-GG-C-G--G--G-TC-G-T-T----AA-G-T-C-A-G-T-T-G--TG-A-AA-GT--T-T-GC-G-G--CT-C-AA-C-C-G-T-A-A-A-A-T-T-G--C-A-G-T-T--GA-T-A-C-T-G-G--CG--AC-C--T-T-G-A-G-T-G--C-AA--CA-G-A-G-G-T-A--GG-C---GG-A-ATT-----C-G-T-G-GT--GT-A-G-CG-GT-G-A-A-A--TG-C-TT-AG--AT-A-TC-A-C-G-A-A-G-A-AC-T-CC--GAT---T--GC-GAA-G-G-C-A-G--C-T-T-A---CTG-G--AT-T-G-T-A-A-C-T--GA--CGCT-G-A-GGA-G-CG-AAA-G-C-G-TG-GG-GAGC-GAACAGG	
Otu0544	AC--GT-AG-GTG--GCA-AGC-GT-T-AT-C-CGG-AATT-A--T-T-GG-GC--GT-A-AA-GC-GC-GC-G-TA-GG-C-G--G--T-TT-C-T-T----AA-G-T-C-T-G-A-T-G--TG-A-AA-GC--C-C-AC-G-G--CT-C-AA-C-C-G-T-G-G-A-G---G-GT-C-A-T-T-G--GA-A-A-C-T-G-G--GA--AA-C--T-T-G-A-G-T-G--C-AG--AA-G-A-G-G-A-A--AG-T---GG-A-ATT-----C-C-A-T-GT--GT-A-G-CG-GT-G-A-A-A--TG-C-GC-AG--AG-A-TA-T-G-G-A-G-G-A-AC-A-CC---AG-T-G--GC-GAA-G-G-C-G-A--C-T-T-T---CTG-G--TC-T-G-T-A-A-C-T--GA--CGCT-G-A-TGT-G-AG-AAA-G-C-G-TG-AG-GATC-AAACAGG	
Otu0545	AC--GG-AC-GGT--CCG-TGC-GT-T-GT-C-CGG-AATT-A--C-T-GG-GT--GT-A-AA-GG-GA-GC-G-CA-GG-C-G--G--G-CG-A-T-C----AA-G-T-T-G-G-A-A-G--TG-A-AA-TC--C-A-TG-G-G--CT-C-AA-C-C-C-A-T-A-A-A-C-T-G--C-T-T-T-C--AA-A-A-C-T-G-T--TT--TT-C--T-T-G-A-G-T-A--G-TG--CA-G-A-G-G-T-A--GG-C---GG-A-ATT-----C-C-C-G-GT--GT-A-G-CG-GT-G-G-A-A--TG-C-GT-AG--AT-A-TC-G-G-G-A-G-G-A-AC-A-CC--AGT---G--GC-GAA-G-G-C-G-G--C-C-T-A---CTG-G--GC-A-C-C-A-A-C-T--GA--CGCT-G-A-GGC-T-CG-AAA-G-T-G-TG-GG-TAGC-AAACAGG	
Otu0546	AC--GT-AG-GGG--GCA-AGC-GT-T-AT-C-CGG-ATTT-A--C-T-GG-GT--GT-A-AA-GG-GA-GC-G-TA-GA-C-G--G--T-GT-G-G-C----AA-G-T-C-T-G-A-T-G--TG-A-AA-GG--C-A-TG-G-G--CT-C-AA-C-C-T-G-T-G-G-A-C-T-G--C-T-T-T-G--GA-A-A-C-T-G-T--GC--AG-C--T-A-G-A-G-T-G--T-CG--GA-G-A-G-G-T-A--AG-T---GG-A-ATT-----C-C-T-A-GT--GT-A-G-CG-GT-G-A-A-A--TG-C-GT-AG--AT-A-TT-A-G-G-A-G-G-A-AC-A-CC---AG-T-G--GC-GAA-G-G-C-G-G--C-T-T-A---CTG-G--AC-G-A-T-A-A-C-T--GA--CGCT-G-A-GGC-T-CG-AAA-G-C-G-TG-GG-GAGC-AAACAGG	
Otu0547	AC--GT-AG-GGG--GCA-AGC-GT-T-AT-C-CGG-ATTT-A--C-T-GG-GT--GT-A-AA-GG-GA-GC-G-TA-GG-C-G--G--C-GA-G-G-C----AA-G-T-C-A-G-A-A-G--TG-A-AA-AC--C-C-AG-G-G--CT-C-AA-C-T-C-T-G-G-G-A-T-T-G--C-T-T-T-T--GA-A-A-C-T-G-C--TT--TG-C--T-T-G-A-T-T-T--C-AG--GA-G-A-G-G-T-A--AG-C---GG-A-ATT-----C-C-T-A-GT--GT-A-G-CG-GT-G-A-A-A--TG-C-GT-AG--AT-A-TT-A-G-G-A-G-G-A-AC-A-CC---AG-T-G--GC-GAA-G-G-C-G-G--C-T-T-A---CTG-G--AC-T-G-A-C-A-A-T--GA--CGCT-G-A-GGC-T-CG-AAA-G-C-G-TG-GG-GAGC-AAACAGG	
Otu0548	AC--GT-AG-GGT--GCA-AGC-GT-T-AT-C-CGG-CATT-G--T-T-GG-GC--GT-A-AA-GA-GC-TC-G-TA-GG-C-G--G--T-TC-G-T-C----GC-G-T-C-C-G-G-T-G--TG-A-AA-GT--C-C-AT-C-G--CT-T-AG-C-G-G-T-G-G-A-T-C-C-G--C-G-C-C-G--GG-T-A-C-G-G-G--CG--GG-C--T-T-G-A-G-T-G--C-GG--TA-G-G-G-G-A-G--AC-T---GG-A-ATT-----C-C-C-G-GT--GT-A-A-CG-GT-G-G-A-A--TG-T-GT-AG--AT-A-TC-G-G-G-A-A-G-A-AC-A-CC---AA-T-G--GC-GAA-G-G-C-A-G--G-T-C-T---CTG-G--GC-C-G-T-C-A-C-T--GA--CGCT-G-A-GGA-G-CG-AAA-G-C-G-TG-GG-GAGC-GAACAGG	
Otu0549	AC--GT-AG-GGT--GCA-AGC-GT-T-AT-C-CGG-AATT-A--T-T-GG-GC--GT-A-AA-GG-GC-TC-G-TA-GG-C-G--G--T-TC-G-T-C----GC-G-T-C-C-G-G-T-G--TG-A-AA-GT--C-C-AT-C-G--CT-T-AA-C-G-G-T-G-G-A-T-C-C-G--C-G-C-C-G--GG-T-A-C-G-G-G--CG--GG-C--T-T-G-A-G-T-G--C-GG--TA-G-G-G-G-A-G--AC-T---GG-A-ATT-----C-C-C-G-GT--GT-A-A-CG-GT-G-G-A-A--TG-T-GT-AG--AT-A-TC-G-G-G-A-A-G-A-AC-A-CC---AA-T-G--GC-GAA-G-G-C-A-G--G-T-C-T---CTG-G--GC-C-G-T-C-A-C-T--GA--CGCT-G-A-GTA-G-CT-CAA-T-C-T-TG-GG-GAGC-GAACAGG	
Otu0550	AC--AG-AG-GGT--GCA-AGC-GT-T-AA-T-CGG-AATT-A--C-T-GG-GC--GT-A-AA-GC-GC-GC-G-TA-GG-T-G--G--T-TT-G-T-T----AA-G-T-T-G-G-A-T-G--TG-A-AA-GC--C-C-CG-G-G--CT-C-AA-C-C-T-G-G-G-A-A-C-T-G--C-A-T-C-C--AA-A-A-C-T-G-G--CA--AG-C--T-A-G-A-G-T-A--C-GG--TA-G-A-G-G-G-T--GG-T---GG-A-ATT-----T-C-C-T-GT--GT-A-G-CG-GT-G-A-A-A--TG-C-GT-AG--AT-A-TA-G-G-A-A-G-G-A-AC-A-CC---AG-T-G--GC-GAA-G-G-C-G-A--C-C-A-C---CTG-G--AC-T-G-A-T-A-C-T--GA--CACT-G-A-GGT-G-CG-AAA-G-C-G-TG-GG-GAGC-AAACAGG	
Otu0551	AC--GT-AG-GTG--GCA-AGC-GT-T-GT-C-CGG-ATTT-A--C-T-GG-GC--GT-A-AA-GG-GA-GC-G-TA-GG-C-G--G--A-TT-T-T-T----AA-G-T-G-G-G-A-T-G--TG-A-AA-TA--C-C-CG-G-G--CT-C-AA-C-C-T-G-G-G-T-G-C-T-G--C-A-T-T-C--CA-A-A-C-T-G-G--AA--AT-C--T-A-G-A-G-T-G--C-AG--GA-G-G-G-G-A-A--AG-T---GG-A-ATT-----C-C-T-A-GT--GT-A-G-CG-GT-G-A-A-A--TG-C-GT-AG--AG-A-TT-A-G-G-A-A-G-A-AC-A-CC--AGT---G--GC-GAA-G-G-C-G-A--C-T-T-T---CTG-G--AC-T-G-T-A-A-C-T--GA--CGCT-G-A-GGC-T-CG-AAA-G-C-G-TG-GG-GAGC-AAACAGG	
Otu0552	AC--GG-AG-GGT--GCA-AGC-GT-T-AA-T-CGG-AATT-A--C-T-GG-GT--GT-A-AA-GG-GA-GC-G-CA-GG-C-G--G--G-AA-G-A-C----AA-G-T-T-G-G-A-A-G--TG-A-AA-AC--C-A-TG-G-G--CT-C-AA-C-C-C-A-T-G-A-A-T-T-G--C-T-T-T-C--AA-A-A-C-T-G-G--TT--TT-C--T-T-G-A-G-T-A--G-TG--CA-G-A-G-G-T-A--GG-C---GG-A-ATT-----C-C-C-G-GT--GT-A-G-CG-GT-G-G-A-A--TG-C-GT-AG--AT-A-TC-G-G-G-A-G-G-A-AC-A-CC---AG-T-G--GC-GAA-G-G-C-G-G--C-C-T-A---CTG-G--GC-A-C-C-A-A-C-T--GA--CGCT-G-A-GGC-T-CG-AAA-G-T-G-TG-GG-TAGC-AAACAGG	
Otu0553	AC--GT-AG-GGT--GCA-AGC-GT-T-AT-C-CGG-AATT-A--T-T-GG-GC--GT-A-AA-GG-GC-TC-G-TA-GG-C-G--G--T-TC-G-T-C----GC-G-T-C-C-G-G-T-G--TG-A-AA-GT--C-C-AT-C-G--CT-T-AA-C-G-G-T-G-G-A-T-C-T-G--C-G-C-C-G--GG-T-A-C-G-G-G--CG--GG-C--T-G-G-A-G-T-G--C-GG--TA-G-G-G-G-A-G--AC-T---GG-A-ATT-----C-C-C-G-GT--GT-A-A-CG-GT-G-G-A-A--TG-C-GT-AG--AT-A-TC-G-G-G-A-G-G-A-AC-A-CC---AG-T-G--GC-GAA-G-G-C-G-G--C-C-T-A---CTG-G--GC-A-C-C-A-A-C-T--GA--CGCT-G-A-GGC-T-CG-AAA-G-T-G-TG-GG-TAGC-AAACAGG	
Otu0554	AC--GT-AT-GGT--GCA-AGC-GT-T-AT-C-CGG-ATTT-A--C-T-GG-GT--GT-A-AA-GG-GA-GC-G-TA-GA-C-G--G--A-TG-G-A-C----AA-G-T-C-T-G-A-T-G--TG-A-AA-GG--C-T-GG-G-G--CT-C-AA-C-C-C-C-G-G-G-A-C-T-G--C-A-T-T-G--GA-A-A-C-T-G-T--AG--GA-C--T-A-G-A-G-T-G--T-CG--GA-G-G-G-G-T-A--AG-T---GG-A-ATT-----C-C-T-A-GT--GT-A-G-CG-GT-G-A-A-A--TG-C-GT-AG--AT-A-TT-A-G-G-A-G-G-A-AC-A-CC---AG-T-G--GC-GAA-G-G-C-G-G--C-T-T-A---CTG-G--AC-G-A-C-T-A-C-T--GA--CGCT-G-A-GGC-T-CG-AAA-G-C-G-TG-GG-GAGC-AAACAGG	
Otu0555	AC--GT-AG-GGG--GCA-AGC-GT-T-AT-C-CGG-ATTT-A--C-T-GG-GT--GT-A-AA-GG-GA-GC-G-TA-GA-C-G--G--T-TT-T-G-C----AA-G-T-C-T-G-A-A-G--TG-A-AA-GC--C-C-GG-G-G--CT-T-AA-C-C-C-C-G-G-G-A-C-T-G--C-T-T-T-G--GA-A-A-C-T-G-T--TT--AA-C--T-A-G-A-G-T-G--C-TG--GA-G-A-G-G-T-A--AG-C---GG-A-ATT-----C-C-T-A-GT--GT-A-G-CG-GT-G-A-A-A--TG-C-GT-AG--AT-A-TT-A-G-G-A-G-G-A-AC-A-CC---AG-T-G--GC-GAA-G-G-C-G-G--C-T-T-A---CTG-G--AC-G-G-T-A-A-C-T--GA--CGTT-G-A-GGC-T-CG-AAA-G-C-G-TG-GG-GAGC-AAACAGG	
Otu0556	AC--GT-AG-GGG--GCA-AGC-GT-T-AT-C-CGG-ATTT-A--C-T-GG-GT--GT-A-AA-GG-GA-GC-G-CA-GG-C-G--G--T-AC-G-G-C----AA-G-T-C-T-G-A-T-G--TG-A-AA-GC--C-C-GG-G-G--CT-C-AA-C-C-C-C-G-G-T-A-C-T-G--C-A-T-T-G--GA-A-A-C-T-G-T--CG--GA-C--T-T-G-A-G-T-G--C-CG--GA-G-G-G-G-T-A--AG-C---GG-A-ATT-----C-C-T-A-GT--GT-A-G-CG-GT-G-A-A-A--TG-C-GT-AG--AT-A-TT-A-G-G-A-G-G-A-AC-A-CC---AG-T-G--GC-GAA-G-G-C-G-G--C-T-T-A---CTG-G--AC-G-G-T-A-A-C-T--GA--CGTT-G-A-GGC-T-CG-AAA-G-C-G-TG-GG-GAGC-AAACAGG	
Otu0557	AC--GT-AG-GGG--GCA-AGC-GT-T-AT-C-CGG-ATTT-A--C-T-GG-GT--GT-A-AA-GG-GA-GC-G-TA-GA-C-G--G--A-AT-G-G-C----AA-G-T-C-T-G-A-T-G--TG-A-AA-GG--C-C-GG-G-G--CT-C-AA-C-C-C-C-G-G-G-A-C-T-G--C-A-T-T-G--GA-A-A-C-T-G-T--CA--AT-C--T-G-G-A-G-T-A--C-CG--GA-G-A-G-G-T-A--AG-C---GG-A-ATT-----C-C-T-A-GT--GT-A-G-CG-GT-G-A-A-A--TG-C-GT-AG--AT-A-TT-A-G-G-A-G-G-A-AC-A-CC---AG-T-G--GC-GAA-G-G-C-G-G--C-T-T-A---CTG-G--AC-G-G-T-A-A-C-T--GA--CGTT-G-A-GGC-T-CG-AAA-G-T-G-TG-GG-TAGC-AAACAGG	
Otu0558	AC--GT-AT-GGT--GCA-AGC-GT-T-AT-C-CGG-ATTT-A--C-T-GG-GT--GT-A-AA-GG-GA-GC-G-CA-GG-C-G--G--T-GC-G-G-C----AA-G-T-C-T-G-A-T-G--TG-A-AA-GC--C-C-GG-G-G--CT-C-AA-C-C-C-C-G-G-T-A-C-T-G--C-A-T-T-G--GA-A-A-C-T-G-T--CG--TA-C--T-A-G-A-G-T-G--T-CG--GA-G-G-G-G-T-A--AG-C---GG-A-ATT-----C-C-T-A-GT--GT-A-G-CG-GT-G-A-A-A--TG-C-GT-AG--AT-A-TT-A-G-G-A-G-G-A-AC-A-CC---AG-T-G--GC-GAA-G-G-C-G-G--C-C-T-G---CTG-G--GC-T-T-T-A-A-C-T--GA--CGCT-G-A-GGC-T-CG-AAA-G-C-G-TG-GG-TAGC-AAACAGG	
Otu0559	AC--GT-AG-GGT--GCA-AGC-GT-T-GT-C-CGG-AATT-A--C-T-GG-GT--GT-A-AA-GG-GA-GC-G-CA-GG-C-G--G--G-AA-G-A-C----AA-G-T-T-G-G-A-A-G--TG-A-AA-AC--C-A-TG-G-G--CT-C-AA-C-C-C-A-T-G-A-A-T-T-G--C-T-T-T-C--AA-A-A-C-T-G-T--TT--TT-C--T-T-G-A-G-T-A--G-TG--CA-G-A-G-G-T-A--GA-T---GG-A-ATT-----C-C-C-G-GT--GT-A-G-CG-GT-G-G-A-A--TG-C-GT-AG--AT-A-TC-G-G-G-A-G-G-A-AC-A-CC---AG-T-G--GC-GAA-G-G-C-G-G--T-C-T-A---CTG-G--GC-C-G-T-C-A-C-T--GA--CGCT-G-A-GGA-G-CG-AAA-G-C-G-TG-GG-GAGC-GAACAGG	
Otu0560	AC--GT-AG-GGG--GCA-AGC-GT-T-AT-C-CGG-ATTT-A--C-T-GG-GT--GT-A-AA-GG-GA-GC-G-TA-GA-C-G--G--A-TG-G-G-C----AA-G-T-C-T-G-A-T-G--TG-A-AA-AC--C-C-GG-G-G--CT-C-AA-C-C-C-C-G-G-G-A-C-T-G--C-A-T-T-G--GA-A-A-C-T-G-T--TC--AT-C--T-A-G-A-G-T-G--C-TG--GA-G-A-G-G-T-A--AG-T---GG-A-ATT-----C-C-T-A-GT--GT-A-G-CG-GT-G-A-A-A--TG-C-GT-AG--AT-A-TT-A-G-G-A-G-G-A-AC-A-CC---AG-T-G--GC-GAA-G-G-C-G-G--C-T-T-A---CTG-G--AC-A-G-T-A-A-C-T--GA--CGTT-G-A-GGC-T-CG-AAA-G-C-G-TG-GG-GAGC-AAACAGG	
Otu0561	AC--GT-AG-GGG--GCA-AGC-GT-T-AT-C-CGG-ATTT-A--C-T-GG-GT--GT-A-AA-GG-GA-GC-G-TA-GA-C-G--G--C-AA-G-G-C----AA-G-T-C-T-G-A-T-G--TG-A-AA-AC--C-C-AG-G-G--CT-T-AA-C-C-C-T-G-G-G-A-C-T-G--C-T-T-T-G--GA-A-A-C-T-G-T--AG--AG-C--T-A-G-A-G-T-G--C-TG--GA-G-A-G-G-C-A--AG-C---GG-A-ATT-----C-C-T-A-GT--GT-A-G-CG-GT-G-A-A-A--TG-C-GT-AG--AT-A-TC-G-G-G-A-G-G-A-AC-A-CC--AGT---G--GC-GAA-G-G-C-G-G--C-T-T-A---CTG-G--AC-G-A-T-A-A-C-T--GA--CGTT-G-A-GGC-T-CG-AAA-G-C-G-TG-GG-GAGC-AAACAGG	
Otu0562	AC--GT-AG-GTC--ACA-AGC-GT-T-GT-C-CGG-AATT-A--C-T-GG-GT--GT-A-AA-GG-GA-GC-G-CA-GG-C-G--G--G-AG-A-A-C----AA-G-T-T-G-G-A-A-G--TG-A-AA-TC--C-A-TG-G-G--CT-C-AA-C-C-C-G-T-G-A-A-T-T-G--C-T-T-T-C--AA-A-A-C-T-G-C--TG--GC-C--T-T-G-A-G-T-A--G-TG--CA-G-A-G-G-T-A--GG-C---GG-A-ATT-----C-C-C-G-GT--GT-A-G-CG-GT-G-G-A-A--TG-C-GT-AG--AT-A-TC-G-G-G-A-G-G-A-AC-A-CC---AG-T-G--GC-GAA-G-G-C-G-A--C-C-T-A---CTG-G--GC-A-C-C-A-A-C-T--GA--CGCT-G-A-GGC-T-CG-AAA-G-C-A-TG-GG-TAGC-AAACAGG	
Otu0563	AC--GT-AT-GGT--GCA-AGC-GT-T-AT-C-CGG-ATTT-A--C-T-GG-GT--GT-A-AA-GG-GA-GC-G-TA-GA-C-G--G--T-GT-G-G-C----AA-G-T-C-T-G-A-T-G--TG-A-AA-GG--C-A-TG-G-G--CT-C-AA-C-C-T-G-T-G-G-A-C-T-G--C-A-T-T-G--GA-A-A-C-T-G-T--AA--GG-C--T-T-G-A-G-T-G--C-CG--GA-G-A-G-G-T-A--AG-C---GG-A-ATT-----C-C-T-A-GT--GT-A-G-CG-GT-G-A-A-A--TG-C-GT-AG--AT-A-TT-A-G-G-A-G-G-A-AC-A-CC---AG-T-G--GC-GAA-G-G-C-G-G--C-T-T-A---CTG-G--AC-G-G-C-A-A-C-T--GA--CGTT-G-A-GGC-T-CG-AAA-G-C-G-TG-GG-GAGC-AAACAGG	
Otu0564	AC--GT-AG-GTG--GCA-AGC-GT-T-GT-C-CGG-ATTT-A--T-T-GG-GC--GT-A-AA-GC-GA-GT-G-CA-GG-C-G--G--T-TC-G-T-C----GC-G-T-C-C-G-G-T-G--TG-A-AA-GT--C-C-AT-C-G--CT-T-AA-C-G-G-T-G-G-A-T-C-C-G--C-G-C-C-G--GG-T-A-C-G-G-G--CG--GG-C--T-T-G-A-G-T-G--C-GG--TA-G-G-G-G-A-G--AC-T---GG-A-ATT-----C-C-C-G-GT--GT-A-A-CG-GT-G-G-A-A--TG-T-GT-AG--AT-A-TC-G-G-G-A-A-G-A-AC-A-CC---AA-T-G--GC-GAA-G-G-C-A-G--G-T-C-T---CTG-G--GC-C-G-T-C-A-C-T--GA--CGCT-G-A-GGA-G-CG-AAA-G-C-G-TG-GG-GAGC-GAACAGG	
Otu0565	AC--GT-AG-GTG--GCG-AGC-GT-T-AT-C-CGG-AATT-A--T-T-GG-GC--GT-A-AA-GA-GG-GA-G-CA-GG-C-G--G--C-AC-T-A-A----GG-G-T-C-T-G-T-G-G--TG-A-AA-GA--T-C-GA-A-G--CT-T-AA-C-T-T-C-G-G-T-A---A-G--C-C-A-T-G--GG-A-A-C-C-G-T--AG--AG-C--T-A-G-A-G-T-G--T-GT--GA-G-A-G-G-A-T--CG-T---GG-A-ATT-----C-C-A-T-GT--GT-A-G-CG-GT-G-A-A-A--TG-C-GT-AG--AT-A-TA-T-G-G-A-G-G-A-AC-A-CC--AGT---G--GC-GAA-G-G-C-G-A--C-G-A-T---CTG-G--CG-C-A-T-A-A-C-T--GA--CGCT-G-A-GGA-G-CG-AAA-G-C-G-TG-GG-GAGC-GAACAGG	
Otu0566	AC--GT-AT-GGT--GCA-AGC-GT-T-AT-C-CGG-ATTT-A--C-T-GG-GT--GT-A-AA-GG-GA-GC-G-TA-GA-C-G--G--T-GT-G-G-C----AA-G-T-C-T-G-A-T-G--TG-A-AA-GG--C-T-GG-G-G--CT-C-AA-C-C-C-C-G-G-G-A-C-T-G--C-A-T-T-G--GA-A-A-C-T-G-C--CC--GT-C--T-T-G-A-G-T-G--C-CG--GA-G-A-G-G-T-A--AG-C---GG-A-ATT-----C-C-T-A-GT--GT-A-G-CG-GT-G-A-A-A--TG-C-GT-AG--AT-A-TT-A-G-G-A-G-G-A-AC-A-CC---AG-T-G--GC-GAA-G-G-C-G-G--C-T-T-A---CTG-G--AC-A-G-T-A-A-C-T--GA--CGTT-G-A-GGC-T-CG-AAA-G-C-G-TG-GG-GAGC-AAACAGG	
Otu0567	AC--GT-AT-GGT--GCA-AGC-GT-T-AT-C-CGG-ATTT-A--C-T-GG-GT--GT-A-AA-GG-GA-GC-G-CA-GG-C-G--G--T-GC-G-G-C----AA-G-T-C-T-G-A-T-G--TG-A-AA-GC--C-C-GG-G-G--CT-C-AA-C-C-C-C-G-G-G-A-C-T-G--C-A-T-T-T--GG-A-A-C-T-G-C--TG--AG-C--T-A-G-A-G-T-G--T-CG--GA-G-G-G-G-T-A--AG-C---GG-A-ATT-----C-C-T-A-GT--GT-A-G-CG-GT-G-A-A-A--TG-C-GT-AG--AT-A-TT-A-G-G-A-G-G-A-AC-A-CC---AG-T-G--GC-GAA-G-G-C-G-G--C-T-T-A---CTG-G--AC-G-A-T-A-A-C-T--GA--CGCT-G-A-GGC-T-CG-AAA-G-C-G-TG-GG-GAGC-AAACAGG	
Otu0568	AC--GT-AG-GGA--GCA-AGC-GT-T-AT-C-CGG-ATTT-A--C-T-GG-GT--GT-A-AA-GG-GC-GC-G-CA-GG-C-G--G--G-CC-G-G-C----AA-G-T-T-G-G-A-A-G--TG-A-AA-TC--T-A-TG-G-G--CT-C-AA-C-C-C-A-T-A-A-A-C-T-G--C-T-T-T-C--AA-A-A-C-T-G-T--TT--TT-C--T-T-G-A-G-T-A--G-TG--CA-G-A-G-G-T-A--GG-C---GG-A-ATT-----C-C-C-G-GT--GT-A-G-CG-GT-G-G-A-A--TG-C-GT-AG--AT-A-TC-G-G-G-A-G-G-A-AC-A-CC---AG-T-G--GC-GAA-G-G-C-G-G--C-C-T-A---CTG-G--GC-T-T-T-A-A-C-T--GA--CGCT-G-A-GGC-A-CG-AAA-G-C-G-TG-GG-TAGC-AAACAGG	
Otu0569	AC--GT-AG-GGT--GCA-AGC-GT-T-AT-C-CGG-AATT-A--T-T-GG-GC--GT-A-AA-GA-GC-TC-G-TA-GG-C-G--G--T-TC-G-T-C----GC-G-T-C-C-G-G-T-G--TG-A-AA-GT--C-C-AT-C-G--CT-T-AA-C-G-G-T-G-G-A-T-C-C-G--C-G-C-C-G--GG-T-A-C-G-G-G--CG--GG-C--T-T-G-A-G-T-G--C-AG--TA-G-G-G-G-A-G--AC-T---GG-A-ATT-----C-C-C-G-GT--GT-A-A-CG-GT-G-G-A-A--TG-T-GT-AG--AT-A-TC-G-G-G-A-A-G-A-AC-A-CC---AA-T-G--GC-GAA-G-G-C-A-G--G-T-C-T---CTG-G--GC-C-G-T-C-A-C-T--GA--CGCT-C-A-GGT-G-CG-AAA-G-C-G-TG-GG-GAGC-AAACAGG	
Otu0570	AC--GT-AG-GGT--GCA-AGC-GT-T-GT-C-CGG-ATTT-A--T-T-GG-GC--GT-A-AA-GC-GA-GT-G-CA-GG-C-G--G--T-TC-G-T-C----GC-G-T-C-C-G-G-T-G--TG-A-AA-GT--C-C-AT-C-G--CT-T-AA-C-G-G-T-G-G-A-T-C-T-G--C-G-C-C-G--GG-T-A-C-G-G-G--CG--GG-C--T-G-G-A-G-T-G--C-GG--TA-G-G-G-G-A-G--AC-T---GG-A-ATT-----C-C-C-G-GT--GT-A-A-CG-GT-G-G-A-A--TG-T-GT-AG--AT-A-TC-G-G-G-A-A-G-A-AC-A-CC--AAT---G--GC-GAA-G-G-C-A-G--G-T-C-T---CTG-G--GC-C-G-T-T-A-C-T--GA--CGCT-G-A-GGA-G-CG-AAA-G-C-G-TG-GG-GAGC-GAACAGG	
Otu0571	AC--GT-AT-GGT--GCA-AGC-GT-T-AT-C-CGG-ATTT-A--C-T-GG-GT--GT-A-AA-GG-GA-GC-G-CA-GG-T-G--G--T-GC-G-G-C----AA-G-T-C-T-G-A-T-G--TG-A-AA-GC--C-C-GG-G-G--CT-C-AA-C-C-C-C-G-G-T-A-C-T-G--C-A-T-T-G--GA-A-A-C-T-G-T--CG--TA-C--T-A-G-A-G-T-G--T-CG--GA-G-G-G-G-T-A--AG-C---GG-A-ATT-----C-C-A-T-GT--GT-A-G-CG-GT-G-A-A-A--TG-C-GT-AG--AT-A-TA-T-G-G-A-G-G-A-AC-A-CC---AG-T-G--GC-GAA-G-G-C-G-G--C-T-T-A---CTG-G--AC-G-A-T-A-A-C-T--GA--CGCT-G-A-GGC-T-CG-AAA-G-C-G-TG-GG-GAGC-AAACAGG	
Otu0572	AC--GT-AT-GGA--GCA-AGC-GT-T-AT-C-CGG-ATTT-A--T-T-GG-GT--TT-A-AA-GG-GA-GC-G-CA-GG-C-T--G--C-GA-G-G-C----AA-G-T-C-A-G-C-G-G--TC-A-AA-TG--T-C-GG-G-G--CT-C-AA-C-C-C-C-G-G-C---C-T-G--C-C-G-T-T--GA-A-A-C-T-G-T--TT--TG-C--T-A-G-A-G-T-T--C-GA--GT-G-A-G-G-T-A--TG-C---GG-A-ATG-----C-G-T-T-GT--GT-A-G-CG-GT-G-A-A-A--TG-C-AT-AG--AT-A-TG-A-C-G-C-A-G-A-AC-T-CC---GA-T-T--GC-GAA-G-G-C-A-G--C-A-T-A---CCA-A--CT-C-G-C-G-A-C-T--GA--CGCT-G-A-GGC-T-CG-AAA-G-C-G-TG-GG-TATC-GAACAGG	
Otu0573	AC--GG-AG-GAT--CCG-AGC-GT-T-AT-C-CGG-ATTT-A--C-T-GG-GT--GT-A-AA-GG-GA-GC-G-TA-GA-C-G--G--C-AG-C-G-C----AA-G-T-C-T-G-A-A-G--TG-A-AA-GC--C-C-GG-G-G--CT-C-AA-C-C-C-C-G-G-T-A-C-T-G--C-A-T-T-G--GA-A-A-C-T-G-T--CG--TA-C--T-A-G-A-G-T-G--T-CG--GA-G-G-G-G-T-A--AG-C---GG-A-ATT-----C-C-T-A-GT--GT-A-G-CG-GT-G-A-A-A--TG-C-GT-AG--AT-A-TT-A-G-G-A-G-G-A-AC-A-CC---AG-T-G--GC-GAA-G-G-C-G-G--C-T-T-A---CTG-G--AC-G-A-T-A-A-C-T--GA--CGCT-G-A-GGC-T-CG-AAA-G-C-G-TG-GG-GAGC-AAACAGG	
Otu0574	AC--GT-AG-GTG--GCG-AGC-GT-T-AT-C-CGG-AATT-A--T-T-GG-GC--GT-A-AA-GA-GG-GA-G-CA-GG-C-G--G--C-AC-T-A-A----GG-G-T-C-T-G-T-G-G--TG-A-AA-GA--T-C-GA-A-G--CT-T-AA-C-T-T-C-G-G-T-A---A-G--C-C-A-T-G--GA-A-A-C-C-G-T--AG--AG-C--T-A-G-A-G-T-G--T-GT--GA-G-A-G-G-A-T--CG-T---GG-A-ATT-----C-C-A-T-GT--GT-A-G-CG-GT-G-A-A-A--TG-C-GT-AG--AT-A-TA-T-G-G-A-G-G-A-AC-A-CC--AGT---G--GC-GAA-G-G-C-G-G--C-C-T-A---CTG-G--GC-A-C-C-A-A-C-T--GA--CGCT-C-A-GTC-C-CG-AAA-G-C-G-TG-GG-GAGC-AAATAGG	
Otu0575	AC--GT-AG-GTC--ACA-AGC-GT-T-GT-C-CGG-AATT-A--C-T-GG-GT--GT-A-AA-GG-GA-GC-G-CA-GG-C-G--G--G-AA-G-A-C----AA-G-T-T-G-G-A-A-G--TG-A-AA-TC--T-A-TG-G-G--CT-C-AA-C-C-C-A-T-A-A-A-C-T-G--C-T-T-T-C--AA-A-A-C-T-G-T--TT--TT-C--T-T-G-A-G-T-A--G-TG--CA-G-A-G-G-T-A--GG-C---GG-A-ATT-----C-C-C-G-GT--GT-A-G-CG-GT-G-G-A-A--TG-C-GT-AG--AT-A-TC-G-G-G-A-G-G-A-AC-A-CC---AG-T-G--GC-GAA-G-G-C-G-G--C-T-T-A---CTG-G--AC-T-G-A-A-A-C-T--GA--CACT-G-A-GGC-A-CG-AAA-G-C-G-TG-GG-GAGC-AAACAGG	
Otu0576	AC--GT-AG-GGG--GCA-AGC-GT-T-AT-C-CGG-ATTT-A--C-T-GG-GT--GT-A-AA-GG-GA-GC-G-TA-GA-C-G--G--C-TG-T-G-C----AA-G-T-C-T-G-G-A-G--TG-A-AA-AC--C-C-GG-G-G--CC-C-AA-C-C-C-C-G-G-G-A-T-T-G--C-T-T-T-G--GA-A-A-C-T-G-T--GT--AG-C--T-G-G-A-G-T-A--C-CG--GA-G-A-G-G-C-A--AG-T---GG-A-ATT-----C-C-T-A-GT--GT-A-G-CG-GT-G-A-A-A--TG-C-GT-AG--AT-A-TT-A-G-G-A-G-G-A-AC-A-CC---AG-T-G--GC-GAA-G-G-C-G-G--C-T-T-G---CTG-G--AC-G-G-T-A-A-C-T--GA--CGTT-G-A-GGC-T-CG-AAA-G-C-G-TG-GG-GAGC-AAACAGG	
Otu0577	AC--GG-AG-GAT--GCG-AGC-GT-T-AT-C-CGG-ATTT-A--T-T-GG-GT--TT-A-AA-GG-GT-GC-G-TA-GG-T-G--G--T-GA-T-T-T----AA-G-T-C-A-G-C-G-G--TG-A-AA-GT--T-T-GT-G-G--CT-C-AA-C-C-A-T-A-A-A-A-T-T-G--C-C-G-T-T--GA-A-A-C-T-G-G--GT--TA-C--T-T-G-A-G-T-G--T-GT--TT-G-A-G-G-T-A--GG-C---GG-A-ATG-----C-G-T-G-GT--GT-A-G-CG-GT-G-A-A-A--TG-C-AT-AG--AT-A-TC-A-C-G-C-A-G-A-AC-T-CC--GAT---T--GC-GAA-G-G-C-A-G--T-T-T-A---CTA-A--AC-C-A-T-A-A-C-T--GA--CACT-G-A-AGC-A-CG-AAA-G-T-G-CG-GG-TATC-GAACAGG	
Otu0578	AC--GG-AA-GGT--CCG-GGC-GT-T-AT-C-CGG-ATTT-A--T-T-GG-GT--TT-A-AA-GG-GA-GC-G-TA-GG-C-C--G--G-AG-A-T-T----AA-G-C-G-T-G-T-T-G--TG-A-AA-TG--T-A-GA-T-G--CT-C-AA-C-A-T-C-T-G-A-A-C-T-G--C-A-G-C-G--CG-A-A-C-T-G-G--TT--TC-C--T-T-G-A-G-T-A--C-GC--AC-A-A-A-G-T-G--GG-C---GG-A-ATT-----C-G-T-G-GC--GT-A-G-CG-GT-G-A-A-A--TG-C-AT-AG--AT-A-TC-A-C-G-C-A-G-A-AC-C-CC---GA-T-T--GC-GAA-G-G-C-A-G--C-T-C-A---CTG-G--AG-C-G-C-A-A-C-T--GA--CGCT-G-A-AGC-T-CG-AAA-G-T-G-CG-GG-TATC-GAACAGG	
Otu0579	AC--GG-AA-GGT--CCG-GGC-GT-T-AT-C-CGG-ATTT-A--T-T-GG-GT--TT-A-AA-GG-GA-GC-G-TA-GG-C-C--G--T-CT-G-T-T----AA-G-C-G-T-G-T-T-G--TG-A-AA-TG--T-A-GA-T-G--CT-C-AA-C-A-T-C-T-G-A-A-C-T-G--C-A-G-C-G--CG-A-A-C-T-G-G--TT--TC-C--T-T-G-G-G-T-A--C-GC--AC-A-A-A-G-T-G--GG-C---GG-A-ATT-----C-G-T-G-GT--GT-A-G-CG-GT-G-A-A-A--TG-C-TT-AG--AT-A-TC-A-C-G-A-A-G-A-AC-T-CC--GAT---T--GC-GAA-G-G-C-A-G--C-C-T-G---CTG-T--AG-C-G-T-A-A-C-T--GA--CGCT-G-A-AGC-T-CG-AAA-G-C-G-TG-GG-TATC-GAACAGG	
Otu0580	AC--GT-AG-GTG--GCA-AGC-GT-T-GT-C-CGG-AATT-A--C-T-GG-GT--GT-A-AA-GG-GA-GC-G-CA-GG-C-G--G--A-GC-T-G-C----AA-G-T-T-G-G-G-T-G--TC-A-AA-TC--T-A-CG-G-G--CT-T-AA-C-C-C-G-T---A-T-C-C-G--C-A-C-T-C--AA-A-A-C-T-G-T--AG--TT-C--T-T-G-A-G-T-A--G-TG--CA-G-A-G-G-T-A--GG-C---GG-A-ATT-----C-C-C-G-GT--GT-A-G-CG-GT-G-G-A-A--TG-C-GT-AG--AT-A-TC-G-G-G-A-G-G-A-AC-A-CC--AGT---G--GC-GAA-G-G-C-G-G--C-C-T-A---CTG-G--GC-A-C-C-A-A-C-T--GA--CGCT-G-A-GGC-T-CG-AAA-G-T-A-TG-GG-TAGC-AAACAGG	
Otu0581	AC--GG-AG-GAT--CCG-AGC-GT-T-AT-C-CGG-ATTT-A--T-T-GG-GT--TT-A-AA-GG-GA-GC-G-TA-GG-T-G--G--A-TT-G-T-T----AA-G-T-C-A-G-T-T-G--TG-A-AA-GT--T-T-GC-G-G--CT-C-AA-C-C-G-T-A-A-A-A-T-T-G--C-A-G-T-T--GA-T-A-C-T-G-G--AT--GT-C--T-T-G-A-G-T-G--C-AG--TT-G-A-G-G-C-A--GG-C---GG-A-ATT-----C-G-T-G-GT--GT-A-G-CG-GT-G-A-A-A--TG-C-TT-AG--AT-A-TC-A-C-G-A-A-G-A-AC-T-CC--GAT---T--GC-GAA-G-G-C-A-G--C-C-T-G---CTA-A--GC-T-G-C-A-A-C-T--GA--CGCT-G-A-GGC-T-CG-AAA-G-C-G-TG-GG-GAGC-AAACAGG	
Otu0582	AC--GA-AG-GAT--CCG-AGC-GT-T-AT-C-CGG-ATTT-A--T-T-GG-GT--TT-A-AA-GG-GA-GC-G-TA-GG-C-G--G--G-TT-G-T-T----AA-G-T-C-A-G-T-T-G--TG-A-AA-GT--T-T-GC-G-G--CT-C-AA-C-C-G-T-A-A-A-A-T-T-G--C-A-G-T-T--GA-T-A-C-T-G-G--CG--AC-C--T-T-G-A-G-T-A--C-AG--TA-G-A-G-G-C-A--GG-C---GG-A-ATT-----C-G-T-G-GT--GT-A-G-CG-GT-G-A-A-A--TG-C-TT-AG--AT-A-TC-A-C-G-A-A-G-A-AC-T-CC--GAT---T--GC-GAA-G-G-C-A-G--C-T-T-G---CTG-G--AC-T-G-T-A-A-C-T--GA--CGCT-G-A-TGC-T-CG-AAA-G-T-G-TG-GG-TATC-AAACAGG	
Otu0583	AC--GT-AG-GGA--GCG-AGC-GT-T-GT-C-CGG-AATT-A--C-T-GG-GT--GT-A-AA-GG-GA-GC-G-TA-GG-C-G--G--G-GT-C-T-C----AA-G-T-C-G-A-A-T-G--TT-A-AA-TC--T-A-CC-G-G--CT-C-AA-C-T-G-G-T-A-G---C-T-G--C-G-T-T-C--GA-A-A-C-T-G-G--GG--CT-C--T-T-G-A-G-T-G--A-AG--TA-G-A-G-G-C-A--GG-C---GG-A-ATT-----C-C-T-A-GT--GT-A-G-CG-GT-G-A-A-A-TGG-C-GT-AG--AT-A-TT-A-G-G-A-G-G-A-AC-A-CC---AG-T-G--GC-GAA-G-G-C-G-G--C-C-T-G---CTG-G--GC-T-T-T-T-A-C-T--GA--CGCT-G-A-GGC-T-CG-AAA-G-C-G-TG-GG-GAGC-AAACAGG	
Otu0584	AC--GG-AG-GAT--CCG-AGC-GT-T-AT-C-CGG-ATTT-A--T-T-GG-GT--TT-A-AA-GG-GA-GC-G-TA-GG-C-G--G--G-TG-C-T-T----AA-G-T-C-A-G-T-T-G--TG-A-AA-GT--T-T-GC-G-G--CT-C-AA-C-C-G-T-A-A-A-A-T-T-G--C-A-G-T-T--GA-A-A-C-T-G-G--CA--GT-C--T-T-G-A-G-T-A--C-AG--TA-G-A-G-G-T-G--GG-C---GG-A-ATT-----C-G-T-G-GT--GT-A-G-CG-GT-G-A-A-A--TG-C-TT-AG--AT-A-TC-A-C-G-A-A-G-A-AC-T-CC---GA-T-T--GC-GAA-G-G-C-A-G--C-C-T-G---CTA-A--GC-T-G-C-A-A-C-T--GA--CATT-G-A-GGC-T-CG-AAA-G-C-G-TG-GG-GATC-AAACAGG	
Otu0585	AC--GG-AG-GAT--CCG-AGC-GT-T-AT-C-CGG-ATTT-A--T-T-GG-GT--TT-A-AA-GG-GA-GC-G-TA-GA-T-G--G--A-TG-T-T-T----AA-G-T-C-A-G-T-T-G--TG-A-AA-GT--T-T-GC-G-G--CT-C-AA-C-C-A-T-A-A-A-A-T-T-G--C-C-G-T-T--GA-A-A-C-T-G-G--GT--TA-C--T-T-G-A-G-T-G--T-GT--TT-G-A-G-G-T-A--GG-C---GG-A-ATG-----C-G-T-G-GT--GT-A-G-CG-GT-G-A-A-A--TG-C-AT-AG--AT-A-TC-A-C-G-A-A-G-A-AC-T-CC--GAT---T--GC-GAA-G-G-C-A-G--C-T-C-A---CTG-G--AG-T-G-T-A-A-C-T--GA--CGCT-G-A-TGC-T-CG-AAA-G-T-G-TG-GG-TATC-AAACAGG	
Otu0586	AC--GG-AG-GAT--CCG-AGC-GT-T-AT-C-CGG-ATTT-A--C-T-GG-GT--GT-A-AA-GG-GT-GC-G-TA-GG-T-G--G--C-AG-T-G-C----AA-G-T-C-A-G-A-T-G--TG-A-AA-GG--C-C-GG-G-G--CT-C-AA-C-C-C-C-G-G-A-G-C-T-G--C-A-T-T-T--GA-A-A-C-T-G-C--TC--GG-C--T-A-G-A-G-T-A--C-AG--GA-G-A-G-G-C-A--GG-C---GG-A-ATT-----C-C-T-A-GT--GT-A-G-CG-GT-G-A-A-A--TG-C-GT-AG--AT-A-TT-A-G-G-A-G-G-A-AC-A-CC---AG-T-G--GC-GAA-G-G-C-G-G--C-C-T-G---CTG-G--AC-T-G-T-T-A-C-T--GA--CACT-G-A-GGC-A-CG-AAA-G-C-G-TG-GG-GAGC-AAACAGG	
Otu0587	AC--GG-AG-GGT--GCA-AGC-GT-T-AT-C-CGG-ATTC-A--C-T-GG-GT--TT-A-AA-GG-GT-GC-G-TA-GG-C-G--G--G-TG-G-G-T----AA-G-T-C-A-G-T-G-G--TG-A-AA-TC--T-C-GG-A-G--CT-T-AA-C-T-C-C-G-A-A-A-C-T-G--C-C-A-T-T--GA-T-A-C-T-A-T--CT--AT-C--T-T-G-A-A-T-A--T-TG--TT-G-A-G-G-T-T--TG-C---GG-A-ATA-----T-G-T-C-AT--GT-A-G-CG-GT-G-A-A-A--TG-C-AT-AG--AT-A-TG-A-C-A-T-A-G-A-AC-A-CC---TA-T-T--GC-GAA-G-G-C-A-G--C-A-G-G---CTA-A--AC-A-T-A-T-A-T-T--GA--CGCT-G-A-GGC-A-CG-AAA-G-C-G-TG-GG-GATC-AAACAGG	
Otu0588	AC--GG-AG-GAT--CCG-AGC-GT-T-AT-C-CGG-ATTT-A--T-T-GG-GT--TT-A-AA-GG-GA-GC-G-TA-GG-C-G--G--G-TG-C-T-T----AA-G-T-C-A-G-C-G-G--TG-A-AA-GT--T-T-GT-G-G--CT-C-AA-C-C-A-T-A-A-A-A-T-T-G--C-C-G-T-T--GA-A-A-C-T-G-G--GT--TA-C--T-T-G-A-G-T-G--T-GT--TT-G-A-G-G-C-A--GG-C---GG-A-ATG-----C-G-T-G-GT--GT-A-G-CG-GT-G-A-A-A--TG-C-TT-AG--AT-A-TC-A-C-G-C-A-G-A-AC-C-CC--GAT---T--GC-GAA-G-G-C-A-G--C-C-T-G---CCA-A--GC-C-A-T-G-A-C-T--GA--CGCT-G-A-TGC-A-CG-AAA-G-C-G-TG-GG-GATC-AAACAGG	
Otu0589	AC--GT-A--GGG--GCA-AGC-GT-T-AT-C-CGG-ATTT-A--C-T-GG-GT--GT-A-AA-GG-GA-GC-G-TA-GA-C-G--G--T-GT-G-G-C----AA-G-T-C-T-G-A-T-G--TG-A-AA-GG--C-A-GG-G-G--CT-C-AA-C-C-T-C-T-G-G-A-C-T-G--C-A-T-T-G--GA-A-A-C-T-G-C--CA--GT-C--T-T-G-A-G-T-G--C-CG--GA-G-A-G-G-T-A--AG-C---GG-A-ATT-----C-C-T-A-GT--GT-A-G-CG-GT-G-A-A-A--TG-C-GT-AG--AT-A-TT-A-G-G-A-G-G-A-AC-A-CC---AG-T-G--GC-GAA-G-G-C-G-G--C-T-T-G---CTG-G--AC-G-G-C-A-A-C-T--GA--CGTT-G-A-GGC-T-CG-AAA-G-C-G-TG-GG-GAGC-AAACAGG	
Otu0590	AC--GT-AG-GGT--GCA-AGC-GT-T-GT-C-CGG-AATT-A--C-T-GG-GT--GT-A-AA-GG-GA-GC-G-TA-GA-C-G--G--T-GT-G-G-C----AA-G-T-C-T-G-A-T-G--TG-A-AA-GG--C-A-TG-G-G--CT-C-AA-C-C-C-G-T-G-G-A-C-T-G--C-A-T-T-G--GA-A-A-C-T-G-T--CA--TA-C--T-T-G-A-G-T-G--C-CG--GA-G-G-G-G-T-A--AG-C---GG-A-ATT-----C-C-T-A-GT--GT-A-G-CG-GT-G-A-A-A--TG-C-GT-AG--AT-A-TT-A-G-G-A-G-G-A-AC-A-CC---AG-T-G--GC-GAA-G-G-C-G-G--C-T-T-G---CTG-G--AC-G-G-T-A-A-C-T--GA--CGTT-G-A-GGC-T-CG-AAA-G-C-G-TG-GG-GAGC-AAACAGG	
Otu0591	AC--GT-AT-GGT--GCA-AGC-GT-T-AT-C-CGG-ATTT-A--C-T-GG-GT--GT-A-AA-GG-GA-GC-G-TA-GA-C-G--G--A-AC-A-G-C----AA-G-T-C-T-G-A-T-G--TG-A-AA-AC--C-C-GG-G-G--CT-C-AA-C-C-C-C-G-G-G-A-G-T-G--C-A-T-T-G--GA-A-A-C-T-G-T--TG--AT-C--T-A-G-A-G-T-G--C-TG--GA-G-A-G-G-T-A--AG-T---GG-A-ATT-----C-C-T-A-GT--GT-A-G-CG-GT-A-A-A-A--TG-C-GT-AG--AT-A-TT-A-G-G-A-G-G-A-AC-A-CC--AGT---G--GC-GAA-G-G-C-G-G--C-T-T-A---CTG-G--AC-A-G-T-G-A-C-T--GA--CGTT-G-A-GGC-T-CG-AAA-G-C-G-TG-GG-GAGC-AAACAGG	
Otu0592	AC--GT-AT-GGG--GCA-AGC-GT-T-AT-C-CGG-ATTT-A--T-T-GG-GT--TT-A-AA-GG-GA-GC-G-TA-GG-T-G--G--A-CA-G-T-T----AA-G-T-C-A-G-T-T-G--TG-A-AA-GT--T-T-GC-G-G--CT-C-AA-C-C-G-T-A-A-A-G-T-T-G--C-A-G-T-T--GA-T-A-C-T-G-G--CT--GT-C--T-T-G-A-G-T-A--C-AG--TA-G-A-G-G-T-G--GG-C---GG-A-ATT-----C-G-T-G-GT--GT-A-G-CG-GT-G-A-A-A--TG-C-TT-AG--AT-A-TC-A-C-G-A-A-G-A-AC-T-CC--GAT---C--GC-GAA-G-G-C-A-G--C-T-C-A---CTG-G--AC-T-G-C-A-A-C-T--GA--CACT-G-A-TGC-T-CG-AAA-G-T-G-TG-GG-TATC-AAACAGG	
Otu0593	AC--GT-AG-GTC--CCA-AGC-GT-T-GC-C-CGG-AATT-A--C-T-GG-GT--GT-A-AA-GG-GA-GC-G-CA-GG-C-G--G--T-GC-G-G-C----AA-G-T-C-T-G-A-A-G--TG-A-AA-GC--C-C-GG-G-G--CT-C-AA-C-C-C-C-G-G-T-A-C-T-G--C-A-T-T-G--GA-A-A-C-T-G-T--CG--TA-C--T-A-G-A-G-T-G--T-CG--GA-G-G-G-G-T-A--AG-C---GG-A-ATT-----C-C-T-A-GT--GT-A-G-CG-GT-G-A-A-A--TG-C-GT-AG--AT-A-TT-A-G-G-A-G-G-A-AC-A-CC---AG-T-G--GC-GAA-G-G-C-G-G--C-T-T-A---CTG-G--GC-A-C-C-A-A-C-T--GA--CGCT-G-A-GGC-T-CG-AAA-G-T-G-TG-GG-TAGC-AAACAGG	
Otu0594	AC--GG-AA-GGT--TCG-GGC-GT-T-AT-C-CGG-ATTT-A--T-T-GG-GT--TT-A-AA-GG-GA-GC-G-TA-GG-C-C--G--G-AG-A-T-T----AA-G-C-G-T-G-T-T-G--TG-A-AA-TG--T-A-GA-C-G--CT-C-TA-C-G-T-C-T-G-C-A-C-T-G--C-A-G-C-G--CG-A-A-C-T-G-G--TT--TC-C--T-T-G-A-G-T-A--C-GC--AC-A-A-A-G-T-G--GG-C---GG-A-ATT-----C-G-T-G-GT--GT-A-G-CG-GC-G-A-A-A--TG-C-TT-AG--AT-A-TC-A-C-G-A-A-G-A-GC-T-CC---GA-T-T--GC-GAA-G-G-C-A-G--C-T-C-A---CTG-G--AG-C-G-C-A-A-C-T--GA--CGCT-G-A-GGC-T-CG-AAA-G-T-G-TG-GG-TAGC-AAACAGG	
Otu0595	AC--G-TAG-GTG--GCG-AGC-GT-T-AT-C-CGG-AATG-A--T-T-GG-GC--GT-A-AA-GG-GT-GC-G-TA-GG-C-G--G--C-CC-G-T-T----AA-G-T-C-T-G-G-A-G--TC-A-AA-GC--C-G-GC-A-G--CT-C-AA-C-T-G-T-C-G-T-A---C-G--C-T-T-T-G--GA-A-A-C-T-G-G--CG--GG-C--T-G-G-A-G-T-G--C-AG--AA-G-A-G-G-G-C--GA-T---GG-A-ACT-----C-C-A-T-GT--GT-A-G-CG-GT-A-A-A-A--TG-A-GT-AG--AT-A-TA-T-G-G-A-A-G-A-AC-A-CC---AG-T-G--GC-GAA-G-G-C-G-G--T-C-G-C---CTG-G--TC-T-G-C-A-A-C-T--GA--CGCT-G-A-AGC-A-CG-AAA-G-C-G-TG-GG-GAGC-AAATAGG	
Otu0596	AC--GG-AG-GAT--CCG-AGC-GT-T-AT-C-CGG-ATTT-A--T-T-GG-GT--TT-A-AA-GG-GA-GC-G-TA-GA-T-G--G--A-TG-T-T-T----AA-G-T-C-A-G-T-T-G--TG-A-AA-GT--T-T-GC-G-G--CT-C-AA-C-C-G-T-A-A-A-A-T-T-G--C-A-G-T-T--GA-T-A-C-T-G-G--AT--GT-C--T-T-G-A-G-T-G--C-AG--TT-G-A-G-G-C-A--GG-C---GG-A-ATT-----C-G-T-G-GT--GT-A-G-CG-GT-G-A-A-A--TG-C-TT-AG--AT-A-TC-A-C-G-A-A-G-A-AC-T-CC--TAT---T--GC-GAA-G-G-C-A-G--C-T-T-A---CTG-G--AC-G-G-T-A-A-C-T--GA--CGTT-G-A-GGC-T-CG-AAA-G-C-G-TG-GG-GAGC-AAACAGG	
Otu0597	AC--G-TAG-GTG--GCG-GGC-GT-T-AT-C-CCG-GATT-A--T-T-GG-GC--GT-A-AA-GG-GT-GC-G-TA-GG-T-G--G--C-AG-A-A-C----AA-G-T-C-T-G-G-A-G--TA-A-AA-GG--T-A-TG-G-G--CT-C-AA-C-C-C-G-T-A-C-T---G-G--C-T-C-T-A--GA-A-A-C-T-G-T--TC--AG-C--T-A-G-A-G-A-A--C-AG--AA-G-A-G-G-A-C--GG-C---GG-A-ACT-----C-C-A-T-GT--GT-A-G-CG-GT-A-A-A-A--TG-C-GT-AG--AT-A-TA-T-G-G-A-A-G-A-AC-A-CC---GG-T-G--GC-GAA-G-G-C-G-G--C-C-G-T---CTG-G--TC-T-G-T-T-G-C-T--GA--CACT-G-A-AGC-A-CG-AAA-G-C-G-TG-GG-GAGC-AAATAGG	
Otu0598	AC--GT-AG-GGG--GCA-AGC-GT-T-AT-C-CGG-ATTT-A--C-T-GG-GT--GT-A-AA-GG-GA-GC-G-TA-GA-C-G--G--C-GA-A-G-C----AA-G-T-C-T-G-G-A-G--TG-A-AA-AC--C-C-AG-G-G--CT-C-AA-C-C-C-T-G-G-G-A-C-T-G--C-T-T-T-G--GA-A-A-C-T-G-T--TT--TG-C--T-A-G-A-G-T-G--T-CG--GA-G-A-G-G-T-A--AG-T---GG-A-ATT-----C-C-T-A-GT--GT-A-G-CG-GT-G-A-A-A--TG-C-GT-AG--AT-A-TT-A-G-G-A-G-G-A-AC-A-CC--AGT---G--GC-GAA-G-G-C-G-G--C-T-T-A---CTG-G--AC-G-A-T-A-A-C-T--GA--CGTT-G-A-GGC-A-CG-AAG-G-C-C-AG-GG-GAGC-GAAAGGG	
Otu0599	AC--GT-AA-AGT--CCG-GGC-GT-T-AT-C-CGG-GTTT-A--T-T-GG-GT--TT-A-AA-GG-GA-GC-G-TG-GG-C-C--G--G-AG-A-T-T----AA-G-C-G-T-G-T-T-G--TG-A-AA-TG--T-A-GA-C-G--CT-C-AA-C-G-T-C-T-G-C-A-C-T-G--C-A-G-C-G--CG-A-A-C-T-G-G--TT--TC-C--T-T-G-A-G-T-A--C-GC--AC-A-A-A-G-T-G--GG-C---GG-A-ATT-----C-G-T-G-GT--GT-A-G-CG-GT-G-A-A-A--TG-C-TT-AG--AT-A-TC-A-C-G-A-A-G-A-AC-T-CC---GA-T-T--GC-GAA-G-G-C-A-G--C-T-C-A---CTG-G--AG-C-G-C-A-A-C-T--GA--CGCT-G-A-AGC-T-CG-AAA-G-T-G-CG-GG-TATC-GAACAGG	
Otu0600	AC--GG-AG-GAT--CCG-AGC-GT-T-AT-C-CGG-ATTT-A--T-T-GG-GT--TT-A-AA-GG-GA-GC-G-TA-GA-T-G--G--A-TG-T-T-T----AA-G-T-C-A-G-T-T-G--TG-A-AA-GT--T-T-GC-G-G--CT-C-AA-C-C-G-T-A-A-A-A-T-T-G--C-A-G-T-T--GA-T-A-C-T-G-G--GC--GC-C--T-T-G-A-G-T-G--C-AG--CA-T-A-G-G-T-A--GG-C---GG-A-ATT-----C-G-T-G-GT--GT-A-G-CG-GT-G-A-A-A--TG-C-TT-AG--AT-A-TC-A-C-G-A-A-G-A-AC-T-CC--TAT---T--GC-GAA-G-G-C-A-G--C-T-T-A---CTG-G--AC-T-G-T-A-A-C-T--GA--CGCT-G-A-GGC-A-CG-AAA-G-C-G-TG-GG-TATC-GAACAGG	
Otu0601	AC--GT-AG-GGG--GCA-AGC-GT-T-GT-C-CGG-AGTG-A--T-T-GG-GC--GT-A-AA-GG-GC-GT-G-TA-GG-C-G--G--C-TA-A-G-T----AA-G-T-C-T-G-G-A-G--TG-A-AA-GT--C-C-TG-C-T--TT-T-AA-G-G-T-G-G-G-A-A-T-T-G--C-T-T-T-G--GA-T-A-C-T-G-C--AT--AG-C--T-A-G-A-G-T-G--C-AG--GA-G-A-G-G-T-A--AG-T---GG-A-ATT-----C-C-C-A-GT--GT-A-G-CG-GT-G-A-A-A--TG-C-GT-AG--AG-A-TT-G-G-G-A-G-G-A-AC-A-CC---AG-T-G--GC-GAA-G-G-C-G-A--C-T-T-A---CTG-G--AC-T-G-T-A-A-C-T--GA--CGCT-G-A-GGC-G-CG-AAA-G-T-G-TG-GG-GAGC-AAACAGG	
Otu0602	AC--GG-AG-GAT--CCG-AGC-GT-T-AT-C-CGG-ATTT-A--T-T-GG-GT--TT-A-AA-GG-GA-GC-G-TA-GG-C-G--G--A-CG-C-T-T----AA-G-T-C-A-G-T-T-G--TG-A-AA-GT--T-T-GC-G-G--CT-C-AA-C-C-G-T-A-A-A-A-T-T-G--C-A-G-T-T--GA-T-A-C-T-G-G--GT--GT-C--T-T-G-A-G-T-A--C-AG--CA-T-A-G-G-T-A--GG-C---GG-A-ATT-----C-G-T-G-GT--GT-A-G-CG-GT-G-A-A-A--TG-C-TT-AG--AT-A-TC-A-C-G-A-A-G-A-AC-T-CC--TAT---T--GC-GAA-G-G-C-A-G--C-T-T-A---CTG-G--AC-T-G-T-A-A-C-T--GA--CGCT-G-A-GGC-T-CG-AAA-G-C-G-TG-GG-GAGC-AAACAGG	
Otu0603	AC--GT-AG-GTG--GCA-AGC-GT-T-GT-C-CGG-AATT-A--C-T-GG-GT--GT-A-AA-GG-GA-GC-G-CA-GG-C-G--G--G-TG-A-T-C----AA-G-T-C-A-G-C-T-G--TG-A-AA-AC--T-A-CG-G-G--CT-T-AA-C-C-C-G-T-A-G-A-C-C-G--C-A-G-T-T--GA-A-A-C-T-G-T--TC--AT-C--T-T-G-A-G-T-G--A-AG--TA-G-A-G-G-T-T--GG-C---GG-A-ATT-----C-C-G-A-GT--GT-A-G-CG-GT-G-A-A-A--TG-C-GT-AG--AT-A-TT-C-G-G-A-G-G-A-AC-A-CC---GG-T-G--GC-GAA-G-G-C-G-G--C-C-A-A---CTG-G--GC-T-T-T-A-A-C-T--GA--CGCT-G-A-GGC-T-CG-AAA-G-T-G-TG-GG-GAGC-AAACAGG	
Otu0604	AC--GT-AG-GGG--GCA-AGC-GT-T-AT-C-CGG-ATTT-A--C-T-GG-GT--GT-A-AA-GG-GA-GC-G-TA-GG-C-G--G--G-AT-C-G-C----AA-G-T-C-A-G-A-T-G--TG-A-AA-AC--T-A-TG-G-G--CT-T-AA-C-C-C-A-T-A-A-A-C-T-G--C-A-T-T-T--GA-A-A-C-T-G-T--GG--TT-C--T-T-G-A-G-T-G--A-AG--TA-G-A-G-G-T-A--AG-C---GG-A-ATT-----C-C-T-A-GT--GT-A-G-CG-GT-G-A-A-A--TG-C-GT-AG--AT-A-TT-A-G-G-A-G-A-A-AC-A-TC---AG-T-G--GC-GAA-G-G-C-G-G--C-T-T-G---CTG-G--AC-G-A-T-G-A-C-T--GA--CGTT-G-A-GGC-T-CG-AAA-G-C-G-TG-GG-GAAC-AAACAGG	
Otu0605	AC--GG-AA-GAT--GCG-AGC-GT-T-AT-C-CGG-ATTT-A--T-T-GG-GT--TT-A-AA-GG-GT-GC-G-TA-GG-C-G--G--G-TG-A-T-T----AA-G-T-C-A-G-C-G-G--TG-A-AA-TG--C-G-TC-A-G--CT-T-AA-C-T-G-G-C-G-A-A-C-T-G--C-C-A-T-T--GA-A-A-C-T-G-G--TT--AC-C--T-T-G-A-G-T-G--T-AG--CG-G-A-A-G-T-A--TG-C---GG-A-ATG-----C-G-T-G-GT--GT-A-G-CG-GT-G-A-A-A--TG-C-AT-AG--AT-A-TC-A-C-G-C-A-G-A-AC-T-CC--GAT---T--GC-GAA-G-G-C-A-G--C-A-T-A---CCA-T--AC-T-A-T-A-A-C-T--GA--CGCT-G-A-AGC-A-CG-AAA-G-C-G-TG-GG-TATC-GAACAGG	
Otu0606	AC--GT-AG-GGT--GCA-AGC-GT-T-AA-T-CGG-AATT-A--C-T-GG-GC--GT-A-AA-GC-GT-GC-G-CA-GG-C-G--G--T-TC-T-G-T----AA-G-A-T-A-G-A-T-G--TG-A-AA-TC--C-C-CG-G-G--CT-C-AA-C-C-T-G-G-G-A-A-C-T-G--C-A-T-C-T--GA-T-A-C-T-G-G--CA--AG-C--T-T-G-A-G-T-C--T-CG--TA-G-A-G-G-G-G--GG-T---AG-A-ATT-----C-C-A-G-GT--GT-A-G-CG-GT-G-A-A-A--TG-C-GT-AG--AG-A-TC-T-G-G-A-G-G-A-AT-A-CC---GG-T-G--GC-GAA-G-G-C-G-G--C-C-C-C---CTG-G--AC-G-A-A-G-A-C-T--GA--CGCT-C-A-GGT-G-CG-AAA-G-C-G-TG-GG-GAGC-AAACAGG	
Otu0607	AC--GT-AG-GGG--GCA-AGC-GT-T-AT-C-CGG-AATT-A--C-T-GG-GT--GT-A-AA-GG-GT-GC-G-TA-GG-T-G--G--T-AT-G-G-C----AA-G-T-C-A-G-A-A-G--TG-A-AA-AC--C-C-AG-G-G--CT-T-AA-C-T-C-T-G-G-G-A-C-T-G--C-T-T-T-T--GA-A-A-C-T-G-T--CA--GA-C--T-G-G-A-G-T-G--C-AG--GA-G-A-G-G-T-A--AG-C---GG-A-ATT-----C-C-T-A-GT--GT-A-G-CG-GT-G-A-A-A--TG-C-GT-AG--AT-A-TC-G-G-G-A-G-G-A-AC-A-CC--AGT---G--GC-GAA-G-G-C-G-G--C-C-T-A---CTG-G--GC-A-T-C-A-A-C-T--GA--CGCT-G-A-GGC-T-CG-AAA-G-T-G-TG-GG-TAGC-AAACAGG	
Otu0608	AC--GG-AG-GGT--GCA-AGC-GT-T-AA-T-CGG-AATT-A--C-T-GG-GC--GT-A-AA-GC-GC-AC-G-CA-GG-C-G--G--T-TT-G-T-T----AA-G-T-C-A-G-A-T-G--TG-A-AA-TC--C-C-CG-G-G--CT-C-AA-C-C-T-G-G-G-A-A-C-T-G--C-A-T-C-T--GA-T-A-C-T-G-G--CA--AG-C--T-T-G-A-G-T-C--T-CG--TA-G-A-G-G-G-G--GG-T---AG-A-ATT-----C-C-A-G-GT--GT-A-G-CG-GT-G-A-A-A--TG-C-GT-AG--AG-A-TC-T-G-G-A-G-G-A-AT-A-CC---GG-T-G--GC-GAA-G-G-C-G-G--C-C-C-C---CTG-G--AC-G-A-T-G-A-C-T--GA--CGTT-G-A-GGC-T-CG-AAA-G-T-G-TG-GG-TAGC-AAACAGG	
Otu0609	AC--GT-AG-GGT--GCA-AGC-CT-T-AT-C-CGG-AATT-A--T-T-GG-GC--GT-A-AA-GC-GA-GC-G-CA-GG-C-G--G--T-CT-T-T-T----AA-G-T-C-T-A-A-T-G--TG-A-AA-GC--C-T-TC-G-G--CT-C-AG-C-C-G-A-A-G-A-A-G-T-G--C-A-T-T-G--GA-A-A-C-T-G-G--GA--GA-C--T-T-G-A-G-T-G--C-AG--AA-G-A-G-G-A-C--AG-T---GG-A-ACT-----C-C-A-T-GT--GT-A-G-CG-GT-G-A-A-A--TG-C-GT-AG--AT-A-TA-T-G-G-A-A-G-A-AC-A-CC--AGT---G--GC-GAA-G-G-C-G-G--C-T-G-T---CTG-G--TC-T-G-C-A-A-C-T--GA--CGCT-G-A-GGC-T-CG-AAA-G-C-A-TG-GG-TAGC-GAACAGG	
Otu0610	AC--GG-AG-GAT--CCG-AGC-GT-T-AT-C-CGG-ATTT-A--T-T-GG-GT--TT-A-AA-GG-GA-GC-G-TA-GG-C-G--G--G-TG-C-T-T----AA-G-T-C-A-G-T-T-G--TG-A-AA-GT--T-T-GC-G-G--CT-C-AA-C-C-G-T-A-A-A-A-T-T-G--C-C-G-T-T--GA-A-A-C-T-G-G--GT--TA-C--T-T-G-A-G-T-G--T-GT--TT-G-A-G-G-T-A--GG-C---GG-A-ATG-----C-G-T-G-GT--GT-A-G-CG-GT-G-A-A-A--TG-C-AT-AG--AT-A-TC-A-C-G-C-A-G-A-AC-T-CC--GAT---T--GC-GAA-G-G-C-A-G--C-T-T-A---CTG-G--AC-T-G-T-A-A-C-T--GA--CGCT-G-A-TGC-T-CG-AAA-G-T-G-TG-GG-TATC-AAACAGG	
Otu0611	AC--GG-AG-GGT--GCA-AGC-GT-T-AA-T-CGG-AATT-A--C-T-GG-GC--GT-A-AA-GC-GC-AC-G-CA-GG-C-G--G--T-TT-G-T-T----AA-G-T-C-A-G-A-T-G--TG-A-AA-TC--C-C-CG-G-G--CT-C-AA-C-C-T-G-G-G-A-A-C-T-G--C-A-T-C-T--GA-T-A-C-T-G-G--CA--AG-C--T-T-G-A-G-T-C--T-CG--TA-G-A-G-G-G-G--GG-T---AG-A-ATT-----C-C-A-G-GT--GT-A-G-CG-GT-G-A-A-A--TG-C-GT-AG--AG-A-TC-T-G-G-A-G-G-A-AT-A-CC---AG-T-G--GC-GAA-G-G-C-G-G--C-C-C-C---CTG-G--AC-G-A-A-G-A-C-T--GA--CGCT-C-A-GGT-G-CG-AAC-T-C-T-TG-GG-GATC-AAACATG	
Otu0612	AC--GG-AG-GGT--GCA-AGC-GT-T-AA-T-CGG-AATT-A--C-T-GG-GC--GT-A-AA-GC-GC-AC-G-CA-GG-C-G--G--T-CT-G-T-C----AA-G-T-C-G-G-A-T-G--TG-A-AA-TC--C-C-CG-G-G--CT-C-AA-C-C-C-G-G-G-A-A-C-T-G--C-A-T-T-C--GA-A-A-C-T-G-G--CA--GG-C--C-G-G-A-G-T-C--T-TG--TA-G-A-G-G-G-G--GG-T---AG-A-ATT-----C-C-A-G-GT--GT-A-G-CG-GT-G-A-A-A--TG-C-GT-AG--AG-A-TC-T-G-G-A-G-G-A-AT-A-CC--GGT---G--GC-GAA-G-G-C-G-G--C-C-C-C---CTG-G--AC-A-A-A-G-A-C-T--GA--CGCT-C-A-GGT-G-CG-AAA-G-C-G-TG-GG-GAGC-AAACAGG	
Otu0613	AC--GT-AG-GTG--GCA-AGC-GT-T-AT-C-CGG-ATTT-A--C-T-GG-GT--GT-A-AA-GG-GC-GT-G-TA-GG-C-G--G--G-CG-A-G-C----AA-G-T-C-A-G-A-T-G--TG-A-AA-TT--C-C-AG-G-G--CT-C-AA-C-C-C-T-G-G-A-A-C-T-G--C-A-T-T-T--GA-A-A-C-T-G-T--TG--GT-C--T-T-G-A-G-T-G--C-TG--GA-G-A-G-G-C-A--AT-C---GG-A-ATT-----C-C-G-T-GT--GT-A-G-CG-GT-G-A-A-A--TG-C-GT-AG--AT-A-TA-C-G-G-A-G-G-A-AC-A-CC--AGT---G--GC-GAA-G-G-C-G-G--A-T-T-G---CTG-G--AC-A-G-T-A-A-C-T--GA--CGCT-G-A-GGC-G-CG-AAA-G-C-G-TG-GG-GAGC-AAACAGG	
Otu0614	AC--GG-AG-GTG--GCA-AGC-GT-T-AT-C-CGG-ATTT-A--T-T-GG-GC--GT-A-AA-GA-GA-GT-G-CA-GG-C-G--G--T-TT-T-C-T----AA-G-T-C-T-G-A-T-G--TG-A-AA-GC--C-T-TC-G-G--CT-T-AA-C-C-G-G-A-G-A-A-G-T-G--C-A-T-C-G--GA-A-A-C-T-G-G--GA--AA-C--T-T-G-A-G-T-A--C-AG--AA-G-A-G-G-A-C--AG-T---GG-A-ACT-----C-C-A-T-GT--GT-A-G-CG-GT-G-A-A-A--TG-C-GT-AG--AT-A-TA-T-G-G-A-A-G-A-AC-A-CC--AGT---G--GC-GAA-G-G-C-G-G--C-T-C-T---CTG-G--TC-T-G-C-A-A-C-T--GA--CGCT-G-A-GGC-T-CG-AAA-G-C-A-TG-GG-TAGC-GAACAGG	
Otu0615	AC--GT-AG-GGG--GCA-AGC-GT-T-AT-C-CGG-AATT-A--C-T-GG-GT--GT-A-AA-GG-GT-GC-G-TA-GG-T-G--G--C-AT-G-G-T----AA-G-T-C-A-G-A-A-G--TG-A-AA-GC--C-C-GG-G-G--CT-T-AA-C-C-C-C-G-G-G-A-C-T-G--C-T-T-T-T--GA-A-A-C-T-G-T--CA--TG-C--T-G-G-A-G-T-G--C-AG--GA-G-A-G-G-T-A--AG-C---GG-A-ATT-----C-C-T-A-GT--GT-A-G-CG-GT-G-A-A-A--TG-C-GT-AG--AT-A-TT-A-G-G-A-G-G-A-AC-A-CC---AG-T-G--GC-GAA-G-G-C-G-G--C-T-T-A---CTG-G--AC-T-G-T-C-A-C-T--GA--CACT-G-A-TGC-A-CG-AAA-G-C-G-TG-GG-GAGC-AAACAGG	
Otu0616	AC--GG-AG-GAT--CCG-AGC-GT-T-AT-C-CGG-ATTT-A--T-T-GG-GT--TT-A-AA-GG-GA-GC-G-TA-GG-C-G--G--A-CG-C-T-T----AA-G-T-C-A-G-T-T-G--TG-A-AA-GT--T-T-GC-G-G--CT-C-AA-C-C-G-T-A-A-A-A-T-T-G--C-C-G-T-T--GA-A-A-C-T-G-G--GT--TA-C--T-T-G-A-G-T-G--T-GT--TT-G-A-G-G-T-A--GG-C---GG-A-ATG-----C-G-T-G-GT--GT-A-G-CG-GT-G-A-A-A--TG-C-AT-AG--AT-A-TC-A-C-G-C-A-G-A-AC-T-CC--GAT---T--GC-GAA-G-G-C-A-G--C-C-T-G---CTA-A--GC-T-G-C-A-A-C-T--GA--CATT-G-A-GGC-T-CG-AAA-G-T-G-TG-GG-TATC-AAACAGG	
Otu0617	AC--GT-AT-GGT--GCA-AGC-GT-T-AT-C-CGG-ATTT-A--C-T-GG-GT--GT-A-AA-GG-GA-GC-G-CA-GG-C-G--G--T-GC-G-G-C----AA-G-T-C-T-G-A-T-G--TG-A-AA-GC--C-C-GG-G-G--CT-C-AA-C-C-C-C-G-G-G-A-C-G-G--C-T-T-T-T--GA-A-A-C-T-G-C--CC--TG-C--T-T-G-A-T-T-T--C-AG--GA-G-A-G-G-T-A--AG-C---GG-A-ATT-----C-C-T-A-GT--GT-A-G-CG-GT-G-A-A-A--TG-C-GT-AG--AT-A-TT-A-G-G-A-G-G-A-AC-A-CC---AG-T-G--GC-GAA-G-G-C-G-G--C-T-T-A---CTG-G--AC-A-G-T-A-A-C-T--GA--CGTT-G-A-GGC-T-CG-AAA-G-C-G-TG-GG-GAGC-AAACAGG	
Otu0618	AC--GG-AG-GTG--GCA-AGC-GT-T-AT-C-CGG-ATTT-A--T-T-GG-GC--GT-A-AA-GC-GA-GC-G-CA-GG-C-G--G--A-AT-G-A-T----AA-G-T-C-T-G-A-T-G--TG-A-AA-GC--C-C-GC-G-G--CT-C-AA-C-C-G-T-G-G-A-A-C-T-G--C-A-T-C-G--GA-A-A-C-T-G-T--CA--TT-C--T-T-G-A-G-T-G--C-AG--AG-G-A-G-G-A-G--AG-T---GG-A-ACT-----C-C-A-T-GT--GT-A-G-CG-GT-G-G-A-A--TG-C-GT-AG--AT-A-TA-T-G-G-A-A-G-A-AC-A-CC---AG-T-G--GC-AAA-G-G-C-G-G--C-T-C-T---CTG-G--TC-T-G-C-A-A-C-T--GA--CGCT-G-A-GGC-T-CG-AAA-G-C-A-TG-GG-TAGC-GAACAGG	
Otu0619	AC--GT-AG-GTG--GCA-AGC-GT-T-AT-C-CGG-ATTT-A--T-T-GG-GC--GT-A-AA-GC-GA-GC-G-CA-GG-C-G--G--T-CT-T-T-T----AA-G-T-C-T-A-A-T-G--TG-A-AA-GC--C-T-TC-G-G--CT-C-AA-C-C-G-A-A-G-A-A-G-T-G--C-A-T-T-G--GA-A-A-C-T-G-G--GA--GA-C--T-T-G-A-G-T-G--C-AG--AA-G-A-G-G-A-C--AG-T---GG-A-ACT-----C-C-A-T-GT--GT-A-G-CG-GT-G-A-A-A--TG-C-GT-AG--AT-A-TA-T-G-G-A-A-G-A-AC-A-CC---AG-T-G--GC-GAA-G-G-C-G-G--C-T-C-T---CTG-G--AC-T-T-G-A-A-C-T--GA--CGCT-G-A-GGT-G-CG-AAA-G-C-G-TG-GG-GAGC-AAACAGG	
Otu0620	AC--GT-AG-GTG--GCA-AGC-GT-T-GT-C-CGG-ATTT-A--T-T-GG-AC--GT-A-AA-GC-GA-GC-G-CA-GG-C-G--G--T-TT-T-T-T----AA-G-T-C-T-G-A-T-G--TG-A-AA-GC--C-T-TC-G-G--CT-C-AA-C-C-G-G-A-G-A-A-T-T-G--C-A-T-C-A--GA-A-A-C-T-G-T--TG--AA-C--T-T-G-A-G-T-G--C-AG--AA-G-A-G-G-A-G--AG-T---GG-A-ACT-----C-C-A-T-GT--GT-A-G-CG-GT-G-G-A-A--TG-C-GT-AG--AT-A-TA-T-G-G-A-A-G-A-AC-A-CC---AG-T-G--GC-GAA-G-G-C-G-G--C-T-C-T---CTG-G--TC-T-G-C-A-A-C-T--GA--CGCT-G-A-GGC-T-CG-AAA-G-C-A-TG-GG-TAGC-GAACAGG	
Otu0621	AC--GT-AG-GTG--GCA-AGC-GT-T-GT-C-CGG-ATTT-A--T-T-GG-GC--GT-A-AA-GC-GA-GT-G-CA-GG-C-G--G--T-TC-A-A-T----AA-G-T-C-T-G-A-T-G--TG-A-AA-GC--C-T-TC-G-G--CT-C-AA-C-C-G-G-A-G-A-A-T-T-A--C-A-T-C-A--GA-A-A-C-T-G-T--TG--AA-C--T-T-G-A-G-T-G--C-AG--AA-G-A-G-G-A-G--AG-T---GG-A-AAT-----C-C-A-T-GT--GT-A-G-CG-GT-G-G-A-A--TG-C-GT-AG--AT-A-TA-T-G-G-A-A-G-A-AC-A-CC---AG-T-G--GC-GAA-G-G-C-G-G--C-T-G-T---CTG-G--GC-T-G-T-A-A-C-T--GA--CGCT-G-A-GGC-T-CG-AAA-G-C-A-TG-GG-TAGC-GAACAGG	
Otu0622	AC--GT-AG-GGT--GCA-AGC-GT-T-AT-C-CGG-AATT-A--T-T-GG-GC--GT-A-AA-GG-GA-GC-G-TA-GA-C-G--G--C-AC-G-G-C----AA-G-C-C-A-G-A-T-G--TG-A-AA-GC--C-C-GG-G-G--CT-C-AA-C-C-C-C-G-G-G-A-C-T-G--C-A-T-T-T--GG-A-A-C-T-G-C--TG--AG-C--T-A-G-A-G-T-G--T-CG--GA-G-A-G-G-C-A--AG-T---GG-A-ATT-----C-C-T-A-GT--GT-A-G-CG-GT-G-A-A-A--TG-C-GT-AG--AT-A-TT-A-G-G-A-A-G-A-AC-A-CC---AG-T-G--GC-GAA-G-G-C-G-G--C-T-T-G---CTG-G--AC-A-G-T-A-A-C-T--GA--CGTT-G-A-GGC-T-CG-AAA-G-C-G-TG-GG-GAGC-AAACAGG	
Otu0623	AC--GT-AG-GGT--GCA-AGC-GT-T-AT-C-CGG-AATT-A--C-T-GG-GT--GT-A-AA-GG-GA-GC-G-CA-GG-C-G--G--G-AG-A-A-C----AA-G-T-T-G-G-A-A-G--TG-A-AA-TC--T-A-TG-G-G--CT-C-AA-C-C-C-A-T-A-A-A-C-T-G--C-T-T-T-C--AA-A-A-C-T-G-T--TT--TT-C--T-T-G-A-G-T-A--G-TG--CA-G-A-G-G-T-A--GG-C---GG-A-ATT-----C-C-C-G-GT--GT-A-G-CG-GT-G-G-A-A--TG-C-GT-AG--AT-A-TC-G-G-G-A-G-G-A-AC-A-CC---AG-T-G--GC-GAA-G-G-C-G-G--C-T-T-A---CTG-G--AC-G-G-T-A-A-C-T--GA--CGTT-G-A-GGC-T-CG-AAA-G-C-G-TG-GG-GAGC-AAACAGG	
Otu0624	AC--GT-AT-GGA--GCA-AGC-GT-T-AT-C-CGG-ATTT-A--C-T-GG-GT--GT-A-AA-GG-GA-GT-G-TA-GG-T-G--G--C-CA-T-G-C----AA-G-T-C-A-G-A-A-G--TG-A-AA-AT--C-C-GG-G-G--CT-C-AA-C-C-C-C-G-G-A-A-C-T-G--C-T-T-T-T--GA-A-A-C-T-G-T--AA--GG-C--T-A-G-A-G-T-G--C-AG--GA-G-G-G-G-T-G--AG-T---GG-A-ATT-----C-C-T-A-GT--GT-A-G-CG-GT-G-A-A-A--TG-C-GT-AG--AT-A-TT-A-G-G-A-G-G-A-AC-A-CC---AG-T-G--GC-GAA-G-G-C-G-G--C-T-T-A---CTG-G--AC-G-A-T-A-A-C-T--GA--CGCT-G-A-GGC-T-CG-AAA-G-T-G-TG-GG-TATC-AAACAGG	
Otu0625	AC--GT-AT-GGT--GCA-AGC-GT-T-AT-C-CGG-ATTT-A--C-T-GG-GT--GT-A-AA-GG-GA-GC-G-TA-GA-C-G--G--T-AA-A-G-C----AA-G-T-C-T-G-A-A-G--TG-A-AA-GC--C-C-GG-G-G--CT-C-AA-C-C-C-C-G-G-G-A-C-T-G--C-A-T-T-G--GA-A-A-C-T-G-T--CA--AT-C--T-A-G-A-G-T-A--C-CG--GA-G-A-G-G-T-A--AG-C---GG-A-ATT-----C-C-T-A-GT--GT-A-G-CG-GT-G-A-A-A--TG-C-GT-AG--AT-A-TT-A-G-G-A-G-G-A-AC-A-CC---AG-T-G--GC-GAA-G-G-C-G-G--C-T-T-A---CTG-G--AC-G-G-T-A-A-C-T--GA--CGTT-G-A-GGC-T-CG-AAA-G-C-G-TG-GG-GAGC-AAACAGG	
Otu0626	AC--GT-AG-GGG--GCT-AGC-GT-T-AT-C-CGG-AATT-A--C-T-GG-GC--GT-A-AA-GG-GT-GC-G-TA-GG-T-G--G--T-TT-C-T-T----AA-G-T-C-A-G-A-G-G--TG-A-AA-GG--C-T-AC-G-G--CT-C-AA-C-C-G-T-A-G-T-A---A-G--C-C-T-T-T--GA-A-A-C-T-G-G--GA--AA-C--T-T-G-A-G-T-G--C-AG--GA-G-A-G-G-A-G--AG-T---GG-A-ATT-----C-C-T-A-GT--GT-A-G-CG-GT-G-G-A-A--TG-C-GT-AG--AT-A-TC-G-G-G-G-G-G-A-AC-A-CC--AGT---G--GC-GAA-G-G-C-G-G--C-C-T-A---CTG-G--GC-A-C-C-A-A-C-T--GA--CGCT-G-A-GGC-T-CG-AAA-G-T-G-TG-GG-TAGC-AAACAGG	
Otu0627	AC--GT-AG-GTC--ACA-AGC-GT-T-GT-C-CGG-AATT-A--C-T-GG-GT--GT-A-AA-GG-GA-GC-G-CA-GG-C-G--G--A-AG-G-A-C----AA-G-T-T-G-G-A-A-G--TG-A-AA-CC--C-A-CG-G-G--CT-C-AA-C-T-C-G-T-G-A-A-C-T-G--C-T-T-T-C--AA-A-A-C-T-G-T--TT--TT-C--T-T-G-A-G-T-A--G-TG--CA-G-A-G-G-T-A--GG-C---GG-A-ATT-----C-C-C-G-GT--GT-A-G-CG-GT-G-G-A-A--TG-C-GT-AG--AT-A-TC-G-G-G-A-G-G-A-AC-A-CC--AGT---G--GC-GAA-G-G-C-G-G--C-C-T-A---CTG-G--GC-A-C-C-A-A-C-T--GA--CGCT-G-A-GGC-T-CG-AAA-G-T-G-TG-GG-TAGC-AAACAGG	
Otu0628	AC--GT-AG-GGG--GCA-AGC-GT-T-AT-C-CGG-ATTT-A--C-T-GG-GT--GT-A-AA-GG-GA-GC-G-TA-GA-C-G--G--C-AA-G-G-C----AA-G-T-C-T-G-A-A-G--TG-A-AA-GC--T-C-GG-G-G--CT-T-AA-C-G-C-C-G-G-G-A-C-T-G--C-T-T-T-G--GA-A-A-C-T-G-T--TT--GG-C--T-G-G-A-G-T-G--C-CG--GA-G-A-G-G-T-A--AG-C---GG-A-ATT-----C-C-T-A-GT--GT-A-G-CG-GT-G-A-A-A--TG-C-GT-AG--AT-A-TT-A-G-G-A-A-G-A-AC-A-CC--AGT---G--GC-GAA-G-G-C-G-G--C-T-T-A---CTG-G--AC-G-G-T-A-A-C-T--GA--CGTT-G-A-GGC-T-CG-AAA-G-C-G-TG-GG-GAGC-AAACAGG	
Otu0629	AC--GT-AG-GGT--GCA-AGC-GT-T-GT-C-CGG-AATT-A--C-T-GG-GT--GT-A-AA-GG-GC-GC-G-CA-GG-C-G--G--G-CC-G-G-T----AA-G-T-T-G-G-A-A-G--TG-A-AA-TC--T-A-TG-G-G--CT-T-AA-C-C-C-A-T-A-A-A-C-T-G--C-T-T-T-C--AA-A-A-C-T-G-C--TG--GT-C--T-T-G-A-G-T-G--A-TG--GA-G-A-G-G-C-A--GG-C---GG-A-ATT-----C-C-T-A-GT--GT-A-G-CG-GT-G-A-A-A--TG-C-GT-AG--AT-A-TT-A-G-G-A-G-G-A-AC-A-CC---AG-T-G--GC-GAA-G-G-C-G-G--C-T-T-A---CTG-G--AC-G-G-T-A-A-C-T--GA--CGTT-G-A-GGC-T-CG-AAA-G-C-G-TG-GG-GAGC-AAACAGG	
Otu0630	AC--GT-AG-GGG--GCA-AGC-GT-T-AT-C-CGG-ATTT-A--C-T-GG-GT--GT-A-AA-GG-GA-GC-G-TA-GA-C-G--G--C-AA-G-G-C----AA-G-T-C-T-G-A-T-G--TG-A-AA-AC--C-C-AG-G-G--CT-T-GA-C-C-C-T-G-G-G-A-C-T-G--C-A-T-T-G--GA-A-A-C-T-G-T--CC--TG-C--T-G-G-A-G-T-G--C-CG--GA-G-A-G-G-T-A--AG-C---GG-A-ATT-----C-C-T-A-GT--GT-A-G-CG-GT-G-A-A-A--TG-C-GT-AG--AT-A-TT-A-G-G-A-G-G-A-AC-A-CC--AGT---G--GC-GAA-G-G-C-G-G--C-T-T-A---CTG-G--AC-G-G-T-A-A-C-T--GA--CGTT-G-A-GGC-T-CG-AAA-G-C-G-TG-GG-GAGC-AAACAGG	
Otu0631	AC--GT-AG-GTC--ACA-AGC-GT-T-GT-C-CGG-AATT-A--C-T-GG-GT--GT-A-AA-GG-GA-GC-G-CA-GG-C-G--G--G-AG-A-A-C----AA-G-T-T-G-G-A-A-G--TG-A-AA-TC--C-A-TG-G-G--CT-C-AA-C-C-C-A-T-G-A-A-C-T-G--C-T-T-T-C--AA-A-A-C-T-G-T--TT--TT-C--T-T-G-A-G-T-A--G-TG--CA-G-A-G-G-T-A--GG-C---GG-A-ATT-----C-C-T-A-GT--GT-A-G-CG-GT-G-A-A-A--TG-C-GT-AG--AT-A-TT-A-G-G-A-G-G-A-AC-A-CC--AGT---G--GC-GAA-G-G-C-G-G--C-C-T-G---CTG-G--GC-T-T-T-A-A-C-T--GA--CGCT-G-A-GGC-T-CG-AAA-G-C-G-TG-GG-TAGC-AAACAGG	
Otu0632	AC--GT-AG-GGT--GCA-AGC-GT-T-GT-C-CGG-AATT-A--C-T-GG-GT--GT-A-AA-GG-GA-GC-G-CA-GG-C-G--G--A-CC-G-G-C----AA-G-T-T-A-G-A-A-G--TG-A-AA-AC--T-A-TG-G-G--CT-C-AA-C-C-C-A-T-A-A-A-T-T-G--C-T-T-T-C--AA-A-A-C-T-G-C--TG--GC-C--T-T-G-A-G-T-A--G-TG--CA-G-A-G-G-T-A--GG-T---GG-A-ATT-----C-C-C-G-GT--GT-A-G-CG-GT-G-G-A-A--TG-C-GT-AG--AT-A-TT-A-G-G-A-G-G-A-AC-A-CC---AG-T-G--GC-GAA-G-G-C-G-G--C-T-T-A---CTG-G--AC-G-G-T-A-A-C-T--GA--CGTT-G-A-GGC-T-CG-AAA-G-C-G-TG-GG-GAGC-AAATAGG	
Otu0633	AC--GT-AG-GTC--CCA-AGC-GT-T-GT-C-CGG-AATT-A--C-T-GG-GT--GT-A-AA-GG-GA-GC-G-CA-GG-C-G--G--G-CG-A-T-C----AA-G-T-T-G-G-A-A-G--TG-A-AA-TC--C-A-TG-G-G--CT-C-AA-C-C-C-A-T-G-A-A-C-T-G--C-T-T-T-C--AA-A-A-C-T-G-A--TT--GT-C--T-T-G-A-G-T-A--G-TG--CA-G-A-G-G-T-A--GG-C---GG-A-ATT-----C-C-C-G-GT--GT-A-G-CG-GT-G-G-A-A--TG-C-GT-AG--AT-A-TC-G-G-G-A-G-G-A-AC-A-CC--AGT---G--GC-GAA-G-G-C-A-G--C-T-C-A---CTG-G--AG-C-G-C-A-A-C-T--GA--CGCT-G-A-AGC-T-CG-AAA-G-T-G-CG-GG-TATC-GAACAGG	
Otu0634	AC--GT-AG-GGT--GCA-AGC-GT-T-GT-C-CGG-AATT-A--C-T-GG-GT--GT-A-AA-GG-GA-GC-G-CA-GG-C-G--G--A-CC-G-G-C----AA-G-T-T-G-G-A-A-G--TG-A-AA-TC--C-A-TG-G-G--CT-C-AA-C-C-C-A-T-G-A-A-C-T-G--C-T-T-T-C--AA-A-A-C-T-G-T--TT--TT-C--T-T-G-A-G-T-A--G-TG--CA-G-A-G-G-T-A--GG-C---GG-A-ATT-----C-C-C-G-GT--GT-A-G-CG-GT-G-G-A-A--TG-C-GT-AG--AT-A-TC-G-G-G-A-G-G-A-AC-A-CC--AGT---G--GC-GAA-G-G-C-G-G--C-T-T-A---CTG-G--AC-G-G-T-A-A-C-T--GA--CGTT-G-A-GGC-T-CG-AAA-G-C-G-TG-GG-GAGC-AAACAGG	
Otu0635	AC--GT-AG-GTC--ACA-AGC-GT-T-GT-C-CGG-AATT-A--C-T-GG-GT--GT-A-AA-GG-GA-GC-G-CA-GG-C-G--G--G-AA-G-A-C----AA-G-T-T-G-G-A-A-G--TG-A-AA-AC--C-A-TG-G-G--CT-C-AA-C-C-C-A-T-G-A-A-T-T-G--C-T-T-T-C--AA-A-A-C-T-G-T--TT--TT-C--T-T-G-A-G-T-A--G-TG--CA-G-A-G-G-T-A--GA-T---GG-A-ATT-----C-C-C-G-GT--GT-A-G-CG-GT-G-G-A-A--TG-C-GT-AG--AT-A-TC-G-G-G-A-G-G-A-AC-A-CC---AG-T-G--GC-GAA-G-G-C-G-G--T-C-T-A---CTG-G--GC-A-C-C-A-A-C-T--GA--CGCT-G-A-GGC-G-CG-AAA-G-C-T-GG-GG-GAGC-GAACAGG	
Otu0636	AC--GT-AT-GGT--GCA-AGC-GT-T-AT-C-CGG-ATTT-A--C-T-GG-GT--GT-A-AA-GG-GA-GC-G-TA-GA-C-G--G--A-CT-G-G-C----AA-G-T-C-T-G-A-T-G--TG-A-AA-GG--C-G-GG-G-G--CT-C-AA-C-C-C-C-T-G-G-A-C-T-G--C-A-T-T-G--GA-A-A-C-T-G-T--CA--AT-C--T-A-G-A-G-T-A--C-CG--GA-G-A-G-G-T-A--AG-C---GG-A-ATT-----C-C-T-A-GT--GT-A-G-CG-GT-G-A-A-A--TG-C-GT-AG--AT-A-TT-A-G-G-A-G-G-A-AC-A-CC--AGT---G--GC-GAA-G-G-C-G-G--C-T-T-A---CTG-G--AC-G-G-T-A-A-C-T--GA--CGTT-G-A-GGC-T-CG-AAA-G-C-G-TG-GG-GAGC-AAACAGG	
Otu0637	AC--GT-AT-GGT--GCA-AGC-GT-T-AT-C-CGG-ATTT-A--C-T-GG-GT--GT-A-AA-GG-GA-GC-G-CA-GG-C-G--G--T-GC-G-G-C----AA-G-T-C-T-G-A-T-G--TG-A-AA-GC--C-C-GG-G-G--CT-C-AA-C-C-C-C-G-G-T-A-C-T-G--C-A-T-T-G--GA-A-A-C-T-G-T--CG--TA-C--T-A-G-A-G-T-G--T-CG--GA-G-G-G-G-T-A--AG-C---GG-A-ATT-----C-C-T-A-GT--GT-A-G-CG-GT-G-A-A-A--TG-C-GT-AG--AT-A-TT-A-G-G-A-G-G-A-AC-A-CC---AG-T-G--GC-GAA-G-G-C-G-G--C-T-T-A---CTG-G--AC-G-G-T-A-A-C-T--GA--CACT-G-A-AGC-A-CG-AAA-G-C-G-TG-GG-GATC-AAACAGG	
Otu0638	AC--GG-AG-GAT--CCG-AGC-GT-T-AT-C-CGG-ATTT-A--C-T-GG-GT--GT-A-AA-GG-GA-GC-G-TA-GA-C-G--G--C-GA-G-A-C----AA-G-T-C-T-G-A-A-G--TG-A-AA-GC--C-C-GG-G-G--CT-C-AA-C-C-C-C-G-G-G-A-C-T-G--C-T-T-T-A--GA-A-A-C-T-G-C--CT--TG-C--T-A-G-A-G-T-G--C-TG--GA-G-A-G-G-T-A--AG-T---GG-A-ATT-----C-C-T-A-GT--GT-A-G-CG-GT-G-A-A-A--TG-C-GT-AG--AT-A-TT-A-G-G-A-G-G-A-AC-A-CC---AG-T-G--GC-GAA-G-G-C-G-G--C-T-T-A---CTG-G--AC-G-A-T-A-A-C-T--GA--CGCT-G-A-GGC-T-CG-AAA-G-C-G-TG-GG-GAGC-AAACAGG	
Otu0639	AC--GT-AT-GGT--GCA-AGC-GT-T-AT-C-CGG-ATTT-A--C-T-GG-GT--GT-A-AG-GG-GA-GC-G-CA-GG-T-G--G--T-GC-G-G-C----AA-G-T-C-T-G-A-T-G--TG-A-AA-GC--C-C-GG-G-G--CT-C-AA-C-C-C-C-G-G-T-A-C-T-G--C-A-T-T-G--GA-A-A-C-T-G-T--CG--TA-C--T-A-G-A-G-T-G--T-CG--GA-G-G-G-G-T-A--AG-C---GG-A-ATT-----C-C-T-A-GT--GT-A-G-CG-GT-G-A-A-A--TG-C-GT-AG--AT-A-TT-A-G-G-A-G-G-A-AC-A-CC---AG-T-G--GC-GAA-G-G-C-G-G--C-T-T-A---CTG-G--AC-G-A-T-A-A-C-T--GA--CGCT-G-A-GGC-T-CG-AAA-G-C-A-TG-GG-TAGC-GAACAGG	
Otu0640	AC--GT-AG-GGG--GCA-AGC-GT-T-AT-C-CGG-AATT-A--T-T-GG-GC--GT-A-AA-GA-GT-AC-G-TA-GG-T-G--G--T-TA-C-C-T----AA-G-C-A-A-G-G-G-G--TT-T-AA-GG--C-A-AT-G-G--CT-T-AA-C-T-A-T-T-G-T-T---C-G--C-C-C-C-T--TG-A-A-C-T-G-G--GC--TA-C--T-T-G-A-G-T-G--C-AG--GA-G-A-G-G-A-A--AG-C---GG-A-ATT-----C-C-T-A-GT--GT-A-G-CG-GT-G-A-A-A--TG-C-GT-AG--AT-A-TT-A-G-G-A-G-G-A-AC-A-CC---AG-T-G--GC-GAA-G-G-C-G-G--C-T-T-T---CTG-G--AC-T-G-T-A-A-C-T--GA--CACT-G-A-GGT-A-CG-AAA-G-C-G-TG-GG-GAGC-AAACAGG	
Otu0641	AC--GT-AG-GTG--GCA-AGC-GT-T-GT-C-CGG-ATTT-A--C-T-GG-GT--GT-A-AA-GG-GA-GC-G-TA-GA-C-G--G--C-AC-G-G-C----AA-G-C-C-A-G-A-T-G--TG-A-AA-GC--C-C-GG-G-G--CT-C-AA-C-C-C-C-G-G-G-A-C-T-G--C-A-T-T-T--GG-A-A-C-T-G-C--TG--AG-C--T-A-G-A-G-T-G--T-CG--GA-G-A-G-G-C-A--AG-T---GG-A-ATT-----C-C-T-A-GT--GT-A-G-CG-GT-G-A-A-A--TG-C-GT-AG--AT-A-TT-A-G-G-A-G-G-A-AC-A-CC---AG-T-G--GC-GAA-G-G-C-G-G--C-T-T-G---CTG-G--GC-G-A-T-G-A-C-T--GA--CGTT-G-A-GGC-T-CG-AAA-G-T-G-TG-GG-TATC-AAACAGG	
Otu0642	AC--GT-AG-GGG--GCA-AGC-GT-T-AT-C-CGG-AATT-A--C-T-GG-GC--GT-A-AA-GG-GT-GC-G-TA-GG-C-G--G--C-GC-A-G-T----TA-G-T-C-A-G-A-A-G--TG-A-AA-TA--T-C-GG-G-G--CT-T-AA-CTC-C-G-G-G-A-C---T-G--C-T-T-C-T--GA-T-A-C-T-G-C--TG--TG-C--T-C-G-A-G-T-G--C-AG--GA-G-A-G-G-T-A--AG-T---GG-A-ATT-----C-C-T-A-GT--GT-A-G-CG-GT-G-A-A-A--TG-C-GT-AG--AT-A-TT-A-G-G-A-G-G-A-AC-A-CC--AGT---G--GC-GAA-G-G-C-G-A--C-T-T-A---CTG-G--AC-T-G-T-A-A-C-T--GA--CGCT-G-A-GGC-A-CG-AAA-G-C-G-TG-GG-TAGC-AAACAGG	
Otu0643	AC--GT-AT-GGG--GCA-AGC-GT-T-AT-C-CGG-ATTT-A--C-T-GG-GT--GT-A-AA-GG-GA-GC-G-TA-GG-C-G--G--C-AT-G-G-C----AA-G-T-C-A-G-A-A-G--TG-A-AA-GC--C-T-GG-G-G--CT-C-AA-C-C-C-C-G-G-A-A-T-T-G--C-T-T-T-T--GA-A-A-C-T-G-T--CA--GG-C--T-A-G-A-G-T-G--T-CG--GA-G-G-G-G-T-A--AG-C---GG-A-ATT-----C-C-T-A-GT--GT-A-G-CG-GT-G-A-A-A--TG-C-GT-AG--AT-A-TT-A-G-G-A-G-G-A-AC-A-CC---GG-T-G--GC-GAA-G-G-C-G-G--C-C-T-A---CTG-G--GC-A-C-C-A-A-C-T--GA--CGCT-G-A-GGC-T-CG-AAA-G-T-G-TG-GG-TAGC-AAACAGG	
Otu0644	AC--GT-AT-GGT--GCA-AGC-GT-T-AT-C-CGG-ATTT-A--C-T-GG-GT--GT-A-AA-GG-GA-GC-G-CA-GG-C-G--G--T-GC-G-G-C----AA-G-T-C-T-G-A-T-G--TG-A-AA-GC--C-C-GG-G-G--CT-C-AA-C-C-C-C-G-G-G-A-C-T-G--C-A-T-T-G--GA-A-A-C-T-G-T--CC--TG-C--T-G-G-A-G-T-G--C-CG--GA-G-A-G-G-T-A--AG-C---GG-A-ATT-----C-C-T-A-GT--GT-A-G-CG-GT-G-A-A-A--TG-C-GT-AG--AT-A-TT-A-G-G-A-G-G-A-AC-A-CC---AG-T-G--GC-GAA-G-G-C-G-G--C-T-T-G---CTG-G--AC-G-A-T-G-A-C-T--GA--CGTT-G-A-GGC-T-CG-AAA-G-C-G-TG-GG-GAGC-AAACAGG	
Otu0645	AC--GT-AT-GGT--GCA-AGC-GT-T-AT-C-CGG-ATTT-A--C-T-GG-GT--GT-A-AA-GG-GA-GC-G-CA-GG-C-G--G--T-AC-G-G-C----AA-G-T-C-T-G-A-T-G--TG-A-AA-TC--C-C-GG-G-G--CT-C-AA-C-C-C-C-G-G-T-A-C-T-G--C-A-T-T-G--GA-A-A-C-T-G-T--CG--GA-C--T-A-G-G-G-T-G--T-CG--GA-G-G-G-G-T-A--AG-T---GG-A-ATT-----C-C-T-A-GT--GT-A-G-CG-GT-G-A-A-A--TG-C-GT-AG--AT-A-TT-A-G-G-A-A-G-A-AC-A-CC--AGT---G--GC-GAA-G-G-C-G-G--C-T-T-A---CTG-G--AC-G-G-T-A-A-C-T--GA--CACT-G-A-GGC-A-CG-AAA-G-C-G-TG-GG-GAGC-AAACAGG	
Otu0646	AC--GT-AT-GGA--GCA-AGC-GT-T-AT-C-CGG-ATTT-A--C-T-GG-GT--GT-A-AA-GG-GT-GC-G-TA-GG-T-G--G--C-AG-T-G-C----AA-G-T-C-A-G-A-T-G--TG-A-AA-GG--C-C-GG-G-G--CT-C-AA-C-C-C-C-G-G-A-G-C-T-G--C-A-T-T-T--GA-A-A-C-T-G-C--TC--GG-C--T-A-G-A-G-T-A--C-AG--GA-G-A-G-G-C-A--GG-C---GG-A-ATT-----C-C-T-A-GT--GT-A-G-CG-GT-G-A-A-A--TG-C-GT-AG--AT-A-TT-A-G-G-A-G-G-A-AC-A-CC---AG-T-G--GC-GAA-G-G-C-G-G--C-C-T-G---CTG-G--AC-T-G-T-A-A-C-T--GA--CGCT-G-A-TGC-T-CG-AAA-G-T-G-TG-GG-TATC-AAACAGG	
Otu0647	AC--GT-AG-GGG--GCA-AGC-GT-T-AT-C-CGG-ATTT-A--C-T-GG-GT--GT-A-AA-GG-GA-GC-G-CA-GG-C-G--G--T-GC-G-G-C----AA-G-T-C-T-G-A-T-G--TG-A-AA-GG--C-A-TG-G-G--CT-C-AA-C-C-T-G-T-G-G-A-C-T-G--C-A-T-T-G--GA-A-A-C-T-G-T--CA--TA-C--T-T-G-A-G-T-G--C-CG--GA-G-G-G-G-T-A--AG-C---GG-A-ATT-----C-C-T-A-GT--GT-A-G-CG-GT-G-A-A-A--TG-C-GT-AG--AT-A-TT-A-G-G-A-A-G-A-AC-A-CC---AG-T-G--GC-GAA-G-G-C-G-G--A-T-T-A---CTG-G--AC-G-G-T-A-A-C-T--GA--CGGT-G-A-GGC-G-CG-AAA-G-C-G-TG-GG-GAGC-GAACAGG	
Otu0648	AC--GT-AG-GGG--GCA-AGC-GT-T-AT-C-CGG-ATTT-A--C-T-GG-GT--GT-A-AA-GG-GA-GC-G-TA-GA-C-G--G--A-TG-G-A-C----AA-G-T-C-T-G-A-T-G--TG-A-AA-GG--C-T-GG-G-G--CT-C-AA-C-C-C-C-G-G-G-A-C-T-G--C-A-T-T-G--GA-A-A-C-T-G-T--CA--AT-C--T-A-G-A-G-T-A--C-CG--GA-G-G-G-G-T-A--AG-T---GG-A-ATT-----C-C-T-A-GT--GT-A-G-CG-GT-G-A-A-A--TG-C-GT-AG--AT-A-TT-A-G-G-A-G-G-A-AC-A-CC---AG-T-G--GC-GAA-G-G-C-G-G--C-T-T-A---CTG-G--AC-G-A-T-A-A-C-T--GA--CGCT-G-A-GGC-T-CG-AAA-G-C-G-TG-GG-GAGC-AAACAGG	
Otu0649	AC--GT-AG-GGG--GCA-AGC-GT-T-AT-C-CGG-ATTT-A--C-T-GG-GT--GT-A-AA-GG-GA-GC-G-TA-GA-C-G--G--C-AA-G-G-C----AA-G-T-C-T-G-A-T-G--TG-A-AA-GG--C-A-TG-G-G--CT-C-AA-C-C-T-G-T-G-G-A-C-T-G--C-A-T-T-G--GA-A-A-C-T-G-T--CT--GG-C--T-C-G-A-G-T-G--C-CG--GA-G-G-G-G-T-A--AG-C---GG-A-ATT-----C-C-T-A-GT--GT-A-G-CG-GT-G-A-A-A--TG-C-GT-AG--AT-A-TT-A-G-G-A-G-G-A-AC-A-CC---AG-T-G--GC-GAA-G-G-C-G-G--C-T-T-A---CTG-G--AC-G-A-T-A-A-C-T--GA--CGCT-G-A-GGC-T-CG-AAA-G-C-G-TG-GG-GAGC-AAACAGG	
Otu0650	AC--GT-AT-GGT--GCA-AGC-GT-T-AT-C-CGG-ATTT-A--C-T-GG-GT--GT-A-AA-GG-GA-GC-G-CA-GG-C-G--G--A-AG-G-C-T----AA-G-T-C-T-G-A-T-G--TG-A-AA-GC--C-C-GG-G-G--CT-C-AA-C-C-C-C-G-G-T-A-C-T-G--C-A-T-T-G--GA-A-A-C-T-G-T--CA--AT-C--T-A-G-A-G-T-A--C-CG--GA-G-G-G-G-T-A--AG-T---GG-A-ATT-----C-C-T-A-GT--GT-A-G-CG-GT-G-A-A-A--TG-C-GT-AG--AT-A-TT-A-G-G-A-G-G-A-AC-A-CC---AG-T-G--GC-GAA-G-G-C-G-G--C-T-T-A---CTG-G--AC-G-G-T-A-A-C-T--GA--CGTT-G-A-GGC-T-CG-AAA-G-C-G-TG-GG-GAGC-GAACAGG	
Otu0651	AC--GT-AG-GGG--GCA-AGC-GT-T-AT-C-CGG-ATTT-A--C-T-GG-GT--GT-A-AA-GG-GA-GC-G-TA-GA-C-G--G--A-CT-G-G-C----AA-G-T-C-T-G-A-T-G--TG-A-AA-GG--C-G-GG-G-G--CT-C-AA-C-C-C-C-T-G-G-A-C-T-G--C-A-T-T-G--GA-A-A-C-T-G-T--TA--GT-C--T-T-G-A-G-T-G--C-CG--GA-G-A-G-G-T-A--AG-C---GG-A-ATT-----C-C-T-A-GT--GT-A-G-CG-GT-G-A-A-A--TG-C-GT-AG--AT-A-TT-A-G-G-A-G-G-A-AC-A-CC--AGT---G--GC-GAA-G-G-C-G-G--C-T-T-A---CTG-G--AC-G-G-T-A-A-C-T--GA--CGTT-G-A-GGC-T-CG-AAA-G-C-A-TG-GG-TAGC-GAACAGG	
Otu0652	AC--GT-AG-GGG--GCA-AGC-GT-T-AT-C-CGG-ATTT-A--C-T-GG-GT--GT-A-AA-GG-GA-GC-G-TA-GA-C-G--G--T-AA-A-G-C----AA-G-T-C-T-G-A-A-G--TG-G-AA-GC--C-C-GG-G-G--CT-C-AA-C-C-C-C-G-G-G-A-C-T-G--C-T-T-T-G--GA-A-A-C-T-G-T--TT--AA-C--T-A-G-A-G-T-G--C-TT--GA-G-A-G-G-T-A--AG-C---GG-A-ATT-----C-C-T-A-GT--GT-A-G-CG-GT-G-A-A-A--TG-C-GT-AG--AT-A-TT-A-G-G-A-G-G-A-AC-A-CC---AG-T-G--GC-GAA-G-G-C-G-G--C-T-T-A---CTG-G--AC-A-G-T-A-A-C-T--GA--CGCT-G-A-GGC-T-CG-AAA-G-T-G-TG-GG-TAGC-AAACAGG	
Otu0653	AC--GT-AG-GGG--GCT-AGC-GT-T-A-TC-CGG-AATT-A--C-T-GG-GC--GT-A-AA-GG-GT-GC-G-TA--GGT-G--G--T-TT-C-T-T----AA-G-T-C-A-G-A-G-G--TG-A-AA-GG--C-T-AC-G-G--CT-C-AA-C-C-G-T-A-G-T-A---A-G--C-C-T-T-T--GA-A-A-C-T-G-G--GA--AA-C--T-T-G-A-G-T-G--C-AG--GA-G-A-G-G-A-G--AG-T---GG-A-ATT-----C-C-T-A-GT--GT-A-G-CG-GT-G-A-A-A--TG-C-GT-AG--AT-A-TT-A-G-G-A-G-G-A-AC-A-TC--AGT---G--GC-GAA-G-G-C-G-G--C-T-T-A---CTG-G--AC-T-G-A-A-A-C-T--GA--CACT-G-A-GGC-A-CG-AAA-G-C-G-TG-GG-GAGC-AAACAGG	
Otu0654	AC--GT-AT-GGT--GCA-AGC-GT-T-AT-C-CGG-ATTT-A--C-T-GG-GT--GT-A-AA-GG-GA-GC-G-TA-GG-C-G--G--G-AT-C-G-C----AA-G-T-C-A-G-A-T-G--TG-A-AA-AC--T-A-TG-G-G--CT-T-AA-C-C-C-A-T-A-A-A-C-T-G--C-A-T-T-T--GA-A-A-C-T-G-T--GG--TT-C--T-T-G-A-G-T-G--A-AG--TA-G-A-G-G-T-A--AG-C---GG-A-ATT-----C-C-T-A-GT--GT-A-G-CG-GT-G-A-A-A--TG-C-GT-AG--AT-A-TT-A-G-G-A-G-G-A-AC-A-CC--AGT---G--GC-GAA-G-G-C-G-G--C-T-T-A---CTG-G--AC-G-G-T-A-A-C-T--GA--CGTT-G-A-GGC-T-CG-AAA-G-C-G-TG-GG-GAGC-AAACAGG	
Otu0655	AC--GT-AG-GGG--GCA-AGC-GT-T-AT-C-CGG-ATTT-A--C-T-GG-GT--GT-A-AA-GG-GA-GC-G-TA-GG-C-G--G--T-GC-G-G-C----AA-G-T-C-T-G-A-T-G--TG-A-AA-GC--C-C-GG-G-G--CT-C-AA-C-C-C-C-G-G-T-A-C-T-G--C-A-T-T-G--GA-A-A-C-T-G-T--TT--AA-C--T-A-G-A-G-T-G--C-TG--GA-G-A-G-G-T-A--AG-C---GG-A-ATT-----C-C-T-A-GT--GT-A-G-CG-GT-G-A-A-A--TG-C-GT-AG--AT-A-TT-A-G-G-A-G-G-A-AC-A-CC---AG-T-G--GC-GAA-G-G-C-G-G--C-T-T-A---CTG-G--AC-G-G-T-A-A-C-T--GA--CGTT-G-A-GGC-T-CG-AAA-G-C-G-TG-GG-GAGC-AAACAGG	
Otu0656	AC--GT-AG-GGG--GCA-AGC-GT-T-AT-C-CGG-ATTT-A--C-T-GG-GT--GT-A-AA-GG-GA-GC-G-TA-GA-C-G--G--A-AC-A-G-C----AA-G-T-C-T-G-A-T-G--TG-A-AA-AC--C-C-GG-G-G--CT-C-AA-C-C-C-C-G-G-G-A-C-T-G--C-A-T-T-G--GA-A-A-C-T-G-T--TG--AT-C--T-A-G-A-G-T-G--T-CG--GA-G-A-G-G-T-A--AG-T---GG-A-ATT-----C-C-T-A-GT--GT-A-G-CG-GT-G-A-A-A--TG-C-GT-AG--AT-A-TT-A-G-G-A-G-G-A-AC-A-CC---AG-T-G--GC-GAA-G-G-C-G-G--C-T-T-A---CTG-G--AC-G-A-T-A-A-C-T--GA--CGCT-G-A-GGC-T-CG-AAA-G-C-G-TG-GG-GAGC-AAACAGG	
Otu0657	AC--GT-AG-GTG--GCA-AGC-GT-T-GT-C-CGG-ATTT-A--C-T-GG-GT--GT-A-AA-GG-GC-GT-G-CA-GC-C-G--G--G-TC-T-G-C----AA-G-T-C-A-G-A-T-G--TG-A-AA-TC--C-A-TG-G-G--CT-C-AA-C-C-C-A-T-G-A-A-C-T-G--C-A-T-T-T--GA-A-A-C-T-G-T--AG--AT-C--T-T-G-A-G-T-G--T-CG--GA-G-G-G-G-C-A--AT-C---GG-A-ATT-----C-C-T-A-GT--GT-A-G-CG-GT-G-A-A-A--TG-C-GT-AG--AT-A-TT-A-G-G-A-G-G-A-AC-A-CC---AG-T-G--GC-GAA-G-G-C-G-G--C-C-T-A---CTG-G--GC-A-C-C-A-A-C-T--GA--CGCT-G-A-GGC-T-CG-AAA-G-T-G-TG-GG-TAGC-AAACAGG	
Otu0658	AC--GT-AG-GTC--ACA-AGC-GT-T-GT-C-CGG-AATT-A--C-T-GG-GT--GT-A-AA-GG-GA-GC-G-TA-GG-C-G--G--G-AT-C-G-C----AA-G-T-C-A-G-A-T-G--TG-A-AA-AC--T-A-TG-G-G--CT-T-AA-C-C-C-A-T-A-A-A-C-T-G--C-A-T-T-T--GA-A-A-C-T-G-T--GG--TT-C--T-T-G-A-G-T-G--A-AG--TA-G-A-G-G-T-A--AG-C---GG-A-ATT-----C-C-T-A-GT--GT-A-G-CG-GT-G-A-A-A--TG-C-GT-AG--AT-A-TT-A-G-G-A-G-G-A-AC-A-CC---AG-T-G--GC-GAA-G-G-C-G-G--C-T-T-A---CTG-G--AC-G-A-T-A-A-C-T--GA--CGCT-G-A-GGC-T-CG-AAA-G-C-G-TG-GG-GAGC-AAACAGG	
Otu0659	AC--GT-AT-GGT--GCA-AGC-GT-T-AT-C-CGG-ATTT-A--C-T-GG-GT--GT-A-AA-GG-GA-GC-G-TA-GA-C-G--G--C-GA-G-A-C----AA-G-T-C-T-G-A-A-G--TG-A-AA-GC--C-C-GG-G-G--CT-C-AA-C-C-C-C-G-G-G-A-C-T-G--C-T-T-T-G--GA-A-A-C-T-G-C--CT--TG-C--T-A-G-A-G-T-G--C-TG--GA-G-A-G-G-C-A--AG-C---GG-A-ATT-----C-C-T-A-GT--GT-A-G-CG-GT-G-A-A-A--TG-C-GT-AG--AT-A-TT-A-G-G-A-A-G-A-AC-A-CC---AG-T-G--GC-GAA-G-G-C-G-G--C-T-T-G---CTG-G--AC-A-G-T-A-A-C-T--GA--CGTT-C-A-GGC-T-CG-AAA-G-C-G-TG-GG-GAGC-AAACAGG	
Otu0660	AC--GT-AT-GGT--GCA-AGC-GT-T-AT-C-CGG-ATTT-A--C-T-GG-GT--GT-A-AA-GG-GA-GC-G-TA-GA-C-G--G--C-TG-T-G-T----AA-G-T-C-T-G-A-A-G--TG-A-AA-GC--C-C-GG-G-G--CT-C-AA-C-C-C-C-G-G-G-A-C-T-G--C-T-T-T-G--GA-A-A-C-T-A-T--GC--AG-C--T-A-G-A-G-T-G--C-CG--GA-G-G-G-G-T-A--AG-C---GA-A-ATT-----C-C-T-A-GT--GT-A-G-CG-GT-G-A-A-A--TG-C-GT-AG--AT-A-TT-A-G-G-A-G-G-A-AC-A-CC---AG-T-G--GC-GAA-G-G-C-G-G--C-T-T-A---CTG-G--AC-G-G-T-A-A-C-T--GA--CGTT-G-A-GGC-T-CG-AAA-G-C-G-TG-GG-GAGC-AAACAGG	
Otu0661	AC--GT-AG-GGG--GCA-AGC-GT-T-AT-C-CGG-ATTT-A--C-T-GG-GT--GT-A-AA-GG-GA-GC-G-TA-GA-C-G--G--C-AC-G-G-C----AA-G-C-C-A-G-A-T-G--TG-A-AA-GC--C-C-GG-G-G--CT-C-AA-C-C-C-C-G-G-G-A-C-T-G--C-T-T-T-T--GA-A-A-C-T-G-C--AG--GG-C--T-A-G-A-G-T-G--C-AG--GA-G-G-G-G-C-A--AG-T---GG-A-ATT-----C-C-T-A-GT--GT-A-G-CG-GT-G-A-A-A--TG-C-GT-AG--AT-A-TT-A-G-G-A-G-G-A-AC-A-CC--AGT---G--GC-GAA-G-G-C-G-G--C-T-T-A---CTG-G--AC-G-A-T-G-A-C-T--GA--CGTT-G-A-GGC-T-CG-AAA-G-C-G-TG-GG-GAGC-AAACAGG	
Otu0662	AC--GT-AT-GGA--GCA-AGC-GT-T-AT-C-CGG-ATTT-A--C-T-GG-GT--GT-A-AA-GG-GT-GC-G-TA-GG-T-G--G--C-AG-T-G-C----AA-G-T-C-A-G-A-T-G--TG-A-AA-GG--C-C-GG-G-G--CT-C-AA-C-C-C-C-G-G-T-A-C-T-G--C-A-T-T-G--GA-A-A-C-T-G-T--CG--TA-C--T-G-G-A-G-T-G--T-CG--GA-G-G-G-G-T-A--AG-C---GG-A-ATT-----C-C-T-A-GT--GT-A-G-CG-GT-G-A-A-A--TG-C-GT-AG--AT-A-TT-A-G-G-A-G-G-A-AC-A-CC---AG-T-G--GC-GAA-G-G-C-G-G--C-T-T-G---CTG-G--AC-T-G-T-A-A-C-T--GA--CACT-G-A-GGC-T-CG-AAA-G-C-G-TG-GG-GAGC-AAACAGG	
Otu0663	AC--GT-AT-GGT--GCA-AGC-GT-T-AT-C-CGG-ATTT-A--C-T-GG-GT--GT-A-AA-GG-GA-GC-G-TA-GG-C-G--G--T-CC-T-G-C----AA-G-T-C-T-G-A-T-G--TG-A-AA-GG--C-C-GG-G-G--CT-C-AA-C-C-C-C-G-G-A-G-C-T-G--C-A-T-T-T--GA-A-A-C-T-G-C--AT--AG-C--T-A-G-A-G-T-A--C-AG--GA-G-A-G-G-C-A--GG-C---GG-A-ATT-----C-C-T-A-GT--GT-A-G-CG-GT-G-A-A-A--TG-C-GT-AG--AT-A-TT-A-G-G-A-A-G-A-AC-A-CC---AG-T-G--GC-GAA-G-G-C-G-G--C-T-T-A---CTG-G--AC-G-G-T-A-A-C-T--GA--CGTT-G-A-GGC-T-CG-AAA-G-C-G-TG-GG-GAGC-AAACAGG	
Otu0664	AC--GT-AG-GTC--ACA-AGC-GT-T-GT-C-CGG-AATT-A--C-T-GG-GT--GT-A-AA-GG-GA-GC-G-CA-GG-C-G--G--G-AG-A-A-C----AA-G-T-T-G-G-A-A-G--TG-A-AA-TC--C-A-TG-G-G--CT-T-AA-C-C-C-A-T-G-A-A-C-T-G--C-T-T-T-C--AA-A-A-C-T-G-T--TT--TT-C--T-T-G-A-G-T-A--G-TG--CA-G-A-G-G-T-A--GG-C---GG-A-ATT-----C-C-C-G-GT--GT-A-G-CG-GT-G-G-A-A--TG-C-GT-AG--AT-A-TC-G-G-G-A-G-G-A-AC-A-CC--AGT---G--GC-GAA-G-G-C-A-G--C-T-T-A---CTG-G--AC-T-G-T-A-A-C-T--GA--CGCT-G-A-TGC-T-CG-AAA-G-T-G-TG-GG-TATC-AAACAGG	
Otu0665	AC--GT-AG-GGG--GCA-AGC-GT-T-AT-C-CGG-ATTT-A--C-T-GG-GT--GT-A-AA-GG-GA-GC-G-TA-GA-C-G--G--C-GA-T-G-C----AA-G-T-C-T-G-A-A-G--TG-A-AA-TA--C-C-CG-G-G--CT-C-AA-C-C-C-C-G-G-G-A-C-T-G--C-T-T-T-G--GA-A-A-C-T-G-T--CG--TA-C--T-A-G-A-G-T-G--T-CG--GA-G-G-G-G-T-A--AG-C---GG-A-ATT-----C-C-T-A-GT--GT-A-G-CG-GT-G-A-A-A--TG-C-GT-AG--AT-A-TT-A-G-G-A-A-G-A-AC-A-CC---AG-T-G--GC-GAA-G-G-C-G-G--C-T-T-A---CTG-G--AC-G-G-T-A-A-C-T--GA--CGTT-G-A-GGC-T-CG-AAA-G-C-G-TG-GG-GAGC-AAACAGG	
Otu0666	AC--GT-AG-GGG--GCA-AGC-GT-T-AT-C-CGG-AATT-A--C-T-GG-GT--GT-A-AA-GG-GT-GC-G-TA-GG-C-G--G--T-AC-G-G-C----AA-G-T-T-T-G-A-T-G--TG-A-AA-CC--C-C-CG-G-G--CT-T-AA-C-C-C-G-A-G-G-C-A-T-G--C-A-T-C-G--AA-A-A-C-T-A-C--TG--AA-C--T-A-G-A-G-T-G--C-AG--GA-G-A-G-G-A-A--AG-C---GG-A-ATT-----C-C-T-A-GT--GT-A-G-CG-GT-G-A-A-A--TG-C-GT-AG--AT-A-TT-A-G-G-A-G-G-A-AC-A-CC---AG-T-G--GC-GAA-G-G-C-G-G--C-T-T-A---CTG-G--AC-G-G-T-A-A-C-T--GA--CGTT-G-A-GGC-T-CG-AAA-G-C-G-TG-GG-GAGC-AAACAGG	
Otu0667	AC--GT-AG-GGG--GCA-AGC-GT-T-AT-C-CGG-ATTT-A--C-T-GG-GT--GT-A-AA-GG-GA-GC-G-TA-GA-C-G--G--T-AA-A-G-C----AA-G-T-C-T-G-A-A-G--TG-A-AA-GC--C-C-GG-G-G--CT-C-AA-C-C-C-C-G-G-G-A-C-T-G--C-A-T-T-T--GG-A-A-C-T-G-C--TG--AG-C--T-A-G-A-G-T-G--T-CG--GA-G-A-G-G-T-A--AG-T---GG-A-ATT-----C-C-T-A-GT--GT-A-G-CG-GT-G-A-A-A--TG-C-GT-AG--AT-A-TT-A-G-G-A-G-G-A-AC-A-CC--AGT---G--GC-GAA-G-G-C-G-G--C-T-T-A---CTG-G--AC-G-A-T-A-A-C-T--GA--CGCT-G-A-GGC-T-CG-AAA-G-C-G-TG-GG-GAGC-AAACAGG	
Otu0668	AC--GT-AT-GGT--GCA-AGC-GT-T-AT-C-CGG-ATTT-A--C-T-GG-GT--GT-A-AA-GG-GA-GC-G-CA-GG-C-G--G--T-GC-G-G-C----AA-G-T-C-T-G-A-T-G--TG-A-AA-GC--C-C-GG-G-G--CT-C-AA-C-C-C-C-G-G-T-A-C-T-G--C-A-T-T-G--GA-A-A-C-T-G-T--CG--TA-C--T-A-G-A-G-T-G--T-CG--GA-G-G-G-G-T-A--AG-C---GG-A-ATT-----C-C-T-A-GT--GT-A-G-CG-GT-G-A-A-A--TG-C-GT-AG--AT-A-TT-A-G-G-A-G-G-A-AC-A-CC---AG-T-G--GC-GAA-G-G-C-G-G--C-T-T-A---CTG-G--AC-A-G-T-A-A-C-T--GA--CGCT-G-A-GGA-G-CG-AAA-G-C-G-TG-GG-GAGC-GAACAGG	
Otu0669	AC--GT-AG-GGG--GCA-AGC-GT-T-AT-C-CGG-ATTT-A--C-T-GG-GT--GT-A-AA-GG-GA-GC-G-TA-GA-C-G--G--A-AT-G-G-C----AA-G-T-C-T-G-A-T-G--TG-A-AA-GG--C-A-TG-G-G--CT-C-AA-C-C-T-G-T-G-G-A-C-T-G--C-A-T-T-G--GA-A-A-C-T-G-T--CA--TA-C--T-T-G-A-G-T-G--C-CA--GA-G-G-G-G-T-A--AG-C---GG-A-ATT-----C-C-T-A-GT--GT-A-G-CG-GT-G-A-A-A--TG-C-GT-AG--AT-A-TT-A-G-G-A-G-G-A-AC-A-CC---AG-T-G--GC-GAA-G-G-C-G-G--C-T-T-G---CTG-G--AC-G-A-T-G-A-C-T--GA--CGTT-G-A-GGC-T-CG-AAA-G-C-G-TG-GG-GAGC-AAACAGG	
Otu0670	AC--GG-AG-GGA--GCT-AGC-GT-T-AT-T-CGG-AATT-A--C-T-GG-GC--GT-A-AA-GC-GC-AC-G-TA-GG-C-G--G--C-TT-T-G-T----AA-G-T-A-A-G-A-G-G--TG-A-AA-GC--C-A-AG-A-G--CT-C-AA-C-T-C-T-G-G-A-A-T-T-G--C-C-T-T-T--TA-G-A-C-T-G-C--AT--CG-C--T-T-G-A-A-T-C--A-TG--GA-G-A-G-G-T-C--AG-T---GG-A-ATT-----C-C-G-A-GT--GT-A-G-AG-GT-G-A-A-A--TT-C-GT-AG--AT-A-TT-C-G-G-A-A-G-A-AC-A-CC---AG-T-G--GC-GAA-G-G-C-G-G--C-T-G-A---CTG-G--AC-A-T-G-T-A-T-T--GA--CGCT-G-A-GGT-G-CG-AAA-G-C-G-TG-GG-GAGC-AAACAGG	
Otu0671	AC--GG-AG-GGT--GCA-AGC-GT-T-GT-C-CGG-ATTT-A--T-T-GG-GT--TT-A-AA-GG-GT-GC-G-TA-GG-T-G--G--C-TT-G-T-T----AA-G-T-C-C-G-G-G-G--TG-A-AA-GC--C-C-AC-A-G--CT-C-AA-C-T-G-T-G-G-A-A-C-T-G--C-C-C-T-G--GA-T-A-C-T-G-G--CA--AG-C--T-T-G-A-G-A-G--T-CG--TC-G-A-G-G-G-T--GG-C---GG-A-ATG-----G-A-C-G-GT--GT-A-G-CG-GT-G-A-A-A--TG-C-AT-AG--AT-A-CC-G-T-C-C-A-G-A-AC-C-CC--AAT---T--GC-GTA-G-G-C-A-G--C-T-G-C---CTA-G--GC-G-A-C-A-T-C-T--GA--CACT-G-A-GGC-A-CG-AAA-G-C-G-TG-GG-GAGC-GAACAGG	
Otu0672	AC--GG-AG-GGT--GCG-AGC-GT-T-GT-C-CGG-ATTT-A--T-T-GG-GT--TT-A-AA-GG-GT-GC-G-TA-GG-C-G--G--C-TT-T-A-T----AA-G-T-C-T-G-G-G-G--TG-A-AA-GC--C-C-GC-T-G--CT-C-AA-C-A-G-C-G-G-A-A-C-T-G--C-C-C-T-G--GA-T-A-C-T-G-T--AG--AG-C--T-T-G-A-G-G-A--C-AG--AC-G-A-G-G-T-T--GG-C---GG-A-ATA-----G-A-A-G-AT--GT-A-G-CG-GT-G-A-A-A--TG-C-AT-AG--AT-A-TC-T-T-C-T-A-G-A-AC-C-CC--GAT---T--GC-GAA-G-G-C-A-G--C-T-G-A---CTA-G--AC-T-G-T-A-T-C-T--GA--CGCT-G-A-GGC-A-CG-AAA-G-C-G-TG-GG-GAGC-GAACAGG	
Otu0673	AC--GT-AG-GGG--GCG-AGC-GT-T-GT-C-CGG-AATG-A--C-T-GG-GC--GT-A-AA-GG-GC-GC-G-TA-GG-C-G--G--C-CG-A-T-T----AA-G-T-C-T-G-G-A-G--TG-A-AA-TC--C-C-CG-C-T--TT-T-AA-G-G-T-G-G-G-A-A-T-T-G--C-T-T-T-G--GA-G-A-C-T-G-G--TT--GG-C--T-T-G-A-G-T-G--C-AG--AA-G-A-G-G-T-A--AG-T---GG-A-ATT-----C-C-CA--GT--GT-A-G-CG-GT-G-A-A-A--TG-C-GT-AG--AG-A-TT-G-G-G-A-G-G-A-AC-A-CC---AG-T-G--GC-GAA-G-G-C-G-A--C-T-T-A---CTG-G--GC-T-G-T-A-A-C-T--GA--CGCT-G-A-GGC-G-CG-AAA-G-C-G-TG-GG-GAGC-GAACAGG	
Otu0674	AC--GT-AG-GGT--GCA-AGC-GT-T-AT-C-CGG-AATT-A--T-T-GG-GC--GT-A-AA-GA-GC-TC-G-TA-GG-C-G--G--T-TT-G-T-C----GC-G-T-C-T-G-C-T-G--TG-A-AA-TC--C-C-GA-G-G--CT-C-AA-C-C-T-C-G-G-G-C-T-T-G--C-A-G-T-G--GG-T-A-C-G-G-G--CA--GA-C--T-A-G-A-G-T-G--C-GG--TA-G-G-G-G-A-G--AT-T---GG-A-ATT-----C-C-C-G-GT--GT-A-A-CG-GT-G-G-A-A--TG-T-GT-AG--AT-A-TC-G-G-G-A-A-G-A-AC-A-CC--AAT---G--GC-GAA-G-G-C-A-G--G-T-C-T---CTG-G--GC-C-G-T-C-A-C-T--GA--CGCT-G-A-GGA-G-CG-AAA-G-C-G-TG-GG-GAGC-GAACAGG	
Otu0675	AC--GT-AG-GGG--GCA-AGC-GT-T-AT-C-CGG-ATTT-A--C-T-GG-GT--GT-A-AA-GG-GA-GC-G-TA-GA-C-G--G--A-AT-G-G-C----AA-G-T-C-T-G-A-T-G--TG-A-AA-AC--C-C-GG-G-G--CT-C-AA-C-C-G-C-G-G-G-A-C-T-G--C-A-T-T-G--GA-A-A-C-T-G-T--TG--AT-C--T-G-G-A-G-T-G--C-CG--GA-G-A-G-G-T-A--AG-C---GG-A-ATT-----C-C-T-A-GT--GT-A-G-CG-GT-G-A-A-A--TG-C-GT-AG--AT-A-TT-A-G-G-A-G-G-A-AC-A-CC--AGT---G--GC-GAA-G-G-C-G-G--C-T-T-A---CTG-G--AC-G-A-T-G-A-C-T--GA--CGTT-G-A-GGC-T-CG-AAA-G-C-G-TG-GG-GAGC-AAACAGG	
Otu0676	AC--GT-GG-GGG--GCA-AGC-GT-T-AT-C-CGG-ATTT-A--C-T-GG-GT--GT-A-AA-GG-GA-GC-G-TA-GA-C-G--G--C-AA-G-G-C----AA-G-T-C-T-G-A-T-G--TG-A-AA-AC--C-C-AG-G-G--CT-T-AA-C-C-C-T-G-G-G-A-C-T-G--C-A-T-T-G--GA-A-A-C-T-G-T--CT--GG-C--T-C-G-A-G-T-G--C-CG--GA-G-A-G-G-T-A--AG-C---GG-A-ATT-----C-C-T-A-GT--GT-A-G-CG-GT-G-A-A-A--TG-C-GT-AG--AT-A-TT-A-G-G-A-G-G-A-AC-A-CC--AGT---G--GC-GAA-G-G-C-G-G--C-T-T-A---CTG-G--AC-T-G-T-A-A-C-T--GA--CGTT-G-A-GGC-T-CG-AAA-G-C-A-TG-GG-TAGC-AAACAGG	
Otu0677	AC--GT-AT-GGT--GCA-AGC-GT-T-AT-C-CGG-ATTT-A--C-T-GG-GT--GT-A-AA-GG-GA-GC-G-TA-GA-C-G--G--T-TG-T-G-T----AA-G-T-C-T-G-A-A-G--TG-A-AA-GC--C-C-GG-G-G--CT-C-AA-C-C-C-C-G-G-G-A-C-T-G--C-T-T-T-T--GA-A-A-C-T-G-T--GG--AA-C--T-G-G-A-G-T-G--C-AG--GA-G-A-G-G-T-A--AG-T---GG-A-ATT-----C-C-T-A-GT--GT-A-G-CG-GT-G-A-A-A--TG-C-GT-AG--AT-A-TT-A-G-G-A-G-G-A-AC-A-CC--AGT---G--GC-GAA-G-G-C-G-G--C-T-T-A---CTG-G--AC-T-G-T-A-A-C-T--GA--CACT-G-A-GGC-T-CG-AAA-G-C-G-TG-GG-GAGC-AAACAGG	
Otu0678	AC--GT-AG-GTC--ACA-AGC-GT-T-GT-C-CGG-AATT-A--C-T-GG-GT--GT-A-AA-GG-GA-GC-G-CA-GG-C-G--G--G-AA-G-A-C----AA-G-T-T-G-G-A-A-G--TG-A-AA-TC--T-A-TG-G-G--CT-T-AA-C-C-C-A-T-A-A-A-C-T-G--C-T-T-T-C--AA-A-A-C-T-G-C--TG--GT-C--T-T-G-A-G-T-G--A-TG--GA-G-A-G-G-C-A--GG-C---GG-A-ATT-----C-C-G-T-GT--GT-A-G-CG-GT-G-A-A-A--TG-C-GT-AG--AT-A-TA-C-G-G-A-G-G-A-AC-A-CC---AG-T-G--GC-GAA-G-G-C-G-G--C-C-T-G---CTG-G--AC-A-A-T-A-A-C-T--GA--CGCT-G-A-GTC-T-CG-AAA-G-C-A-TG-GG-TAGC-AAACAGG	
Otu0679	AC--GT-AT-GGT--GCA-AGC-GT-T-AT-C-CGG-ATTT-A--C-T-GG-GT--GT-A-AA-GG-GA-GC-G-CA-GG-C-G--G--T-GC-G-G-C----AA-G-T-C-T-G-A-T-G--TG-A-AA-GG--C-C-AG-G-G--CT-C-AA-C-C-C-T-G-G-G-A-C-T-G--C-A-T-T-G--GA-A-A-C-T-G-T--CG--AA-C--T-A-G-A-G-T-G--T-CG--GA-G-A-G-G-C-A--AG-T---GG-A-ATT-----C-C-T-A-GT--GT-A-G-CG-GT-G-A-A-A--TG-C-GT-AG--AT-A-TT-A-G-G-A-G-G-A-AC-A-CC--AGT---G--GC-GAA-G-G-C-G-G--C-T-T-A---CTG-G--AC-A-G-T-A-A-C-T--GA--CGTT-G-A-GGC-T-CG-AAA-G-C-G-TG-GG-GAGC-AAACAGG	
Otu0680	AC--GG-AG-GAT--CCG-AGC-GT-T-AT-C-CGG-ATTT-A--C-T-GG-GT--GT-A-AA-GG-GA-GC-G-TA-GG-C-G--G--T-AT-G-G-C----AA-G-T-C-A-G-A-A-G--TG-A-AA-GC--C-T-GG-G-G--CT-C-AA-C-C-C-C-G-G-A-A-T-T-G--C-T-T-T-T--GA-A-A-C-T-G-T--CA--AA-C--T-A-G-A-G-T-G--T-CG--GA-G-G-G-G-T-A--AG-C---GG-A-ATT-----C-C-T-A-GT--GT-A-G-CG-GT-G-A-A-A--TG-C-GT-AG--AT-A-TT-A-G-G-A-G-G-A-AC-A-CC---GG-T-G--GC-GAA-G-G-C-G-G--C-T-T-A---CTG-G--AC-G-A-C-C-A-C-T--GA--CGCT-G-A-GGC-T-CG-AAA-G-C-G-TG-GG-GAGC-AAACAGG	
Otu0681	AC--GT-AG-GTC--ACG-AGC-GT-T-GT-C-CGG-AATT-A--C-T-GG-GT--GT-A-AA-GG-GC-GC-G-CA-GG-C-G--G--G-CC-G-G-C----AA-G-T-T-G-G-A-A-G--TG-A-AA-TC--T-A-TG-G-G--CT-T-AA-C-C-C-A-T-A-A-A-C-T-G--C-T-T-T-C--AA-A-G-C-T-G-C--TG--GT-C--T-T-G-A-G-T-G--A-TG--GA-G-A-G-G-C-A--GG-C---GG-A-ATT-----C-C-G-T-GT--GT-A-G-CG-GT-G-A-A-A--TG-C-GT-AG--AT-A-TA-C-G-G-A-G-G-A-AC-A-CC---AG-T-G--GC-GAA-G-G-C-G-G--C-C-T-G---CTG-G--AC-A-T-T-A-A-C-T--GA--CGCT-G-A-GGC-G-CG-AAA-G-C-G-TG-GG-GAGC-AAACAGG	
Otu0682	AC--GT-AG-GGG--GCA-AGC-GT-T-AT-C-CGG-ATTT-A--C-T-GG-GT--GT-A-AA-GG-GA-GC-G-TA-GA-C-G--G--T-GC-G-G-C----AA-G-T-C-T-G-A-T-G--TG-A-AA-GG--C-A-TG-G-G--CT-C-GA-C-C-T-G-T-G-G-A-C-T-G--C-A-T-T-G--GA-A-A-C-T-G-T--CA--TA-C--T-T-G-A-G-T-G--C-CG--GA-G-G-G-G-T-A--AG-C---GG-A-ATT-----C-C-T-A-GT--GT-A-G-CG-GT-G-A-A-A--TG-C-GT-AG--AT-A-TT-A-G-G-A-G-G-A-AC-A-CC---AG-T-G--GC-GAA-G-G-C-G-G--C-T-T-G---CTG-G--AC-A-G-T-A-A-C-T--GA--CGTT-C-A-GGC-T-CG-AAA-G-C-G-TG-GG-GAGC-AAACAGG	
Otu0683	AC--GT-AG-GGG--GCA-AGC-GT-T-AT-C-CGG-ATTT-A--C-T-GG-GT--GT-A-AA-GG-GA-GC-G-TA-GA-C-G--G--C-GC-A-G-C----AA-G-T-C-T-G-A-T-G--TG-A-AA-GG--C-A-GG-G-G--CT-T-AA-C-C-C-C-T-G-G-A-C-T-G--C-A-T-T-G--GA-A-A-C-T-G-C--TG--TG-C--T-T-G-A-G-T-G--C-CG--GA-G-G-G-G-T-A--AG-C---GG-A-ATT-----C-C-T-A-GT--GT-A-G-CG-GT-G-A-A-A--TG-C-GT-AG--AT-A-TT-A-G-G-A-G-G-A-AC-A-CC--AGT---G--GC-GAA-G-G-C-G-G--C-T-T-A---CTG-G--AC-G-A-T-A-A-C-T--GA--CGCT-G-A-AGC-T-CG-AAA-G-T-G-CG-GG-TATC-GAACAGG	
Otu0684	AC--GT-AG-GGT--GCA-AGC-GT-T-AA-T-CGG-AATT-A--C-T-GG-GC--GT-A-AA-GC-GT-GC-G-CA-GG-C-G--G--T-TT-T-G-T----AA-G-T-T-T-G-T-C-G--TG-A-AAGCC--C-C--G-G-G--CT-C-AA-C-C-T-G-G-G-A-A-T-T-G--C-G-A-T-G--AA-G-A-C-T-G-C--AA--GG-C--T-T-G-A-A-T-C--T-GG--CA-G-A-G-G-G-G--GG-T---AG-A-ATT-----C-C-A-C-GT--GT-A-G-CA-GT-G-A-A-A--TG-C-GT-AG--AG-A-TG-T-G-G-A-G-G-A-AC-A-CC--GAT---G--GC-GAA-G-G-C-A-G--C-C-C-C---CTG-G--GT-C-A-A-G-A-T-T--GA--CGCT-C-A-TGC-A-CG-AAA-G-C-G-TG-GG-GAGC-AAACAGG	
Otu0685	AC--GT-AT-GGT--GCA-AGC-GT-T-AT-C-CGG-ATTT-A--C-T-GG-GT--GT-A-AA-GG-GA-GC-G-TA-GA-C-G--G--T-TT-T-G-C----AA-G-T-C-T-G-A-A-G--TG-A-AA-GC--C-C-GG-G-G--CT-T-AA-C-C-C-C-G-G-G-A-C-T-G--C-T-T-T-G--GA-A-A-C-T-G-T--AG--AA-C--T-A-G-A-G-T-G--C-AG--GA-G-A-G-G-T-A--AG-T---GG-A-ATT-----C-C-T-A-GT--GT-A-G-CG-GT-G-A-A-A--TG-C-GT-AG--AT-A-TT-A-G-G-A-G-G-A-AC-A-CC---AG-T-G--GC-GAA-G-G-C-G-G--C-T-T-A---CTG-G--AC-G-A-T-G-A-C-T--GA--CGTT-G-A-GGC-T-CG-AAA-G-T-G-TG-GG-TAGC-AAACAGG	
Otu0686	AC--GT-GG-GGG--GCA-AGC-GT-T-AT-C-CGG-ATTT-A--C-T-GG-GT--GT-A-AA-GG-GA-GC-G-TA-GA-C-G--G--C-AA-G-G-C----AA-G-T-C-T-G-A-T-G--TG-A-AA-AC--C-C-AG-G-G--CT-C-AA-C-C-C-C-G-G-T-A-C-T-G--C-A-T-T-G--GA-A-A-C-T-G-T--CG--TA-C--T-A-G-A-G-T-G--T-CG--GA-G-G-G-G-T-A--AG-C---GG-A-ATT-----C-C-T-A-GT--GT-A-G-CG-GT-G-A-A-A--TG-C-GT-AG--AT-A-TT-A-G-G-A-G-G-A-AC-A-CC---AG-T-G--GC-GAA-G-G-C-G-G--C-T-T-A---CTG-G--AC-G-A-T-A-A-C-T--GA--CGCT-G-A-GGC-T-CG-AAA-G-C-G-TG-GG-GAGC-AAACAGG	
Otu0687	AC--GT-AT-GGA--GCA-AGC-GT-T-AT-C-CGG-ATTT-A--C-T-GG-GT--GT-A-AA-GG-GA-GC-G-TA-GG-C-G--G--T-CC-T-G-C----AA-G-T-C-T-G-A-T-G--TG-A-AA-AC--C-C-GG-G-G--CT-C-AA-C-C-C-C-G-G-G-A-C-T-G--C-A-T-T-G--GA-A-A-C-T-G-T--CT--GG-C--T-C-G-A-G-T-G--C-CG--GA-G-A-G-G-T-A--AG-C---GG-A-ATT-----C-C-T-A-GT--GT-A-G-CG-GT-G-A-A-A--TG-C-GT-AG--AT-A-TT-A-G-G-A-G-G-A-AC-A-CC---AG-T-G--GC-GAA-G-G-C-G-G--C-T-T-A---CTG-G--AC-G-A-T-T-A-C-T--GA--CGCT-G-A-GGC-T-CG-AAA-G-C-G-TG-GG-GAGC-AAACAGG	
Otu0688	AC--GT-AG-GTC--ACA-AGC-GT-T-GT-C-CGG-AATT-A--C-T-GG-GT--GT-A-AA-GG-GA-GC-G-CA-GG-C-G--G--G-AA-G-A-C----AA-G-T-T-G-G-A-A-G--TG-A-AA-TC--T-A-TG-G-G--CT-C-AA-C-C-C-A-T-A-A-A-C-T-G--C-T-T-T-C--AA-A-A-C-T-G-T--TT--TT-C--T-T-G-A-G-T-A--G-TG--CA-G-A-G-G-T-A--GG-C---GG-A-ATT-----C-C-C-G-GT--GT-A-G-CG-GT-G-G-A-A--TG-C-GT-AG--AT-A-TC-G-G-G-A-G-G-A-AC-A-CC---AG-T-G--GC-GAA-G-G-C-G-G--C-T-T-A---CTG-G--AC-G-A-T-T-A-C-T--GA--CGCT-G-A-GGC-T-CG-AAA-G-T-G-TG-GG-TATC-AAACAGG	
Otu0689	AC--GT-AT-GGA--GCA-AGC-GT-T-AT-C-CGG-ATTT-A--C-T-GG-GT--GT-A-AA-GG-GC-GT-G-TA-G--CCG--G--G-AA-G-G-C----AA-G-T-C-A-G-A-T-G--TG-A-AA-TC--C-A-CG-G-G--CT-T-AA-C-T-C-G-T-G-A-A-C-T-G--C-A-T-T-T--GA-A-A-C-T-G-T--TT--TT-C--T-T-G-A-G-T-A--C-CG--GA-G-A-G-G-C-A--AT-C---GG-A-ATT-----C-C-T-A-GT--GT-A-G-CG-GT-G-A-A-A--TG-C-GT-AG--AT-A-TT-A-G-G-A-G-G-A-AC-A-CC---AG-T-G--GC-GAA-G-G-C-G-G--A-T-T-G---CTG-G--AC-G-A-C-A-A-C-T--GA--CGGT-G-A-GGC-G-CG-AAA-G-C-G-TG-GG-GAGC-AAACAGG	
Otu0690	AC--GT-AG-GGG--GCA-AGC-GT-T-AT-C-CGG-ATTT-A--C-T-GG-GT--GT-A-AA-GG-GA-GC-G-TA-GA-C-G--G--T-TT-T-G-C----AA-G-T-C-T-G-A-A-G--TG-A-AA-GC--C-C-GG-G-G--CT-T-AA-C-C-C-C-G-G-G-A-C-T-G--C-T-T-T-G--GA-A-A-C-T-G-T--CG--TA-C--T-A-G-A-G-T-G--T-CG--GA-G-G-G-G-T-A--AG-C---GG-A-ATT-----C-C-T-A-GT--GT-A-G-CG-GT-G-A-A-A--TG-C-GT-AG--AT-A-TT-A-G-G-A-G-G-A-AC-A-CC---AG-T-G--GC-GAA-G-G-C-G-G--C-C-T-A---CTG-G--GC-A-T-C-A-A-C-T--GA--CGCT-G-A-GGC-T-CG-AAA-G-T-G-TG-GG-TAGC-AAACAGG	
Otu0691	AC--GT-AG-GTG--GCA-AGC-GT-T-AT-C-CGG-ATTT-A--C-T-GG-GT--GT-A-AA-GG-GA-GC-G-TA-GA-C-G--G--T-AT-G-G-C----AA-G-T-C-T-G-A-T-G--TG-A-AA-GG--C-C-AG-G-G--CT-C-AA-C-C-C-T-G-G-G-A-C-T-G--C-A-T-T-G--GA-A-A-C-T-G-T--CG--AA-C--T-A-G-A-G-T-G--T-CG--GA-G-A-G-G-C-A--AG-T---GG-A-ATT-----C-C-T-A-GT--GT-A-G-CG-GT-G-A-A-A--TG-C-GT-AG--AT-A-TT-A-G-G-A-G-G-A-AC-A-CC--AGT---G--GC-GAA-G-G-C-G-G--C-T-T-G---CTG-G--AC-T-G-T-A-A-C-T--GA--CACT-G-A-GGC-T-CG-AAA-G-C-G-TG-GG-GAGC-AAACAGG	
Otu0692	AC--GT-AG-GTC--ACA-AGC-GT-T-GT-C-CGG-AATC-A--C-T-GG-GC--GT-A-AA-GC-GT-GC-G-TA-GG-C-G--G--T-TT-C-G-T----AA-G-T-C-G-T-G-T-G--TG-A-AA-GG--C-G-GG-G-G--CT-C-AA-C-C-C-C-C-G-G-A-C-T-G--C-A-C-A-T--GA-T-A-C-T-G-C--GA--GA-C--T-A-G-A-G-T-A--A-TG--GA-G-G-G-G-G-A--AC-C---GG-A-ATT-----C-T-C-G-GT--GT-A-G-CA-GT-G-A-A-A--TG-C-GT-AG--AT-A-TC-G-A-G-A-G-G-A-AC-A-CT--CGT---G--GC-GAA-G-G-C-G-G--G-T-T-C---CTG-G--AC-A-T-T-A-A-C-T--GA--CGCT-G-A-GGC-A-CG-AAG-G-C-C-AG-GG-GAGC-GAAAGGG	
Otu0693	AC--GT-AG-GGT--GCA-AGC-GT-T-GT-C-CGG-AATT-A--T-T-GG-GC--GT-A-AA-GA-GC-TC-G-TA-GG-C-G--G--T-TT-G-T-C----GC-G-T-C-T-G-C-T-G--TG-A-AA-TC--T-G-GG-G-G--CT-C-AA-C-C-C-C-C-A-G-C-C-T-G--C-A-G-T-G--GG-T-A-C-G-G-G--CA--GA-C--T-A-G-A-G-T-G--C-GG--TA-G-G-G-G-A-G--AT-T---GG-A-ATT-----C-C-T-G-GT--GT-A-G-CG-GT-G-G-A-A--TG-C-GC-AG--AT-A-TC-A-G-G-A-G-G-A-AC-A-CC--GAT---G--GC-GAA-G-G-C-A-G--A-T-C-T---CTG-G--GC-C-G-T-A-A-C-T--GA--CGCT-G-A-GGA-G-CG-AAA-G-C-A-TG-GG-GAGC-GAACAGG	
Otu0694	AC--GT-AG-GGT--GCA-AGC-GT-T-AT-C-CGG-AATT-A--T-T-GG-GC--GT-A-AA-GG-GC-TC-G-TA-GG-C-G--G--T-TC-G-T-C----GC-G-T-C-C-G-G-T-G--TG-A-AA-GT--C-C-AT-C-G--CT-T-AA-C-G-G-T-G-G-A-T-C-C-G--C-G-C-C-G--GG-T-A-C-G-G-G--CG--GG-C--T-T-G-A-G-T-G--C-GG--TA-G-G-G-G-A-G--AC-T---GG-A-ATT-----C-C-C-G-GT--GT-A-A-CG-GT-G-G-A-A--TG-T-GT-AG--AT-A-TC-G-G-G-A-A-G-A-AC-A-CC---AA-T-G--GC-GAA-G-G-C-A-G--G-T-C-T---CTG-G--GC-C-G-T-C-A-C-T--GA--CGCT-G-A-GGA-G-CG-ACT-G-C-T-TG-TG-GAGT-GAACAGG	
Otu0695	AC--GT-AG-GGG--GCA-AGC-GT-T-AT-C-CGG-ATTT-A--T-T-GG-GT--TT-A-AA-GG-GA-GC-G-TA-GG-C-G--G--G-TG-C-T-T----AA-G-T-C-A-G-T-T-G--TG-A-AA-GT--T-T-GC-G-G--CT-C-AA-C-C-G-T-A-A-A-A-T-T-G--C-A-G-T-T--GA-T-A-C-T-G-G--GC--GC-C--T-T-G-A-G-T-G--C-AG--CA-T-A-G-G-T-A--GG-C---GG-A-ATT-----C-G-T-G-GT--GT-A-G-CG-GT-G-A-A-A--TG-C-TT-AG--AT-A-TC-A-C-G-A-A-G-A-AC-T-CC--GAT---T--GC-GAA-G-G-C-A-G--C-C-T-G---CTA-A--GC-T-G-C-A-A-C-T--GA--CATT-G-A-GGC-T-CG-AAA-G-T-G-TG-GG-TATC-AAACAGG	
Otu0696	AC--GT-AG-GGG--GCA-AGC-GT-T-AT-C-CGG-AATT-A--T-T-GG-GC--GT-A-AA-GG-GA-GC-G-CA-GG-C-G--G--G-AA-G-A-C----AA-G-T-T-G-G-A-A-G--TG-A-AA-TC--C-A-TG-G-G--CT-C-AA-C-C-C-A-T-A-A-A-C-T-G--C-T-T-T-C--AA-A-A-C-T-G-T--TT--TT-C--T-T-G-A-G-T-A--G-TG--CA-G-A-G-G-T-A--GG-C---GG-A-ATT-----C-C-C-G-GT--GT-A-G-CG-GT-G-G-A-A--TG-C-GT-AG--AT-A-TC-G-G-G-A-G-G-A-AC-A-CC---AG-T-G--GC-GAA-G-G-C-G-G--T-C-T-A---CTG-G--GC-A-C-C-A-A-C-T--GA--CGCT-G-A-GGC-T-CG-AAA-G-T-G-TG-GG-TAGC-AAACAGG	
Otu0697	AC--GG-AG-GGT--CCG-AGC-GT-T-AA-T-CGG-AATT-A--C-T-GG-GC--GT-A-AA-GC-GT-GC-G-TA-GG-C-G--G--T-TT-G-T-T----AA-G-C-G-A-G-A-T-G--TG-A-AA-GC--C-C-TG-G-G--CT-C-AA-C-C-T-A-G-G-A-A-T-C-G--C-A-T-T-T--CG-A-A-C-T-G-A--CC--AA-C--T-A-G-A-G-T-C--T-TG--TA-G-A-G-G-G-G--GG-T---AG-A-ATT-----C-C-A-G-GT--GT-A-G-CG-GT-G-A-A-A--TG-C-GT-AG--AG-A-TC-T-G-G-A-G-G-A-AT-A-CC---GG-T-G--GC-GAA-G-G-C-G-G--C-C-C-C---CTG-G--AC-A-A-A-G-A-C-T--GA--CGCT-C-A-TGC-A-CG-AAA-G-C-G-TG-GG-GAGC-AAACAGG	
Otu0698	AC--GG-AG-GGT--CCG-AGC-GT-T-AA-T-CGG-AATT-A--C-T-GG-GC--GT-A-AA-GC-GT-GC-G-CA-GG-C-G--G--T-TT-G-T-T----AA-G-C-G-A-G-A-T-G--TG-A-AA-GC--C-C-TG-G-G--CT-C-AA-C-C-T-A-G-G-A-A-T-C-G--C-A-C-T-T--CG-A-A-C-T-G-A--CC--AA-C--T-A-G-A-G-T-C--T-TG--TA-G-A-G-G-G-G--GG-T---AG-A-ATT-----C-C-A-G-GT--GT-A-G-CG-GT-G-A-A-A--TG-C-GT-AG--AG-A-TC-T-G-G-A-G-G-A-AT-A-CC---GG-T-G--GC-GAA-G-G-C-G-G--C-C-C-C---CTG-G--AC-A-A-A-G-A-C-T--GA--CGCT-C-A-TGC-A-CG-AAA-G-C-G-TG-GG-GAGC-AAACAGG	
Otu0699	AC--GT-AG-GGG--GCA-AGC-GT-T-AT-C-CGG-ATTT-A--C-T-GG-GT--GT-A-AA-GG-GA-GC-G-CA-GG-C-G--G--G-AG-A-G-C----AA-G-T-C-A-G-C-G-G--TG-A-AA-TA--C-A-TG-G-G--CT-T-AA-C-C-C-A-T-G-A-A-C-T-G--C-C-G-T-T--GA-A-A-C-T-A-T--TT--TT-C--T-T-G-A-G-T-G--A-AG--TA-G-A-G-G-C-A--GG-C---GG-A-ATT-----C-C-G-A-GT--GT-A-G-CG-GT-G-A-A-A--TG-C-GT-AG--AT-A-TT-C-G-G-A-G-G-A-AC-A-CC---AG-T-G--GC-GAA-G-G-C-G-G--C-C-T-G---CTG-G--GC-T-T-T-T-A-C-T--GA--CGCT-G-A-GGC-T-CG-AAA-G-C-G-TG-GG-GAGC-AAACAGG	
Otu0700	AC--GT-AG-GTG--GCA-AGC-GT-T-AT-C-CGG-CATT-A--T-T-GG-GC--GT-A-AA-GC-GC-GC-G-CA-GG-C-G--G--T-TT-C-T-T----AA-G-T-C-T-G-A-T-G--TG-A-AA-GC--C-C-AC-G-G--CT-C-AA-C-C-G-T-G-G-A-G---G-GT-C-A-T-T-G--GA-A-A-C-T-G-G--GG--AA-C--T-T-G-A-G-T-G--C-AG--AA-G-A-G-A-A-A--AG-C---GG-A-ATT-----C-C-A-C-GT--GT-A-G-CG-GT-G-A-A-A--TG-C-GT-AG--AG-A-TG-T-G-G-A-G-G-A-AC-A-CC---AG-T-G--GC-GAA-G-G-C-G-G--C-T-T-T---TTG-G--TC-T-G-T-A-A-C-T--GA--CGCT-G-A-GGC-G-CG-AAA-G-C-G-TG-GG-GAGC-AAACAGG	
Otu0701	AC--GT-AG-GGT--GCA-AGC-GT-T-AA-T-CGG-AATT-A--C-T-GG-GC--GT-A-AA-GC-GT-GC-G-CA-GG-C-G--G--T-TC-G-T-C----GC-G-T-C-C-G-G-T-G--TG-A-AA-GT--C-C-AT-C-G--CT-T-AA-C-G-G-T-G-G-A-T-C-C-G--C-G-C-C-G--GG-T-A-C-G-G-G--CG--GG-C--T-T-G-A-G-T-G--C-GG--TA-G-G-G-G-A-G--AC-T---GG-A-ATT-----C-C-C-G-GT--GT-A-A-CG-GT-G-G-A-A--TG-T-GT-AG--AT-A-TC-G-G-G-A-A-G-A-AC-A-CC---AA-T-G--GC-GAA-G-G-C-A-G--G-T-C-T---CTG-G--GC-C-G-T-T-A-C-T--GA--CGCT-G-A-GGA-G-CG-AAA-G-C-G-TG-GG-GAGC-AAACAGG	
Otu0702	AC--GT-AG-GGT--GCG-AGC-GT-T-AA-T-CGG-AATT-A--C-T-GG-GC--GT-A-AA-GC-GT-GC-G-CA-GG-C-G--G--T-TT-G-A-T----AA-G-T-C-T-G-A-T-G--TG-A-AA-GC--C-C-CG-G-G--CT-C-AA-C-C-T-G-G-G-A-A-C-T-G--C-G-T-T-G--GA-A-A-C-T-G-T--CA--GG-C--T-A-G-A-G-T-G--T-GT--CA-G-A-G-G-G-A--GG-T---AG-A-A-TT----C-C-A-C-GT--GT-A-G-CA-GT-G-A-A-A--TG-C-GT-AG--AG-A-TG-T-G-G-A-G-G-A-AT-A-CC---GA-T-G--GC-GAA-G-G-C-A-G--C-C-T-C---CTG-G--GA-T-A-A-C-A-C-T--GA--CGCT-C-A-GGT-G-CG-AAA-G-C-G-TG-GG-GAGC-AAACAGG	
Otu0703	AC--GT-AG-GGG--GCA-AGC-GT-T-AT-C-CGG-ATTT-A--C-T-GG-GT--GT-A-AA-GG-GA-GC-G-TA-GA-C-G--G--C-AT-G-G-C----AA-G-C-C-A-G-A-T-G--TG-A-AA-AC--C-C-AG-G-G--CT-C-AA-C-C-T-T-G-G-G-A-T-T-G--C-A-T-T-T--GG-A-A-C-T-G-C--CA--GG-C--T-G-G-A-G-T-G--C-AG--GA-G-A-G-G-T-A--AG-C---GG-A-ATT-----C-C-T-A-GT--GT-A-G-CG-GT-G-A-A-A--TG-C-GT-AG--AT-A-TT-A-G-G-A-G-G-A-AC-A-CC---AG-T-G--GC-GAA-G-G-C-G-G--C-T-T-A---CTG-G--AC-T-G-A-C-A-A-T--GA--CGCT-G-A-GGC-T-CG-AAA-G-C-G-TG-GG-GAGC-AAACAGG	
Otu0704	AC--GT-AG-GGG--GCA-AGC-GT-T-AT-C-CGG-ATTT-A--C-T-GG-GT--GT-A-AA-GG-GA-GC-G-TA-GA-C-G--G--T-GT-G-G-C----AA-G-T-C-T-G-A-T-G--TG-A-AA-GG--C-A-TG-G-G--CT-C-AA-C-C-C-G-T-G-G-A-C-T-G--C-A-T-T-G--GA-A-A-C-T-G-T--CA--TA-C--T-T-G-A-G-T-G--C-CG--GA-G-G-G-G-T-A--AG-C---GG-A-ATT-----C-C-T-A-GT--GT-A-G-CG-GC-G-G-A-A--TG-C-GT-AG--AT-A-TC-G-G-G-A-G-G-A-AC-A-CC---AG-T-G--GC-GAA-G-G-C-G-G--C-C-T-A---CTG-G--GC-A-T-C-A-A-C-T--GA--CGCT-G-A-GGC-T-CG-AAA-G-T-G-TG-GG-TAGC-AAACAGG	
Otu0705	AC--GT-AG-GGG--GCA-AGC-GT-T-AT-C-CGG-AATT-A--C-T-GG-GT--GT-A-AA-GG-GT-GC-G-TA-GG-C-G--G--T-AC-G-G-C----AA-G-T-T-T-G-A-T-G--TG-A-AA-CC--C-A-TG-G-G--CT-T-AA-C-C-C-A-A-G-G-C-A-T-G--C-A-T-C-G--AA-A-A-C-T-A-C--TG--AA-C--T-A-G-A-G-T-G--C-AG--GA-G-A-G-G-A-A--AG-C---GG-A-ATT-----C-C-T-A-GT--GT-A-G-CG-GT-G-A-A-A--TG-C-GT-AG--AT-A-TT-A-G-G-A-A-G-A-AC-A-CC--AGT---G--GC-GAA-G-G-C-G-G--C-T-T-T---CTG-G--AC-T-G-C-A-A-C-T--GA--CGCT-G-A-GGC-A-CG-AAA-G-C-G-TG-GG-GAGC-AAACAGG	
Otu0706	AC--GT-AG-GGT--GCA-AGC-GT-T-AT-C-CGG-AATT-A--T-T-GG-GC--GT-A-AA-GG-GC-TC-G-TA-GG-C-G--G--T-TC-G-T-C----GC-G-T-C-C-G-G-T-G--TG-A-AA-GT--C-C-AT-C-G--CT-T-AA-C-G-G-T-G-G-A-T-C-C-G--C-G-C-C-G--GG-T-A-C-G-G-G--CG--GG-C--T-T-G-A-G-T-G--C-GG--TA-G-G-G-G-A-G--AC-T---GG-A-ATT-----C-C-C-G-GT--GT-A-A-CG-GT-G-G-A-A--TG-T-GT-AG--AT-A-TC-G-G-G-T-G-G-A-AC-A-CC---GG-T-G--GC-GAA-G-G-C-A-G--G-T-C-T---CTG-G--GC-C-G-T-C-A-C-T--GA--CGCT-G-A-GGA-G-CG-AAA-G-C-G-TG-GG-GGGC-GAACAGG	
Otu0707	AC--GT-AG-GGC--GCA-AGC-GT-T-GT-C-CGG-ATTT-A--C-T-GG-GT--GT-A-AA-GG-GT-GC-G-TA-GG-C-G--G--G-AT-A-T-C----AA-G-T-C-A-G-A-C-G--TG-A-AA-TC--C-A-TC-G-G--CT-T-AA-C-T-G-A-T-G-A-A-C-T-G--C-G-T-T-T--GA-A-A-C-T-G-G--TA--TT-C--T-T-G-A-G-T-G--A-GT--CA-G-A-G-G-C-A--GG-C---GG-A-ATT-----C-C-C-G-GT--GT-A-G-CG-GT-G-A-A-A--TG-C-GT-AG--AG-A-TC-G-G-G-A-G-G-A-AC-A-CC---AG-T-G--GC-GAA-G-G-C-G-G--C-C-T-G---CTG-G--GG-C-T-T-A-A-C-T--GA--CGCT-G-A-GGC-A-CG-AAA-G-C-G-TG-GG-GAGC-AAACAGG	
Otu0708	AC--GT-AG-GTG--GCA-AGC-GT-T-GT-C-CGG-ATTT-A--C-T-GG-GT--GT-A-AA-GG-GC-GT-G-CA-GC-C-G--G--G-CA-T-G-T----AA-G-C-C-A-G-A-T-G--TG-A-AA-TG--C-A-GA-G-G--CT-T-AA-C-C-T-C-T-G-A-A-C-T-G--C-A-T-T-T--GA-A-A-C-T-G-C--GT--GT-C--T-T-G-A-G-T-A--C-CG--GA-G-A-G-G-T-T--AT-C---GG-A-ATT-----C-C-T-T-GT--GT-A-G-CG-GT-G-A-A-A--TG-C-GT-AG--AT-A-TA-A-G-G-A-A-G-A-AC-A-CC--AGT---G--GC-GAA-G-G-C-G-G--A-T-A-A---CTG-G--AC-G-G-C-A-A-C-T--GA--CGGT-G-A-GGC-G-CG-AAA-G-C-G-TG-GG-GAGC-AAACAGG	
Otu0709	AC--GT-AG-GGT--GCA-AGC-GT-T-AT-C-CGG-AATT-A--T-T-GG-GC--GT-A-AA-GG-GC-TC-G-TA-GG-C-G--G--T-TC-G-T-C----GC-G-T-C-C-G-G-T-G--TG-A-AA-GT--C-C-AT-C-G--CT-T-AA-C-G-G-T-G-G-A-T-C-C-G--C-G-C-C-G--GG-T-A-C-G-G-G--CG--GG-C--T-T-G-A-G-T-G--C-GG--TA-G-G-G-G-A-G--AC-T---GG-A-ATT-----C-C-C-G-GT--GT-A-A-CG-GT-G-G-A-A--TG-T-GT-AG--AT-A-TC-G-G-G-A-A-G-A-AC-A-CC---AA-T-G--GC-GAA-G-G-C-A-G--G-T-C-T---CTG-G--GC-C-G-T-C-A-C-T--GA--CGCT-T-T-GTA-T-CT-TAA-G-C-G-TG-GG-GAGC-GAACAGG	
Otu0710	AC--GT-AG-GTG--GCA-AGC-GC-T-GT-C-CGG-ATTT-A--T-T-GG-GC--GT-A-AA-GG-GC-TC-G-TA-GG-C-G--G--T-TC-G-T-C----GC-G-T-C-C-G-G-T-G--TG-A-AA-GT--C-C-AT-C-G--CT-T-AA-C-G-G-T-G-G-A-T-C-T-G--C-G-C-C-G--GG-T-A-C-G-G-G--CG--GG-C--T-G-T-A-G-T-G--C-GG--TA-G-G-G-G-A-G--AC-T---GG-A-ATT-----C-C-C-G-GT--GT-A-A-CG-GT-G-G-A-A--TG-T-GT-AG--AT-A-TC-G-G-G-A-A-G-A-AC-A-CC---AA-T-G--GC-GAA-G-G-C-A-G--G-T-C-T---CTG-G--GC-C-G-T-C-A-C-T--GA--CGCT-G-A-GGA-G-CG-AAA-G-C-G-TG-GG-TAGC-GAACAGG	
Otu0711	AC--GT-AG-GGG--GCG-AGC-GT-T-AT-C-CGG-ATTC-A--T-T-GG-GC--GT-A-AA-GG-GC-TC-G-TA-GG-C-G--G--T-TC-G-T-C----GC-G-T-C-C-G-G-T-G--TG-A-AA-GT--C-C-AT-C-G--CC-T-AA-C-G-G-T-G-G-A-T-C-C-G--C-G-C-C-G--GG-T-A-C-G-G-G--CG--GG-C--T-T-G-A-G-T-G--C-GG--TA-G-G-G-G-A-G--AC-T---GG-A-ATT-----C-C-C-G-GT--GT-A-A-CG-GT-G-G-A-A--TG-T-GT-AG--AT-A-TC-G-G-G-A-A-G-A-AC-A-CC---AA-T-G--GC-GAA-G-G-C-A-G--G-T-C-T---CTG-G--GC-C-G-T-C-A-C-T--GA--CGCT-G-A-GGA-G-CG-AAA-G-C-G-TG-GG-GAGC-AAACAGG	
Otu0712	AC--GT-AG-GTC--CCA-AGC-GT-T-GT-C-CGG-AATT-A--C-T-GG-GT--GT-A-AA-GG-GA-GC-G-TA-GG-C-G--G--G-AT-G-C-C----AA-G-T-C-A-G-C-T-G--TG-A-AA-AC--T-A-TG-G-G--CT-T-AA-C-C-T-G-T-A-G-A-C-T-G--C-A-G-T-T--GA-A-A-C-T-G-G--TA--TT-C--T-T-G-A-G-T-G--A-AG--TA-G-A-G-G-T-T--GG-C---GG-A-ATT-----C-C-G-A-GT--GT-A-G-CG-GT-G-A-A-A--TG-C-GT-AG--AT-A-TT-C-G-G-A-G-G-A-AC-A-CC---GG-T-G--GC-GAA-G-G-C-G-G--C-C-A-A---CTG-G--GC-T-T-T-A-A-C-T--GA--CGCT-G-A-AGC-T-CG-AAA-G-T-G-CG-GG-TATC-GAACAGG	
Otu0713	AC--GG-AG-GAT--CCG-AGC-GT-T-AT-C-CGG-ATTT-A--T-T-GG-GT--TT-A-AA-GG-GA-GC-G-TA-GA-C-G--G--T-GT-G-G-C----AA-G-T-C-A-G-A-T-G--TG-A-AA-AC--T-A-TG-G-G--CT-T-AA-C-C-C-A-T-A-A-A-C-T-G--C-A-T-T-T--GA-A-A-C-T-G-T--GG--TT-C--T-T-G-A-G-T-G--A-AG--TA-G-A-G-G-T-A--AG-C---GG-A-ATT-----C-C-T-A-GT--GT-A-G-CG-GT-G-A-A-A--TG-C-GT-AG--AT-A-TT-A-G-G-A-G-G-A-AC-A-TC---AG-T-G--GC-GAA-G-G-C-G-G--C-T-T-A---CTG-G--GC-T-T-T-A-A-C-T--GA--CGCT-G-A-GGC-T-CG-AAA-G-C-G-TG-GG-GAGC-AAACAGG	
Otu0714	AC--GT-AG-GTC--ACA-AGC-GT-T-GT-C-CGG-AATT-A--C-T-GG-GT--GT-A-AA-GG-GA-GC-G-CA-GG-C-G--G--G-CG-A-T-C----AA-G-T-T-G-G-A-A-G--TG-A-AA-TC--C-A-TG-G-G--CT-C-AA-C-C-C-A-T-G-A-A-C-T-G--C-T-T-T-C--AA-A-A-C-T-G-G--TC--GT-C--T-T-G-A-G-T-A--G-TG--CA-G-A-G-G-T-A--GG-C---GG-A-ATT-----C-C-C-G-GT--GT-A-G-CG-GT-G-G-A-A--TG-C-GT-AG--AT-A-TC-G-G-G-A-G-G-A-AC-A-CC--AGT---G--GC-GAA-G-G-C-G-G--C-T-T-T---CTG-G--AC-T-G-A-A-A-C-T--GA--CGCT-G-A-GGC-T-CG-AAA-G-C-G-TG-GG-GAGC-AAACAGG	
Otu0715	AC--GT-AG-GTG--GCA-AGC-GT-T-GT-C-CGG-AATT-A--T-T-GG-GC--GT-A-AA-GC-GC-GC-G-CA-GG-C-G--G--C-TT-C-C-T----AA-G-T-C-C-A-T-C-T--TA-A-AA-GT--G-C-GG-G-G--CT-T-AA-C-C-C-C-G-T-G-A---T-G--G-G-A-T-G--GA-A-A-C-T-G-G--GA--GG-C--T-G-G-A-G-T-A--T-CG--GA-G-A-G-G-A-A--AG-T---GG-A-ATT-----C-C-T-A-GT--GT-A-G-CG-GT-G-A-A-A--TG-C-GT-AG--AT-A-TT-A-G-G-A-A-G-A-AC-A-CC--AGT---G--GC-GAA-G-G-C-G-G--C-T-T-A---CTG-G--AC-A-G-T-A-A-C-T--GA--CGCT-G-A-TGC-T-CG-AAA-G-T-G-TG-GG-TATC-AAACAGG	
Otu0716	AC--GT-AG-GGA--GCA-AGC-GT-T-AT-C-CGG-ATTT-A--C-T-GG-GT--GT-A-AA-GG-GA-GC-G-TA-GA-C-G--G--A-TG-G-A-C----AA-G-T-C-T-G-A-T-G--TG-A-AA-GG--C-T-GG-G-G--CT-C-AA-C-C-C-C-G-G-G-A-C-T-G--C-A-T-T-G--GA-A-A-C-T-G-T--CG--TA-C--T-A-G-A-G-T-G--T-CG--GA-G-G-G-G-T-A--AG-C---GG-A-ATT-----C-C-T-A-GT--GT-A-G-CG-GT-G-A-A-A--TG-C-GT-AG--AT-A-TT-A-G-G-A-G-G-A-AC-A-CC---AG-T-G--GC-GAA-G-G-C-G-G--C-T-T-A---CTG-G--AC-G-G-T-G-A-C-T--GA--CGTT-G-A-GGC-T-CG-AAA-G-C-G-TG-GG-GAGC-AAACAGG	
Otu0717	AC--GT-AG-GGG--GCA-AGC-GT-T-AT-C-CGG-ATTT-A--C-T-GG-GT--GT-A-AA-GG-GA-GC-G-TA-GA-C-G--G--C-AA-G-G-C----AA-G-T-C-T-G-A-T-G--TG-A-AA-AC--C-C-AG-G-G--CT-T-AA-C-C-C-T-G-G-G-A-C-T-G--C-A-T-T-G--GA-A-A-C-T-G-G--TC--AT-C--T-A-G-A-G-T-G--T-CG--GA-G-G-G-G-T-A--AG-T---GG-A-ATT-----C-C-T-A-GT--GT-A-G-CG-GT-G-A-A-A--TG-C-GT-AG--AT-A-TT-A-G-G-A-G-G-A-AC-A-CC---AG-T-G--GC-GAA-G-G-C-G-G--C-T-T-A---CTG-G--AC-G-A-T-A-A-C-T--GA--CGCT-G-A-GGC-T-CG-AAA-G-C-G-TG-GG-GAGC-AAACAGG	
Otu0718	AC--GT-AG-GGG--GCG-AGC-GT-T-AT-C-CGG-AATC-A--T-T-GG-GC--GT-A-AA-GC-GC-GC-G-CA-GG-C-G--G--G-CT-T-T-C----AA-G-C-G-G-C-GGC-G--TC-G-AA-GC--C-G-GG-G-G--CT-C-AA-C-C-C-C-C-G-G-A---A-G--C-G-C-C-C--CG-A-A-C-T-G-G--AA--GC-C--T-C-G-G-A-T-G--C-GG--CA-G-G-G-G-G-A--GG-C---GG-A-ATT-----C-C-C-G-GT--GT-A-G-CG-GT-G-A-A-A--TG-C-GC-AG--AT-A-TC-G-G-G-A-A-G-A-AC-A-CC--GAC---G--GC-GAA-G-G-C-A-G--C-C-T-C---CTG-G--GC-C-G-G-C-A-T-C--GA--CGCT-G-A-GGC-G-CG-AAA-G-C-G-TG-GG-GAGC-GAACAGG	
Otu0719	AC--GT-AG-GGG--GCA-AGC-GT-T-AT-C-CGG-ATTT-A--C-T-GG-GT--GT-A-AA-GG-GA-GC-G-TA-GA-C-G--G--A-TG-G-A-C----AA-G-T-C-T-G-A-T-G--TG-A-AA-GA--C-T-GG-G-G--CT-C-AA-C-C-C-C-T-G-G-A-C-T-G--C-A-T-T-G--GA-A-A-C-T-G-C--CA--GT-C--T-T-G-A-G-T-G--C-CG--GA-G-A-G-G-T-A--AG-C---GG-A-ATT-----C-C-T-A-GT--GT-A-G-CG-GT-G-A-A-A--TG-C-GT-AG--AT-A-TT-A-G-G-A-G-G-A-AC-A-CC---AG-T-G--GC-GAA-G-G-C-G-G--C-T-T-A---CTG-G--AC-G-G-T-A-A-C-T--GA--CGCT-G-A-TGC-T-CG-AAA-G-T-G-TG-GG-TATC-AAACAGG	
Otu0720	AC--GT-AG-GGG--GCG-AGC-GT-T-AT-C-CGG-ATTC-A--T-T-GG-GC--GT-A-AA-GC-GC-GC-G-TA-GG-C-G--G--C-CC-G-G-C----AG-G-C-C-G-G-G-G-G--TC-G-AA-GC--G-G-GG-G-G--CT-C-AA-C-C-C-C-C-C-G-A---A-G--C-C-C-C-C--GG-A-A-C-C-T-C--CG-CGG-C--T-T-G-G-G-T-C--C-GG--TA-G-G-G-G-A-G--GG-T---GG-A-ACA-----C-C-C-G-GT--GT-A-G-CG-GT-G-G-A-A--TG-C-GC-AG--AT-A-TC-G-G-G-T-G-G-A-AC-A-CC---GG-T-G--GC-GAAGGAG-----G--C-C-C-T---CTG-G--GC-C-G-A-G-A-C-C--GA--CGCT-G-A-GGC-G-CG-AAA-G-C-T-GG-GG-GAGC-GAACAGG	
Otu0721	AC--GT-AG-GTG--GCA-AGC-GT-T-AT-C-CGG-AATC-A--T-T-GG-GC--GT-A-AA-GG-GT-GC-G-TA-GG-T-G--G--C-GT-A-C-T----AA-G-T-C-T-G-T-A-G--TA-A-AA-GG--C-A-AT-G-G--CT-C-AA-C-C-A-T-T-G-T-A---A-G--C-T-A-T-G--GA-A-A-C-T-G-G--TA--TG-C--T-G-G-A-G-T-G--C-AG--AA-G-A-G-G-G-C--GA-T---GG-A-ATT-----C-C-A-T-GT--GT-A-G-CG-GT-A-A-A-A--TG-C-GT-AG--AT-A-TA-T-G-G-A-G-G-A-AC-A-CC---AG-T-G--GC-GAA-G-G-C-G-G--C-T-T-A---CTG-G--AC-G-A-T-A-A-C-T--GA--CGCT-G-A-GGC-T-CG-AAA-G-C-G-TG-GG-GAGC-AAACAGG	
Otu0722	AC--GG-AG-GGT--GCA-AGC-GT-T-AT-C-CGG-ATTC-A--C-T-GG-GT--TT-A-AA-GG-GT-GC-G-TAGG--T-G--G--T-CT-G-T-T----AA-G-T-C-A-G-C-G-G--TG-A-AA-GC--C-T-GG-A-G--CT-C-AA-C-T-C-C-A-G-A-A-T-T-G--C-C-A-T-T--GA-T-A-C-T-G-A--TG--GA-C--T-T-G-A-A-T-C--A-AG--TT-G-A-G-G-T-G--GA-T---GG-A-ATA-----T-T-A-C-AT--GT-A-G-CG-GT-G-A-A-A--TG-C-TT-AG--AT-A-TG-T-A-A-T-A-G-A-AC-A-CC---GA-T-T--GC-GAA-G-G-C-A-G--T-T-C-A---CTA-A--GC-T-T-G-T-A-T-T--GA--CACT-G-A-GGC-A-CG-AAA-G-C-G-TG-GG-GATC-AAACAGG	
Otu0723	AC--GT-AG-GTG--GCG-AGC-GT-T-GT-T-CGG-ATTT-A--T-T-GG-GC--GT-A-AA-GG-GT-CC-G-TA-GG-A-G--G--T-TG-G-T-T----AA-A-T-T-T-G-G-G-G--TG-A-AA-TC--C-C-GG-A-G--CT-C-AA-C-T-C-C-G-G-A-A-C-T-G--C-C-T-T-G--AA-G-A-C-T-G-A--TC--AA-C--T-A-G-A-G-T-A--C-TG--GA-G-A-G-G-T-A--AG-C---GG-A-ATT-----C-C-A-G-GT--GT-A-G-CG-GT-G-G-A-A--TG-C-TT-AG--AT-A-TC-T-G-G-A-A-G-A-AC-A-CC--GAA---A--GC-GAA-G-G-C-A-G--C-T-T-A---CTG-G--CC-G-G-T-C-A-C-T--GA--CTCT-C-A-TGG-A-CG-AAA-G-C-G-TG-GG-GAGC-AAACAGG	
Otu0724	AC--AA-GT-AAG--ACT-AGT-GT-T-AT-T-CAT-CTTA-A--T-T-AG-GT--TT-A-AA-GG-GT-AC-C-TA-GA-C-A--G--T-AT-T-T-C----TA-G-C-C-T----------------------------------CC-A-AA--------------------------------G--GG-A-A-C-A-G-A--TT--TA-C--T-A-G-A-G-T-T--T-TA--TG-T-G-A-G-A-G--GA-A---AA-T-ATTAGAA-C-CATTG-GA--GT-A-G-TG-AT-A-A-A-A--TG-T-TT-TG--AT-A-CT-A-A-T-G-G-G-A-CG-G-AT---AA-C-G--GC-GAA-G-G-C-A-A--A-C-C-T---CTA-T--GT-A-A-T-A-A-C-T--GA--CGTT-G-A-GGG-A-CG-AAG-G-C-T-TG-GG-TAGC-GAATAGG	
Otu0725	AC--GT-AG-GGA--GCA-AGC-GT-T-GT-C-CGG-AATT-A--C-T-GG-GT--GT-A-AA-GG-GA-GC-G-TA-GG-C-G--G--G-TG-C-T-C----AA-G-T-T-G-A-A-T-G--TG-A-AA-TG--C-A-GA-G-G--CT-C-AA-C-C-T-C-T-G-A-A-T-T-G--C-G-T-T-C--AA-A-A-C-T-G-A--GT--AT-C--T-T-G-A-G-T-G--A-AG--TA-G-A-G-G-C-A--GG-C---GG-A-ATT-----C-C-C-G-GT--GT-A-G-CG-GT-G-A-A-A--TG-C-GT-AG--AT-A-TC-G-G-G-A-G-G-A-AC-A-CC---AG-T-G--GC-GAA-G-G-C-G-G--C-C-T-G---CTG-G--GC-T-T-T-T-A-C-T--GA--CGCT-G-A-TGC-T-CG-AAA-G-C-A-TG-GG-TAGC-AAACAGG	
Otu0726	AC--GT-AG-GTG--GCA-AGC-GT-T-GT-C-CGG-AATT-A--C-T-GG-GT--GT-A-AA-GG-GA-GC-G-CA-GG-C-G--G--G-AT-C-G-T----AA-G-T-T-G-G-G-A-G--TG-A-AA-TT--C-A-TG-G-G--CT-C-AA-C-C-C-A-T-G-A-C-C-T-G--C-C-T-T-C--AA-A-A-C-T-G-C--GA--TT-C--T-T-G-A-G-T-G--G-TG--TA-G-A-G-G-T-A--GG-C---GG-A-ATT-----C-C-C-G-GT--GT-A-G-CG-GT-G-G-A-A--TG-C-GT-AG--AT-A-TC-G-G-G-A-G-G-A-AC-A-CC--AGT---G--GC-GAA-G-G-C-G-G--C-C-T-A---CTG-G--GC-A-C-T-A-A-C-T--GA--CGCT-G-A-GGC-T-CG-AAA-G-C-A-TG-GG-TAGC-AAACAGG	
Otu0727	AC--GT-AG-GTG--GCG-AGC-GT-T-AT-C-CGG-AATG-A--T-T-GG-GC--GT-A-AA-GG-GT-GC-G-TA-GG-T-G--G--C-AC-G-A-T----AA-G-T-C-T-G-G-A-G--TA-A-AA-GG--G-A-GC-G-G--CT-C-AA-C-C-G-C-T-G-T-T---G-G--C-T-C-T-G--GA-A-A-C-T-G-T--CG--AG-C--T-A-G-A-G-A-G--C-AG--GA-G-A-G-G-G-C--GA-C---GG-A-ATT-----C-C-A-T-GT--GT-A-G-CG-GT-A-A-A-A--TG-C-GT-AG--AT-A-TA-T-G-G-A-G-G-A-AC-A-CC---GG-T-G--GC-GAA-G-G-C-G-G--T-C-G-C---CTG-G--CC-T-G-C-A-A-C-T--GA--CACT-G-A-AGC-A-CG-AAA-G-C-G-TG-GG-GAGC-AAATAGG	
Otu0728	AC--GT-AG-GGT--GCG-AGC-GT-T-AA-T-CGG-AATT-A--C-T-GG-GC--GT-A-AA-GG-GT-GC-G-CA-GG-C-G--G--A-AA-T-G-T----AA-G-T-T-A-G-G-A-G--TG-A-AA-TC--C-C-CG-A-G--CT-C-AA-C-T-T-G-G-G-A-A-C-G-G--C-T-T-T-T--AA-G-A-C-T-G-C--AT--AT-C--T-A-G-A-G-T-T--T-GT--CA-G-A-G-G-G-G--GG-T---GG-A-ATT-----C-C-A-A-GT--GT-A-G-CA-GT-G-A-A-A--TG-C-GT-AG--AG-A-TT-T-G-G-A-G-G-A-AC-A-CC---GA-T-G--GC-GAA-G-G-C-A-G--C-C-C-C---CTG-G--GA-T-A-G-A-A-C-T--GA--CGCT-G-A-GGC-A-CG-AAA-G-C-G-TG-GG-TAGC-AAACAGG	
Otu0729	AC--GT-AG-GTG--GCA-AGC-GT-T-AT-C-CGG-AATT-A--T-T-GG-GC--GT-A-AA-GA-GA-GA-G-CA-GG-C-G--G--T-TA-T-T-C----AA-G-T-C-T-G-A-A-G--TG-A-AA-AG--C-A-GT-G-G--CT-T-AA-C-C-A-T-T-G-T-A---G-G--C-T-T-T-G--GA-A-A-C-T-A-G--AT--AG-C--T-A-G-A-G-T-G--C-AA--GA-G-A-G-G-T-T--AG-C---GG-A-ACT-----C-C-A-T-GT--GT-A-G-CG-GT-G-A-A-A--TG-C-GT-AG--AT-A-TA-T-G-G-A-A-G-A-AC-A-CC---AG-T-G--GC-GAA-G-G-C-G-G--C-T-A-A---CTAAG--CT-T-G-A-A-A-C-T--GA--CGCT-C-A-GTC-T-CG-AAA-G-C-G-TG-GG-TAGC-AAATAGG	
Otu0730	AC--GG-AG-GAC--CCG-AGC-GT-T-AT-C-CGG-ATTT-A--T-T-GG-GT--TT-A-AA-GG-GT-GC-G-TA-GG-C-G--G--A-TT-A-G-T----AA-G-T-T-A-G-A-G-G--TG-A-AA-GC--T-C-GA-T-G--CT-C-AA-C-A-T-C-G-A-A-A-T-T-G--C-C-T-C-T--GA-T-A-C-T-G-T--TA--GT-C--T-A-G-A-G-T-A--T-AG--TT-G-C-G-G-A-A--GG-C---GG-A-ATG-----T-G-T-G-GT--GT-A-G-CG-GT-G-A-A-A--TG-C-TT-AG--AT-A-TC-A-C-A-C-A-G-A-AC-A-CC--GAT---T--GC-GAA-G-G-C-A-G--C-T-T-T---CCA-A--GC-T-A-T-T-A-C-T--GA--CGCT-G-A-TGC-A-CG-AAA-G-C-G-TG-GG-GAGC-GAACAGG	
Otu0731	AC--GT-AG-GGG--GCA-AGC-GT-T-AT-C-CGG-ATTT-A--C-T-GG-GT--GT-A-AA-GG-GA-GC-G-TA-GA-C-G--G--C-GA-C-G-C----AA-G-T-C-T-G-A-A-G--TG-A-AA-TA--C-C-CT-G-G--CT-C-AA-C-T-T-G-G-G-A-A-C-T-G--C-T-T-T-G--GA-A-A-C-T-G-T--GT--TG-C--T-A-G-A-G-T-G--C-TG--GA-G-A-G-G-C-A--AG-C---GG-A-ATT-----C-C-T-A-GT--GT-A-G-CG-GT-G-A-A-A--TG-C-GT-AG--AT-A-TT-A-G-G-A-A-G-A-AC-A-CC---AG-T-G--GC-GAA-G-G-C-G-G--C-T-T-G---CTG-G--AC-A-G-T-A-A-C-T--GA--CGTT-C-A-GGC-T-CG-AAA-G-C-G-TG-GG-GAGC-AAATAGG	
Otu0732	AC--GT-AT-GGT--GCA-AGC-GT-T-AT-C-CGG-ATTT-A--C-T-GG-GT--GT-A-AA-GG-GA-GC-G-CA-GG-C-G--G--T-GC-G-G-C----AA-G-T-C-C-G-A-T-G--TG-A-AA-GC--C-C-GG-G-G--CT-C-AA-C-C-C-C-G-G-T-A-C-T-G--C-A-T-T-G--GA-A-A-C-T-G-C--TG--TG-C--T-T-G-A-G-T-G--C-CG--GA-G-G-G-G-T-A--AG-C---GG-A-ATT-----C-C-T-A-GT--GT-A-G-CG-GT-G-A-A-A--TG-C-GT-AG--AT-A-TT-A-G-G-A-G-G-A-AC-A-CC---AG-T-G--GC-GAA-G-G-C-G-G--C-T-T-A---CTG-G--AC-G-G-T-A-A-C-T--GA--CGTT-G-A-GGC-T-CG-AAA-G-C-G-TG-GG-GAGC-AAACAGG	
Otu0733	AC--GT-AG-GGG--GCA-AGC-GT-T-AT-C-CGG-ATTT-A--C-T-GG-GT--GT-A-AA-GG-GA-GC-G-TA-GA-C-G--G--C-GA-A-G-C----AA-G-T-C-T-G-A-A-G--TG-A-AA-AC--C-C-AG-G-G--CT-C-AA-C-C-C-T-G-G-G-A-C-T-G--C-T-T-T-G--GA-A-A-C-T-G-T--TT--TG-C--T-A-G-A-G-T-G--T-CG--GA-G-G-G-G-T-A--AG-C---GG-A-ATT-----C-C-T-A-GT--GT-A-G-CG-GT-G-A-A-A--TG-C-GT-AG--AT-A-TT-A-G-G-A-G-G-A-AC-A-CC--AGT---G--GC-GAA-G-G-C-G-G--C-T-T-A---CTG-G--AC-G-A-T-A-A-C-T--GA--CGGT-G-A-GGC-G-CG-AAA-G-C-G-TG-GG-GAGC-AAACAGG	
Otu0734	AC--GT-AG-GTC--ACA-AGC-GT-T-AT-C-CGG-ATTT-A--C-T-GG-GT--GT-A-AA-GG-GA-GC-G-TA-GA-C-G--G--C-AA-G-G-C----AA-G-T-C-T-G-A-T-G--TG-A-AA-AC--C-C-AG-G-G--CT-T-AA-C-C-C-T-G-G-G-A-C-T-G--C-A-T-T-G--GA-A-A-C-T-G-T--CT--GG-C--T-C-G-A-G-T-G--C-CG--GA-G-G-G-G-T-A--AG-C---GG-A-ATT-----C-C-T-A-GT--GT-A-G-CG-GT-G-A-A-A--TG-C-GT-AG--AT-A-TT-A-G-G-A-G-G-A-AC-A-CC---AG-T-G--GC-GAA-G-G-C-G-G--C-T-T-A---CTG-G--AC-G-A-T-A-A-C-T--GA--CGCT-G-A-GGC-T-CG-AAA-G-C-G-TG-GG-GAGC-AAACAGG	
Otu0735	AC--GG-AG-GGT--GCA-AGC-GT-T-AA-T-CGG-AATT-A--C-T-GG-GC--GT-A-AA-GC-GT-GC-G-CA-GG-C-G--G--T-TA-T-G-T----AA-G-A-C-A-G-T-T-G--TG-A-AA-TC--C-C-CG-G-G--CT-C-AA-C-C-T-G-G-G-A-A-T-T-G--C-A-T-C-T--GT-G-A-C-T-G-C--AT--AG-C--T-A-G-A-G-T-A--C-GG--TA-G-A-G-G-G-G--GA-T---GG-A-ATT-----C-C-G-C-GT--GT-A-G-CA-GT-G-A-A-A--TG-C-GT-AG--AT-A-TG-C-G-G-A-G-G-A-AC-A-CC---GA-T-G--GC-GAA-G-G-C-A-A--T-C-C-C---CTG-G--AC-C-C-G-T-A-C-T--GA--CGCT-C-A-TGC-A-CG-AAA-G-C-G-TG-GG-GAGC-AAACAGG	
Otu0736	AC--GT-AG-GGG--GCA-AGC-GT-T-AT-C-CGG-ATTT-A--C-T-GG-GT--GT-A-AA-GG-GA-GC-G-TA-GA-C-G--G--C-TT-T-G-C----AA-G-T-C-T-G-A-T-G--TG-A-AA-GG--C-G-GG-G-G--CT-C-AA-C-C-C-C-T-G-G-A-C-T-G--C-A-T-T-G--GA-A-A-C-T-G-T--CG--TA-C--T-A-G-A-G-T-G--T-CG--GA-G-G-G-G-T-A--AG-C---GG-A-ATT-----C-C-T-A-GT--GT-A-G-CG-GT-G-A-A-A--TG-C-GT-AG--AT-A-TT-A-G-G-A-G-G-A-AC-A-CC--AGT---G--GC-GAA-G-G-C-G-G--C-T-T-A---CTG-G--AC-G-G-T-A-A-C-T--GA--CGTT-G-A-GGC-T-CG-AAA-G-C-G-TG-GG-GAGC-AAACAGG	
Otu0737	AC--GG-AG-GAT--CCG-AGC-GT-T-AT-C-CGG-ATTT-A--C-T-GG-GT--GT-A-AA-GG-GA-GC-G-CA-GA-C-G--G--C-AC-T-G-C----AA-G-T-C-T-G-A-A-G--TG-A-AA-GC--C-C-GG-G-G--CT-C-AA-C-C-C-C-G-G-G-A-C-T-G--C-T-T-T-G--GA-A-A-C-T-G-T--AG--AG-C--T-A-G-A-G-T-G--C-TG--GA-G-A-G-G-C-A--AG-C---GG-A-ATT-----C-C-T-A-GT--GT-A-G-CG-GT-G-A-A-A--TG-C-GT-AG--AT-A-TT-A-G-G-A-A-G-A-AC-A-CC---AG-T-G--GC-GAA-G-G-C-G-G--C-T-T-G---CTG-G--AC-A-G-T-A-A-C-T--GA--CGTT-C-A-GGC-T-CG-AAA-G-C-G-TG-GG-GAGC-AAACAGG	
Otu0738	AC--GT-AG-GGG--GCA-AGC-GT-T-AT-C-CGG-ATTT-A--C-T-GG-GT--GT-A-AA-GG-GA-GC-G-CA-GG-C-G--G--G-AA-G-A-C----AA-G-T-T-G-G-A-A-G--TG-A-AA-AC--C-A-TG-G-G--CT-C-AA-C-C-C-A-T-G-A-A-T-T-G--C-T-T-T-C--AA-A-A-C-T-G-C--TG--GC-C--T-T-G-A-G-T-A--G-TG--CA-G-A-G-G-T-A--GG-T---GG-A-ATT-----C-C-C-G-GT--GT-A-G-CG-GT-G-G-A-A--TG-C-GT-AG--AT-A-TC-G-G-G-A-G-G-A-AC-A-CC---AG-T-G--GC-GAA-G-G-C-G-A--C-C-T-A---CTG-G--GC-A-C-C-A-A-C-T--GA--CGCT-G-A-GGC-G-CG-AAA-G-C-G-TG-GG-GAGC-AAACAGG	
Otu0739	AC--GT-AT-GGT--GCA-AGC-GT-T-AT-C-CGG-ATTT-A--C-T-GG-GT--GT-A-AA-GG-GA-GC-G-CA-GG-C-G--G--T-AC-G-G-C----AA-G-T-C-T-G-A-T-G--TG-A-AA-GC--C-C-GG-G-G--CT-C-AA-C-C-C-C-G-G-G-A-C-T-G--C-A-T-T-T--GG-A-A-C-T-G-C--TG--AG-C--T-A-G-A-G-T-G--T-CG--GA-G-A-G-G-C-A--AG-T---GG-A-ATT-----C-C-T-A-GT--GT-A-G-CG-GT-G-A-A-A--TG-C-GT-AG--AT-A-TT-A-G-G-A-G-G-A-AC-A-CC---AG-T-G--GC-GAA-G-G-C-G-G--C-C-T-G---CTG-G--AC-T-G-T-T-A-C-T--GA--CACT-G-A-GGC-A-CG-AAA-G-C-G-TG-GG-GAGC-AAACAGG	
Otu0740	AC--GT-AG-GTC--ACA-AGT-GT-T-GT-C-CGG-AATT-A--C-T-GG-GT--GT-A-AA-GA-GA-GC-G-CA-GG-C-G--G--G-CG-A-T-C----AA-G-T-T-G-G-A-A-G--TG-A-AA-TC--C-A-TG-G-G--CT-C-AA-C-C-C-A-T-G-A-A-C-T-G--C-T-T-T-C--AA-A-A-C-T-G-T--TT--TT-C--T-T-G-A-G-T-A--G-TG--CA-G-A-G-G-T-A--GG-T---GG-A-ATT-----C-C-C-G-GT--GT-A-G-CG-GT-G-G-A-A--TG-C-GT-AG--AT-A-TC-G-G-G-A-G-G-A-AC-A-CC--AGT---G--GC-GAA-G-G-C-G-G--C-C-T-A---CTG-G--GC-A-C-C-A-A-C-T--GA--CGCT-G-A-GGC-T-CG-AAA-G-T-G-TG-GG-TAGC-AAACAGG	
Otu0741	AC--GT-AG-GGG--GCA-AGC-GT-T-AT-C-CGG-ATTT-A--C-T-GG-GT--GT-A-AA-GG-GA-GC-G-TA-GA-C-G--G--C-GA-G-A-C----AA-G-T-C-T-G-A-A-G--TG-A-AA-GC--C-C-GG-G-G--CT-C-AA-C-C-C-C-G-G-G-A-C-T-G--C-T-T-T-G--GA-A-A-C-T-G-T--GT--TG-C--T-A-G-A-G-T-G--T-CG--GA-G-G-G-G-T-A--AG-C---GG-A-ATT-----C-C-T-A-GT--GT-A-G-CG-GT-G-A-A-A--TG-C-GT-AG--AT-A-TT-A-G-G-A-G-G-A-AC-A-CC--AGT---G--GC-GAA-G-G-C-G-G--C-T-T-A---CTG-G--AC-G-A-T-A-A-C-T--GA--CGCT-G-A-GGC-T-CG-AAA-G-C-G-TG-GG-GAGC-AAACAGG	
Otu0742	AC--GT-AG-GTC--ACA-AGC-GT-T-GT-C-CGG-AATT-A--C-T-GG-GT--GT-A-AA-GG-GA-GC-G-TA-GA-C-G--G--A-TT-A-G-C----AA-G-T-C-T-G-A-T-G--TG-A-AA-GG--C-A-GG-G-G--CT-C-AA-C-C-C-C-T-G-G-A-C-T-G--C-A-T-T-G--GA-A-A-C-T-G-C--CA--GT-C--T-T-G-A-G-T-G--C-CG--GA-G-A-G-G-T-A--AG-C---GG-A-ATT-----C-C-T-A-GT--GT-A-G-CG-GT-G-A-A-A--TG-C-GT-AG--AT-A-TT-A-G-G-A-G-G-A-AC-A-CC--AGT---G--AC-GAA-G-G-C-G-G--C-T-T-A---CTG-G--AC-G-G-T-A-A-C-T--GA--CGTT-G-A-GGC-T-CG-AAA-G-C-G-TG-GG-GAGC-AAACAGG	
Otu0743	AC--GT-AG-GGG--GCA-AGC-GT-T-AT-C-CGG-ATTT-A--C-T-GG-GT--GT-A-AA-GG-GA-GC-G-CA-GG-C-G--G--T-GC-G-G-C----AA-G-T-C-T-G-A-T-G--TG-A-AA-GC--C-C-GG-G-G--CT-C-AA-C-C-C-C-G-G-G-A-C-T-G--C-A-T-T-G--GA-A-A-C-T-G-T--CG--TA-C--T-T-G-A-G-T-A--T-CG--GA-G-A-G-G-T-A--AG-T---GG-A-ATT-----C-C-T-A-GT--GT-A-G-CG-GT-G-A-A-A--TG-C-GT-AG--AT-A-TT-A-G-G-A-G-G-A-AC-A-CC--AGT---G--GC-GAA-G-G-C-G-G--C-T-T-A---CTG-G--AC-G-A-T-T-A-C-T--GA--CGCT-G-A-GGC-T-CG-AAA-G-C-G-TG-GG-GAGC-AAACAGG	
Otu0744	AC--GT-AG-GGG--GCA-AGC-GT-T-AT-C-CGG-ATTT-A--C-T-GG-GT--GT-A-AA-GG-GA-GC-G-TA-GA-C-G--G--C-AC-G-G-C----AA-G-C-C-A-G-A-T-G--TG-A-AA-GC--C-C-GG-G-G--CT-C-AA-C-C-C-C-G-G-T-A-C-T-G--C-A-T-T-G--GA-A-A-C-T-G-T--CG--GA-C--T-A-G-A-G-T-G--T-CG--GA-G-G-G-G-T-A--AG-T---GG-A-ATT-----C-C-T-A-GT--GT-A-G-CG-GT-G-A-A-A--TG-C-GT-AG--AT-A-TT-A-G-G-A-G-G-A-AC-A-CC---AG-T-G--GC-GAA-G-G-C-G-G--C-T-T-A---CTG-G--AC-T-G-T-A-A-C-T--GA--CGTT-G-A-GGC-T-CG-AAA-G-C-G-TG-GG-GAGC-AAACAGG	
Otu0745	AC--GT-AG-GGG--GCA-AGC-GT-T-AT-C-CGG-ATTT-A--C-T-GG-GT--GT-A-AA-GG-GA-GC-G-CA-GG-C-G--G--A-AG-G-C-T----AA-G-T-C-T-G-A-T-G--TG-A-AA-GC--C-C-GG-G-G--CT-C-AA-C-C-C-C-G-G-G-A-C-G-G--C-T-T-T-T--GA-A-A-C-T-G-C--CC--TG-C--T-T-G-A-T-T-T--C-AG--GA-G-A-G-G-T-A--AG-T---GG-A-ATT-----C-C-T-A-GT--GT-A-G-CG-GT-G-A-A-A--TG-C-GT-AG--AT-A-TT-A-G-G-A-G-G-A-AC-A-CC---AG-T-G--GC-GAA-G-G-C-G-G--C-T-T-A---CTG-G--AC-G-A-T-T-A-C-T--GA--CGCT-G-A-GGC-T-CG-AAA-G-C-G-TG-GG-GAGC-AAACAGG	
Otu0746	AC--GT-AG-GTG--GCA-AGC-GT-T-GT-C-CGG-ATTT-A--C-T-GG-GT--GT-A-AA-GG-GC-GT-G-TA-GC-C-G--G--G-TC-G-G-T----AA-G-T-C-A-G-A-T-G--TG-A-AA-TC--T-G-GA-G-G--CT-C-AA-C-C-T-C-C-A-A-A-C-T-G--C-A-T-T-T--GA-A-A-C-T-G-T--TG--AT-C--T-T-G-A-G-T-A--T-CG--GA-G-A-G-G-T-A--AT-C---GG-A-ATT-----C-C-T-A-GT--GT-A-G-CG-GT-G-A-A-A--TG-C-GT-AG--AT-A-TT-A-G-G-A-G-G-A-AC-A-CC---AG-T-G--GC-GAA-G-G-C-G-G--A-T-T-A---CTG-G--AC-G-A-C-A-A-C-T--GA--CGGT-G-A-GGC-G-CG-AAA-G-C-G-TG-GG-GAGC-AAACAGG	
Otu0747	AC--GTAGG-GGG--GCT-AGC-GT-T-A-TC-CGG-AATT-A--C-T-GG-GC--GT-A-AA-GG-GT-GC-G-TA--GGT-G--G--T-TT-C-T-T----AA-G-T-C-A-G-A-G-G--TG-A-AA-GG--C-T-AC-G-G--CT-C-AA-C-C-G-T-A-G-T-A---A-G--C-C-T-T-T--GA-A-A-C-T-G-G--GA--AA-C--T-T-G-A-G-T-G--C-AG--GA-G-A-G-G-A-G--AG-T---GG-A-GTT-----C-C-T-A-GT--GT-A-G-CG-GT-G-A-A-A--TG-C-GT-AG--AT-A-TT-A-G-G-A-G-G-A-AC-A-CC--AGT---T--GC-GAA-G-G-C-G-G--C-T-C-T---CTG-G--AC-T-G-T-A-A-C-T--GA--CACT-G-A-GGC-A-CG-AAA-G-T-G-TG-GG-TAGC-AAACAGG	
Otu0748	AC--GT-AT-GGT--GCA-AGC-GT-T-AT-C-CGG-ATTT-A--C-T-GG-GT--GT-A-AA-GG-GA-GC-G-CA-GG-C-G--G--T-AC-G-G-C----AA-G-T-C-T-G-A-T-G--TG-A-AA-GC--C-C-GG-G-G--CT-C-AA-C-C-C-C-G-G-T-A-C-T-G--C-A-T-T-G--GA-A-A-C-T-G-T--AG--AA-C--T-A-G-A-G-T-G--C-AG--GA-G-A-G-G-T-A--AG-T---GG-A-ATT-----C-C-T-A-GT--GT-A-G-CG-GT-G-A-A-A--TG-C-GT-AG--AT-A-TT-A-G-G-A-G-G-A-AC-A-CC---AG-T-G--GC-GAA-G-G-C-G-G--C-T-T-A---CTG-G--AC-G-G-T-A-A-C-T--GA--CGTT-G-A-GGC-T-CG-AAA-G-C-G-TG-GG-GAGC-AAACAGG	
Otu0749	AC--GT-AG-GGG--GCA-AGC-GT-T-AT-C-CGG-ATTT-A--C-T-GG-GT--GT-A-AA-GG-GA-GC-G-TA-GA-C-G--G--T-GT-G-G-C----AA-G-T-C-T-G-A-T-G--TG-A-AA-GG--C-A-TG-G-G--CT-C-AA-C-C-C-C-G-G-G-A-C-T-G--C-A-T-T-G--GA-A-A-C-T-G-T--CC--TG-C--T-G-G-A-G-T-G--C-CG--GA-G-A-G-G-T-A--AG-C---GG-A-ATT-----C-C-T-A-GT--GT-A-G-CG-GT-G-A-A-A--TG-C-GT-AG--AT-A-TT-A-G-G-A-G-G-A-AC-A-CC---AG-T-G--GC-GAA-G-G-C-G-G--C-T-T-A---CTG-G--AC-G-G-T-A-A-C-T--GA--CGTT-G-A-GGC-T-CG-AAA-G-C-G-TG-GG-GAGC-AAACAGG	
Otu0750	AC--GT-AT-GGT--GCA-AGC-GT-T-AT-C-CGG-ATTT-A--C-T-GG-GT--GT-A-AA-GG-GA-GC-G-CA-GG-C-G--G--T-AC-G-G-C----AA-G-T-C-T-G-A-T-G--TG-A-AA-TC--C-C-GG-G-G--CT-C-AA-C-C-C-C-G-G-T-A-C-T-G--C-A-T-T-G--GA-A-A-C-T-G-T--CA--TA-C--T-T-G-A-G-T-G--C-CG--GA-G-G-G-G-T-A--AG-C---GG-A-ATT-----C-C-T-A-GT--GT-A-G-CG-GT-G-A-A-A--TG-C-GT-AG--AT-A-TT-A-G-G-A-G-G-A-AC-A-CC--AGT---G--GC-GAA-G-G-C-G-G--C-T-T-A---CTG-G--AC-G-G-T-A-A-C-T--GA--CGTT-G-A-GGC-T-CG-AAA-G-C-G-TG-GG-GAGC-AAACAGG	
Otu0751	AC--GT-AG-GGG--GCA-AGC-GT-T-AT-C-CGG-ATTT-A--C-T-GG-GT--GT-A-AA-GG-GC-TC-G-TA-GG-C-G--G--T-TC-G-T-C----GC-G-T-C-C-G-G-T-G--TG-A-AA-GT--C-C-AT-C-G--CT-T-AA-C-G-G-T-G-G-A-T-C-C-G--C-G-C-C-G--GG-T-A-C-G-G-G--CG--GG-C--T-T-G-A-G-T-G--C-GG--TA-G-G-G-G-A-G--AC-T---GG-A-ATT-----C-C-C-G-GT--GT-A-A-CG-GT-G-G-A-A--TG-T-GT-AG--AT-A-TC-G-G-G-A-A-G-A-AC-A-CC---AA-T-G--GC-GAA-G-G-C-A-G--G-T-C-T---CTG-G--GC-C-G-T-C-A-C-T--GA--CGCT-G-A-GGC-G-CG-AAA-G-C-G-TG-GG-GAGC-AAACAGG	
Otu0752	AC--GT-AG-GGG--GCA-AGC-GT-T-AT-C-CGG-ATTT-A--C-T-GG-GT--GT-A-AA-GG-GA-GC-G-TA-GA-C-G--G--T-AA-A-G-C----AA-G-T-C-T-G-A-A-G--TG-A-AA-GC--C-C-GG-G-G--CT-C-AA-C-C-C-C-G-G-G-A-C-T-G--C-A-T-T-G--GA-A-A-C-T-G-T--CG--AT-C--T-G-G-A-G-T-G--C-CG--GA-G-A-G-G-T-A--AG-C---GG-A-ATT-----C-C-T-A-GT--GT-A-G-CG-GT-G-A-A-A--TG-C-GT-AG--AT-A-TT-A-G-G-A-G-G-A-AC-A-CC---AG-T-G--GC-GAA-G-G-C-G-G--C-T-T-A---CTG-G--AC-G-G-T-A-A-C-T--GA--CGTT-G-A-GGC-T-CG-AAA-G-C-G-TG-GG-GAGC-AAACAGG	
Otu0753	AC--GT-AG-GTG--GCA-AGC-GC-T-GT-C-CGG-ATTT-A--T-T-GG-GC--GT-A-AA-GG-GC-TC-G-TA-GG-C-G--G--T-TC-G-T-C----GC-G-T-C-C-G-G-T-G--TG-A-AA-GT--C-C-AT-C-G--CT-T-AA-C-G-G-T-G-G-A-T-C-T-G--C-G-C-C-G--GG-T-A-C-G-G-G--CG--GG-C--T-G-G-A-G-T-G--C-GG--TA-G-G-G-G-A-G--AC-T---GG-A-ATT-----C-C-C-G-GT--GT-A-A-CG-GT-G-G-A-A--TG-C-GC-AG--AT-A-TC-A-G-G-A-G-G-A-AC-A-CC--GAT---G--GC-GAA-G-G-C-A-G--A-T-C-T---CTG-G--GC-C-G-T-A-A-C-T--GA--CGCT-G-A-GGA-G-CG-AAA-G-C-A-TG-GG-GAGC-GAACAGG	
Otu0754	AC--GT-AG-GGT--GCA-AGC-GT-T-AT-C-CGG-AATT-A--T-T-GG-GC--GT-A-AA-GG-GC-TC-G-TA-GG-C-G--G--T-TT-G-T-T----AA-G-T-C-A-G-A-T-G--TG-A-AA-GT--C-C-AT-C-G--CT-T-AA-C-G-G-T-G-G-A-T-C-C-G--C-G-C-C-G--GG-T-A-C-G-G-G--CG--GG-C--T-T-G-A-G-T-G--C-GG--TA-G-G-G-G-A-G--AC-T---GG-A-ATT-----C-C-C-G-GT--GT-A-A-CG-GT-G-G-A-A--TG-T-GT-AG--AT-A-TC-G-G-G-A-A-G-A-AC-A-CC---AA-T-G--GC-GAA-G-G-C-A-G--G-T-C-T---CTG-G--GC-C-G-T-C-A-C-T--GA--CGCT-G-A-GGA-G-CG-AAA-G-C-G-TG-GG-GAGC-GAACAGG	
Otu0755	AC--GT-AG-GGT--GCA-AGC-GT-T-AT-C-CGG-AATT-A--T-T-GG-GC--GT-A-AA-GG-GC-TC-G-TA-GG-C-G--G--T-TC-G-T-C----GC-G-T-C-C-G-G-T-G--TG-A-AA-GT--C-C-AT-C-G--CT-T-AA-C-G-G-T-G-G-A-T-C-C-G--C-G-C-C-G--GG-T-A-C-G-G-G--CG--GG-C--T-T-G-A-G-T-G--C-GG--TA-G-G-G-G-A-G--AC-T---GG-A-ATT-----C-C-C-G-GT--GT-A-A-CG-GT-G-G-A-A--TG-T-GT-AG--AT-A-TC-G-G-G-A-A-G-A-AC-A-CC---AA-T-G--GC-GAA-G-G-C-A-G--G-T-C-G---CTG-G--GC-C-G-T-A-C-T-C--GA--CGCT-G-A-GGA-G-CG-AAA-G-C-G-TG-GG-GAGC-GAACAGG	
Otu0756	AC--GG-GG-GAT--GCG-AGC-GT-T-AT-C-CGG-ATTT-A--T-T-GG-GT--TT-A-AA-GG-GA-GC-G-TA-GG-C-C--G--T-CT-G-T-T----AA-G-C-G-T-G-T-T-G--TG-A-AA-TG--T-A-GA-T-G--CT-C-AA-C-A-T-C-T-G-A-A-C-T-G--C-A-G-C-G--CG-A-A-C-T-G-G--TT--TC-C--T-T-G-A-G-T-A--C-GC--AC-A-A-A-G-T-G--GG-C---GG-A-ATT-----C-G-T-G-GT--GT-A-G-CG-GT-G-A-A-A--TG-C-TT-AG--AT-A-TC-A-C-G-A-A-G-A-AC-T-CC--GAT---T--GC-GAA-G-G-C-A-G--C-T-C-A---CTG-G--AG-C-G-C-A-A-C-T--GA--CGCT-G-A-AGC-T-CG-AAA-G-T-G-CG-GG-TATC-GAACAGG	
Otu0757	AC--GG-AG-GAT--CCG-AGC-GT-T-AT-C-CGG-ATTT-A--T-T-GG-GT--TT-A-AA-GG-GA-GC-G-TA-GG-C-G--G--G-TG-C-T-T----AA-G-T-C-A-G-T-T-G--TG-A-AA-GT--T-T-GC-G-G--CT-C-AA-C-C-G-T-A-A-A-A-T-T-G--C-A-G-T-T--GA-T-A-C-T-G-G--AT--GT-C--T-T-G-A-G-T-G--C-AG--TT-G-A-G-G-C-A--GG-C---GG-A-ATT-----C-G-T-G-GT--GT-A-G-CG-GT-G-A-A-A--TG-C-TT-AG--AT-A-TC-A-C-G-A-A-G-A-AC-T-CC--GAT---T--GC-GAA-G-G-C-A-G--C-C-T-G---CTG-G--AC-T-G-T-A-A-C-T--GA--CGCT-G-A-GGC-G-CG-AAA-G-C-G-TG-GG-GAGC-AAACAGG	
Otu0758	AC--GG-AC-GGT--TCG-GGC-GT-T-AT-C-CGG-ATTT-A--T-T-GG-GT--TT-A-AA-GG-GA-GC-G-TA-GG-C-G--G--G-TG-C-T-T----AA-G-T-C-A-G-T-T-G--TG-A-AA-GT--T-T-GC-G-G--CT-C-AA-C-C-G-T-A-A-A-A-T-T-G--C-A-G-T-T--GA-T-A-C-T-G-G--GT--AC-C--T-T-G-A-G-T-G--C-AG--CA-T-A-G-G-T-A--GG-C---GG-A-ATT-----C-G-T-G-GT--GT-A-G-CG-GT-G-A-A-A--TG-C-TT-AG--AT-A-TC-A-C-G-A-A-G-A-AC-T-CC--GAT---T--GC-GAA-G-G-C-A-G--C-T-T-A---CTG-G--AC-T-G-T-A-A-C-T--GA--CGCT-G-A-TGC-T-CG-AAA-G-T-G-TG-GG-TATC-AAACAGG	
Otu0759	AC--GA-AG-GGT--GCA-AGC-GT-T-AC-T-CGG-AATT-A--C-T-GG-GC--GT-A-AA-GC-GT-GC-G-TA-GG-T-G--G--T-CG-T-T-T----AA-G-T-C-T-G-T-T-G--TG-A-AA-GC--C-C-TG-G-G--CT-C-AA-C-C-T-G-G-G-A-A-C-T-G--C-A-G-T-G--GA-A-A-C-T-G-G--GC--GA-C--T-A-G-A-G-T-G--T-GG--TA-G-A-G-G-G-T--AG-C---GG-A-ATT-----C-C-T-G-GT--GT-A-G-CA-GT-G-A-A-A--TG-C-GT-AG--AG-A-TC-A-G-G-A-G-G-A-AC-A-TC---CA-T-G--GC-GAA-G-G-C-A-G--C-T-A-C---CTG-G--AC-C-A-A-C-A-C-T--GA--CACT-G-A-GGC-A-CG-AAA-G-C-G-TG-GG-GAGC-AAACAGG	
Otu0760	AC--GG-AG-GAT--CCG-AGC-GT-T-AT-C-CGG-ATTT-A--T-T-GG-GT--TT-A-AA-GG-GA-GC-G-TA-GG-T-G--G--A-TT-G-T-T----AA-G-T-C-A-G-T-T-G--TG-A-AA-GT--T-T-GC-G-G--CT-C-AA-C-C-G-T-A-A-A-A-T-T-G--C-A-G-T-T--GA-T-A-C-T-G-G--GC--GC-C--T-T-G-A-G-T-A--C-AG--TA-G-A-G-G-T-G--GG-C---GG-A-ATT-----C-G-C-A-GT--GT-A-G-CG-GT-G-A-A-A--TG-C-TT-AG--AT-A-TC-A-C-G-A-A-G-A-AC-T-CC--GAT---T--GC-GAA-G-G-C-A-G--C-T-C-A---CTA-G--AC-T-G-T-T-A-C-T--GA--CACT-G-A-TAC-T-CG-AAA-G-T-G-TG-GG-TATC-AAACAGG	
Otu0761	AC--GG-AA-GGT--CCG-GGC-GT-T-AT-C-CGG-ATTT-A--T-T-GG-GT--TT-A-AA-GG-GA-GC-G-TA-GG-C-C--G--G-AG-A-T-T----AA-G-C-G-T-G-T-T-G--TG-A-AA-TG--T-A-GA-C-G--CT-C-AA-C-G-T-C-T-G-C-A-C-T-G--C-A-G-C-G--CG-A-A-C-T-G-G--TT--TC-C--T-T-G-A-G-T-A--C-GC--AC-A-A-A-G-T-G--GG-C---GG-A-ATT-----C-G-T-G-GT--GT-A-G-CG-GT-G-A-A-A--TG-C-TT-AG--AT-A-TC-A-C-G-A-A-G-A-AC-T-CC--GAT---T--GC-GAA-G-G-C-A-G--C-T-C-A---CTG-G--AG-C-G-C-A-A-C-T--GA--CGCT-G-A-AGA-G-AG-ACA-G-T-G-CG-GG-TATC-GAAAAGG	
Otu0762	AC--GT-AG-GAT--GCA-AGC-GT-T-AT-C-CGG-ATTT-A--C-T-GG-GT--GT-A-AA-GG-GA-GC-G-TA-GG-C-G--G--A-CG-C-T-T----AA-G-T-C-A-G-T-T-G--TG-A-AA-GT--T-T-GC-G-G--CT-C-AA-C-C-G-T-A-A-A-A-T-T-G--C-A-G-T-T--GA-T-A-C-T-G-G--GA--GT-C--T-T-G-A-G-T-A--C-AG--TA-G-A-G-G-C-A--GG-C---GG-A-ATT-----C-G-T-G-GT--GT-A-G-CG-GT-G-A-A-A--TG-C-TT-AG--AT-A-TC-A-C-G-A-A-G-A-AC-T-CC--GAT---T--GC-GAA-G-G-C-A-G--C-T-T-G---CTG-G--AC-T-G-T-A-A-C-T--GA--CGCT-G-A-TGC-T-CG-AAA-G-T-G-TG-GG-TATC-AAACAGG	
Otu0763	AC--GG-AG-GAT--CCG-AGC-GT-T-AT-C-CGG-ATTT-A--T-T-GG-GT--TT-A-AA-GG-GT-GC-G-TA-GG-C-G--G--C-CT-T-T-T----AA-G-T-C-A-G-C-G-G--TG-A-AA-GT--C-T-GT-G-G--CT-C-AA-C-C-A-T-A-G-A-A-T-T-G--C-C-G-T-T--GA-A-A-C-T-G-G--GT--TA-C--T-T-G-A-G-T-G--T-GT--TT-G-A-G-G-T-A--GG-C---GG-A-ATG-----C-G-T-G-GT--GT-A-G-CG-GT-G-A-A-A--TG-C-AT-AG--AT-A-TC-A-C-G-C-A-G-A-AC-T-CC--GAT---T--GC-GAA-G-G-C-A-G--C-T-T-A---CTA-A--AC-C-A-T-A-A-C-T--GA--CACT-G-A-AGC-A-CG-AAA-G-C-G-TG-GG-GATC-AAACAGG	
Otu0764	AC--GT-AT-GGT--GCA-AGC-GT-T-AT-C-CGG-ATTT-A--C-T-GG-GT--GT-A-AA-GG-GA-GC-G-TA-GA-C-G--G--A-TG-G-A-C----AA-G-T-C-T-G-A-T-G--TG-A-AA-GT--T-T-GC-G-G--CT-C-AA-C-C-G-T-A-A-A-A-T-T-G--C-A-G-T-T--GA-T-A-C-T-G-G--GC--GC-C--T-T-G-A-G-T-G--C-AG--CA-T-A-G-G-T-A--GG-C---GG-A-ATT-----C-G-T-G-GT--GT-A-G-CG-GT-G-A-A-A--TG-C-TT-AG--AT-A-TC-A-C-G-A-A-G-A-AC-T-CC--TAT---T--GC-GAA-G-G-C-A-G--C-T-T-A---CTG-G--AC-T-G-T-A-A-C-T--GA--CGCT-G-A-TGC-T-CG-AAA-G-T-G-TG-GG-TATC-AAACAGG	
Otu0765	AC--GG-CG-GGT--CCG-GGC-AT-T-GG-C-CGG-ATTT-G--T-T-GG-GT--TT-A-AA-GG-GA-GC-G-TA-GG-C-C--G--G-AG-A-T-T----AA-G-C-G-T-G-T-T-G--TG-A-AA-TG--T-A-GA-C-G--CT-C-AA-C-G-T-C-T-G-C-A-C-T-G--C-A-G-C-G--CG-A-A-C-T-G-G--TT--TC-C--T-T-G-A-G-T-A--C-GC--AC-A-A-A-G-T-G--GG-C---GG-A-ATT-----C-G-T-G-GT--GT-A-G-CG-GT-G-A-A-A--TG-C-TT-AG--AT-A-TC-A-C-G-A-A-G-A-AC-T-CC---GA-T-T--GC-GAG-G-G-C-A-G--C-T-C-A---CTG-G--AG-C-G-C-A-A-C-T--GA--CGCT-G-A-AGC-T-CG-AAA-G-T-G-CG-GG-TATC-GAACAGG	
Otu0766	AC--GG-AG-GAT--GCG-AGC-GT-T-AT-T-CGG-ATTT-A--T-T-GG-GT--TT-A-AA-GG-GA-GC-G-TA-GA-C-G--G--A-GG-A-T-T----AA-G-T-C-A-G-T-T-G--TG-A-AA-GT--T-T-GC-G-G--CT-C-AA-C-C-G-T-A-G-A-A-T-T-G--C-A-G-T-T--GA-T-A-C-T-G-G--TC--CC-C--T-T-G-A-G-T-G--C-AG--TT-G-A-G-G-C-A--GG-C---GG-A-ATT-----C-G-T-G-GT--GT-A-G-CG-GT-G-A-A-A--TG-C-TT-AG--AT-A-TC-A-C-G-A-A-G-A-AC-T-CC--GAT---T--GC-GAA-G-G-C-A-G--C-C-T-G---CTA-A--GC-T-G-C-A-A-C-T--GA--CATT-G-A-GGC-T-CG-AAA-G-C-G-TG-GG-GAGC-AAATAGG	
Otu0767	AC--GG-AC-GGT--CCG-GGC-GT-T-AT-T-CGG-ATTT-A--T-T-GG-GT--TT-A-AA-GG-GA-GC-G-TA-GG-T-C--G--G-AG-A-T-T----AA-G-C-G-T-G-T-T-G--TG-A-AA-TG--T-A-GA-T-G--CT-C-AA-C-G-T-C-T-G-C-G-C-T-G--C-A-G-C-G--CG-A-A-C-T-G-G--TT--TC-C--T-T-G-A-G-T-A--C-GC--AC-A-A-A-G-T-G--GG-C---GG-A-ATT-----C-G-T-G-GT--GT-A-G-CG-GT-G-A-A-A--TG-C-TT-AG--AT-A-TC-A-C-G-A-A-G-A-AC-T-CC--GAT---T--GC-GAA-G-G-C-A-G--C-T-C-A---CTG-G--AG-C-G-C-A-A-C-T--GA--CGCT-G-A-AGC-T-CG-AAA-G-T-G-CG-GG-TATC-GAACAGG	
Otu0768	AC--GG-AG-GAT--CCG-AGC-GT-T-AT-C-CGG-ATTT-A--T-T-GG-GT--TT-A-AA-GG-GA-GC-G-TA-GG-C-G--G--G-TG-C-T-T----AA-G-T-C-A-G-T-T-G--TG-A-AA-GT--T-T-GC-G-G--CT-A-AA-C-C-G-T-A-A-A-A-T-T-G--C-A-G-T-T--GA-T-A-C-T-G-G--GC--GC-C--T-T-G-A-G-T-G--C-AG--TT-G-A-G-G-C-A--GG-C---GG-A-ATT-----C-G-T-G-GT--GT-A-G-CG-GT-G-A-A-A--TG-C-TT-AG--AT-A-TC-A-C-G-A-A-G-A-AC-T-CC--GAT---T--GC-GAA-G-G-C-A-G--C-C-T-G---CTA-A--GC-T-G-C-A-A-C-T--GA--CATT-G-A-GGC-T-CG-AAA-G-T-G-TG-GG-TATC-AAACAGG	
Otu0769	AC--GG-AA-GGT--CCG-GGC-GT-T-AT-C-CGG-ATTT-A--T-T-GG-GT--TT-A-AA-GG-GA-GC-G-TA-GG-C-C--G--G-AG-A-T-T----AA-G-C-G-T-G-T-T-G--TG-A-AA-TG--T-A-GA-C-G--CT-C-AA-C-G-T-C-T-G-C-A-C-T-G--C-A-G-C-G--CG-A-A-C-T-G-G--TT--TC-C--T-T-G-A-G-T-A--C-GC--AC-A-A-A-G-T-G--GG-C---GG-A-ATT-----C-G-T-G-GT--GT-A-G-CG-GT-G-A-A-A--TG-C-TT-AG--AT-A-TC-A-C-G-A-A-G-A-AC-T-CC--GAT---T--GC-GAA-G-G-C-A-G--C-T-C-A---CTG-G--AG-C-G-C-A-A-C-T--GA--CGCT-G-A-GAT-G-CG-AAA-G-C-C-AG-GG-TAGC-GAACGGG	
Otu0770	AC--GG-AA-GGT--CCG-GGC-GT-T-AT-C-CGG-ATTT-A--T-T-GG-GT--TT-A-AA-GG-GA-GC-G-TA-GG-C-C--G--G-AG-A-T-T----AA-G-C-G-T-G-T-T-G--TG-A-AA-TG--T-A-GA-C-G--CT-C-AA-C-G-T---G-C-A-C---T-G--C-A-G-C-G--CG-A-A-C-T-G-G--TT--TC-C--T-T-G-A-G-T-A--C-GC--AC-A-A-A-G-T-G--GG-C---GG-A-ATT-----C-G-T-G-GT--GT-A-G-CG-GT-G-A-A-A--TG-C-TT-AG--AT-A-TC-A-C-G-A-A-G-A-AC-T-CC--GAT---T--GC-GAA-G-G-C-A-G--C-T-C-A---CTG-G--AG-C-G-C-A-A-C-T--GA--CGCT-G-A-AGC-T-CG-AAA-G-T-G-CG-GG-TATC-GAACAGG	
Otu0771	AC--GT-AG-GGC--GCG-AGC-GT-T-GT-C-CGG-AATT-A--T-T-GG-GC--GT-A-AA-GA-GC-TC-G-TA-GG-C-G--G--C-TG-G-T-C----GC-G-T-C-T-G-T-C-G--TG-A-AA-TC--C-T-CT-G-G--CT-T-AA-C-T-G-G-G-G-G-C-T-T-G--C-G-G-T-G--GG-T-A-C-G-G-G--CC--GG-C--T-T-G-A-G-T-G--C-GG--TA-G-G-G-G-A-G--AC-T---GG-A-ACT-----C-C-C-G-GT--GT-A-A-CG-GT-G-G-A-A--TG-T-GT-AG--AT-A-TC-G-G-G-A-A-G-A-AC-A-CC--AAT---G--GC-GAA-G-G-C-A-G--G-T-C-T---CTG-G--GC-C-G-T-C-A-C-T--GA--CGCT-G-A-GGA-G-CG-AAA-G-C-G-TG-GG-GAGC-GAACAGG	
Otu0772	CC--TG-AT-GGT--CCG-GGC-TT-T-AT-C-CGG-ATTT-G--T-T-GG-GT--TT-A-AA-GG-GA-GC-G-TA-GG-C-C--G--G-AG-A-T-T----AA-G-C-G-T-G-T-T-G--TG-A-AA-TG--T-A-GA-C-G--CT-C-AA-C-G-T-C-T-G-C-A-C-T-G--C-A-G-C-G--CG-A-A-C-T-G-G--TT--TC-C--T-T-G-A-G-T-A--C-GC--AC-A-A-A-G-T-G--GG-C---GG-A-ATT-----C-G-T-G-GT--GT-A-G-CG-GT-G-A-A-A--TG-C-TT-AG--AT-A-TC-A-C-G-A-A-G-A-AC-T-CC---GA-T-T--GC-GAA-G-G-C-A-G--C-T-C-A---CTG-G--AG-C-G-C-A-A-C-T--GA--CGCT-G-A-AGC-T-CG-AAA-G-T-G-CG-GG-TATC-GAACAGG	
Otu0773	AC--GG-AA-GGT--CCG-GGC-GT-T-AT-C-CGG-ATTT-A--T-T-GG-GT--TT-A-AA-GG-GA-GC-G-TA-GG-C-C--G--G-AG-A-T-T----AA-G-C-G-T-G-T-T-G--TG-A-AA-TG--T-A-GG-C-G--CC-C-AA-C-G-T-C-T-G-C-A-C-T-G--C-A-G-C-G--CG-A-A-C-T-G-C--CC--CA-C--T-T-G-A-G-T-G--C-GC--GC-A-A-C-G-C-C--GG-C---GG-A-ACT-----C-G-T-C-GT--GT-A-G-CG-GT-G-A-A-A--TG-C-TT-AG--AT-A-TC-A-C-G-A-A-G-A-AC-T-CC---GA-T-T--GC-GAA-G-G-C-A-G--C-T-C-A---CTG-G--AG-C-G-C-A-A-C-T--GA--CGCT-G-A-AGC-T-CG-AAA-G-T-G-CG-GG-TATC-GAACAGG	
Otu0774	AC--GT-AG-GGT--GCA-AGC-GT-T-AT-C-CGG-AATT-A--T-T-GG-GC--GT-A-AA-GG-GC-TC-G-TA-GG-C-G--G--T-TC-G-T-C----GC-G-T-C-C-G-G-T-G--TG-A-AA-GT--C-C-AT-C-G--CT-T-AA-C-G-G-T-G-G-A-T-C-C-G--C-G-C-C-G--GG-T-A-C-G-G-G--CG--GG-C--T-T-G-A-G-T-G--A-GA--CA-G-A-G-G-A-G--AG-T---GG-A-ATT-----T-C-G-T-GT--GT-A-G-GG-GT-G-A-A-A--TC-C-GT-AG--AT-C-TA-C-G-A-A-G-G-A-AC-G-CC---AA-A-A--GC-GAA-G-G-C-A-G--C-T-C-T---CTG-G--GT-C-C-C-T-A-C-C--GA--CGCT-G-G-GGT-G-CG-AAA-G-C-A-TG-GG-GAGC-GAACAGG	
Otu0775	AC--GG-AG-GAT--GCG-AGC-GT-T-AT-C-CGG-ATTT-A--T-T-GG-GT--TT-A-AA-GG-GA-GC-G-TA-GA-T-G--G--A-TG-T-C-T----AA-G-T-C-A-G-T-T-G--TG-A-AA-GT--T-T-GC-G-G--CT-C-AA-C-C-G-T-A-A-A-A-T-C-G--C-A-G-T-T--GA-T-A-C-T-G-G--AT--AT-C--T-T-G-A-G-T-G--C-AG--TT-G-A-G-G-C-A--GG-C---GG-A-ATT-----C-G-T-G-GT--GT-A-G-CG-GT-G-A-A-A--TG-C-TT-AG--AT-A-TC-A-C-G-A-A-G-A-AC-T-CC--GAT---T--GC-GAA-G-G-C-A-G--C-C-T-G---CTA-A--GC-T-G-C-A-A-C-T--AC--CATT-A-A-GGA-T-CG-AGA-G-T-G-TG-GG-TATC-AAACAGG	
Otu0776	AC--GT-AG-GGC--GCG-AGC-GT-T-GT-C-CGG-AATT-A--T-T-GG-GC--GT-A-AA-GG-GC-TC-G-TA-GG-C-G--G--C-TT-G-T-C----GC-G-T-C-T-G-C-T-G--TG-A-AA-AT--G-C-GG-G-G--CT-T-AA-C-T-C-C-G-T-A-C-G-T-G--C-A-G-T-G--GG-T-A-C-G-G-G--CA--GG-C--T-A-G-A-G-T-G--C-GG--TA-G-G-G-G-A-G--AC-T---GG-A-ATT-----C-C-C-G-GT--GT-A-A-CG-GT-G-G-A-A--TG-T-GT-AG--AT-A-TC-G-G-G-A-A-G-A-AC-A-CC--AAT---G--GC-GAA-G-G-C-A-G--G-T-C-T---CTG-G--GC-C-G-T-C-A-C-T--GA--CGCT-G-A-GGA-G-CG-AAA-G-C-G-TG-GG-GAGC-GAACAGG	
Otu0777	AC--GG-AG-GAT--GCG-AGC-GT-T-AT-C-CGG-ATTT-A--T-T-GG-GT--TT-A-AA-GG-GT-GC-G-TA-GG-T-G--G--T-GA-T-T-T----AA-G-T-C-A-G-C-G-G--TG-A-AA-GT--T-T-GT-G-G--CT-C-AA-C-C-A-T-A-A-A-A-T-T-G--C-C-G-T-T--GA-A-A-C-T-G-G--GT--TA-C--T-T-G-A-G-T-G--T-GT--TT-G-A-G-G-T-A--GG-C---GG-A-ATG-----C-G-T-G-GT--GT-A-G-CG-GT-G-A-A-A--TG-C-AT-AG--AT-A-TC-A-C-G-C-A-G-A-AC-T-CC--GAT---T--GC-GAA-G-G-C-A-G--C---T-A---CTA-A--AC-C-A-T-A-A-C-T--GA--CGCT-G-A-GGC-T-CG-AAA-G-C-G-TG-GG-GAGC-AAACAGG	
Otu0778	CC--GG-AG-GAT--CCG-AGC-GT-T-AT-C-CGG-ATTT-A--T-T-GG-GT--TT-A-AA-GG-GT-GC-G-TA-GG-C-G--G--C-CT-T-T-T----AA-G-T-C-A-G-C-G-G--TG-A-AA-GT--C-T-GT-G-G--CT-C-AA-C-C-A-T-A-G-A-A-T-T-G--C-C-G-T-T--GA-A-A-C-T-G-G--GA--GG-C--T-T-G-A-G-T-A--T-GT--TT-G-A-G-G-C-A--GG-C---GG-A-ATG-----C-G-T-G-GT--GT-A-G-CG-GT-G-A-A-A--TG-C-TT-AG--AT-A-TC-A-C-G-C-A-G-A-AC-C-CC--GAT---T--GC-GAA-G-G-C-A-G--C-C-T-G---CCA-A--GC-C-A-T-G-A-C-T--GA--CGAT-G-A-TGC-A-CG-AAA-G-C-G-TG-GG-GATC-AAACAGG	
Otu0779	AC--GG-AG-GAT--CCG-AGC-GT-T-AT-C-CGG-ATTT-A--T-T-GG-GT--TT-A-AA-GG-GA-GC-G-TA-GA-T-G--G--A-TG-T-T-T----AA-G-T-C-A-G-T-T-G--TG-A-AA-GT--T-T-GC-G-G--CT-C-AA-C-C-G-T-A-A-A-A-T-T-G--C-A-G-T-T--GA-T-A-C-T-G-G--GT--GT-C--T-T-G-A-G-T-A--C-AG--TA-G-A-G-G-C-A--GG-C---GG-A-ATT-----C-G-T-G-GT--GT-G-GCGG-GT-G-A-A-A--TG-C-TT-AG--AT-A-TC-A-C-G-A-A-G-A-AC-T-CC--GAT---T--GC-GAA-G-G-C-A-G--C-C-T-G---CTA-A---C-T-G-C-A-A-C-T--GA--CATT-G-A-GGC-T-CG-AAA-G-T-G-TG-GG-TATC-AAACAGG	
Otu0780	AC--GT-AG-GGT--GCA-AGC-GT-T-GT-C-CGG-AATT-A--T-T-GG-GC--GT-A-AA-GA-GC-TC-G-TA-GG-C-G--G--T-TT-G-T-C----GC-G-T-C-T-G-C-T-G--TG-A-AA-TC--C-C-GA-G-G--CT-C-AA-C-C-T-C-G-G-G-C-T-T-G--C-A-G-T-G--GG-T-A-C-G-G-G--CG--GG-C--T-T-G-A-G-T-G--C-GG--TA-G-G-G-G-A-G--AC-T---GG-A-ATT-----C-C-C-G-GT--GT-A-A-CG-GT-G-G-A-A--TG-T-GT-AG--AT-A-TC-G-G-G-A-A-G-A-AC-A-CC---AA-T-G--GC-GAA-G-G-C-A-G--G-T-C-T---CTG-G--GC-C-G-T-C-A-C-T--GA--CGCT-G-A-GGA-G-CG-AAA-G-C-G-TG-GG-GAGC-GAACAGG	
Otu0781	AC--GG-AG-GAT--CCG-AGC-GT-T-AT-C-CGG-ATTT-A--T-T-GG-GT--TT-A-AA-GG-GA-GC-G-TA-GG-C-G--G--G-TG-C-T-T----AA-G-T-C-A-G-T-T-G--TG-A-AA-GT--T-T-GC-G-G--CT-C-AA-C-C-G-T-A-A-A-A-T-T-G--C-A-G-T-T--GA-T-A-C-T-G-G--GT--AC-C--T-T-G-A-G-T-G--C-AG--CA-T-A-G-G-T-A--GG-C---GG-A-ATT-----C-G-T-G-GT--GT-A-G-CG-GT-G-A-A-A--TG-C-TT-AG--AT-A-TC-A-C-G-A-A-G-A-AC-T-CC--GAT---T--GC-GAA-G-G-C-A-G--C-T-T-A---CTG-G--AG-C-G-C-A-A-C-T--GA--CGCT-G-A-AGC-T-CG-AAA-G-T-G-CG-GG-TATC-GAACAGG	
Otu0782	AC--GT-AT-GGT--GCA-AGC-GT-T-AT-C-CGG-ATTT-A--C-T-GG-GT--GT-A-AA-GG-GA-GC-G-TA-GG-C-G--G--G-TG-C-T-T----AA-G-T-C-A-G-T-T-G--TG-A-AA-GT--T-T-GC-G-G--CT-C-AA-C-C-G-T-A-A-A-A-T-T-G--C-A-G-T-T--GA-T-A-C-T-G-G--GC--GC-C--T-T-G-A-G-T-G--C-AG--CA-T-A-G-G-T-A--GG-C---GG-A-ATT-----C-G-T-G-GT--GT-A-G-CG-GT-G-A-A-A--TG-C-TT-AG--AT-A-TC-A-C-G-A-A-G-A-AC-T-CC--TAT---T--GC-GAA-G-G-C-A-G--C-T-T-A---CTG-G--AC-T-G-T-A-A-C-T--GA--CGCT-G-A-TGC-A-CG-AAA-G-C-G-TG-GG-GATC-AAACAGG	
Otu0783	AC--GG-AA-GGT--CCG-GGC-GT-T-AT-C-CGG-ATTT-A--T-T-GG-GT--TT-A-AA-GG-GA-GC-G-TA-GG-C-C--G--G-AG-A-T-T----AA-G-C-G-T-G-T-T-G--TG-A-AA-TG--T-C-GG-G-G--CT-C-AA-C-C-T-G-G-G-C-A-T-T-G--C-A-G-C-G--CG-A-A-C-T-G-G--CA--GA-C--T-T-G-A-G-T-G--C-GC--AG-G-A-A-G-T-A--GG-C---GG-A-ATT-----C-G-T-C-GT--GT-A-G-CG-GT-G-A-A-A--TG-C-TT-AG--AT-A-TG-A-C-G-A-A-G-A-AC-T-CC--GAT---T--GC-GAA-G-G-C-A-G--C-T-T-G---CTG-G--AC-T-G-T-A-A-C-T--GA--CGCT-G-A-TGC-T-CG-AAA-G-T-G-TG-GG-TATC-AAACAGG	
Otu0784	AC--GT-AG-GGG--GCA-AGC-GT-T-AT-C-CGG-ATTT-A--C-T-GG-GT--GT-A-AA-GG-GA-GC-G-TA-GG-C-G--G--G-TG-C-T-T----AA-G-T-C-A-G-T-T-G--TG-A-AA-GT--T-T-GC-G-G--CT-C-AA-C-C-G-T-A-A-A-A-T-T-G--C-A-G-T-T--GA-T-A-C-T-G-G--GC--GC-C--T-T-G-A-G-T-G--C-AG--CA-T-A-G-G-T-A--GG-C---GG-A-ATT-----C-G-T-G-GT--GT-A-G-CG-GT-G-A-A-A--TG-C-TT-AG--AT-A-TC-A-C-G-A-A-G-A-AC-T-CC---TA-T-T--GC-GAA-G-G-C-A-G--C-T-C-A---CTA-G--AC-T-G-T-T-A-C-T--GA--CACT-G-A-TGC-T-CG-AAA-G-T-G-TG-GG-TATC-AAACAGG	
Otu0785	AC--GG-AG-GAT--GCG-AGC-GT-T-AT-C-CGG-ATTT-A--T-T-GG-GT--TT-A-AA-GG-GA-GC-G-TA-GA-C-G--G--A-GG-A-T-T----AA-G-T-C-A-G-T-T-G--TG-A-AA-GT--T-T-GC-G-G--CT-C-AA-C-C-G-T-A-A-A-A-T-T-G--C-A-G-T-T--GA-T-A-C-T-G-G--TC--CC-C--T-T-G-A-G-T-G--C-AG--TT-G-A-G-G-C-A--GG-C---GG-A-ATT-----C-G-T-G-GT--GT-A-G-CG-GT-G-A-A-A--TG-C-TT-AG--AT-A-TG-A-C-G-A-A-G-A-AC-T-CC--GAT---T--GC-GAA-G-G-C-A-G--T-C-T-G---CTG-T--AG-C-G-T-A-A-C-T--GA--CGCT-G-A-AGC-T-CG-AAA-G-T-G-CG-GG-TATC-GAACAGG	
Otu0786	AC--GG-AG-GAT--CCG-AGC-GT-T-AT-C-CGG-ATTT-A--T-T-GG-GT--TT-A-AA-GG-GA-GC-G-TA-GG-C-G--G--A-CG-C-T-T----AA-G-T-C-A-G-T-T-G--TG-A-AA-GT--T-T-GC-G-G--CT-C-AA-C-C-A-T-A-G-A-A-T-T-G--C-C-G-T-T--GA-A-A-C-T-G-G--GG--GG-C--T-T-G-A-G-T-A--T-GT--TT-G-A-G-G-C-A--GG-C---GG-A-ATG-----C-G-T-G-GT--GT-A-G-CG-GT-G-A-A-A--TG-C-TT-AG--AT-A-TC-A-C-G-C-A-G-A-AC-C-CC--GAT---T--GC-GAA-G-G-C-A-G--C-C-T-G---CCA-A--GC-C-A-T-G-A-C-T--GA--CGCT-G-A-TGC-A-CG-AAA-G-C-G-TG-GG-GATC-AAACAGG	
Otu0787	AC--GG-AA-GGT--CCG-GGC-GT-T-AT-C-CGG-ATTT-A--T-T-GG-GT--TT-A-AA-GG-GA-GC-G-TA-GG-C-C--G--T-GA-G-G-T----AA-G-C-G-T-G-T-T-G--TG-A-AA-TG--T-A-GA-C-G--CT-C-AA-C-G-T-C-T-G-C-A-C-T-G--C-A-G-C-G--CG-A-A-C-T-G-G--TT--TC-C--T-T-G-A-G-T-A--C-GC--AC-A-A-A-G-T-G--GG-C---GG-A-ATT-----C-G-T-G-GT--GT-A-G-CG-GT-G-A-A-A--TG-C-TT-AG--AT-A-TC-A-C-G-A-A-G-A-AC-T-CC--GAT---T--GC-GAA-G-G-C-A-G--C-T-C-A---CTG-G--AC-G-G-T-A-A-C-T--GA--CGTT-G-A-GGC-T-CG-AAA-G-C-G-TG-GG-GAGC-AAACAGG	
Otu0788	AC--GG-AA-GGT--CCG-GGC-GT-T-AT-C-CGG-ATTT-A--T-T-GG-GT--TT-A-AA-GG-GA-GC-G-TA-GG-C-C--G--G-AG-A-T-T----AA-G-C-G-T-G-T-T-G--TG-A-AA-TG--T-A-GA-C-G--CT-C-AA-C-G-T-C-T-G-C-A-C-T-G--C-A-G-C-G--CG-A-A-C-T-G-G--TT--TC-C--T-T-G-A-G-T-A--C-GC--AC-A-A-A-G-T-G--GG-C---GG-A-ATT-----C-G-T-G-GT--GT-A-G-CG-GT-G-A-A-A--TG-C-TT-AG--AT-A-TC-A-C-G-A-A-G-A-AC-T-CC--GAT---T--GC-GAA-G-G-C-A-G--C-T-C-A---CTG-G--AG-C-G-C-A-A-C-T--GA--C-CT-T-A-AGC-C-TG-AAA-G-T-T-CC-GG-TTTT-GAACCGG	
Otu0789	AC--GG-AG-GAT--CCG-AGC-GT-T-AT-C-CGG-ATTT-A--T-T-GG-GT--TT-A-AA-GG-GT-GC-G-TA-GG-C-G--G--C-CT-T-T-T----AA-G-T-C-A-G-C-G-G--TG-A-AA-TT--T-C-CG-G-G--CT-C-AA-C-C-C-G-G-A-G-T-G-T-G--C-C-G-T-T--GA-A-A-C-T-G-G--CG--AG-C--T-A-G-A-G-T-A--C-AC--AA-G-A-G-G-C-A--GG-C---GG-A-ATG-----C-G-T-G-GT--GT-A-G-CG-GT-G-A-A-A--TG-C-TT-AG--AT-A-TC-A-C-G-C-A-G-A-AC-C-CC--GAT---T--GC-GAA-G-G-C-A-G--C-C-T-G---CCA-A--GC-C-A-T-G-A-C-T--GA--CGCT-G-A-TGC-A-CG-AAA-G-C-G-TG-GG-GATC-AAACAGG	
Otu0790	AC--GT-AG-GGG--GCA-AGC-GT-T-AT-C-CGG-ATTT-A--T-T-GG-GT--TT-A-AA-GG-GA-GC-G-TA-GG-T-G--G--A-TT-G-T-T----AA-G-T-C-A-G-T-T-G--TG-A-AA-GT--T-T-GC-G-G--CT-C-AA-C-C-G-T-A-A-A-A-T-T-G--C-A-G-T-T--GA-A-A-C-T-G-G--CA--GT-C--T-T-G-A-G-T-A--C-AG--TA-G-A-G-G-T-G--GG-C---GG-A-ATT-----C-G-T-G-GT--GT-A-G-CG-GT-G-A-A-A--TG-C-TT-AG--AT-A-TC-A-C-G-A-A-G-A-AC-T-CC---TA-T-T--GC-GAA-G-G-C-A-G--C-T-T-A---CTG-G--AC-T-G-T-A-A-C-T--GA--CGCT-G-A-GGC-A-CG-AAA-G-C-G-TG-GG-TAGC-AAACAGG	
Otu0791	AC--GG-AG-GAT--GCG-AGC-GT-T-AT-C-CGG-ATTT-A--T-T-GG-GT--TT-A-AA-GG-GT-GC-G-TA-GG-T-G--G--T-GA-T-T-T----AA-G-T-C-A-G-C-G-G--TG-A-AA-GT--T-T-GT-G-G--CT-C-AA-C-C-A-T-A-A-A-A-T-T-G--C-C-G-T-T--GA-A-A-C-T-G-G--GT--TA-C--T-T-G-A-G-T-G--T-GT--TT-G-A-G-G-T-A--GG-C---GG-A-ATG-----C-G-T-G-GT--GT-A-G-CG-GT-G-A-A-A--TG-C-AT-AG--AT-A-TT-A-G-G-A-G-G-A-AC-A-CC--AGT---G--GC-GAA-G-G-C-G-G--C-T-T-A---CTG-G--AC-G-G-T-A-A-C-T--GA--CGTT-G-A-GGC-T-CG-AAA-G-C-G-TG-GG-GAGC-AAACAGG	
Otu0792	AC--GG-AG-GAT--CCG-AGC-GT-C-AT-C-CGG-ATTT-A--T-T-GG-GT--TT-A-AA-GG-GA-GC-G-TA-GG-C-G--G--A-CG-C-T-T----AA-G-T-C-A-G-T-T-G--TG-A-AA-GT--T-T-GC-G-G--CT-C-AA-C-C-G-T-A-A-A-A-T-T-G--C-A-G-T-T--GA-A-A-C-T-G-G--CA--GT-C--T-T-G-A-G-T-A--C-AG--TA-G-A-G-G-T-G--GG-C---GG-A-ATT-----C-G-T-G-GT--GT-A-G-CG-GT-G-A-A-A--TG-C-TT-AG--AT-A-TC-A-C-G-A-A-G-A-AC-T-CC---TA-T-T--GC-GAA-G-G-C-A-G--C-T-T-A---CTG-G--AC-T-G-T-A-A-C-T--GA--CGCT-G-A-TGC-T-CG-AAA-G-T-G-TG-GG-TATC-AAACAGG	
Otu0793	AC--GT-AG-GTG--GCA-AGC-GT-T-AT-C-CGG-AATT-A--T-T-GG-GC--GT-A-AA-GG-GT-GC-G-TA-GG-C-G--G--C-GA-G-A-T----AA-G-T-C-T-G-A-G-G--TA-A-AA-GC--C-C-GT-G-G--CT-C-AA-C-C-A-C-G-G-T-A---A-G--C-C-T-T-G--GA-A-A-C-T-G-T--CT--GG-C--T-G-G-A-G-T-G--C-AG--GA-G-A-G-G-A-C--AA-T---GG-A-ATT-----C-C-A-T-GT--GT-A-G-CG-GT-A-A-A-A--TG-C-GT-AG--AT-A-TA-T-G-G-A-G-G-A-AC-A-CC--AGT---G--GC-GAA-G-G-C-G-G--T-T-G-T---CTG-G--CC-T-G-T-A-A-C-T--GA--CGCT-G-A-AGC-A-CG-AAA-G-C-G-TG-GG-GAGC-AAATAGG	
Otu0794	AC--GG-AA-GGT--CCG-TGC-GT-T-AT-C-CGG-ATTT-A--T-T-GG-GT--TT-A-AA-GG-GA-GC-G-TA-GG-C-C--G--G-AG-A-T-T----AA-G-C-G-T-G-T-T-G--TG-A-AA-TG--T-A-GA-T-G--CT-C-AA-------C-----A-----T----C-----C-G---A---A-C-T-G-G--TT--TC-C--T-T-G-A-G-T-A--C-GC--AC-A-A-A-G-T-G--GG-C---GG-A-ATT-----C-G-T-G-GT--GT-A-G-CG-GT-G-A-A-A--TG-C-TT-AG--AT-A-TC-A-C-G-A-A-G-A-AC-T-CC---GA-T-T--GC-GAA-G-G-C-A-G--C-T-C-A---CTG-G--AG-C-G-C-A-A-C-T--GA--CGCT-G-A-AGC-T-CG-AAA-G-T-G-CG-GG-TATC-GAACAGG	
Otu0795	AC--GT-AG-GTC--ACA-AGC-GT-T-GT-C-CGG-AATT-A--C-T-GG-GT--GT-A-AA-GG-GA-GC-G-TA-GG-C-G--G--A-TT-G-T-T----AA-G-T-C-A-G-T-T-G--TG-A-AA-GT--T-T-GC-G-G--CT-C-AA-C-C-G-T-A-A-A-A-T-T-G--C-A-G-T-T--GA-T-A-C-T-G-G--CA--GT-C--T-T-G-A-G-T-G--C-AG--TA-G-A-G-G-T-G--GG-C---GG-A-ATT-----C-G-T-G-GT--GT-A-G-CG-GT-G-A-A-A--TG-C-TT-AG--AT-A-TC-A-C-G-A-A-G-A-AC-T-CC--GAT---T--GC-GAA-G-G-C-A-G--C-T-C-A---CTG-G--AG-T-G-T-A-A-C-T--GA--CGCT-G-A-TGC-T-CG-AAA-G-T-G-TG-GG-TATC-AAACAGG	
Otu0796	AC--GG-AG-GAT--GCG-AGC-GT-T-AT-C-CGG-ATTT-A--T-T-GG-GT--TT-A-AA-GG-GA-GC-G-CA-GG-C-T--G--C-GA-G-G-C----AA-G-T-C-A-G-C-G-G--TC-A-AA-TG--T-C-GG-G-G--CT-C-AA-C-C-C-C-G-G-C---C-T-G--C-C-G-T-T--GA-A-A-C-T-G-T--TT--TG-C--T-A-G-A-G-T-T--C-GA--GT-G-A-G-G-T-A--TG-C---GG-A-ATG-----C-G-T-T-GT--GT-A-G-CG-GT-G-A-A-A--TG-C-AT-AG--AT-A-TG-A-C-G-C-A-G-A-AC-T-CC---GA-T-T--GC-GAA-G-G-C-A-G--T-C-T-G---CTG-T--AG-C-G-T-A-A-C-T--GA--CGCT-G-A-AGC-T-CG-AAA-G-C-G-TG-GG-TATC-GAACAGG	
Otu0797	AC--GT-AG-GTC--ACA-AGC-GT-T-GT-C-CGG-AATT-A--C-T-GG-GT--GT-A-AA-GG-GA-GC-G-TA-GG-T-G--G--A-CA-G-T-T----AA-G-T-C-A-G-T-T-G--TG-A-AA-GT--T-T-GC-G-G--CT-C-AA-C-C-G-T-A-A-A-A-T-T-G--C-A-G-T-T--GG-T-A-C-T-G-G--TT--GT-C--T-T-G-A-G-T-A--C-AG--TA-G-A-G-G-T-G--GG-C---GG-A-ATT-----C-G-T-G-GT--GT-A-G-CG-GT-G-A-A-A--TG-C-TT-AG--AT-A-TC-A-C-G-A-A-G-A-AC-T-CC--GAT---T--GC-GAA-G-G-C-A-G--C-T-C-A---CTA-G--AC-T-G-T-T-A-C-T--GA--CACT-G-A-TGC-T-CG-AAA-G-T-G-TG-GG-TATC-AAACAGG	
Otu0798	AC--GT-AG-GTC--ACA-AGC-GT-T-GT-C-CGG-AATT-A--C-T-GG-GT--GT-A-AA-GG-GA-GC-G-TA-GA-T-G--G--A-TG-T-T-T----AA-G-T-C-A-G-T-T-G--TG-A-AA-GT--T-T-GC-G-G--CT-C-AA-C-C-G-T-A-A-A-A-T-T-G--C-A-G-T-T--GA-T-A-C-T-G-G--GT--GT-C--T-T-G-A-G-T-A--C-AG--TA-G-A-G-G-C-A--GG-C---GG-A-ATT-----C-G-T-G-GT--GT-A-G-CG-GT-G-A-A-A--TG-C-TT-AG--AT-A-TC-A-C-G-A-A-G-A-AC-T-CC--GAT---T--GC-GAA-G-G-C-A-G--C-T-T-G---CTG-G--AC-T-G-T-A-A-C-T--GA--CGCT-G-A-TGC-T-CG-AAA-G-T-G-TG-GG-TATC-AAACAGG	
Otu0799	AC--GT-AG-GGG--GCA-AGC-GT-T-AT-C-CGG-ATTT-A--C-T-GG-GT--GT-A-AA-GG-GA-GC-G-TA-GA-T-G--G--A-TG-T-T-T----AA-G-T-C-A-G-T-T-G--TG-A-AA-GT--T-T-GC-G-G--CT-C-AA-C-C-G-T-A-A-A-A-T-T-G--C-A-G-T-T--GA-T-A-C-T-G-G--AT--GT-C--T-T-G-A-G-T-G--C-AG--TT-G-A-G-G-C-A--GG-C---GG-A-ATT-----C-G-T-G-GT--GT-A-G-CG-GT-G-A-A-A--TG-C-TT-AG--AT-A-TC-A-C-G-A-A-G-A-AC-T-CC--GAT---T--GC-GAA-G-G-C-A-G--C-T-C-A---CTA-G--AC-T-G-T-T-A-C-T--GA--CACT-G-A-TGC-T-CG-AAA-G-T-G-TG-GG-TATC-AAACAGG	
Otu0800	AC--GG-AG-GAT--TCA-AGC-GT-T-AT-C-CGG-ATTT-A--T-T-GG-GT--TT-A-AA-GG-GT-GC-G-TA-GG-C-G--G--T-TT-G-A-T----AA-G-T-T-A-G-A-G-G--TG-A-AA-TT--T-C-GG-G-G--CT-C-AA-C-C-C-T-G-A-A-C-G-T-G--C-C-T-C-T--AA-T-A-C-T-G-T--TG--AG-C--T-A-G-A-G-A-G--T-AG--TT-G-C-G-G-T-A--GG-C---GG-A-ATG-----T-A-T-G-GT--GT-A-G-CG-GT-G-A-A-A--TG-C-TT-AG--AG-A-TC-A-T-A-C-A-G-A-AC-A-CC---GA-T-T--GC-GAA-G-G-C-A-G--C-T-T-G---CTG-G--AC-G-G-T-A-A-C-T--GA--CGTT-G-A-GGC-T-CG-AAA-G-C-G-TG-GG-GAGC-AAACAGG	
Otu0801	AC--GG-AG-GAT--CCG-AGC-GT-T-AT-C-CGG-ATTT-A--T-T-GG-GT--TT-A-AA-GG-GA-GC-G-TA-GG-T-G--G--A-CA-G-T-T----AA-G-T-C-A-G-T-T-G--TG-A-AA-GT--T-T-GC-G-G--CT-C-AA-C-C-A-T-A-A-A-A-T-T-G--C-C-G-T-T--GA-A-A-C-T-G-G--GT--TA-C--T-T-G-A-G-T-G--C-AG--CA-T-A-G-G-T-A--GG-C---GG-A-ATT-----C-G-T-G-GT--GT-A-G-CG-GT-G-A-A-A--TG-C-TT-AG--AT-A-TC-A-C-G-A-A-G-A-AC-T-CC--TAT---T--GC-GAA-G-G-C-A-G--C-T-T-A---CTG-G--AC-T-G-T-A-A-C-T--GA--CGCT-G-A-TGC-T-CG-AAA-G-T-G-TG-GG-TATC-AAACAGG	
Otu0802	AC--GG-AG-GAT--GCG-AGC-GT-T-AT-C-CGG-ATTT-A--T-T-GG-GT--TT-A-AA-GG-GA-GC-G-TA-GA-T-G--G--A-TG-T-T-T----AA-G-T-C-A-G-T-T-G--TG-A-AA-GT--T-T-GC-G-G--CT-C-AA-C-C-G-T-A-A-A-A-T-T-G--C-A-G-T-T--GA-T-A-C-T-G-G--GC--GC-C--T-T-G-A-G-T-G--C-AG--CA-T-A-G-G-T-A--GG-C---GG-A-ATT-----C-G-T-G-GT--GT-A-G-CG-GT-G-A-A-A--TG-C-TT-AG--AT-A-TC-A-C-G-A-A-G-A-AC-T-CC--GAT---T--GC-GAA-G-G-C-A-G--C-T-T-G---CTG-G--AC-T-G-T-A-A-T-T--GA--CGCT-G-A-TGC-T-CG-AAA-G-T-G-TG-GG-TATC-AAACAGG	
Otu0803	AC--GG-AA-GGT--CCG-GGC-GT-T-AT-C-CGG-ATTT-A--T-T-GG-GT--TT-A-AA-GG-GA-GC-G-TA-GG-C-C--G--G-AG-A-T-T----AA-G-C-G-T-G-T-T-G--TG-A-AA-TG--T-A-GA-T-G--CT-C-AA-C-A-T-T-T-G-A-A-C-T-G--C-A-G-C-G--CG-A-A-C-T-G-G--TT--TC-C--T-T-G-A-G-T-A--C-GC--AC-A-A-A-G-T-G--GG-C---GG-A-ATT-----C-G-T-G-GT--GT-A-G-CG-GT-G-A-A-A--TG-C-TT-AG--AT-A-TC-A-C-G-A-A-G-A-AC-T-CC--GAT---T--GC-GAA-G-G-C-A-G--C-T-C-A---CTG-G--AG-C-G-C-A-A-C-T--GA--CGCT-G-A-AGC-T-CG-AAA-G-T-G-CG-GT-TTTC-TGACAGG	
Otu0804	AC--GT-AG-GTC--ACA-AGC-GT-T-GT-C-CGG-ACTT-A--C-T-GG-GT--TT-A-AA-GG-GA-GC-G-TA-GG-T-G--G--A-CA-G-T-T----AA-G-T-C-A-G-T-T-G--TG-A-AA-GT--T-T-GC-G-G--CT-C-AA-C-C-G-T-A-A-A-A-T-T-G--C-A-G-T-T--GA-T-A-C-T-G-G--CT--GT-C--T-T-G-A-G-T-A--C-AG--TA-G-A-G-G-T-G--GG-C---GG-A-ATT-----C-A-T-G-GT--GT-A-G-CG-GT-G-A-A-A--TG-C-TT-AG--AT-A-TC-A-C-G-A-A-G-A-AC-T-CC--GAT---T--GC-GAA-G-G-C-A-G--C-T-C-A---CTG-G--AC-T-G-C-A-A-C-T--GA--CACT-G-A-TGC-T-CG-AAA-G-T-G-TG-GG-TATC-AAACAGG	
Otu0805	CC--GG-CG-GAT--CCG-AGC-GT-T-AT-C-CGG-ATTT-C--T-T-GG-GT--TT-A-AA-GG-GA-GC-G-TA-GG-C-G--G--G-TG-C-T-T----AA-G-T-C-A-G-T-T-G--TG-A-AA-GT--T-T-GC-G-G--CT-C-AA-C-C-G-T-A-A-A-A-T-T-G--C-A-G-T-T--GA-T-A-C-T-G-G--GG--GC-C--T-T-G-A-G-T-G--C-AG--CA-T-A-G-G-T-A--GG-C---GG-A-ATT-----C-G-T-G-GT--GT-A-G-CG-GT-G-A-A-A--TG-C-TT-AG--AT-A-TC-A-C-G-A-A-G-A-AC-T-CC--TAT---T--GC-GAA-G-G-C-A-G--C-T-T-A---CTG-G--AC-T-G-T-A-A-C-T--GA--CGCT-G-A-TGC-T-CG-AAA-G-C-G-TG-GG-GAGC-AAACAGG	
Otu0806	AC--GG-AG-GAT--GCG-AGC-GT-T-AT-C-CGG-ATTT-A--T-T-GG-GT--TT-A-AA-GG-GA-GC-G-CA-GA-C-G--G--G-AT-G-T-T----AA-G-T-C-A-G-C-T-G--TG-A-AA-GT--T-T-GC-G-G--CT-C-AA-C-C-G-T-A-A-A-A-T-T-G--C-A-G-T-T--GA-T-A-C-T-G-G--CG--TT-C--T-T-G-A-G-T-G--C-AG--TT-G-A-G-G-T-G--TG-C---GG-A-ATT-----C-G-T-G-GT--GT-A-G-CG-GT-G-A-A-A--TG-C-TT-AG--AT-A-TC-A-C-G-A-A-G-A-AC-T-CC--GAT---T--GC-GAA-G-G-C-A-G--C-T-C-A---CTA-A--AC-T-G-T-A-A-C-T--GA--CGTT-C-A-TGC-T-CG-AAA-G-T-G-TG-GG-TATC-AAACAGG	
Otu0807	AC--GT-AG-GTC--ACA-AGC-GT-T-GT-C-CGG-AATT-A--C-T-GG-GT--GT-A-AA-GG-GA-GC-G-TA-GG-C-G--G--G-TG-C-T-T----AA-G-T-C-A-G-T-T-G--TG-A-AA-GT--T-T-GC-G-G--CT-C-AA-C-C-G-T-A-A-A-A-T-T-G--C-A-G-T-T--GA-T-A-C-T-G-G--GC--GC-C--T-T-G-A-G-T-G--C-AG--CA-T-A-G-G-T-A--GG-C---GG-A-ATT-----C-G-T-G-GT--GT-A-G-CG-GT-G-A-A-A--TG-C-TT-AG--AT-A-TC-A-C-G-A-A-G-A-AC-T-CC--GAT---T--GC-GAA-G-G-C-A-G--C-T-C-A---CTG-G--AC-T-G-C-A-A-C-T--GA--CACT-G-A-TGC-T-CG-AAA-G-T-G-TG-GG-TATC-AAACAGG	
Otu0808	AC--GG-AG-GAT--GCG-AGC-GT-T-AT-C-CGG-ATTT-A--T-T-GG-GT--TT-A-AA-GG-GA-GC-G-TA-GA-C-G--G--G-TT-T-T-T----AA-G-T-C-A-G-C-T-G--TG-A-AA-GT--T-T-GG-G-G--CT-C-AA-C-C-T-T-A-A-A-A-T-T-G--C-A-G-T-T--GA-A-A-C-T-G-G--AG--AC-C--T-T-G-A-G-T-A--C-GG--TT-G-A-G-G-C-A--GG-C---GG-A-ATT-----C-G-T-G-GT--GT-A-G-CG-GT-G-A-A-A--TG-C-TT-AG--AT-A-TC-A-C-G-A-A-G-A-AC-C-CC--GAT---T--GC-GAA-G-G-C-A-G--C-C-T-G---CTA-A--GC-C-G-C-C-A-C-T--GA--CGTT-G-A-GGC-T-CG-AAA-G-T-G-CG-GG-TATC-AAACAGG	
Otu0809	AC--GG-AG-GAT--CCG-AGC-GT-T-AT-C-CGG-ATTT-C--T-T-GG-GT--TT-A-AA-GG-GA-GC-G-TA-GG-T-G--G--A-CT-G-G-T----AA-G-T-C-A-G-T-T-G--TG-A-AA-GT--T-T-GC-G-G--CT-C-AA-C-C-G-T-A-A-A-A-T-T-G--C-A-G-T-T--GA-A-A-C-T-G-G--CA--GT-C--T-T-G-A-G-T-A--C-AG--TA-G-A-G-G-T-G--GG-C---GG-G-ATT-----C-G-T-G-GT--GT-A-G-CG-GT-G-A-A-A--TG-C-TT-AG--AT-A-TC-A-C-G-A-A-G-A-AC-T-CC---GA-T-T--GC-GAA-G-G-C-A-G--C-T-T-G---CTG-G--AC-T-G-T-A-A-C-T--GA--CGCT-G-A-TGC-T-CG-AAA-G-T-G-TG-GG-TATC-AAACAGG	
Otu0810	AC--GG-AA-GGT--CCG-TGC-GT-T-AT-T-CGG-ATTT-A--T-T-GG-GT--TT-A-AA-GG-GA-GC-G-TA-GG-C-C--G--G-AG-A-T-T----AA-G-C-G-T-G-T-T-G--TG-A-AA-TG--T-A-GA-C-G--CT-C-AA-C-G-T-C-T-G-C-A-C-T-G--C-A-G-C-G--CG-A-A-C-T-G-G--TT--TC-C--T-T-G-A-G-T-A--C-GC--AC-A-A-A-G-T-G--GG-C---GG-A-ATT-----C-G-T-G-GT--GT-A-G-CG-GT-G-A-A-A--TG-C-TT-AG--AT-A-TG-A-C-G-A-A-G-A-AC-T-CC---GA-T-T--GC-GAA-G-G-C-A-G--C-C-T-G---CTG-T--AG-C-G-T-A-A-C-T--GA--CGCT-G-A-AGC-T-CG-AAA-G-C-G-TG-GG-GAGC-AAACAGG	
Otu0811	AC--GT-AG-GTC--ACA-AGC-GT-T-GT-C-CGG-AATT-A--C-T-GG-GT--GT-A-AA-GG-GA-GC-G-TA-GG-C-C--G--G-AG-A-T-T----AA-G-C-G-T-G-T-T-G--TG-A-AA-TG--T-A-GA-C-G--CT-C-AA-C-G-T-C-T-G-C-A-C-T-G--C-A-G-C-G--CG-A-A-C-T-G-G--TT--TC-C--T-T-G-A-G-T-A--C-GC--AC-A-A-A-G-T-G--GG-C---GG-A-ATT-----C-G-T-G-GT--GT-A-G-CG-GT-G-A-A-A--TG-C-TT-AG--AT-A-TC-A-C-G-A-A-G-A-AC-T-CC---GA-T-T--GC-GAA-G-G-C-A-G--C-T-C-A---CTG-G--AG-C-G-C-A-A-A-T--GA--CGCT-G-A-AGC-T-CG-AAA-G-T-G-CG-GG-TATC-GAACAGG	
Otu0812	AC--GG-AC-GGT--CCG-GGC-GT-T-AT-C-CGG-ATTT-A--T-T-GG-GT--TT-A-AA-GG-GA-GC-G-TA-GA-C-G--G--A-GG-A-T-T----AA-G-T-C-A-G-T-T-G--TG-A-AA-GT--T-T-GC-G-G--CT-C-GA-C-C-G-T-A-A-A-A-T-T-G--C-A-G-T-T--GA-T-A-C-T-G-G--TC--CC-C--T-T-G-A-G-T-G--C-AG--TT-G-A-G-G-C-A--GG-C---GG-A-ATT-----C-G-T-G-GT--GT-A-G-CG-GT-G-A-A-A--TG-C-TT-AG--AT-A-TC-A-C-G-A-A-G-A-AC-C-CC--GAT---T--GC-GAA-G-G-C-A-G--C-C-T-G---CTA-A--GC-T-G-T-A-A-C-T--GA--CGTT-G-A-AGC-T-CG-AAA-G-T-G-CG-GG-TATC-GAACAGG	
Otu0813	AC--GG-AG-GAT--CCG-AGC-GT-T-AT-C-CGG-ATTT-A--T-T-GG-GT--TT-A-AA-GG-GA-GC-G-TA-GG-C-G--G--A-CG-C-T-T----AA-G-T-C-A-G-T-T-G--TG-A-AA-GT--T-T-GC-G-G--CT-C-AA-C-C-G-T-A-A-A-A-T-T-G--C-A-G-T-T--GA-T-A-C-T-G-G--GT--GT-C--T-T-G-A-G-T-A--C-AG--TA-G-A-G-G-C-A--AG-C---GG-A-ATT-----C-C-G-A-GT--GT-A-G-CG-GT-G-A-A-A--TG-C-GT-AG--AT-A-TC-A-C-G-A-A-G-A-AC-T-CC--GAT---T--GC-GAA-G-G-C-A-G--C-C-T-G---CTA-A--GC-T-G-C-A-A-C-T--GA--CATT-G-A-GGC-T-CG-AAA-G-T-G-TG-GG-TATC-AAACAGG	
Otu0814	AC--GG-AG-GAT--GCG-AGC-GT-T-AT-C-CGG-ATTT-A--T-T-GG-GT--TT-A-AA-GG-GT-GC-G-TA-GG-T-G--G--T-GA-T-T-T----AA-G-T-C-A-G-T-T-G--TG-A-AA-GT--T-T-GC-G-G--CT-C-AA-C-C-G-T-A-A-A-A-T-T-G--C-A-G-T-T--GA-T-A-C-T-G-G--AT--GT-C--T-T-G-A-G-T-G--C-AG--TT-G-A-G-G-C-A--GG-C---GG-A-ATG-----C-G-T-G-GT--GT-A-G-CG-GT-G-A-A-A--TG-C-AT-AG--AT-A-TC-A-C-G-C-A-G-A-AC-T-CC--GAT---T--GC-GAA-G-G-C-A-G--C-T-T-A---CTA-A--AC-C-A-T-A-A-C-T--GA--CACT-G-A-AGC-A-CG-AAA-G-C-G-TG-GG-GATC-AAACAGG	
Otu0815	AC--GG-AG-GAT--TCA-AGC-GT-T-AT-C-CGG-ATTT-A--T-T-GG-GT--TT-A-AA-GG-GT-GC-G-TA-GG-C-G--G--T-TT-G-A-T----AA-G-T-T-A-G-A-G-G--TG-A-AA-TA--C-C-GG-T-G--CT-T-AA-C-A-C-C-G-G-A-A-C-T-G--C-C-T-C-T--AA-T-A-C-T-G-T--TG--AG-C--T-A-G-A-G-A-G--T-AG--TT-G-C-G-G-T-A--GG-C---GG-A-ATG-----T-A-T-G-GT--GT-A-G-CG-GT-G-A-A-A--TG-C-TT-AG--AG-A-TC-A-T-A-C-A-G-A-AC-A-CC--GAT---T--GC-GAA-G-G-C-A-G--C-T-C-A---CTG-G--AG-C-G-C-A-A-C-T--GA--CGCT-G-A-AGC-T-CG-AAA-G-T-G-CG-GG-TATC-GAACAGG	
Otu0816	AC--GG-AG-GAT--CCA-AGC-GT-T-AT-C-CGG-ATTT-A--T-T-GG-GT--TT-A-AA-GG-GT-GC-G-TA-GG-C-G--G--T-TT-A-G-T----AA-G-T-C-A-G-C-G-G--TG-A-AA-TT--T-T-GG-T-G--CT-T-AA-C-A-C-C-A-A-A-C-G-T-G--C-C-G-T-T--GA-T-A-C-T-G-C--TG--GG-C--T-A-G-A-G-A-G--T-AG--TT-G-C-G-G-T-A--GG-C---GG-A-ATG-----T-A-T-G-GT--GT-A-G-CG-GT-G-A-A-A--TG-C-TT-AG--AG-A-TC-A-T-A-C-A-G-A-AC-A-CC--GAT---T--GC-GAA-G-G-C-A-G--C-T-C-A---CTG-G--AG-C-G-C-A-A-C-T--GA--CGCT-G-A-AGC-T-CG-AAA-G-T-G-CG-GG-TATC-GAACAGG	
Otu0817	AC--GT-AG-GTG--GCG-AGC-GT-T-AT-C-CGG-AATT-A--C-T-GG-GT--GT-A-AA-GG-GT-GT-G-TA-GG-C-G--G--G-GT-G-T-C----AA-G-T-C-A-G-A-T-G--TG-A-AA-AC--T-G-TG-G-G--CT-C-AA-C-C-C-A-C-A-A-A-C-T-G--C-A-T-T-T--GA-A-A-C-T-G-A--TA--CT-C--T-T-G-A-G-A-G--T-GG--GA-G-A-G-G-T-A--AA-C---GG-A-ATT-----C-C-T-G-GT--GT-A-G-TA-GT-G-A-A-A--TG-C-GT-AG--AT-A-TC-A-G-G-A-G-G-A-AC-A-CC---GG-T-G--GC-GAA-G-G-C-G-G--T-T-T-A---CTG-G--AC-C-A-C-A-A-C-T--GA--CGCT-G-A-GAC-A-CG-AAA-G-C-G-TG-GG-GAGC-AAACAGG	
Otu0818	AC--GT-AT-GTC--GCA-AGC-GT-T-AT-C-CGG-ATTT-A--T-T-GG-GC--GT-A-AA-GC-GC-GT-C-TA-GG-C-G--G--T-TT-G-G-T----AA-G-T-C-T-G-A-T-G--TG-A-AA-AT--G-C-GG-G-G--CT-C-AA-C-T-C-C-G-T-A-T---T-G--C-G-T-T-G--GA-A-A-C-T-G-C--CA--AA-C--T-A-G-A-G-T-A--C-TG--GA-G-A-G-G-T-G--GG-C---GG-A-ACT-----A-C-A-A-GT--GT-A-G-AG-GT-G-A-A-A--TT-C-GT-AG--AT-A-TT-T-G-T-A-G-G-A-AT-G-CC--GAA---T--GG-GGA-A-G-C-A-G--C-C-C-A---CTG-G--AC-A-G-A-T-A-C-T--GA--CGCT-A-A-AGC-G-CG-AAA-G-C-G-TG-GG-TAGC-AAACAGG	
Otu0819	AC--GT-AG-GGG--GCA-AGC-GT-T-AT-C-CGG-ATTC-A--T-T-GG-GC--GT-A-AA-GC-GC-GC-G-TA-GG-C-G--G--C-CT-G-T-T----AG-G-T-C-G-G-G-A-G--TC-A-AA-TC--C-G-GG-G-G--CT-C-AA-C-C-C-C-C-G-C-C---C-G--C-T-C-C-C--GA-T-A-C-C-G-G--CG--GG-C--T-T-G-A-G-T-C--T-GG--CA-G-G-G-G-A-A--GG-C---GG-A-ATT-----C-C-A-A-GT--GT-A-G-CG-GT-G-G-A-A--TG-C-GC-AG--AT-A-TT-T-G-G-A-A-G-A-AC-A-CC--GGT---G--GC-GAA-G-G-C-G-G--C-C-T-T---CTG-G--GC-C-A-C-G-A-C-T--GA--CGCT-G-A-GGC-G-CG-AAA-G-C-T-AG-GG-GAGC-GAACAGG	
Otu0820	AC--GT-AG-GGG--GCG-AGC-GT-T-AT-C-CGG-ATTC-A--T-T-GG-GC--GT-A-AA-GC-GC-GC-G-TA-GG-C-G--G--C-CC-G-G-C----AG-G-C-C-G-G-G-G-G--TC-G-AA-GC--G-G-GG-G-G--CT-C-AA-C-C-C-C-C-C-G-A---A-G--C-C-C-C-C--GG-A-A-C-C-T-C--CGC-GG-C--T-T-G-G-G-T-C--C-GG--TA-G-G-G-G-A-G--GG-T---GG-A-ACA-----C-C-C-G-GT--GT-A-G-CG-GT-G-G-A-A--TG-C-GC-AG--AT-A-TC-G-G-G-T-G-G-A-AC-A-CC---GG-T-G--GC-GAA-G-G---C-GGC--C-T-A---CTG-G--GC-A-C-C-A-A-C-T--GA--CGCT-C-A-GGT-G-CG-AAA-G-C-G-TG-GG-GGGC-AAACAGG	
Otu0821	AC--GT-AG-GGG--ACG-AGC-GT-T-AT-C-CGG-ATTC-A--T-T-GG-GC--GT-A-AA-GC-GC-GC-G-TA-GG-C-G--G--C-CC-G-T-C----AA-G-C-G-G-A-A-C-C--TC-T-AA-CC--C-G-AG-G-G--CT-C-AA-C-C-C-C-C-G-G-T---C-G--G-G-T-T-C--CG-A-A-C-T-G-G--CA--GG-C--T-C-G-A-G-T-T--T-GG--TA-G-A-G-G-A-A--GA-T---GG-A-ATT-----C-C-C-G-GT--GT-A-G-CG-GT-G-G-A-A--TG-C-GC-AG--AT-A-TC-G-G-G-A-A-G-A-AC-A-CC--GAT---G--GC-GAA-G-G-C-A-G--T-C-T-T---CTG-G--GC-CAT-C-A-A-C-T--GA--CGCT-G-A-GGC-G-CG-AAA-G-C-T-GG-GG-GAGC-GAACAGG	
Otu0822	AC--GT-AG-GGA--GCA-AGC-GT-T-AT-C-CGG-ATTT-A--T-T-GG-GC--GT-A-AA-GC-GC-GC-G-TA-GG-C-G--G--C-TT-G-T-T----AA-G-C-A-A-G-A-T-C--TC-A-AA-TC--T-G-GG-G-G--CT-C-AA-C-C-T-C-C-A-G-C---C-G--G-A-T-T-T--TG-A-A-C-T-G-G--CA--GG-C--T-C-G-A-G-T-T--T-GG--TA-G-A-G-G-A-A--GA-T---GG-A-ATT-----C-C-C-G-GT--GT-A-G-CG-GT-G-G-A-A--TG-C-GC-AG--AT-A-TC-G-G-G-A-A-G-A-AC-A-CC--GAT---G--GC-GAA-G-G-C-A-G--T-C-T-T---CTG-G--GC-CAT-C-A-A-C-T--GA--CGCT-G-A-GGC-G-CG-AAA-G-C-G-TG-GG-GAGC-AAACAGG	
Otu0823	AC--GT-AT-GGG--GCG-AGC-GT-T-AT-C-CGG-ATTC-A--T-T-GG-GC--GT-A-AA-GC-GC-GC-G-TA-GG-C-G--G--A-GC-G-C-T----AA-G-C-G-G-G-A-C-C--TC-T-AA-CC--C-G-AG-G-G--CT-C-AA-C-C-C-C-C-G-G-C---C-G--G-G-T-C-C--CG-A-A-C-T-G-G--CG--CT-C--T-C-G-A-G-T-G--C-GG--TA-G-G-G-G-A-G--AG-C---GG-A-ATT-----C-C-C-G-GT--GT-A-G-CG-GT-G-G-A-A--TG-C-GC-AG--AT-A-TC-G-G-G-A-A-G-A-AC-A-CC--AGT---G--GC-GAA-G-G-C-G-G--C-C-T-A---CTG-G--GC-A-C-C-A-A-C-T--GA--CGCT-G-A-GGC-T-CG-AAA-G-T-G-TG-GG-TAGC-AAACAGG	
Otu0824	AC--GT-AG-GGG--GCG-AGC-GT-T-AT-C-CGG-ATTC-A--T-T-GG-GC--GT-A-AA-GC-GC-GC-G-TA-GG-C-G--G--T-CT-T-T-T----AA-G-C-G-G-G-A-C-C--TC-T-AA-TC--T-C-AG-G-G--CT-C-AA-C-C-T-T-G-A-G-C---C-G--G-G-T-T-C--CG-A-A-C-T-A-A--AA--GA-C--T-C-G-A-G-T-G--T-GG--TA-G-G-G-G-A-G--AT-C---GG-A-ATT-----C-C-C-G-GT--GT-A-G-CG-GT-G-G-A-A--TG-C-GC-AG--AT-A-TC-G-G-G-A-A-G-A-AC-A-CC--GAT---G--GC-GAA-G-G-C-A-G--A-T-C-T---CTG-G--GC-C-A-T-T-A-C-T--GA--CGCT-G-A-GGC-G-CG-AAA-G-C-T-AG-GG-GAGC-AAACAGG	
Otu0825	AC--GT-AG-GGG--GCA-AGC-GT-T-AT-C-CGG-ATTC-A--T-T-GG-GC--GT-A-AA-GC-GC-TC-G-TA-GG-C-G--G--T-CT-G-T-T----AG-G-T-C-G-G-G-A-G--TT-A-AA-TC--C-G-GG-G-G--CT-C-AA-C-C-C-C-C-G-T-T---C-G--C-T-C-C-C--GA-T-A-C-C-G-G--CA--GA-C--T-T-G-A-G-T-T--T-GG--TA-G-G-G-G-A-A--GG-T---GG-A-ATT-----C-C-T-A-GT--GT-A-G-CG-GT-G-G-A-A--TG-C-GC-AG--AT-A-TT-A-G-G-A-A-G-A-AC-A-CC--AGT---G--GC-GAA-G-G-C-G-G--C-C-T-T---CTG-G--GC-C-A-T-A-A-C-T--GA--CGCT-G-A-GGA-G-CG-AAA-G-C-T-AG-GG-GAGC-AAACAGG	
Otu0826	AC--GG-AG-GAT--CCA-AGC-GT-T-AT-C-CGG-ATTT-A--C-T-GG-GC--GT-A-AA-GG-GT-GT-G-TA-GG-C-G--G--T-TA-T-G-T----AA-G-A-T-A-G-C-G-G--TG-A-AA-TC--C-C-GG-G-G--CT-T-AA-C-C-T-C-G-G-A-A-T-A-G--C-C-G-T-T--AT-A-A-C-T-A-T--GT--AG-C--T-A-G-A-G-T-T--A-TG--GA-G-A-G-G-A-T--AG-C---GG-A-ATA-----C-C-C-A-GT--GT-A-G-AG-GT-G-A-A-A--TT-C-GT-AG--AT-A-TT-G-G-G-T-A-G-A-AC-A-CC--GGT---G--GC-GAA-G-G-C-G-G--C-T-A-T---CTG-G--CC-A-T-A-T-A-C-T--GA--CGCT-G-A-GGC-A-CG-AAA-G-C-A-TG-GG-GATC-AAACAGG	
Otu0827	AC--GT-AG-GGG--GCG-AGC-GT-T-GT-C-CGG-AATT-A--C-T-GG-GC--GT-A-AA-GG-GT-GC-G-TA-GG-C-G--G--C-CC-T-G-C----AG-G-T-C-A-G-A-T-G--TG-A-AA-TA--C-C-CG-T-G--CT-T-AA-C-A-T-G-G-G-G-GC--T-G--C-A-T-T-T--GA-A-A-C-C-G-T--AG--GG-C--T-T-G-A-G-T-G--T-GG--AA-G-A-G-G-T-A--AG-T---GG-A-ATT-----C-C-C-G-GT--GT-A-G-CG-GT-G-A-A-A--TG-C-GT-AG--AG-A-TC-G-G-G-A-G-G-A-AC-A-CC---AG-T-G--GC-GAA-G-G-C-G-A--C-T-T-A---CTG-G--GC-C-A-C-A-A-C-T--GA--CGCT-G-A-GGC-A-CG-AAA-G-C-G-TG-GG-GAGC-AAACAGG	
Otu0828	AC--GT-AG-GTC--ACA-AGC-GT-T-GT-C-CGG-AATT-A--C-T-GG-GT--GT-A-AA-GG-GA-GC-G-CA-GG-C-G--G--T-GC-G-G-C----AA-G-T-C-T-G-A-T-G--TG-A-AA-GC--C-C-GG-G-G--CT-C-AA-C-C-C-C-G-G-T-A-C-T-G--C-A-T-T-G--GA-A-A-C-T-G-T--CG--TA-C--T-A-G-A-G-T-G--T-CG--GA-G-G-G-G-T-A--AG-C---GG-A-ATT-----C-G-T-G-GT--GT-A-G-CG-GT-G-A-A-A--TG-C-TT-AG--AT-A-TC-A-C-G-A-A-G-A-AC-T-CC---TA-T-T--GC-GAA-G-G-C-A-G--C-T-T-A---CTG-G--AC-T-G-T-A-A-C-T--GA--CGCT-G-A-TGC-T-CG-AAA-G-T-G-TG-GG-TATC-AAACAGG	
Otu0829	AC--GG-AG-GAT--CCG-AGC-GT-T-AT-C-CGG-ATTT-A--T-T-GG-GC--GT-A-AA-GG-GC-GC-G-TA-GG-C-G--G--C-TC-G-G-T----AA-G-T-C-T-G-G-A-G--TG-A-AA-GT--C-C-TG-C-T--TT-T-AA-G-G-T-G-G-G-A-A-T-T-G--C-T-T-T-G--GA-T-A-C-T-G-T--CG--GG-G--T-T-G-A-G-T-G--C-AG--GA-G-A-G-G-T-T--AG-T---GG-A-ATT-----C-C-C-A-GT--GT-A-G-CG-GT-G-A-A-A--TG-C-GT-AG--AG-A-TT-G-G-G-A-G-G-A-AC-A-CC---AG-T-G--GC-GAA-G-G-C-G-A--C-T-A-A---CTG-G--AC-T-G-T-A-A-C-T--GA--CGCT-G-A-GGC-G-CG-AAA-G-T-G-TG-GG-GAGC-AAACAGG	
Otu0830	AC--GT-AT-GTC--GCA-AGC-GT-T-AT-C-CGG-ATTT-A--T-T-GG-GC--GT-A-AA-GC-GC-GT-C-TA-GG-C-G--G--T-TT-G-G-T----AA-G-T-C-T-G-A-T-G--TG-A-AA-AT--G-C-GG-G-G--CT-C-AA-C-C-CTG-G-T-A-C---T-G--C-A-T-T-G--GA-A-A-C-T-G-C--CA--AA-C--T-A-G-A-G-T-A--C-TG--GA-G-A-G-G-T-G--GG-C---GG-A-ACT-----A-C-A-A-GT--GT-A-G-AG-GT-G-A-A-A--TT-C-GT-AG--AT-A-TT-T-G-T-A-G-G-A-AT-G-CC--GAT---G--GG-GAA-G-C-C-A-G--C-C-C-A---CTG-G--AC-A-G-A-T-A-C-T--GA--CGCT-A-A-AGC-G-CG-AAA-G-C-G-TG-GG-TAGC-AAACAGG	
Otu0831	AC--GT-AG-GGG--GCA-AGC-GT-T-AT-C-CGG-AATT-A--T-T-GG-GC--GT-A-AA-GG-GT-GC-G-TA-GG-T-G--G--C-AG-A-A-C----AA-G-T-C-T-G-G-A-G--TA-A-AA-GG--T-A-TG-G-G--CT-C-AA-C-C-C-G-T-A-C-T---T-G--C-T-C-T-G--GA-A-A-C-T-G-A--TC--AG-C--T-A-G-A-G-A-A--C-AG--AA-G-A-G-G-A-C--GG-C---GG-A-ACT-----C-C-A-T-GT--GT-A-G-CG-GT-A-A-A-A--TG-C-GT-AG--AT-A-TA-T-G-G-A-A-G-A-AC-A-CC--GGT---G--GC-GAA-G-G-C-G-G--C-C-G-T---CTG-G--TC-T-G-G-ATT-C-T--GA--CACT-G-A-AGC-A-CG-AAA-G-C-G-TG-GG-GAGC-AAATAGG	
Otu0832	GA--TG-GG-GGG--GCA-AGT-GT-T-CT-T-CGG-AATG-A--C-T-GG-GC--GT-A-AA-GG-GC-AT-G-TA-GG-T-G--G--T-GA-A-T-C----GG-G-T-T-G-A-A-A-G--TG-A-AA-G---T-C-GC-CAA---A-A-AG-T-G-G-T-G-G-A-A---T-G--C-T-C-T-C--GA-A-A-C-C-A-A--TT--CA-C--T-T-G-A-G-T-G--A-GA--CA-G-A-G-G-A-G--AG-T---GG-A-ATT-----T-T-G-T-GT--GT-A-G-GG-GT-G-A-A-A--TC-C-GT-AG--AT-C-TA-T-G-A-A-G-G-A-AT-G-CC---AA-A-A--GC-GAA-G-G-C-A-G--C-T-C-T---CTG-G--GT-C-C-C-T-A-C-C--GA--CGCT-A-G-GGT-G-CG-AAA-G-C-A-TG-GG-GAGC-GAACAGG	
Otu0833	AC--GT-AG-GTG--GCA-AGC-GT-T-GT-C-CGG-ATTT-A--C-T-GG-GC--GT-A-AA-GC-GT-GC-G-CA-GG-C-G--G--A-CT-T-T-T----AA-G-T-A-G-G-A-A-G--TG-A-AA-GG--T-T-GG-A-G--CT-C-AA-C-T-C-C-G-A-C-A-C-T-G--C-T-C-C-C--TA-T-A-C-T-G-G--AA--GT-C--T-T-G-A-G-T-A--G-CG--GA-G-A-G-G-A-A--AG-C---GG-A-ACG-----A-C-A-C-GT--GT-A-G-CG-GT-G-A-A-A--TG-C-GT-TG--AT-A-TG-T-G-T-C-G-G-A-AC-A-CC---AA-T-G--GC-GAA-A-G-C-A-G--C-T-T-T---CTG-G--AC-G-C-A-A-A-C-T--GA--CGCT-C-A-TGC-A-CG-AAA-G-C-C-AA-GG-TAGC-AAACAGG	
Otu0834	AC--G-TAG-GTT--GCG-AGC-GT-T-AT-C-CGG-ACTG-A--T-T-GG-GC--GT-A-AA-GG-GT-GC-G-TA-GG-T-G--G--C-AG-A-T-C----AA-G-T-C-T-G-G-A-G--TA-A-AA-GG--T-A-TG-G-G--CT-C-AA-C-C-C-G-T-A-C-T---T-G--C-T-C-T-G--GA-A-A-C-T-G-A--TC--AG-C--T-A-G-A-G-A-A--C-AG--AA-G-A-G-G-A-C--GG-C---GG-A-ACT-----C-C-A-T-GT--GT-A-G-CG-GT-A-A-A-A--TG-C-GT-AG--AT-A-TA-T-G-G-A-A-G-A-AC-A-CC---GG-T-G--GC-GAA-G-G-C-G-G--C-C-G-T---CTG-G--TC-T-G-T-T-G-C-T--GA--CACT-G-A-AGC-A-CG-AAA-G-C-G-TG-GG-GAGC-AAATAGG	
Otu0835	AC--GT-AG-GTG--GCA-AGC-GT-T-GT-C-CGG-ATTT-A--C-T-GG-GC--GT-A-AA-GG-GC-AA-G-CA-GG-C-G--G--A-CT-G-T-T----AA-G-T-A-G-G-A-A-G--TG-A-AA-GG--T-C-GG-A-G--CT-C-AA-C-T-C-C-A-A-C-A-T-T-G--C-T-T-C-C--TA-T-A-C-T-G-G--CA--GT-C--T-T-G-A-G-T-C--T-CG--GA-G-A-G-G-A-A--AG-C---GG-A-ACG-----A-T-A-C-GT--GT-A-G-CG-GT-G-A-A-A--TG-C-GT-TG--AT-A-TG-T-A-T-C-G-G-A-GC-A-CC---AA-T-G--GC-GAA-G-G-C-A-G--C-T-T-T---CTG-G--AC-G-A-G-A-A-C-T--GA--CGCT-C-A-TTT-G-CG-AAA-G-C-C-GA-GG-TAGC-GAACAGG	
Otu0836	AC--GT-AG-GGA--GCG-AGC-GT-T-GT-C-CGG-AATT-A--C-T-GG-GT--GT-A-AA-GG-GA-GC-G-TA-GG-C-G--G--G-AA-A-G-C----AA-G-T-T-G-G-A-A-G--TG-A-AA-TA--C-A-TG-G-G--CT-C-AA-C-C-C-A-T-G-A-G-C-T-G--C-T-T-T-C--AA-A-A-C-T-G-T--TT--TT-C--T-T-G-A-G-T-G--A-AG--TA-G-A-G-G-C-A--GG-C---GG-A-ATT-----C-C-T-A-GT--GT-A-G-CG-GT-G-A-A-A--TG-C-TT-AG--AT-A-TG-A-C-G-A-A-G-A-AC-T-CC--GAT---T--GC-GAA-G-G-C-A-G--C-C-T-G---CTG-T--AG-C-G-T-A-A-C-T--GA--CGCT-G-A-AGC-T-CG-AAA-G-C-G-TG-GG-TATC-GAACAGG	
Otu0837	AC--GT-AG-GGA--GCA-AGC-GT-T-GT-C-CGG-ATTT-A--C-T-GG-GT--GT-A-AA-GG-GT-GC-G-TA-GG-C-G--G--A-TT-G-G-C----AA-G-T-C-A-G-A-A-G--TG-A-AA-TC--C-A-TG-G-G--CT-T-AA-C-C-C-A-T-G-A-A-C-T-G--C-T-T-T-T--GA-A-A-C-T-G-T--TA--GT-C--T-T-G-A-G-T-G--A-AG--TA-G-A-G-G-T-A--GG-C---GG-A-ATT-----C-C-C-G-GT--GT-A-G-CG-GT-G-G-A-G--TG-C-GC-AG--AT-A-TC-G-G-G-A-A-G-A-AC-A-CC---GA-C-G--GC-GAA-G-G-C-A-G--C-T-C-T---CTG-G--GC-C-G-A-A-A-C-T--GA--CGCT-G-A-GGC-G-CG-AAA-G-C-T-GG-GG-GAGC-GAACAGG	
Otu0838	AC--GT-AG-GTG--GCA-AGC-GT-T-AT-C-CGG-AATT-A--T-T-GG-GC--GT-A-AA-GG-GT-GC-G-TA-GG-C-G--G--C-GA-G-A-T----AA-G-T-C-T-G-A-G-G--TA-A-AA-GC--C-C-GT-G-G--CT-C-AA-C-C-A-C-G-G-T-A---A-G--C-C-T-T-G--GA-A-A-C-T-G-T--CT--GG-C--T-G-G-A-G-T-G--C-AG--GA-G-A-G-G-A-C--AA-T---GG-A-ATT-----C-C-A-T-GT--GT-A-G-CG-GT-A-A-A-A--TG-C-GT-AG--AT-A-TA-T-G-G-A-G-G-A-AC-A-CC--AGT---G--GC-GAA-G-G-C-G-G--C-T-T-A---CTG-G--AC-G-A-T-A-A-C-T--GA--CGCT-G-A-GGC-T-CG-AAA-G-C-G-TG-GG-GAGC-AAACAGG	
Otu0839	AC--GT-AG-GGA--GCA-AGC-GT-T-AT-C-CGG-ATTT-A--C-T-GG-GT--GT-A-AA-GG-GC-GC-G-CA-GG-C-G--G--G-CC-G-G-T----AA-G-T-T-G-G-A-A-G--TG-A-AA-TC--T-A-TG-G-G--CT-T-AA-C-C-C-A-T-A-A-A-C-T-G--C-T-T-T-C--AA-A-A-C-T-G-C--TG--GT-C--T-T-G-A-G-T-G--C-AG--TT-G-A-G-G-C-A--GG-C---GG-A-ATT-----C-G-T-G-GT--GT-A-G-CG-GT-G-A-A-A--TG-C-TT-AG--AT-A-TC-A-C-G-A-A-G-A-AC-T-CC--GAT---T--GC-GAA-G-G-C-A-G--C-C-T-G---CTA-A--GC-T-G-C-A-A-C-T--GA--CATT-G-A-GGC-T-CG-AAA-G-T-G-TG-GG-GAGC-AAACAGG	
Otu0840	AC--GT-AA-GAG--GCT-AGT-GT-T-AA-T-CAT-CTTA-A--T-T-AG-GT--TT-A-AA-GG-GT-AC-T-CA-GG-C-G--G--TAAA-A-A-T----TT-T-C-T-T---------------------------------TAA-A-AA--------------------------------A--AG-T-A-G-A-A-T--TA--TA-C--T-A-G-A-G-T-T--A-TA--GG-T-A-A-G-A-A--GG-T---AG-T-ACA-----C-G-A-G-GT--GT-A-G-AG-AT-A-A-T-A--TT-T-TT-TG--AT-A-CC-T-T-G-G-A-G-A-CT-G-GT---AA-A-T--GC-GAA-G-G-C-A-A--C-C-T-T---TTA-T--GT-A-A-T-A-A-C-T--GA--CGCT-A-A-AGG-A-CG-AAG-G-C-A-TA-GA-GAAC-TAACAGG	
Otu0841	AC--GT-AA-GAG--ACT-AGT-GT-T-AT-T-CAT-CTTA-A--T-T-AG-GT--TT-A-AA-GG-GT-AC-C-TA-AA-C-G--G--T-CG-A-TAT----AT-C-T-T-G----------------------------------TA-A-AA--------------------------------A--TGTT-A-A-T-A-T--AA--GA-C--T-A-G-A-GTT-T--TCTA--TG-T-A-A-G-G-G--GG-C---AG-T-ACT-----T-G-A-G-GA--GG-A-A-AG-AT-A-A-A-A--TT-T-CG-TG--AT-A-CC-A-A-A-G-G-G-A-CTCG-GT---AA-A-G--GC-GCA-G-G-C-A-G--C-C-C-T---TTA-T--GT-A-A-A-A-A-C-T--GA--CGTT-G-A-GGG-A-CG-AAG-G-C-A-TA-GA-TAAC-AAAAAGG	
Otu0842	AC--GT-AG-GAT--GCA-AGC-GT-T-AT-C-CGG-AATT-A--C-T-GG-GC--GT-A-AA-GG-GT-GC-G-TA-GG-T-G--G--T-TT-G-C-C----AA-G-T-T-G-G-C-A-G--CG-T-AA-TT--C-C-GG-G-G--CT-T-AA-C-C-C-C-G-G-A-A-C-T-A--C-T-G-C-C--AA-A-A-C-T-G-G--CA--GG-C--T-T-G-A-G-T-G--C-GG--CA-G-G-G-G-T-A--TG-T---GG-A-ATT-----C-C-T-A-GT--GT-A-G-CG-GT-G-G-A-A--TG-C-GT-AG--AT-A-TT-A-G-G-A-G-G-A-AC-A-CC--AGT---G--GC-GAA-A-G-C-G-A--C-A-T-A---CTG-G--GC-C-G-T-A-A-C-T--GA--CACT-G-A-AGC-A-CG-AAA-G-C-G-TG-GG-TAGC-AAACAGG	
Otu0843	AC--GT-AG-GCG--GCA-AGC-GT-T-GT-C-CGG-AATT-A--T-T-GG-GC--GT-A-AA-GG-GA-GC-G-CA-GG-C-G--G--G-AA-A-C-T----AA-G-C-G-G-A-T-C-T--TA-A-AA-GT--G-C-GG-G-G--CT-C-AA-C-C-C-C-G-T-G-A---T-G--G-G-G-T-C--CG-A-A-C-T-G-G--TT--TT-C--T-T-G-A-G-T-G--C-AG--GA-G-A-G-G-A-A--AG-C---GG-A-ATT-----C-C-C-A-GT--GT-A-G-CG-GT-G-A-A-A--TG-C-GT-AG--AT-A-TT-G-G-G-A-A-G-A-AC-A-CC--AGT---G--GC-GAA-G-G-C-G-G--C-T-T-T---CTG-G--AC-T-G-T-A-A-C-T--GA--CGCT-G-A-GGC-T-CG-AAA-G-C-T-AG-GG-TAGC-GAACGGG	
Otu0844	AC--GT-AG-GGG--GCA-AGC-GT-T-AT-C-CGG-ATTT-A--C-T-GG-GT--GT-A-AA-GG-GA-GC-G-TA-GA-C-G--G--C-GA-C-A-C----AA-G-T-C-T-G-A-A-G--TG-A-AA-TC--C-C-CG-G-G--CT-C-AA-C-C-T-G-G-G-A-A-T-T-G--C-A-T-A-T--AT-G-A-C-T-G-C--AG--GA-C--T-T-G-A-G-T-T--T-GT--CA-G-A-G-G-A-G--GG-T---GG-A-ATT-----C-C-A-C-GT--GT-A-G-CA-GT-G-A-A-A--TG-C-GT-AG--AT-A-TG-T-G-G-A-A-G-A-AC-A-CC--GAT---G--GC-GAA-G-G-C-A-G--C-C-C-T---CTG-G--GA-C-A-T-G-A-C-T--GA--CGCT-C-A-TGC-A-CG-AAA-G-C-G-TG-GG-GAGC-AAACAGG	
Otu0845	AC--GT-AG-GGT--GCA-AGC-GT-T-AA-T-CGG-AATT-A--C-T-GG-GC--GT-A-AA-GC-GT-GC-G-CA-GG-C-G--G--T-TC-T-G-T----AA-G-A-T-A-G-A-T-G--TG-A-AA-TC--C-C-CG-G-G--CT-C-AA-C-C-T-G-G-G-A-A-T-T-G--C-A-T-A-T--AT-G-A-C-T-G-C--AG--GA-C--T-T-G-A-G-T-T--T-GT--CA-G-A-G-G-A-G--GG-T---GG-A-ATT-----C-C-A-C-GT--GT-A-G-CA-GT-G-A-A-A--TG-C-GT-AG--AG-A-TG-T-G-G-A-G-G-A-AT-A-CC--AAT---G--GC-GAA-G-G-C-A-G--C-C-C-C---CTG-G--CC-T-A-A-T-A-C-T--GA--CGCT-C-A-TGC-A-CG-AAA-G-C-G-TG-GG-GAGC-AAACAGG	
Otu0846	AC--GT-AG-GGT--GCA-AGC-GT-T-AA-T-CGG-AATT-A--C-T-GG-GC--GT-A-AA-GC-GT-GC-G-CA-GG-C-G--G--C-TT-T-G-C----AA-G-A-C-A-G-A-T-G--TG-A-AA-TC--C-C-CG-G-G--CT-C-AA-C-C-T-G-G-G-A-A-C-T-G--C-A-T-T-T--GT-G-A-C-T-G-C--AT--GG-C--T-G-G-A-G-T-G--C-GG--CA-G-A-G-G-G-G--GA-T---GG-A-ATT-----C-C-G-C-GT--GT-A-G-CA-GT-G-A-A-A--TG-C-GT-AG--AT-A-TG-C-G-G-A-G-G-A-AC-A-CC--GAT---G--GC-GAA-G-G-C-A-A--T-C-C-C---CTG-G--GC-C-T-G-C-A-C-T--GA--CGCT-C-A-TGC-A-CG-AAA-G-C-G-TG-GG-GAGC-AAACAGG	
Otu0847	AC--GT-AG-GGT--GCA-AGC-GT-T-AA-T-CGG-AATT-A--C-T-GG-GC--GT-A-AA-GC-GT-GC-G-CA-GG-C-G--G--T-TC-T-G-T----AA-G-A-T-A-G-A-T-G--TG-A-AA-TC--C-C-CG-G-G--CT-C-AA-C-C-T-G-G-G-A-A-C-T-G--C-A-T-C-T--GA-T-A-C-T-G-G--CA--AG-C--T-T-G-A-G-T-C--T-CG--TA-G-A-G-G-G-G--GG-T---AG-A-ATT-----C-C-A-G-GT--GT-A-G-CG-GT-G-A-A-A--TG-C-GT-AG--AT-A-TG-T-G-G-A-A-G-A-AC-A-CC---GA-T-G--GC-GAA-G-G-C-A-G--C-C-C-T---CTG-G--GA-C-A-T-G-A-C-T--GA--CGCT-C-A-TGC-A-CG-AAA-G-C-G-TG-GG-GAGC-AAACAGG	
Otu0848	AC--GT-AG-GGT--GCG-AGC-GT-T-AA-T-CGG-AATT-A--C-T-GG-GC--GT-A-AA-GC-GT-GC-G-CA-GG-C-G--G--T-GA-T-G-T----AA-G-A-C-A-G-A-G-G--TG-A-AA-TC--C-C-CG-G-G--CT-C-AA-C-C-T-G-G-G-A-A-C-T-G--C-C-T-T-T--GT-G-A-C-T-G-C--AT--CG-C--T-G-G-A-G-T-G--C-GG--CA-G-A-G-G-G-G--GA-T---GG-A-ATT-----C-C-G-C-GT--GT-A-G-CA-GT-G-A-A-A--TG-C-GT-AG--AT-A-TG-C-G-G-A-G-G-A-AC-A-CC--GAT---G--GC-GAA-G-G-C-A-A--T-C-C-C---CTG-G--GC-C-T-G-C-A-C-T--GA--CGCT-C-A-TGC-A-CG-AAA-G-C-G-TG-GG-GAGC-AAACAGG	
Otu0849	AC--GT-AG-GGT--GCA-AGC-GT-T-AA-T-CGG-AATT-A--C-T-GG-GC--GT-A-AA-GC-GT-GC-G-CA-GG-C-G--G--T-TC-T-G-T----AA-G-A-C-A-G-A-T-G--TG-A-AA-TC--C-C-CG-G-G--CT-C-AA-C-C-T-G-G-G-A-A-T-T-G--C-A-T-T-T--GT-G-A-C-T-G-C--AG--GA-C--T-A-G-A-G-T-T--C-AT--CA-G-A-G-G-G-G--GG-T---GG-A-ATT-----C-C-A-A-GT--GT-A-G-CA-GT-G-A-A-A--TG-C-GT-AG--AT-A-TC-G-G-G-A-G-G-A-AC-A-CC---AG-T-G--GC-GAA-G-G-C-G-G--C-C-T-A---CTG-G--GC-A-C-C-A-A-C-T--GA--CGCT-G-A-GGC-T-CG-AAA-G-T-G-TG-GG-TAGC-AAACAGG
[truncated: 328,758 more chars]
