# Supplementary material for: Isolation of wheat bran-colonizing and metabolizing species from the human fecal microbiota
Source: PeerJ. 2019 Jan 25;7:e6293. doi: 10.7717/peerj.6293 (PMC6348960; doi:10.7717/peerj.6293)
Supplement: Data S18 [file peerj-07-6293-s018.fasta]

Otu0001	GGGGAATATTGC-AC---AAT-GG--GC--GC-AA-G-C-C-TGAT-GCA--GCC---------A-T-GCC-GC-GT-G-T-A-T--GA-A-G-A-A-G-G-CC---TT-CG--G-G-T-T-G-T-A---AA-G-T-AC---------TT-TC-A-G--C-GGG----G--A-G--G---AA--GGG-A---G-T-A--A-A-G---T--T----------------AA-------T---A--C--CT---T-TGC-T-CA-T-T-G-A-C-G-----T-T---A-C-CC--------G-C-A-G---A-A-G--AA---GC-A--CC-GG-C-TAAC--T-CC-G-T-G-C-CA-G-C-A-G-C--CGC--GG-TA-AT-AC-GG-AG-GGT--GCA-A-GC-G-T-T--AA-T-CGG-AA-TT-A-C-T--GG-GC--GT-AAA-GC-GC-AC-G-CA-G-G-C-G-G-T-TT-G-T-T--AA-G-T-C-A-G-A-T-G--TG-A-AA-TC-C-C-CG-G-G--CT-C-AA-C-C-T-G-G-G-A-A-C-T-G-C-A-TC-T--GA-T-A-C-T-G-G--CA--A-G-C-T-T-GA-GTC-T-CG----TA-G-A-G-G-G-G-GG-T--AG-A-ATT-C-C-AG-GTGTA-GCGGTG-AAA-TGCGT-AGAG-A-TCTGG-AG-G-AATA-CC--GG-TG--GCGAA-G-GC-GG--C-C-C-C--CTGG-AC-G-AAG-A-C-T--GACGCT-CA-GGTGCGAAA-G-C-G-TGGG-G-AGCAAA-CA	
Otu0002	GGGGAATATTGC-AC---AAT-GG--GC--GC-AA-G-C-C-TGAT-GCA--GCG---------A-C-GCC-GC-GT-G-C-G-G--GA-T-G-A-C-G-G-CC---TT-CG--G-G-T-T-G-T-A---AA-C-C-GC---------TT-TT-G-A--C-TGG----G--A-G--C---AA--GCC-C---------------------T----------------TC-------G--------------------G-GG---T-G-A-G-T-----G-T---A-C-CT--------T-T-C-G---A-A-T--AA---GC-A--CC-GG-C-TAAC--T-AC-G-T-G-C-CA-G-C-A-G-C--CGC--GG-TA-AT-AC-GT-AG-GGT--GCA-A-GC-G-T-T--AT-C-CGG-AA-TT-A-T-T--GG-GC--GT-AAA-GG-GC-TC-G-TA-G-G-C-G-G-T-TC-G-T-C--GC-G-T-C-C-G-G-T-G--TG-A-AA-GT-C-C-AT-C-G--CT-T-AA-C-G-G-T-G-G-A-T-C-C-G-C-G-CC-G--GG-T-A-C-G-G-G--CG--G-G-C-T-T-GA-GTG-C-GG----TA-G-G-G-G-A-G-AC-T--GG-A-ATT-C-C-CG-GTGTA-ACGGTG-GAA-TGTGT-AGAT-A-TCGGG-AA-G-AACA-CC--AA-TG--GCGAA-G-GC-AG--G-T-C-T--CTGG-GC-C-GTC-A-C-T--GACGCT-GA-GGAGCGAAA-G-C-G-TGGG-G-AGCGAA-CA	
Otu0003	GGGGAATATTGC-AC---AAT-GG--GG--GA-AA-C-C-C-TGAT-GCA--GCG---------A-C-GCC-GC-GT-G-G-A-G--GA-A-G-A-A-G-G-TC---TT-CG--G-A-T-T-G-T-A---AA-C-T-CC---------TG-TT-G-T--T-GAG----G--A-A--G---A-----------------------------T----------------AA-----------------------------------T-G-A-C-G-----G-T---A-C-TC--------A-A-C-A---A-G-G--AA---GT-G--AC-GG-C-TAAC--T-AC-G-T-G-C-CA-G-C-A-G-C--CGC--GG-TA-AA-AC-GT-AG-GTC--ACA-A-GC-G-T-T--GT-C-CGG-AA-TT-A-C-T--GG-GT--GT-AAA-GG-GA-GC-G-CA-G-G-C-G-G-G-AA-G-A-C--AA-G-T-T-G-G-A-A-G--TG-A-AA-TC-C-A-TG-G-G--CT-C-AA-C-C-C-A-T-G-A-A-C-T-G-C-T-TT-C--AA-A-A-C-T-G-T--TT--T-T-C-T-T-GA-GTA-G-TG----CA-G-A-G-G-T-A-GG-C--GG-A-ATT-C-C-CG-GTGTA-GCGGTG-GAA-TGCGT-AGAT-A-TCGGG-AG-G-AACA-CC-AGT--G--GCGAA-G-GC-GG--C-C-T-A--CTGG-GC-A-CCA-A-C-T--GACGCT-GA-GGCTCGAAA-G-T-G-TGGG-T-AGCAAA-CA	
Otu0004	AGGGAATCTTCC-AC---AAT-GG--AC--GC-AA-G-T-C-TGAT-GGA--GCA---------A-C-GCC-GC-GT-G-A-G-T--GA-A-G-A-A-G-G-GT---TT-CG--G-C-T-C-G-T-A---AA-G-C-TC---------TG-TT-G-G--T-AGT----G--A-A--G---AA-AGAT-A---G-A-G--G-T-A---G--T----------------AA-------C------T--GG---C-CTT-T-AT-T-T-G-A-C-G-----G-T---A-A-TT--------A-C-T-T---A-G-A--AA---GT-C--AC-GG-C-TAAC--T-AC-G-T-G-C-CA-G-C-A-G-C--CGC--GG-TA-AT-AC-GT-AG-GTG--GCA-A-GC-G-T-T--GT-C-CGG-AT-TT-A-T-T--GG-GC--GT-AAA-GC-GA-GT-G-CA-G-G-C-G-G-T-TC-A-A-T--AA-G-T-C-T-G-A-T-G--TG-A-AA-GC-C-T-TC-G-G--CT-C-AA-C-C-G-G-A-G-A-A-T-T-G-C-A-TC-A--GA-A-A-C-T-G-T--TG--A-A-C-T-T-GA-GTG-C-AG----AA-G-A-G-G-A-G-AG-T--GG-A-ACT-C-C-AT-GTGTA-GCGGTG-GAA-TGCGT-AGAT-A-TATGG-AA-G-AACA-CC--AG-TG--GCGAA-G-GC-GG--C-T-C-T--CTGG-TC-T-GCA-A-C-T--GACGCT-GA-GGCTCGAAA-G-C-A-TGGG-T-AGCGAA-CA	
Otu0005	AGGGAATTTTCG-GC---AAT-GG--GG--GA-AA-C-C-C-TGAC-CGA--GCA---------A-C-GCC-GC-GT-G-A-A-G--GA-A-G-A-A-G-T-AA---TT-CG--T-T-A-T-G-T-A---AA-C-T-TC---------TG-TC-A-T--A-GAG----G--A-A--G---AA-CGGT-G---G-A-T--A-T-A---G--G----------------GA-------A------T--GA---T-ATC-C-AA-G-T-G-A-C-G-----G-T---A-C-TC--------T-A-T-A---A-G-A--AA---GC-C--AC-GG-C-TAAC--T-AC-G-T-G-C-CA-G-C-A-G-C--CGC--GG-TA-AT-AC-GT-AG-GTG--GCG-A-GC-G-T-T--AT-C-CGG-AA-TT-A-T-T--GG-GC--GT-AAA-GA-GG-GA-G-CA-G-G-C-G-G-C-AC-T-A-A--GG-G-T-C-T-G-T-G-G--TG-A-AA-GA-T-C-GA-A-G--CT-T-AA-C-T-T-C-G-G-T-A---A-G-C-C-AT-G--GA-A-A-C-C-G-T--AG--A-G-C-T-A-GA-GTG-T-GT----GA-G-A-G-G-A-T-CG-T--GG-A-ATT-C-C-AT-GTGTA-GCGGTG-AAA-TGCGT-AGAT-A-TATGG-AG-G-AACA-CC-AGT--G--GCGAA-G-GC-GA--C-G-A-T--CTGG-CG-C-ATA-A-C-T--GACGCT-CA-GTCCCGAAA-G-C-G-TGGG-G-AGCAAA-TA	
Otu0006	GGGGGATATTGC-AC---AAT-GG--AG--GA-AA-C-T-C-TGAT-GCA--GCG---------A-C-GCC-GC-GT-G-A-G-T--GA-A-G-A-A-G-T-AT---TT-CG--G-T-A-T-G-T-A---AA-G-C-TC---------TA-TC-A-G--C-AGG----G--A-A--G---A-----------------------------A----------------AA-----------------------------------T-G-A-C-G-----G-T---A-C-CT--------G-A-C-T---A-A-G--AA---GC-C--CC-GG-C-TAAC--T-AC-G-T-G-C-CA-G-C-A-G-C--CGC--GG-TA-AT-AC-GT-AG-GGG--GCA-A-GC-G-T-T--AT-C-CGG-AT-TT-A-C-T--GG-GT--GT-AAA-GG-GA-GC-G-TA-G-A-C-G-G-C-GA-T-G-C--AA-G-T-C-T-G-A-A-G--TG-A-AA-TA-C-C-CG-G-G--CT-C-AA-C-C-T-G-G-G-A-A-C-T-G-C-T-TT-G--GA-A-A-C-T-G-T--AT--G-G-C-T-A-GA-GTG-C-TG----GA-G-A-G-G-T-A-AG-C--GG-A-ATT-C-C-TA-GTGTA-GCGGTG-AAA-TGCGT-AGAT-A-TTAGG-AA-G-AACA-CC--AG-TG--GCGAA-G-GC-GG--C-T-T-A--CTGG-AC-A-GTA-A-C-T--GACGTT-CA-GGCTCGAAA-G-C-G-TGGG-G-AGCAAA-CA	
Otu0007	GGGGAATATTGC-AC---AAT-GG--GG--GA-AA-C-C-C-TGAT-GCA--GCG---------A-C-GCC-GC-GT-G-A-G-C--GA-A-G-A-A-G-T-AT---TT-CG--G-T-A-T-G-T-A---AA-G-C-TC---------TA-TC-A-G--C-AGG----G--A-A--G---A-----------------------------T----------------AA-----------------------------------T-G-A-C-G-----G-T---A-C-CT--------G-A-C-T---A-A-G--AA---GC-C--CC-GG-C-TAAC--T-AC-G-T-G-C-CA-G-C-A-G-C--CGC--GG-TA-AT-AC-GT-AG-GGG--GCA-A-GC-G-T-T--AT-C-CGG-AT-TT-A-C-T--GG-GT--GT-AAA-GG-GA-GC-G-TA-G-A-C-G-G-C-AA-G-G-C--AA-G-T-C-T-G-A-T-G--TG-A-AA-AC-C-C-AG-G-G--CT-T-AA-C-C-C-T-G-G-G-A-C-T-G-C-A-TT-G--GA-A-A-C-T-G-T--CT--G-G-C-T-C-GA-GTG-C-CG----GA-G-A-G-G-T-A-AG-C--GG-A-ATT-C-C-TA-GTGTA-GCGGTG-AAA-TGCGT-AGAT-A-TTAGG-AA-G-AACA-CC-AGT--G--GCGAA-G-GC-GG--C-T-T-A--CTGG-AC-G-GTA-A-C-T--GACGTT-GA-GGCTCGAAA-G-C-G-TGGG-G-AGCAAA-CA	
Otu0008	GGGGAATATTGC-AC---AAT-GG--GC--GA-AA-G-C-C-TGAT-GCA--GCG---------A-C-GCC-GC-GT-G-A-G-T--GA-A-G-A-A-G-T-AT---TT-CG--G-T-A-T-G-T-A---AA-G-C-TC---------TA-TC-A-G--C-AGG----G--A-A--G---A-----------------------------A----------------AA-----------------------------------T-G-A-C-G-----G-T---A-C-CT--------G-A-C-T---A-A-G--AA---GC-C--CC-GG-C-TAAC--T-AC-G-T-G-C-CA-G-C-A-G-C--CGC--GG-TA-AT-AC-GT-AG-GGG--GCA-A-GC-G-T-T--AT-C-CGG-AT-TT-A-C-T--GG-GT--GT-AAA-GG-GA-GC-G-TA-G-A-C-G-G-C-GA-A-G-C--AA-G-T-C-T-G-A-A-G--TG-A-AA-AC-C-C-AG-G-G--CT-C-AA-C-C-C-T-G-G-G-A-C-T-G-C-T-TT-G--GA-A-A-C-T-G-T--TT--T-G-C-T-A-GA-GTG-T-CG----GA-G-A-G-G-T-A-AG-T--GG-A-ATT-C-C-TA-GTGTA-GCGGTG-AAA-TGCGT-AGAT-A-TTAGG-AG-G-AACA-CC-AGT--G--GCGAA-G-GC-GG--C-T-T-A--CTGG-AC-G-ATA-A-C-T--GACGTT-GA-GGCTCGAAA-G-C-G-TGGG-G-AGCAAA-CA	
Otu0009	GGGGAATCTTGC-GC---AAT-GG--GG--GG-AA-C-C-C-TGAC-GCA--GCG---------A-C-GCC-GC-GT-G-C-G-G--GA-C-G-G-A-G-G-CC---TT-CG--G-G-T-C-G-T-A---AA-C-C-GC---------TT-TC-A-G--C-AGG----G--A-A--G---A-----------------------------G----------------TC-------A---------------------------A-G-A-C-T-----G-T---A-C-CT--------G-C-A-G---A-A-G--AA---GC-C--CC-GG-C-TAAC--T-AC-G-T-G-C-CA-G-C-A-G-C--CGC--GG-TA-AT-AC-GT-AG-GGG--GCG-A-GC-G-T-T--AT-C-CGG-AT-TC-A-T-T--GG-GC--GT-AAA-GC-GC-GC-G-TA-G-G-C-G-G-C-CC-G-G-C--AG-G-C-C-G-G-G-G-G--TC-G-AA-GC-G-G-GG-G-G--CT-C-AA-C-C-C-C-C-C-G-A---A-G-C-C-CC-C--GG-A-A-C-C-T-C--CGC-G-G-C-T-T-GG-GTC-C-GG----TA-G-G-G-G-A-G-GG-T--GG-A-ACA-C-C-CG-GTGTA-GCGGTG-GAA-TGCGC-AGAT-A-TCGGG-TG-G-AACA-CC--GG-TG--GCGAA-G-G--CGGC--C-C-T--CTGG-GC-C-GAG-A-C-C--GACGCT-GA-GGCGCGAAA-G-C-T-GGGG-G-AGCGAA-CA	
Otu0010	GGGGAATATTGC-AC---AAT-GG--GC--GA-AA-G-C-C-TGAT-GCA--GCG---------A-C-GCC-GC-GT-G-A-G-C--GA-A-G-A-A-G-T-AT---TT-CG--G-T-A-T-G-T-A---AA-G-C-TC---------TA-TC-A-G--C-AGG----G--A-A--G---A-----------------------------T----------------AA-----------------------------------T-G-A-C-G-----G-T---A-C-CT--------G-A-C-T---A-A-G--AA---GC-A--CC-GG-C-TAAA--T-AC-G-T-G-C-CA-G-C-A-G-C--CGC--GG-TA-AT-AC-GT-AT-GGT--GCA-A-GC-G-T-T--AT-C-CGG-AT-TT-A-C-T--GG-GT--GT-AAA-GG-GA-GC-G-CA-G-G-C-G-G-T-GC-G-G-C--AA-G-T-C-T-G-A-T-G--TG-A-AA-GC-C-C-GG-G-G--CT-C-AA-C-C-C-C-G-G-T-A-C-T-G-C-A-TT-G--GA-A-A-C-T-G-T--CG--T-A-C-T-A-GA-GTG-T-CG----GA-G-G-G-G-T-A-AG-C--GG-A-ATT-C-C-TA-GTGTA-GCGGTG-AAA-TGCGT-AGAT-A-TTAGG-AG-G-AACA-CC--AG-TG--GCGAA-G-GC-GG--C-T-T-A--CTGG-AC-G-ATA-A-C-T--GACGCT-GA-GGCTCGAAA-G-C-G-TGGG-G-AGCAAA-CA	
Otu0011	GAGGAATATTGG-TC---AAT-GG--GC--GC-AG-G-C-C-TGAA-CCA--GCC---------A-A-GTA-GC-GT-G-A-A-G--GA-T-G-A-C-T-G-CC-C-TA-TG--G-G-T-T-G-T-A---AA-C-T-TC---------TT-TT-A-T--A-AAG----G--A-A--T---AA-AGTC-G---G-G-T--A----------T----------------GT-------A--------------T-ACC-C-GT-T-T-G-C-A-T-----G-T---A-C-TT--------T-A-T-G---A-A-T--AA---GG-A--TC-GG-C-TAAC--T-CC-G-T-G-C-CA-G-C-A-G-C--CGC--GG-TA-AT-AC-GG-AG-GAT--CCG-A-GC-G-T-T--AT-C-CGG-AT-TT-A-T-T--GG-GT--TT-AAA-GG-GA-GC-G-TA-G-A-T-G-G-A-TG-T-T-T--AA-G-T-C-A-G-T-T-G--TG-A-AA-GT-T-T-GC-G-G--CT-C-AA-C-C-G-T-A-A-A-A-T-T-G-C-A-GT-T--GA-T-A-C-T-G-G--AT--A-T-C-T-T-GA-GTG-C-AG----TT-G-A-G-G-C-A-GG-C--GG-A-ATT-C-G-TG-GTGTA-GCGGTG-AAA-TGCTT-AGAT-A-TCACG-AA-G-AACT-CC-GAT--T--GCGAA-G-GC-AG--C-C-T-G--CTAA-GC-T-GCA-A-C-T--GACATT-GA-GGCTCGAAA-G-T-G-TGGG-T-ATCAAA-CA	
Otu0012	GGGGAATATTGC-AC---AAT-GG--GC--GC-AA-G-C-C-TGAT-GCA--GCG---------A-C-GCC-GC-GT-G-A-G-G--GA-T-G-G-A-G-G-CC---TT-CG--G-G-T-T-G-T-A---AA-C-C-TC---------TT-TT-A-T--C-GGG----G--A-G--C---AA--G-------C----------------------------------GA--------------------------G-A-G----T-G-A-G-T-----T-T---A-C-CC--------G-T-T-G---A-A-T--AA---GC-A--CC-GG-C-TAAC--T-AC-G-T-G-C-CA-G-C-A-G-C--CGC--GG-TA-AT-AC-GT-AG-GGT--GCA-A-GC-G-T-T--AT-C-CGG-AA-TT-A-T-T--GG-GC--GT-AAA-GG-GC-TC-G-TA-G-G-C-G-G-T-TC-G-T-C--GC-G-T-C-C-G-G-T-G--TG-A-AA-GT-C-C-AT-C-G--CT-T-AA-C-G-G-T-G-G-A-T-C-C-G-C-G-CC-G--GG-T-A-C-G-G-G--CG--G-G-C-T-T-GA-GTG-C-GG----TA-G-G-G-G-A-G-AC-T--GG-A-ATT-C-C-CG-GTGTA-ACGGTG-GAA-TGTGT-AGAT-A-TCGGG-AA-G-AACA-CC--AA-TG--GCGAA-G-GC-AG--G-T-C-T--CTGG-GC-C-GTT-A-C-T--GACGCT-GA-GGAGCGAAA-G-C-G-TGGG-G-AGCGAA-CA	
Otu0013	GGGGGATATTGC-AC---AAT-GG--GG--GA-AA-C-C-C-TGAT-GCA--GCG---------A-C-GCC-GC-GT-G-G-A-G--GA-A-G-A-A-G-G-TT---TT-CG--G-A-T-T-G-T-A---AA-C-T-CC---------TG-TC-G-T--T-AGG----G--A-C--G---A-----------------------------T----------------AA-----------------------------------T-G-A-C-G-----G-T---A-C-CT--------A-A-C-A---A-G-A--AA---GC-A--CC-GG-C-TAAC--T-AC-G-T-G-C-CA-G-C-A-G-C--CGC--GG-TA-AA-AC-GT-AG-GGT--GCA-A-GC-G-T-T--GT-C-CGG-AA-TT-A-C-T--GG-GT--GT-AAA-GG-GA-GC-G-CA-G-G-C-G-G-G-AA-G-A-C--AA-G-T-T-G-G-A-A-G--TG-A-AA-AC-C-A-TG-G-G--CT-C-AA-C-C-C-A-T-G-A-A-T-T-G-C-T-TT-C--AA-A-A-C-T-G-T--TT--T-T-C-T-T-GA-GTA-G-TG----CA-G-A-G-G-T-A-GA-T--GG-A-ATT-C-C-CG-GTGTA-GCGGTG-GAA-TGCGT-AGAT-A-TCGGG-AG-G-AACA-CC--AG-TG--GCGAA-G-GC-GG--T-C-T-A--CTGG-GC-A-CCA-A-C-T--GACGCT-GA-GGCTCGAAA-G-C-A-TGGG-T-AGCAAA-CA	
Otu0014	GGGGAATCTTCC-GC---AAT-GG--GC--GA-AA-G-C-C-TGAC-GGA--GCA---------A-C-GCC-GC-GT-G-A-G-T--GA-T-G-A-C-G-G-CC---TT-CG--G-G-T-T-G-T-A---AA-A-C-TC---------TG-TG-A-T--C-CGG----G--A-C--G---AA-AAGG-C---A-G-A--G-T-G---C--G----------------AA-------G---A--A--CA---A-ACT-G-CA-T-T-G-A-C-G-----G-T---A-C-CG--------G-A-A-A---A-G-C--AA---GC-C--AC-GG-C-TAAC--T-AC-G-T-G-C-CA-G-C-A-G-C--CGC--GG-TA-AT-AC-GT-AG-GTG--GCA-A-GC-G-T-T--GT-C-CGG-AA-TT-A-T-T--GG-GC--GT-AAA-GC-GC-GC-G-CA-G-G-C-G-G-C-TT-C-C-C--AA-G-T-C-C-C-T-C-T--TA-A-AA-GT-G-C-GG-G-G--CT-T-AA-C-C-C-C-G-T-G-A---T-G-G-G-AA-G--GA-A-A-C-T-G-G--GA--A-G-C-T-G-GA-GTA-T-CG----GA-G-A-G-G-A-A-AG-T--GG-A-ATT-C-C-TA-GTGTA-GCGGTG-AAA-TGCGT-AGAG-A-TTAGG-AA-G-AACA-CC--GG-TG--GCGAA-G-GC-GA--C-T-T-T--CTGG-AC-G-AAA-A-C-T--GACGCT-GA-GGCGCGAAA-G-C-G-TGGG-G-AGCAAA-CA	
Otu0015	AGGGAATCTTCC-AC---AAT-GG--GC--GC-AA-G-C-C-TGAT-GGA--GCA---------A-C-ACC-GC-GT-G-A-G-T--GA-A-G-A-A-G-G-GT---TT-CG--G-C-T-C-G-T-A---AA-G-C-TC---------TG-TT-G-T--T-AAA----G--A-A--G---AA-CACG-T---A-T-G--A-G-A---G--T----------------AA-------C------T--GT---T-CAT-A-CG-T-T-G-A-C-G-----G-T---A-T-TT--------A-A-C-C---A-G-A--AA---GT-C--AC-GG-C-TAAC--T-AC-G-T-G-C-CA-G-C-A-G-C--CGC--GG-TA-AT-AC-GT-AG-GTG--GCA-A-GC-G-T-T--AT-C-CGG-AT-TT-A-T-T--GG-GC--GT-AAA-GA-GA-GT-G-CA-G-G-C-G-G-T-TT-T-C-T--AA-G-T-C-T-G-A-T-G--TG-A-AA-GC-C-T-TC-G-G--CT-T-AA-C-C-G-G-A-G-A-A-G-T-G-C-A-TC-G--GA-A-A-C-T-G-G--AT--A-A-C-T-T-GA-GTG-C-AG----AA-G-A-G-G-G-T-AG-T--GG-A-ACT-C-C-AT-GTGTA-GCGGTG-GAA-TGCGT-AGAT-A-TATGG-AA-G-AACA-CC--AG-TG--GCGAA-G-GC-GG--C-T-A-C--CTGG-TC-T-GCA-A-C-T--GACGCT-GA-GACTCGAAA-G-C-A-TGGG-T-AGCGAA-CA	
Otu0016	GAGGAATATTGG-TC---AAT-GG--AC--GA-GA-G-T-C-TGAA-CCA--GCC---------A-A-GTA-GC-GT-G-A-A-G--GA-T-G-A-C-T-G-CC-C-TA-TG--G-G-T-T-G-T-A---AA-C-T-TC---------TT-TT-A-T--A-CGG----G--A-A--T---AA-AGTT-A---G-C-C--A----------C----------------GT-------G--------------T-GGC-T-TT-T-T-G-T-A-T-----G-T---A-C-CG--------T-A-T-G---A-A-T--AA---GG-A--TC-GG-C-TAAC--T-CC-G-T-G-C-CA-G-C-A-G-C--CGC--GG-TA-AT-AC-GG-AG-GAT--CCG-A-GC-G-T-T--AT-C-CGG-AT-TT-A-T-T--GG-GT--TT-AAA-GG-GA-GC-G-TA-G-G-C-G-G-G-TT-G-T-T--AA-G-T-C-A-G-T-T-G--TG-A-AA-GT-T-T-GC-G-G--CT-C-AA-C-C-G-T-A-A-A-A-T-T-G-C-A-GT-T--GA-T-A-C-T-G-G--CG--A-C-C-T-T-GA-GTG-C-AA----CA-G-A-G-G-T-A-GG-C--GG-A-ATT-C-G-TG-GTGTA-GCGGTG-AAA-TGCTT-AGAT-A-TCACG-AA-G-AACT-CC-GAT--T--GCGAA-G-GC-AG--C-T-T-A--CTGG-AT-T-GTA-A-C-T--GACGCT-GA-TGCTCGAAA-G-T-G-TGGG-T-ATCAAA-CA	
Otu0017	AGGGAATTTTCG-GC---AAT-GG--GG--GA-AA-C-C-C-TGAC-CGA--GCA---------A-C-GCC-GC-GT-G-A-A-G--GA-A-G-A-A-G-T-AA---TT-CG--T-T-A-T-G-T-A---AA-C-T-TC---------TG-TC-A-T--A-GAG----G--A-A--G---AA-CGGT-G---G-A-T--A-T-A---G--G----------------GA-------A------T--GA---T-ATC-C-AA-G-T-G-A-C-G-----G-T---A-C-TC--------T-A-T-A---A-G-A--AA---GC-C--AC-GG-C-TAAC--T-AC-G-T-G-C-CA-G-C-A-G-C--CGC--GG-TA-AT-AC-GT-AG-GTG--GCG-A-GC-G-T-T--AT-C-CGG-AA-TT-A-T-T--GG-GC--GT-AAA-GA-GG-GA-G-CA-G-G-C-G-G-C-AC-T-A-A--GG-G-T-C-T-G-T-G-G--TG-A-AA-GA-T-C-GA-A-G--CT-TA-A-C-T-T-C-G-G-T-A---A-G-C-C-AT-G--GA-A-A-C-C-G-T--AG--A-G-C-T-A-GA-GTG-T-GT----GA-G-A-G-G-A-T-CG-T--GG-A-ATT-C-CG-T-GTGTA-GCGGTG-AAA-TGCGT-AGAT-A-TATGG-AG-G-AACA-CC--AG-TG--GCGAA-G-GC-GA--C-G-A-T--CTGG-CG-C-ATA-A-C-T--GACGCT-CA-GTCCCGAAA-G-C-G-TGGG-G-AGCAAA-TA	
Otu0018	GGGGAATATTGC-AC---AAT-GG--GC--GC-AA-G-C-C-TGAT-GCA--GCG---------A-C-GCC-GC-GT-G-C-G-G--GA-T-G-A-C-G-G-CC---TT-CG--G-G-T-T-G-T-A---AA-C-C-GC---------TT-TT-G-A--T-CGG----G--A-G--C---AA--G---C-C-------------------T----------------TC----------------------------G-G--G-T-G-A-G-T-----G-T---A-C-CC--------T-T-C-G---A-A-T--AA---GC-A--CC-GG-C-TAAC--T-AC-G-T-G-C-CA-G-C-A-G-C--CGC--GG-TA-AT-AC-GT-AG-GGT--GCA-A-GC-G-T-T--AT-C-CGG-AA-TT-A-T-T--GG-GC--GT-AAA-GG-GC-TC-G-TA-G-G-C-G-G-T-TC-G-T-C--GC-G-T-C-C-G-G-T-G--TG-A-AA-GT-C-C-AT-C-G--CT-T-AA-C-G-G-T-G-G-A-T-C-T-G-C-G-CC-G--GG-T-A-C-G-G-G--CG--G-G-C-T-G-GA-GTG-C-GG----TA-G-G-G-G-A-G-AC-T--GG-A-ATT-C-C-CG-GTGTA-ACGGTG-GAA-TGTGT-AGAT-A-TCGGG-AA-G-AACA-CC-AAT--G--GCGAA-G-GC-AG--G-T-C-T--CTGG-GC-C-GTT-A-C-T--GACGCT-GA-GGAGCGAAA-G-C-G-TGGG-G-AGCGAA-CA	
Otu0019	GGGGAATCTTGC-GC---AAT-GG--GC--GG-AA-G-C-C-TGAC-GCA--GCG---------A-C-GCC-GC-GT-G-C-G-G--GA-G-G-A-A-G-G-CC---CT-CG--G-G-T-C-G-T-A---AA-C-C-GC---------TT-TC-A-G--C-AGG----G--A-C--G---A--GGCC-----------------------G----------------CG-------A----------------------GG---T-G-A-C-G-----G-T---A-C-CT--------G-C-A-G---A-A-G--AA---GC-C--CC-GG-C-TAAC--T-AC-G-T-G-C-CA-G-C-A-G-C--CGC--GG-TA-AT-AC-GT-AG-GGG--GCG-A-GC-G-T-T--AT-C-CGG-AT-TC-A-T-T--GG-GC--GT-AAA-GC-GC-TC-G-TA-G-G-C-G-G-C-CC-G-T-C--TG-G-T-C-G-G-G-A-G--TC-A-AA-GC-C-C-GG-G-G--CT-C-AA-C-C-C-C-G-G-C-C---C-G-C-T-CC-C--GA-T-A-C-C-G-G--CG--G-G-C-T-T-GA-GTC-G-CG----CA-G-G-G-G-A-G-GC-C--GG-A-ATT-C-C-GG-GTGTA-GCGGTG-GAA-TGCGC-AGAT-A-TCCGG-AA-G-AACA-CC-GGT--G--GCGAA-G-GC-GG--A-C-C-T--CTGG-GC-G-CGC-A-C-T--GACGCT-GA-GGAGCGAAA-G-C-T-GGGG-G-AGCGAA-CA	
Otu0020	GGGGAATATTGC-AC---AAT-GG--GG--GA-AA-C-C-C-TGAT-GCA--GCG---------A-C-GCC-GC-GT-G-G-A-G--GA-A-G-A-A-G-G-TC---TT-CG--G-A-T-T-G-T-A---AA-C-T-CC---------TG-TT-G-T--T-GAG----G--A-A--G---A-----------------------------T----------------AA-----------------------------------T-G-A-C-G-----G-T---A-C-TC--------A-A-C-A---A-G-G--AA---GT-G--AC-GG-C-TAAC--T-AC-G-T-G-C-CA-G-C-A-G-C--CGC--GG-TA-AA-AC-GT-AG-GTC--ACA-A-GC-G-T-T--GT-C-CGG-AA-TT-A-C-T--GG-GT--GT-AAA-GG-GA-GC-G-CA-G-G-C-G-G-G-AA-G-A-C--AA-G-T-T-G-G-A-A-G--TG-A-AA-TC-C-A-TG-G-G--CT-C-AA-C-C-C-A-C-G-A-A-C-T-G-C-C-TT-C--AA-A-A-C-T-G-T--TT--T-T-C-T-T-GA-GTA-G-TG----TA-G-A-G-G-T-A-GG-C--GG-A-ATT-C-C-CG-GTGTA-GCGGTG-GAA-TGCGT-AGAT-A-TCGGG-AG-G-AACA-CC--AG-TG--GCGAA-G-GC-GG--C-C-T-A--CTGG-GC-A-CCA-A-C-T--GACGCT-GA-GGCTCGAAA-G-T-G-TGGG-T-AGCAAA-CA	
Otu0021	GGGGAATATTGC-AC---AAT-GG--GG--GA-AA-C-C-C-TGAT-GCA--GCG---------A-C-GCC-GC-GT-G-A-A-G--GA-A-G-A-A-G-T-AT---CT-CG--G-T-A-T-G-T-A---AA-C-T-TC---------TA-TC-A-G--C-AGG----G--A-A--G---A-----------------------------A----------------AA-----------------------------------T-G-A-C-G-----G-T---A-C-CT--------G-A-C-T---A-A-G--AA---GC-C--CC-GG-C-TAAC--T-AC-G-T-G-C-CA-G-C-A-G-C--CGC--GG-TA-AT-AC-GT-AG-GGG--GCA-A-GC-G-T-T--AT-C-CGG-AT-TT-A-C-T--GG-GT--GT-AAA-GG-GA-GC-G-TA-G-A-C-G-G-A-AG-A-G-C--AA-G-T-C-T-G-A-T-G--TG-A-AA-GG-C-T-GG-G-G--CT-T-AA-C-C-C-C-A-G-G-A-C-T-G-C-A-TT-G--GA-A-A-C-T-G-T--TT--T-T-C-T-A-GA-GTG-C-CG----GA-G-A-G-G-T-A-AG-C--GG-A-ATT-C-C-TA-GTGTA-GCGGTG-AAA-TGCGT-AGAT-A-TTAGG-AG-G-AACA-CC-AGT--G--GCGAA-G-GC-GG--C-T-T-A--CTGG-AC-G-GTA-A-C-T--GACGTT-GA-GGCTCGAAA-G-C-G-TGGG-G-AGCAAA-CA	
Otu0022	GGGGGATATTGC-AC---AAT-GG--GG--GA-AA-C-C-C-TGAT-GCA--GCG---------A-C-GCC-GC-GT-G-G-A-G--GA-A-G-A-A-G-G-TT---TT-CG--G-A-T-T-G-T-A---AA-C-T-CC---------TG-TC-G-T--T-AGG----G--A-C--G---A-----------------------------T----------------AA-----------------------------------T-G-A-C-G-----G-T---A-C-CT--------A-A-C-A---A-G-A--AA---GC-A--CC-GG-C-TAAC--T-AC-G-T-G-C-CA-G-C-A-G-C--CGC--GG-TA-AA-AC-GT-AG-GGT--GCA-A-GC-G-T-T--GT-C-CGG-AA-TT-A-C-T--GG-GT--GT-AAA-GG-GA-GC-G-CA-G-G-C-G-G-A-CC-G-G-C--AA-G-T-T-G-G-A-A-G--TG-A-AA-AC-T-A-TG-G-G--CT-C-AA-C-C-C-A-T-A-A-A-T-T-G-C-T-TT-C--AA-A-A-C-T-G-C--TG--G-C-C-T-T-GA-GTA-G-TG----CA-G-A-G-G-T-A-GG-T--GG-A-ATT-C-C-CG-GTGTA-GCGGTG-GAA-TGCGT-AGAT-A-TCGGG-AG-G-AACA-CC--AG-TG--GCGAA-G-GC-GA--C-C-T-A--CTGG-GC-A-CCA-A-C-T--GACGCT-GA-GGCTCGAAA-G-C-A-TGGG-T-AGCAAA-CA	
Otu0023	GGGGAATATTGC-AC---AAT-GG--GC--GA-AA-G-C-C-TGAT-GCA--GCA---------A-C-GCC-GC-GT-G-A-G-T--GA-A-G-A-A-G-T-AT---CT-CG--G-T-A-T-G-T-A---AA-G-C-TC---------TA-TC-A-G--C-AGG----G--A-A--G---A-----------------------------A----------------AA-----------------------------------T-G-A-C-G-----G-T---A-C-CT--------G-A-C-T---A-A-G--AA---GC-C--CC-GG-C-TAAC--T-AC-G-T-G-C-CA-G-C-A-G-C--CGC--GG-TA-AT-AC-GT-AG-GGG--GCA-A-GC-G-T-T--AT-C-CGG-AT-TT-A-C-T--GG-GT--GT-AAA-GG-GA-GC-G-CA-G-A-C-G-G-C-AC-T-G-C--AA-G-T-C-T-G-A-A-G--TG-A-AA-GC-C-C-GG-G-G--CT-C-AA-C-C-C-C-G-G-G-A-C-T-G-C-T-TT-G--GA-A-A-C-T-G-T--AG--A-G-C-T-A-GA-GTG-C-TG----GA-G-A-G-G-C-A-AG-C--GG-A-ATT-C-C-TA-GTGTA-GCGGTG-AAA-TGCGT-AGAT-A-TTAGG-AA-G-AACA-CC--AG-TG--GCGAA-G-GC-GG--C-T-T-G--CTGG-AC-A-GTA-A-C-T--GACGTT-CA-GGCTCGAAA-G-C-G-TGGG-G-AGCAAA-CA	
Otu0024	GGGGAATATTGC-AC---AAT-GG--GG--GA-AA-C-C-C-TGAT-GCA--GCG---------A-C-GCC-GC-GT-G-A-G-T--GA-A-G-A-A-G-T-AT---TT-CG--G-T-A-T-G-T-A---AA-G-C-TC---------TA-TC-A-G--C-AGG----G--A-A--G---A-----------------------------A----------------AAC----------------------------------A-G-A-C-G-----G-T---A-C-CT--------G-A-C-T---A-A-G--AA---GC-C--CC-GG-C-TAAC--T-AC-G-T-G-C-CA-G-C-A-G-C--CGC--GG-TA-AT-AC-GT-AG-GGG--GCA-A-GC-G-T-T--AT-C-CGG-AA-TT-A-C-T--GG-GT--GT-AAA-GG-GT-GC-G-TA-G-G-T-G-G-C-AT-G-G-T--AA-G-T-C-A-G-A-A-G--TG-A-AA-GC-C-C-GG-G-G--CT-T-AA-C-C-C-C-G-G-G-A-C-T-G-C-T-TT-T--GA-A-A-C-T-G-T--CA--T-G-C-T-G-GA-GTG-C-AG----GA-G-A-G-G-T-A-AG-C--GG-A-ATT-C-C-TA-GTGTA-GCGGTG-AAA-TGCGT-AGAT-A-TTAGG-AG-G-AACA-CC--AG-TG--GCGAA-G-GC-GG--C-T-T-A--CTGG-AC-T-GTC-A-C-T--GACACT-GA-TGCACGAAA-G-C-G-TGGG-G-AGCAAA-CA	
Otu0025	GGGGAATATTGG-AC---AAT-GG--GC--GA-AA-G-C-C-TGAT-CCA--GCG---------A-C-GCC-GC-GT-G-A-G-T--GA-A-G-A-A-G-T-AT---TT-CG--G-T-A-T-G-T-A---AA-G-C-TC---------TA-TC-A-G--C-AGG----G--A-A--G---A-----------------------------A----------------AA-----------------------------------T-G-A-C-G-----G-T---A-C-CT--------G-A-C-T---A-A-G--AA---GC-C--CC-GG-C-TAAC--T-AC-G-T-G-C-CA-G-C-A-G-C--CGC--GG-TA-AT-AC-GT-AG-GGG--GCA-A-GC-G-T-T--AT-C-CGG-AT-TT-A-C-T--GG-GT--GT-AAA-GG-GA-GC-G-TA-G-A-C-G-G-T-TA-A-G-C--AA-G-T-C-T-G-A-A-G--TG-A-AA-GC-C-C-GG-G-G--CT-C-AA-C-C-C-C-G-G-T-A-C-T-G-C-T-TT-G--GA-A-A-C-T-G-T--TT--G-A-C-T-T-GA-GTG-C-AG----GA-G-A-G-G-T-A-AG-T--GG-A-ATT-C-C-TA-GTGTA-GCGGTG-AAA-TGCGT-AGAT-A-TTAGG-AG-G-AACA-CC--AG-TG--GCGAA-G-GC-GG--C-T-T-A--CTGG-AC-T-GTA-A-C-T--GACGTT-GA-GGCTCGAAA-G-C-G-TGGG-G-AGCAAA-CA	
Otu0026	GAGGAATATTGG-TC---AAT-GG--AC--GA-GA-G-T-C-TGAA-CCA--GCC---------A-A-GTA-GC-GT-G-A-A-G--GA-T-G-A-C-T-G-CC-C-TA-TG--G-G-T-T-G-T-A---AA-C-T-TC---------TT-TT-A-T--A-CGG----G--A-A--T---AA-AGTG-A---G-G-C--A----------C----------------GT-------G--------------T-GCC-T-TT-T-T-G-T-A-T-----G-T---A-C-CG--------T-AT--G---A-A-T--AA---GG-A--TC-GG-C-TAAC--T-CC-G-T-G-C-CA-G-C-A-G-C--CGC--GG-TA-AT-AC-GG-AG-GAT--CCG-A-GC-G-T-T--AT-C-CGG-AT-TT-A-T-T--GG-GT--TT-AAA-GG-GA-GC-G-TA-G-G-C-G-G-A-CG-C-T-T--AA-G-T-C-A-G-T-T-G--TG-A-AA-GT-T-T-GC-G-G--CT-C-AA-C-C-G-T-A-A-A-A-T-T-G-C-A-GT-T--GA-T-A-C-T-G-G--GT--G-T-C-T-T-GA-GTA-C-AG----TA-G-A-G-G-C-A-GG-C--GG-A-ATT-C-G-TG-GTGTA-GCGGTG-AAA-TGCTT-AGAT-A-TCACG-AA-G-AACT-CC-GAT--T--GCGAA-G-GC-AG--C-T-T-G--CTGG-AC-T-GTA-A-C-T--GACGCT-GA-TGCTCGAAA-G-T-G-TGGG-T-ATCAAA-CA	
Otu0027	GGGGAATATTGC-AC---AAT-GG--GC--GC-AA-G-C-C-TGAT-GCA--GCG---------A-C-GCT-GC-GT-G-C-G-G--GA-T-G-A-C-G-G-CC---TT-CG--G-G-T-T-G-T-A---AA-C-C-GC---------TT-TT-G-A--T-CGG----G--A-G--C---AA--G-C-C---------------------TT---------------C-----------------------------G-GG---T-G-A-G-T-----G-T---A-C-CT--------T-T-C-G---A-A-T--AA---GC-A--CC-GG-C-TAAC--T-AC-G-T-G-C-CA-G-C-A-G-C--CGC--GG-TA-AT-AC-GT-AG-GGT--GAA-A-GC-G-T-T--AT-C-CGG-AA-TT-A-T-T--GG-GC--GT-AAA-GG-GC-TC-G-TA-G-G-C-G-G-T-TC-G-T-C--GC-G-T-C-C-G-G-T-G--TG-A-AA-GT-C-C-AT-C-G--CT-T-AA-C-G-G-T-G-G-A-T-C-T-G-C-G-CC-G--GG-T-A-C-G-G-G--CG--G-G-C-T-G-GA-GTG-C-GG----CA-G-G-G-G-A-G-AC-T--GG-A-ATT-C-C-CG-GTGTA-ACGGTG-GAA-TGTGT-AGAT-A-TCGGG-AA-G-AACA-CC--AA-TG--GCGAA-G-GC-AG--G-T-C-T--CTGG-GC-C-GTT-A-C-T--GACGCT-GA-GGAGCGAAA-G-C-G-TGGG-G-AGCGAA-CA	
Otu0028	GAGGAATATTGG-TC---AAT-GG--GC--GT-AA-G-C-C-TGAA-CCA--GCC---------A-A-GTC-GC-GT-G-A-G-G--GA-T-G-A-A-G-G-TT-C-TA-TG--G-A-T-C-G-T-A---AA-C-C-TC---------TT-TT-A-T--A-AGG----G--A-A--T---AA-AGTG-C---G-G-G--A----------C----------------GT-------G--------------T-CCC-G-TT-T-T-G-T-A-T-----G-T---A-C-CT--------T-A-T-G---A-A-T--AA---GG-A--TC-GG-C-TAAC--T-CC-G-T-G-C-CA-G-C-A-G-C--CGC--GG-TA-AT-AC-GG-AG-GAT--CCG-A-GC-G-T-T--AT-C-CGG-AT-TT-A-T-T--GG-GT--TT-AAA-GG-GT-GC-G-TA-G-G-C-G-G-C-CT-T-T-T--AA-G-T-C-A-G-C-G-G--TG-A-AA-GT-C-T-GT-G-G--CT-C-AA-C-C-A-T-A-G-A-A-T-T-G-C-C-GT-T--GA-A-A-C-T-G-G--GA--G-G-C-T-T-GA-GTA-T-GT----TT-G-A-G-G-C-A-GG-C--GG-A-ATG-C-G-TG-GTGTA-GCGGTG-AAA-TGCTT-AGAT-A-TCACG-CA-G-AACC-CC-GAT--T--GCGAA-G-GC-AG--C-C-T-G--CCAA-GC-C-ATG-A-C-T--GACGCT-GA-TGCACGAAA-G-C-G-TGGG-G-ATCAAA-CA	
Otu0029	GGGGAATTTTGG-AC---AAT-GG--GG--GC-AA-C-C-C-TGAT-CCA--GCC---------A-T-GCC-GC-GT-G-C-A-G--GA-T-G-A-A-G-G-CC---TT-CG--G-G-T-T-G-T-A---AA-C-T-GC---------TT-TT-G-T--C-AGG----G--A-C--G---AA--AAG-G---A-C-C--G-T-G---T--T----------------AA-------T---A--C--CA---T-GGT-C-TG-C-T-G-A-C-G-----G-T---A-C-CT--------G-A-A-G---A-A-T--AA---GC-A--CC-GG-C-TAAC--T-AC-G-T-G-C-CA-G-C-A-G-C--CGC--GG-TA-AT-AC-GT-AG-GGT--GCA-A-GC-G-T-T--AA-T-CGG-AA-TT-A-C-T--GG-GC--GT-AAA-GC-GT-GC-G-CA-G-G-C-G-G-T-TC-T-G-T--AA-G-A-C-A-G-A-T-G--TG-A-AA-TC-C-C-CG-G-G--CT-C-AA-C-C-T-G-G-G-A-A-T-T-G-C-A-TT-T--GT-G-A-C-T-G-C--AG--G-A-C-T-A-GA-GTT-C-AT----CA-G-A-G-G-G-G-GG-T--GG-A-ATT-C-C-AA-GTGTA-GCAGTG-AAA-TGCGT-AGAT-A-TTTGG-AA-G-AACA-CC-AAT--G--GCGAA-G-GC-AG--C-C-C-C--CTGG-GA-T-GCG-A-C-T--GACGCT-CA-TGCACGAAA-G-C-G-TGGG-G-AGCAAA-CA	
Otu0030	GGGGAATATTGC-AC---AAT-GG--GC--GC-AA-G-C-C-TGAT-GCA--GCG---------A-C-GCC-GC-GT-G-A-G-C--GA-A-G-A-A-G-T-AT---TT-CG--G-T-A-T-G-T-A---AA-G-C-TC---------TA-TC-A-G--C-AGG----G--A-A--G---A-----------------------------T----------------AA-----------------------------------T-G-A-C-G-----G-T---A-C-CT--------G-A-C-T---A-A-G--AA---GC-C--CC-GG-C-TAAC--T-AC-G-T-G-C-CA-G-C-A-G-C--CGC--GG-TA-AT-AC-GT-AG-GGG--GCA-A-GC-G-T-T--AT-C-CGG-AT-TT-A-C-T--GG-GT--GT-AAA-GG-GA-GC-G-TA-G-A-C-G-G-C-AA-G-G-C--AA-G-T-C-T-G-A-T-G--TG-A-AA-AC-C-C-AG-G-G--CT-T-AA-C-C-C-T-G-G-G-A-C-T-G-C-A-TT-G--GA-A-A-C-T-G-T--CT--G-G-C-T-C-GA-GTG-C-CG----GA-G-A-G-G-T-A-AG-C--GG-A-ATT-C-C-TA-GTGTA-GCGGTG-AAA-TGCGT-AGAT-A-TTAGG-AA-G-AACA-CC-AGT--G--GCGAA-G-GC-GG--C-T-T-A--CTGG-AC-G-GTA-A-C-T--GACGTT-GA-GGCTCGAAA-G-T-G-TGGG-T-AGCAAA-CA	
Otu0031	GGGGGATATTGC-AC---AAT-GG--AG--GA-AA-C-T-C-TGAT-GCA--GCG---------A-C-GCC-GC-GT-G-A-G-T--GA-A-G-A-A-G-T-AT---TT-CG--G-T-A-T-G-T-A---AA-G-C-TC---------TA-TC-A-G--C-A-G----G-------G----A-A----------G---------------------------------A-------------------------A--A--A---T-G-A-C-G-----G-T---A-C-CT--------G-A-C-T---A-A-G--AA---GC-C--CC-GG-C-TAAC--T-AC-G-T-G-C-CA-G-C-A-G-C--CGC--GG-TA-AT-AC-GT-AG-GGG--GCA-A-GC-G-T-T--AT-C-CGG-AT-TT-A-C-T--GG-GT--GT-AAA-GG-GA-GC-G-TA-G-A-C-G-G-C-GA-T-G-C--AA-G-T-C-T-G-A-A-G--TG-A-AA-TA-C-C-CG-G-G--CT-C-AA-C-C-T-G-G-G-A-A-C-T-G-C-T-TT-G--GA-A-A-C-T-G-T--AT--G-G-C-T-A-GA-GTG-C-TG----GA-G-A-G-G-T-A-AG-C--GG-A-ATT-C-C-TA-GTGTA-GCGGTG-AAA-TGCGT-AGAT-A-TTAGG-AA-G-AACA-CC--AG-TG--GCGAA-G-GC-GG--C-T-T-A--CTGG-AC-A-GTA-A-C-T--GACGTT-CA-GGCTCGAAG-G-C-G-TGGG-G-AGCAAA-CA	
Otu0032	GGGGAATATTGC-AC---AAT-GG--GC--GA-AA-G-C-C-TGAT-GCA--GCG---------A-C-GCC-GC-GT-G-A-G-T--GA-A-G-A-A-G-T-AT---TT-CG--G-T-A-T-G-T-A---AA-G-C-TC---------TA-TC-A-G--C-AGG----G--A-A--G---A-----------------------------T----------------AA-----------------------------------T-G-A-C-G-----G-T---A-C-CT--------G-A-C-T---A-A-G--AA---GC-C--CC-GG-C-TAAC--T-AC-G-T-G-C-CA-G-C-A-G-C--CGC--GG-TA-AT-AC-GT-AG-GGG--GCA-A-GC-G-T-T--AT-C-CGG-AT-TT-A-C-T--GG-GT--GT-AAA-GG-GA-GC-G-TA-G-A-C-G-G-C-AT-G-G-C--AA-G-T-C-T-G-A-A-G--TG-A-AA-AC-C-C-AG-G-G--CT-C-AA-C-C-C-T-G-G-G-A-C-T-G-C-T-TT-G--GA-A-A-C-T-G-T--CA--A-G-C-T-A-GA-GTG-C-AG----GA-G-A-G-G-T-A-AG-T--GG-A-ATT-C-C-TA-GTGTA-GCGGTG-AAA-TGCGT-AGAT-A-TTAGG-AG-G-AACA-CC-AGT--G--GCGAA-G-GC-GG--C-T-T-A--CTGG-AC-T-GTA-A-C-T--GACGTT-GA-GGCTCGAAA-G-C-G-TGGG-G-AGCAAA-CA	
Otu0033	AGGGAATCTTCC-AC---AAT-GG--AC--GC-AA-G-T-C-TGAT-GGA--GCA---------A-C-GCC-GC-GT-G-A-G-T--GA-A-G-A-A-G-G-GT---TT-CG--G-C-T-C-G-T-A---AA-G-C-TC---------TG-GT-G-G--T-AGT----G--C-A--G---AA-AGAT-A---G-A-G--G-T-A---G--T----------------AA-------C------T--GG---C-CTT-T-AT-T-T-G-A-C-G-----G-T---A-A-TT--------A-T-C-T---A-G-A--AA---GT-C--AC-GG-C-TAAC--T-AC-G-T-G-C-CA-G-C-A-G-C--CGC--GG-TA-AT-AC-GT-AG-GTG--GCA-A-GC-G-T-T--GT-C-CGA-AT-TT-A-T-T--GG-GC--GT-AAA-GC-GA-GT-G-CA-G-G-C-G-G-T-TC-A-A-T--AA-G-T-C-T-G-A-T-G--TG-A-AA-GC-C-T-TC-G-G--CT-C-AA-C-C-G-G-A-G-A-A-T-T-G-C-A-TC-A--GA-A-A-C-T-G-T--TG--A-A-C-T-T-GA-GTG-C-AG----AA-G-A-G-G-A-G-AG-T--GG-A-ACT-C-C-AT-GTGTA-GCGGTG-GAA-TGCGT-AGAT-A-TATGG-AA-G-AACA-CC-AGT--G--GCGAA-G-GC-GG--C-T-C-T--CTGG-TC-T-GCA-A-C-T--GACGCT-GA-GGCTCCAAA-G-C-A-TGGG-T-AGCGAA-CA	
Otu0034	GGGGAATCTTGG-AC---AATGG---GC--GA-AA-G-C-C-CGAT-CCA--GCA---------A-T-ATC-GC-GT-G-A-G-T--GA-A-G-A-A-G-G-GC---AA-TGCCG-C-T-T-G-T-A---AA-G-C-TC---------TT-TC-G-T--C-GAG---TG--CGC--G---A-----------------------------T----------------CA-----------------------------------T-G-A-C-A-----G-G---A-C-TC--------G-A-G-G---A-A-G--AA---GC-C--CC-GG-C-TAAC--T-CC-G-T-G-C-CA-G-C-A-G-C--CGC--GG-TA-AG-AC-GG-GG-GGG--GCA-A-GT-G-T-T--CT-T-CGG-AA-TG-A-C-T--GG-GC--GT-AAA-GG-GC-AC-G-TA-G-G-C-G-G-T-GA-A-T-C--GG-G-T-T-G-A-A-A-G--TG-A-AA-G--T-C-GC-CAA---A-A-AG-T-G-G-C-G-G-A-A---T-G-C-T-CT-C--GA-A-A-C-C-A-A--TT--C-A-C-T-T-GA-GTG-A-GA----CA-G-A-G-G-A-G-AG-T--GG-A-ATT-T-C-GT-GTGTA-GGGGTG-AAA-TCCGT-AGAT-C-TACGA-AG-G-AACG-CC--AA-AA--GCGAA-G-GC-AG--C-T-C-T--CTGG-GT-C-CCT-A-C-C--GACGCT-GG-GGTGCGAAA-G-C-A-TGGG-G-AGCGAA-CA	
Otu0035	GGGGAATATTGC-AC---AAT-GG--GC--GC-AA-G-C-C-TGAT-GCA--GCC---------A-T-GCC-GC-GT-G-T-A-T--GA-A-G-A-A-G-G-CC---TT-CG--G-G-T-T-G-T-A---AA-G-T-AC---------TT-TC-A-G--C-GGG----G--A-G--G---AA--GGG-A---G-T-A--A-A-G---T--T----------------AA-------T---A--C--CT---T-TGC-T-CA-T-T-G-A-C-G-----T-T---A-C-CC--------G-C-A-G---A-A-G--AA---GC-A--CC-GG-C-TAAC--T-CC-G-T-G-C-CA-G-C-A-G-C--CGC--GG-TA-AT-AC-GG-AG-GGT--GCA-A-GC-G-T-T--AA-T-CGG-AA-TT-A-C-T--GG-GC--GT-AAA-GC-GC-AC-G-CA-G-G-C-G-G-T-TT-G-T-T--AA-G-T-C-A-G-A-T-G--TG-A-AA-TC-C-C-CG-G-G--CT-C-AA-C-C-T-G-G-G-A-A-C-T-G-C-A-TC-T--GA-T-A-C-T-G-G--CA--A-G-C-T-T-GA-GTC-T-CG----TA-G-A-G-G-G-G-GG-T--AG-A-ATT-C-C-AG-GTGTA-GCGGTG-AAA-TGCGT-AGAG-A-TCTGG-AG-G-AATA-CC--GG-TG--GCGAA-G-GC-AG--G-T-C-T--CTGG-GC-C-GTC-A-C-T--GACGCT-GA-GGAGCGAAA-G-C-G-TGGG-G-AGCGAA-CA	
Otu0036	GGGGAATATTGC-AC---AAT-GG--GC--GC-AA-G-C-C-TGAT-GCA--GCG---------A-C-GCC-GC-GT-G-C-G-G--GA-T-G-A-C-G-G-CC---TT-CG--G-G-T-T-G-T-A---AA-C-C-GC---------TT-TT-G-A--C-TGG----G--A-G--C---AA--GCC-C---------------------T----------------TC-------G--------------------G-GG---T-G-A-G-T-----G-T---A-C-CT--------T-T-C-G---A-A-T--AA---GC-A--CC-GG-C-TAAC--T-AC-G-T-G-C-CA-G-C-A-G-C--CGC--GG-TA-AT-AC-GT-AG-GGT--GCA-A-GC-G-T-T--AT-C-CGG-AA-TT-A-T-T--GG-GC--GT-AAA-GG-GC-TC-G-TA-G-G-C-G-G-T-TC-G-T-C--GC-G-T-C-C-G-G-T-G--TG-A-AA-GT-C-C-AT-C-G--CT-T-AA-C-G-G-T-G-G-A-T-C-C-G-C-G-CC-G--GG-T-A-C-G-G-G--CG--G-G-C-T-T-GA-GTG-C-GG----TA-G-G-G-G-A-G-AC-T--GG-A-ATT-C-C-CG-GTGTA-ACGGTG-GAA-TGTGT-AGAT-A-TCGGG-AA-G-AACA-CC--AA-TG--GCGAA-G-GC-GG--C-C-C-C--CTGG-AC-G-AAG-A-C-T--GACGCT-CA-GGTGCGAAA-G-C-G-TGGG-G-AGCAAA-CA	
Otu0037	GGGGGATATTGC-AC---AAT-GG--AG--GA-AA-C-T-C-TGAT-GCA--GCG---------A-C-GCC-GC-GT-G-A-G-T--GA-A-G-A-A-G-T-AT---TT-CG--G-T-A-T-G-T-A---AA-G-C-TC---------TA-TC-A-G--C-AGG----G--A-A--G---A-----------------------------A----------------AA-----------------------------------T-G-A-C-G-----G-T---A-C-CT--------G-A-C-T---A-A-G--AA---GC-C--CC-GG-C-TAAC--T-AC-G-T-G-C-CA-G-C-A-G-C--CGC--GG-TA-AT-AT-GT-AG-GGG--GCA-A-GC-G-T-T--AT-C-CGG-AT-TT-A-C-T--GG-GT--GT-AAA-GG-GA-GC-G-TA-G-A-C-G-G-C-GA-C-G-C--AA-G-T-C-T-G-A-A-G--TG-A-AA-TA-C-C-CG-G-G--CT-C-AA-C-C-T-G-G-G-A-A-C-T-G-C-T-TT-G--GA-A-A-C-T-G-T--GT--T-G-C-T-A-GA-GTG-C-TG----GA-G-A-G-G-T-A-AG-C--GG-A-ATT-C-C-TA-GTGTA-GCGGTG-AAA-TGCGT-AGAT-A-TTAGG-AA-G-AACA-CC-AGT--G--GCGAA-G-GC-GG--C-T-T-A--CTGG-AC-A-GCA-A-C-T--GACGTT-GA-GGCTCGAAA-G-C-G-TGGG-G-AGCAAA-CA	
Otu0038	GGGGAATATTGC-AC---AAT-GG--GG--GA-AA-C-C-C-TGAT-GCA--GCG---------A-C-GCC-GC-GT-G-G-A-G--GA-A-G-A-A-G-G-TC---TT-CG--G-G-T-T-G-T-A---AA-G-T-AC---------TT-TC-A-G--C-GGG----G--A-G--G---AA--GGG-A---G-T-A--A-A-G---T--T----------------AA-------T---A--C--CT---T-TGC-T-CA-T-T-G-A-C-G-----T-T---A-C-CC--------G-C-A-G---A-A-G--AA---GC-A--CC-GG-C-TAAC--T-CC-G-T-G-C-CA-G-C-A-G-C--CGC--GG-TA-AT-AC-GG-AG-GGT--GCA-A-GC-G-T-T--AA-T-CGG-AA-TT-A-C-T--GG-GC--GT-AAA-GC-GC-AC-G-CA-G-G-C-G-G-T-TT-G-T-T--AA-G-T-C-A-G-A-T-G--TG-A-AA-TC-C-C-CG-G-G--CT-C-AA-C-C-T-G-G-G-A-A-C-T-G-C-A-TC-T--GA-T-A-C-T-G-G--CA--A-G-C-T-T-GA-GTC-T-CG----TA-G-A-G-G-G-G-GG-T--AG-A-ATT-C-C-AG-GTGTA-GCGGTG-AAA-TGCGT-AGAG-A-TCTGG-AG-G-AATA-CC--GG-TG--GCGAA-G-GC-GG--C-C-C-C--CTGG-AC-G-AAG-A-C-T--GACGCT-CA-GGTGCGAAA-G-C-G-TGGG-G-AGCAAA-CA	
Otu0039	GGGGAATATTGC-AC---AAT-GG--GG--GA-AA-C-C-C-TGAT-GCA--GCG---------A-C-GCC-GC-GT-G-A-A-G--GA-A-G-A-A-G-T-AT---CT-CG--G-T-A-T-G-T-A---AA-C-T-TC---------TA-TC-A-G--C-AGG----G--A-A--G---A-----------------------------T----------------AG-----------------------------------T-G-A-C-G-----G-T---A-C-CT--------G-A-C-T---A-A-G--AA---GC-C--CC-GG-C-TAAC--T-AC-G-T-G-C-CA-G-C-A-G-C--CGC--GG-TA-AT-AC-GT-AG-GGG--GCA-A-GC-G-T-T--AT-C-CGG-AT-TT-A-C-T--GG-GT--GT-AAA-GG-GA-GC-G-TA-G-A-C-G-G-T-GT-G-G-C--AA-G-T-C-T-G-A-T-G--TG-A-AA-GG-C-A-TG-G-G--CT-C-AA-C-C-T-G-T-G-G-A-C-T-G-C-A-TT-G--GA-A-A-C-T-G-C--CA--T-A-C-T-T-GA-GTG-C-CG----GA-G-G-G-G-T-A-AG-C--GG-A-ATT-C-C-TA-GTGTA-GCGGTG-AAA-TGCGT-AGAT-A-TTAGG-AG-G-AACA-CC--AG-TG--GCGAA-G-GC-GG--C-T-T-A--CTGG-AC-G-GTA-A-C-T--GACGTT-GA-GGCTCGAAA-G-C-G-TGGG-G-AGCAAA-CA	
Otu0040	GGGGAATATTGC-AC---AAT-GG--GG--GA-AA-C-C-C-TGAT-GCA--GCG---------A-C-GCC-GC-GT-G-A-G-C--GA-A-G-A-A-G-T-AT---TT-CG--G-T-A-T-G-T-A---AA-G-C-TC---------TA-TC-A-G--C-AGG----G--A-A--G---A--------------------------A--G----------------AA-------A---------------------------T-G-A-C-G-----G-T---A-C-CT--------G-A-C-T---A-A-G--AA---GC-A--CC-GG-C-TAAA--T-AC-G-T-G-C-CA-G-C-A-G-C--CGC--GG-TA-AT-AC-GT-AT-GGT--GCA-A-GC-G-T-T--AT-C-CGG-AT-TT-A-C-T--GG-GT--GT-AAA-GG-GA-GC-G-CA-G-G-C-G-G-A-AG-G-C-T--AA-G-T-C-T-G-A-T-G--TG-A-AA-GC-C-C-GG-G-G--CT-C-AA-C-C-C-C-G-G-T-A-C-T-G-C-A-TT-G--GA-A-A-C-T-G-G--TC--A-T-C-T-A-GA-GTG-T-CG----GA-G-G-G-G-T-A-AG-T--GG-A-ATT-C-C-TA-GTGTA-GCGGTG-AAA-TGCGT-AGAT-A-TTAGG-AG-G-AACA-CC--AG-TG--GCGAA-G-GC-GG--C-T-T-A--CTGG-AC-G-ATA-A-C-T--GACGCT-GA-GGCTCGAAA-G-C-G-TGGG-G-AGCAAA-CA	
Otu0041	GAGGAATATTGG-TC---AAT-GG--GC--GA-GA-G-C-C-TGAA-CCA--GCC---------A-A-GTA-GC-GT-G-A-A-G--GA-T-G-A-A-G-G-CT-C-TA-TG--G-G-T-C-G-T-A---AA-C-T-TC---------TT-TT-A-T--A-TGG----G--A-A--T---AA-AGTT-T---T-C-C--A----------C----------------GT-------G--------------T-GGA-A-TT-T-T-G-T-A-T-----G-T---A-C-CA--------T-A-T-G---A-A-T--AA---GG-A--TC-GG-C-TAAC--T-CC-G-T-G-C-CA-G-C-A-G-C--CGC--GG-TA-AT-AC-GG-AG-GAT--CCG-A-GC-G-T-T--AT-C-CGG-AT-TT-A-T-T--GG-GT--TT-AAA-GG-GA-GC-G-TA-G-G-T-G-G-A-TT-G-T-T--AA-G-T-C-A-G-T-T-G--TG-A-AA-GT-T-T-GC-G-G--CT-C-AA-C-C-G-T-A-A-A-A-T-T-G-C-A-GT-T--GA-A-A-C-T-G-T--CA--G-T-C-T-T-GA-GTA-C-AG----TA-G-A-G-G-T-G-GG-C--GG-A-ATT-C-G-TG-GTGTA-GCGGTG-AAA-TGCTT-AGAT-A-TCACG-AA-G-AACT-CC--GA-TT--GCGAA-G-GC-AG--C-T-C-A--CTAG-AC-T-GTC-A-C-T--GACACT-GA-TGCTCGAAA-G-T-G-TGGG-T-ATCAAA-CA	
Otu0042	GGGGAATATTGG-AC---AAT-GG--GC--GA-AA-G-C-C-TGAT-CCA--GCA---------A-T-GCC-GC-GT-G-A-G-T--GA-T-G-A-A-G-G-CC---TT-AG--G-G-T-T-G-T-A---AA-G-C-TC---------TT-TT-A-C--C-CGG----G--A-T--G---A-----------------------------T----------------AA-----------------------------------T-G-A-C-A-----G-T---A-C-CG--------G-G-A-G---A-A-T--AA---GC-T--CC-GG-C-TAAC--T-CC-G-T-G-C-CA-G-C-A-G-C--CGC--GG-TA-AT-AC-GG-AG-GGA--GCT-A-GC-G-T-T--AT-T-CGG-AA-TT-A-C-T--GG-GC--GT-AAA-GC-GC-AC-G-TA-G-G-C-G-G-C-TT-T-G-T--AA-G-T-A-A-G-A-G-G--TG-A-AA-GC-C-C-AG-A-G--CT-C-AA-C-T-C-T-G-G-A-A-T-T-G-C-C-TT-T--TA-G-A-C-T-G-C--AT--C-G-C-T-T-GA-ATC-A-TG----GA-G-A-G-G-T-C-AG-T--GG-A-ATT-C-C-GA-GTGTA-GAGGTG-AAA-TTCGT-AGAT-A-TTCGG-AA-G-AACA-CC--AG-TG--GCGAA-G-GC-GG--C-T-G-A--CTGG-AC-A-TGT-A-T-T--GACGCT-GA-GGTGCGAAA-G-C-G-TGGG-G-AGCAAA-CA	
Otu0043	GGGGAATATTGC-GC---AAT-GG--GG--GA-AA-C-C-C-TGAC-GCA--GCA---------A-C-GCC-GC-GT-G-A-G-T--GA-T-G-A-A-G-G-TC---TT-CG--G-A-T-T-G-T-A---AA-A-C-TC---------TG-TC-T-T--T-GGG----G--A-C--G---A-----------------------------T----------------AA-----------------------------------T-G-A-C-G-----G-T---A-C-CC--------A-A-G-G---A-G-G--AA---GC-C--AC-GG-C-TAAC--T-AC-G-T-G-C-CA-G-C-A-G-C--CGC--GG-TA-AT-AC-GT-AG-GTG--GCA-A-GC-G-T-T--GT-C-CGG-AT-TT-A-C-T--GG-GC--GT-AAA-GA-GT-AT-G-TA-G-G-C-G-G-A-TA-T-T-T--AA-G-T-C-A-G-A-T-G--TG-A-AA-TC-C-C-CG-G-G--CT-T-AA-C-C-T-G-G-G-A-G-C-T-G-C-A-TT-T--GA-T-A-C-T-G-G--GT--G-T-C-T-A-GA-GTG-T-AG----GA-G-A-G-G-A-A-AG-T--GG-A-ATT-C-C-TA-GTGTA-GCGGTG-AAA-TGCGT-AGAG-A-TTAGG-AA-G-AACA-CC-AGT--G--GCGAA-G-GC-GA--C-T-T-T--CTGG-AC-T-ATA-A-C-T--GACGCT-GA-GATACGAAA-G-C-G-TGGG-G-AGCAAA-CA	
Otu0044	GGGGAATATTGC-AC---AAT-GG--GC--GC-AA-G-C-C-TGAT-GCA--GCC---------A-T-GCC-GC-GT-G-T-A-T--GA-A-G-A-A-G-G-GT---TT-CG--G-C-T-C-G-T-A---AA-G-C-TC---------TG-TT-G-G--T-AGT----G--A-A--G---AA-AGAT-A---G-A-G--G-T-A---G--T----------------AA-------C------T--GG---C-CTC-T-AT-T-T-G-A-C-G-----G-T---A-A-TT--------A-C-T-T---A-G-A--AA---GT-C--AC-GG-C-TAAC--T-AC-G-T-G-C-CA-G-C-A-G-C--CGC--GG-TA-AT-AC-GT-AG-GTG--GCA-A-GC-G-T-T--GT-C-CGG-AT-TT-A-T-T--GG-GC--GT-AAA-GC-GA-GT-G-CA-G-G-C-G-G-T-TC-A-A-T--AA-G-T-C-T-G-A-T-G--TG-A-AA-GC-C-T-TC-G-G--CT-C-AA-C-C-G-G-A-G-A-A-T-T-G-C-A-TC-A--GA-A-A-C-T-G-T--TG--A-A-C-T-T-GA-GTG-C-AG----AA-G-A-G-G-A-G-AG-T--GG-A-ACT-C-C-AT-GTGTA-GCGGTG-GAA-TGCGT-AGAT-A-TATGG-AA-G-AACA-CC--AG-TG--GCGAA-G-GC-GG--C-T-C-T--CTGG-TC-T-GCA-A-C-T--GACGCT-GA-GGCTCGAAA-G-C-A-TGGG-T-AGCGAA-CA	
Otu0045	GGGGAATATTGC-AC---AAT-GG--GC--GC-AA-G-C-C-TGAT-GCA--GCG---------A-C-GCC-GC-GT-G-C-G-G--GA-T-G-A-C-G-G-CC---TT-CG--G-G-T-T-G-T-A---AA-C-C-TC---------TT-TT-A-T--C-GGG----G--A-G--C---AA--G---C---------------------------------------G-------A--------------------G-AG---T-G-A-G-T-----T-T---A-C-CC--------G-T-T-G---A-A-T--AA---GC-A--CC-GG-C-TAAC--T-AC-G-T-G-C-CA-G-C-A-G-C--CGC--GG-TA-AT-AC-GT-AG-GGT--GCA-A-GC-G-T-T--AT-C-CGG-AA-TT-A-T-T--GG-GC--GT-AAA-GG-GC-TC-G-TA-G-G-C-G-G-T-TC-G-T-C--GC-G-T-C-C-G-G-T-G--TG-A-AA-GT-C-C-AT-C-G--CT-T-AA-C-G-G-T-G-G-A-T-C-C-G-C-G-CC-G--GG-T-A-C-G-G-G--CG--G-G-C-T-T-GA-GTG-C-GG----TA-G-G-G-G-A-G-AC-T--GG-A-ATT-C-C-CG-GTGTA-ACGGTG-GAA-TGTGT-AGAT-A-TCGGG-AA-G-AACA-CC--AA-TG--GCGAA-G-GC-AG--G-T-C-T--CTGG-GC-C-GTT-A-C-T--GACGCT-GA-GGAGCGAAA-G-C-G-TGGG-G-AGCGAA-CA	
Otu0046	GGGGAATATTGC-AC---AAT-GG--GG--GA-AA-C-C-C-TGAT-GCA--GCG---------A-C-GCC-GC-GT-G-A-G-C--GA-A-G-A-A-G-T-AT---TT-CG--G-T-A-T-G-T-A---AA-G-C-TC---------TA-TC-A-G--C-AGG----G--A-A--G---A-----------------------------A----------------AA-----------------------------------T-G-A-C-G-----G-T---A-C-CT--------G-A-C-T---A-A-G--AA---GC-C--CC-GG-C-TAAC--T-AC-G-T-G-C-CA-G-C-A-G-C--CGC--GG-TA-AT-AC-GT-AG-GGG--GCA-A-GC-G-T-T--AT-C-CGG-AT-TT-A-C-T--GG-GT--GT-AAA-GG-GA-GC-G-TA-G-A-C-G-G-C-AA-G-G-C--AA-G-T-C-T-G-A-T-G--TG-A-AA-GG-C-T-GG-G-G--CT-C-AA-C-C-C-C-G-G-G-A-C-T-G-C-A-TT-G--GA-A-A-C-T-G-T--CC--T-G-C-T-G-GA-GTG-C-CG----GA-G-A-G-G-T-A-AG-C--GG-A-ATT-C-C-TA-GTGTA-GCGGTG-AAA-TGCGT-AGAT-A-TTAGG-AG-G-AACA-CC--AG-TG--GCGAA-G-GC-GG--C-T-T-A--CTGG-AC-G-GTA-A-C-T--GACGTT-GA-GGCTCGAAA-G-C-G-TGGG-G-AGCAAA-CA	
Otu0047	GGGGAATATTGC-AC---AAT-GG--GC--GA-AA-G-C-C-TGTT-GCA--GCC---------A-T-GCC-GC-GT-G-T-G-T--GA-A-G-A-A-G-G-CC---TT-CG--G-G-T-T-G-T-A---AA-G-C-AC---------TT-TC-A-G--T-TGT----G--A-G--G---AA--AGG-G---C-T-G--T-A-G---T--T----------------AA-------T---A--G--CT---G-CAT-C-CT-G-T-G-A-C-G-----T-T---A-A-CA--------A-C-A-G---A-A-G--AA---GC-A--CC-GG-C-TAAC--T-TC-G-T-G-C-CA-G-C-A-G-C--CGC--GG-TA-AT-AC-GA-GG-GGT--GCA-A-GC-G-T-T--AA-T-CGG-AA-TT-A-C-T--GG-GC--GT-AAA-GC-GT-TC-G-TA-G-G-C-G-G-T-CT-A-T-T--AA-G-C-A-A-G-A-T-G--TG-A-AA-GC-C-C-AG-G-G--CT-C-AA-C-C-T-T-G-G-A-A-C-T-G-C-A-TT-T--TG-A-A-C-T-G-G--TA--G-A-C-T-A-GA-GTA-C-TG----TA-G-A-G-G-G-T-GG-T--GG-A-ATT-T-C-CA-GTGTA-GCGGTG-AAA-TGCGT-AGAG-A-TTGGA-AG-G-AACA-TC--AG-TG--GCGAA-G-GC-GG--C-C-A-C--CTGG-AC-A-GAT-A-C-T--GACGCT-GA-GGAACGAAA-G-C-G-TGGG-G-AGCGAA-CA	
Otu0048	GGGGAATATTGC-AC---AAT-GG--GG--GA-AA-C-C-C-TGAT-GCA--GCA---------A-C-GCC-GC-GT-G-A-G-T--GA-A-G-A-A-G-T-AT---TT-CG--G-T-A-T-G-T-A---AA-G-C-TC---------TA-TC-A-G--C-AGG----A--A-A--G---A-----------------------------A----------------AA-----------------------------------T-G-A-C-G-----G-T---A-C-CT--------G-A-C-T---A-A-G--AA---GC-C--CC-GG-C-TAAC--T-AC-G-T-G-C-CA-G-C-A-G-C--CGC--GG-TA-AT-AC-GT-AG-GGG--GCA-A-GC-G-T-T--AT-C-CGG-AT-TT-A-C-T--GG-GT--GT-AAA-GG-GA-GC-G-TA-G-A-C-G-G-T-TT-T-G-C--AA-G-T-C-T-G-A-A-G--TG-A-AA-GC-C-C-GG-G-G--CT-T-AA-C-C-C-C-G-G-G-A-C-T-G-C-T-TT-G--GA-A-A-C-T-G-T--AG--A-A-C-T-A-GA-GTG-C-AG----GA-G-A-G-G-T-A-AG-T--GG-A-ATT-C-C-TA-GTGTA-GCGGTG-AAA-TGCGT-AGAT-A-TTAGG-AG-G-AACA-CC--AG-TG--GCGAA-G-GC-GG--C-T-T-A--CTGG-AC-T-GTA-A-C-T--GACGTT-GA-GGCTCGAAA-G-C-G-TGGG-G-AGCAAA-CA	
Otu0049	GGGGAATATTGC-AC---AAT-GG--GC--GT-AA-G-C-C-TGAT-GCG--GCC---------A-T-GCC-GC-GT-G-T-A-T--GA-A-G-A-A-G-G-CC---TT-CG--G-G-T-T-G-T-A---AA-C-T-CC---------TG-TT-G-T--T-GAG----G--A-A--G---A-----------------------------T----------------AA-----------------------------------T-G-A-C-G-----G-T---A-C-TC--------A-A-C-A---A-G-G--AA---GT-G--AC-GG-C-TAAC--T-AC-G-T-G-C-CA-G-C-A-G-C--CGC--GG-TA-AA-AC-GT-AG-GTC--ACA-A-GC-G-T-T--GT-C-CGG-AA-TT-A-C-T--GG-GT--GT-AAA-GG-GA-GC-G-CA-G-G-C-G-G-G-AA-G-A-C--AA-G-T-T-G-G-A-A-G--TG-A-AA-TC-C-A-TG-G-G--CT-C-AA-C-C-C-A-T-G-A-A-C-T-G-C-T-TT-C--AA-A-A-C-T-G-T--TT--T-T-C-T-T-GA-GTA-G-TG----CA-G-A-G-G-T-A-GG-C--GG-A-ATT-C-C-CG-GTGTA-GCGGTG-GAA-TGCGT-AGAT-A-TCGGG-AG-G-AACA-CC-AGT--G--GCGAA-G-GC-GG--C-C-T-A--CTGG-GC-A-CCA-A-C-T--GACGCT-GA-GGCTCGAAA-G-T-G-TGGG-T-AGCAAA-CA	
Otu0050	GGGGAATATTGC-GC---AAT-GG--GG--GA-AA-C-C-C-TGAC-GCA--GCA---------A-T-ACC-GC-GT-G-A-G-T--GA-A-G-A-A-G-G-TT---TT-CG--G-A-T-C-G-T-A---AA-G-C-TC---------TG-TT-A-T--T-GGG----G--A-A--G---A--------------------------A--A----------------AA-------A---------------------------A-G-A-C-G-----G-T---A-C-CC--------A-A-G-A---A-G-A--AA---GT-C--CC-GG-C-TAAC--T-AC-G-T-G-C-CA-G-C-A-G-C--CGC--GG-TA-AT-AC-GT-AG-GGG--ACA-A-GC-G-T-T--GT-C-CGG-AT-TT-A-C-T--GG-GC--GT-AAA-GG-GC-AC-G-CA-G-G-C-G-G-T-TT-T-T-T--AA-G-T-C-A-G-A-T-G--TG-A-AA-GG-T-A-CC-G-G--CT-C-AA-C-C-G-G-T-G-A-C-A-T-G-C-A-TT-T--GA-A-A-C-T-G-A--AA--G-A-C-T-T-GA-GTA-T-TG----GA-G-A-G-G-C-A-AG-T--GG-A-ATT-C-C-TA-GTGTA-GCGGTG-AAA-TGCGT-AGAT-A-TTAGG-AG-G-AACA-CC--GG-TG--GCGAA-G-GC-GG--C-T-T-G--CTGG-AC-A-AAT-A-C-T--GACGCT-GA-GGTGCGAAA-G-C-G-TGGG-G-AGCAAA-CA	
Otu0051	GGGGAATATTGC-AC---AAT-GG--GC--GC-AA-G-C-C-TGAT-GCA--GCC---------A-T-GCC-GC-GT-G-T-A-T--GA-A-G-A-A-G-G-CC---TT-CG--G-G-T-T-G-T-A---AA-G-T-AC---------TT-TC-A-G--C-GGG----G--A-G--G---AA--GGG-A---G-T-A--A-A-G---T--T----------------AA-------T---A--C--CT---T-TGC-T-CA-T-T-G-A-C-G-----T-T---A-C-CC--------G-C-A-G---A-A-G--AA---GC-A--CC-GG-C-TAAC--T-CC-G-T-G-C-CA-G-C-A-G-C--CGC--GG-TA-AT-AC-GG-AG-GGT--GCA-A-GC-G-T-T--AA-T-CGG-AA-TT-A-C-T--GG-GC--GT-AAA-GC-GC-AC-G-CA-G-G-C-G-G-T-TT-G-T-T--AA-G-T-C-A-G-A-T-G--TG-A-AA-TC-C-C-CG-G-G--CT-C-AA-C-C-T-G-G-G-A-A-C-T-G-C-A-TC-T--GA-T-A-C-T-G-G--CA--A-G-C-T-T-GA-GTC-T-CG----TA-G-A-G-G-G-G-GG-T--AG-A-ATT-C-C-AG-GTGTA-GCGGTG-AAA-TGCGT-AGAG-A-TCTGG-AG-G-AACA-CC-AGT--G--GCGAA-G-GC-GA--C-G-A-T--CTGG-CG-C-ATA-A-C-T--GACGCT-CA-GTCCCGAAA-G-C-G-TGGG-G-AGCAAA-TA	
Otu0052	GGGGAATCTTCC-GC---AAT-GG--AC--GA-AA-G-T-C-TGAC-GGA--GCA---------A-C-GCC-GC-GT-G-A-G-T--GA-T-G-A-C-G-G-CC---TT-CG--G-G-T-T-G-T-A---AA-G-C-TC---------TG-TT-A-A--T-CGG----G--A-C--G---AA-AGGC-C---T-T-C--T-T-G---C--G----------------AA-------C---A--G--TT---A-GAA-G-GA-T-T-G-A-C-G-----G-T---A-C-CG--------G-A-A-T---A-G-A--AA---GC-C--AC-GG-C-TAAC--T-AC-G-T-G-C-CA-G-C-A-G-C--CGC--GG-TA-AT-AC-GT-AG-GTG--GCA-A-GC-G-T-T--GT-C-CGG-AA-TT-A-T-T--GG-GC--GT-AAA-GC-GC-GC-G-CA-G-G-C-G-G-A-TC-A-G-T--CA-G-T-C-T-G-T-C-T--TA-A-AA-GT-T-C-GG-G-G--CT-T-AA-C-C-C-C-G-T-G-A---T-G-G-G-AT-G--GA-A-A-C-T-G-C--TG--A-T-C-T-A-GA-GTA-T-CG----GA-G-A-G-G-A-A-AG-T--GG-A-ATT-C-C-TA-GTGTA-GCGGTG-AAA-TGCGT-GGAT-A-TTAGG-AA-G-AACA-CC--AG-TG--GCGAA-G-GC-GA--C-T-T-T--CTGG-AC-G-AAA-A-C-T--GACGCT-GA-GGCGCGAAA-G-C-C-AGGG-G-AGCGAA-CG	
Otu0053	GGGGAATATTGG-AC---AAT-GG--GG--GC-AA-C-C-C-TGAT-CCA--GCA---------A-T-GCC-GC-GT-G-T-G-T--GA-A-G-A-A-G-G-TC---TT-CG--G-A-T-T-G-T-A---AA-G-C-AC---------TT-TC-G-A--C-GGG----G--A-C--G---A-----------------------------T----------------GA-----------------------------------T-G-A-C-G-----G-T---A-C-CC--------G-T-A-G---A-A-G--AA---GC-C--CC-GG-C-TAAC--T-TC-G-T-G-C-CA-G-C-A-G-C--CGC--GG-TA-AT-AC-GA-AG-GGG--GCT-A-GC-G-T-T--GC-T-CGG-AA-TG-A-C-T--GG-GC--GT-AAA-GG-GC-GT-G-TA-G-G-C-G-G-T-TT-T-G-A--CA-G-T-C-A-G-A-T-G--TG-A-AA-TC-C-C-CG-G-G--CT-T-AA-C-C-T-G-G-G-A-G-C-T-G-C-A-TT-T--GA-G-A-C-G-T-T--AA--G-A-C-T-A-GA-GTG-T-GA----GA-G-A-G-G-G-T-TG-T--GG-A-ATT-C-C-CA-GTGTA-GAGGTG-AAA-TTCGT-AGAT-A-TTGGG-AA-G-AACA-CC--GG-TG--GCGAA-G-GC-GG--C-A-A-C--CTGG-CT-C-ATT-A-C-T--GACGCT-GA-GGCGCGAAA-G-C-G-TGGG-G-AGCAAA-CA	
Otu0054	AGGGAATCTTCC-AC---AAT-GG--AC--GA-AA-G-T-C-TGAT-GGA--GCA---------A-C-GCC-GC-GT-G-A-G-T--GA-A-G-A-A-G-G-GT---TT-CG--G-C-T-C-G-T-A---AA-A-C-TC---------TG-TT-G-T--T-AAA----G--A-A--G---AA-CATA-T---C-T-G--A-G-A---G--T----------------AA-------C------T--GT---T-CAG-G-TA-T-T-G-A-C-G-----G-T---A-T-TT--------A-A-C-C---A-G-A--AA---GC-A--AC-GG-C-TAAC--T-AC-G-T-G-C-CA-G-C-A-G-C--CGC--GG-TA-AT-AC-GT-AG-GTG--GCA-A-GC-G-T-T--GT-C-CGG-AT-TT-A-T-T--GG-GC--GT-AAA-GC-GA-GC-G-CA-G-G-C-G-G-T-TT-T-T-T--AA-G-T-C-T-G-A-T-G--TG-A-AA-GC-C-T-TC-G-G--CT-C-AA-C-C-G-A-A-G-A-A-G-T-G-C-A-TC-G--GA-A-A-C-T-G-G--GA--A-A-C-T-T-GA-GTG-C-AG----AA-G-A-G-G-A-C-AG-T--GG-A-ACT-C-C-AT-GTGTA-GCGGTG-AAA-TGCGT-AGAT-A-TATGG-AA-G-AACA-CC--AG-TG--GCGAA-G-GC-GG--C-T-G-T--CTGG-TC-T-GTA-A-C-T--GACGCT-GA-GGCTCGAAA-G-T-A-TGGG-T-AGCAAA-CA	
Otu0055	GGGGAATATTGC-AC---AAT-GG--GC--GC-AA-G-C-C-TGAT-GCA--GCC---------A-T-GCC-GC-GT-G-T-A-T--GA-A-G-A-A-G-G-CC---TT-CG--G-G-T-C-G-T-A---AA-C-C-GC---------TT-TC-A-G--C-AGG----G--A-A--G---A-----------------------------G----------------TC-------A---------------------------A-G-A-C-T-----G-T---A-C-CT--------G-C-A-G---A-A-G--AA---GC-C--CC-GG-C-TAAC--T-AC-G-T-G-C-CA-G-C-A-G-C--CGC--GG-TA-AT-AC-GT-AG-GGG--GCG-A-GC-G-T-T--AT-C-CGG-AT-TC-A-T-T--GG-GC--GT-AAA-GC-GC-GC-G-TA-G-G-C-G-G-C-CC-G-G-C--AG-G-C-C-G-G-G-G-G--TC-G-AA-GC-G-G-GG-G-G--CT-C-AA-C-C-C-C-C-C-G-A---A-G-C-C-CC-C--GG-A-A-C-C-T-C--CGC-G-G-C-T-T-GG-GTC-C-GG----TA-G-G-G-G-A-G-GG-T--GG-A-ACA-C-C-CG-GTGTA-GCGGTG-GAA-TGCGC-AGAT-A-TCGGG-TG-G-AACA-CC--GG-TG--GCGAA-G-G--CGGC--C-C-T--CTGG-GC-C-GAG-A-C-C--GACGCT-GA-GGCGCGAAA-G-C-T-GGGG-G-AGCGAA-CA	
Otu0056	GAGGAATATTGG-TC---AAT-GG--GC--GC-AG-G-C-C-TGAA-CCA--GCC---------A-A-GTA-GC-GT-G-A-A-G--GA-T-G-A-C-C-G-CC-C-TA-TG--G-G-T-T-G-T-A---AA-C-T-TC---------TT-TT-A-T--A-AAG----G--A-A--T---AA-AGTC-G---G-G-T--A----------T----------------GA-------A--------------T-ACC-C-GT-T-T-G-C-A-A-----G-T---A-C-TT--------T-A-T-G---A-A-T--AA---GG-A--CC-GG-C-TAAC--T-AC-G-T-G-C-CA-G-C-A-G-C--CGC--GG-TA-AT-AC-GG-AG-GAT--CCG-A-GC-G-T-T--AT-C-CGG-AT-TT-A-T-T--GG-GT--TT-AAA-GG-GA-GC-G-TA-G-A-T-G-G-A-TG-T-G-T--AA-G-T-C-A-G-T-T-G--TG-A-AA-GT-T-T-GC-G-G--CT-C-AA-C-C-G-T-A-A-A-A-T-T-G-C-A-GT-T--GA-T-A-C-T-G-G--AT--A-T-C-T-T-GA-GTG-C-AG----TT-G-A-G-G-C-A-GG-C--GG-A-ATT-C-G-TG-GTGTA-GCGGTG-AAA-TGCTT-AGAT-A-CCACG-AA-G-AACT-CC-GAT--T--GCGAA-G-GC-AG--C-C-T-G--CTAA-GC-T-GCA-A-C-T--GACATT-GA-GGCTCGAAA-G-T-G-TGGG-T-ATCAAA-CA	
Otu0057	AGGGAATCTTCC-AC---AAT-GG--AC--GC-AA-G-T-C-TGAT-GGA--GCA---------A-C-GCC-GC-GT-G-T-A-T--GA-A-G-A-A-G-G-CC---TT-CG--G-G-T-T-G-T-A---AA-G-T-AC---------TT-TC-A-G--C-GGG----G--C-G--G---AA--GGG-A---G-T-A--A-A-G---T--T----------------AA-------T---A--C--CT---T-TGC-T-CA-T-T-G-A-C-G-----T-T---A-C-CC--------G-C-A-G---A-A-G--AA---GC-A--CC-GG-C-TAAC--T-CC-G-T-G-C-CA-G-C-A-G-C--CGC--GG-TA-AT-AC-GG-AG-GGT--GCA-A-GC-G-T-T--AA-T-CGG-AA-TT-A-C-T--GG-GC--GT-AAA-GC-GC-AC-G-CA-G-G-C-G-G-T-TT-G-T-T--AA-G-T-C-A-G-A-T-G--TG-A-AA-TC-C-C-CG-G-G--CT-C-AA-C-C-T-G-G-G-A-A-C-T-G-C-A-TC-T--GA-T-A-C-T-G-G--CA--A-G-C-T-T-GA-GTC-T-CG----TA-G-A-G-G-G-G-GG-T--AG-A-ATT-C-C-AG-GTGTA-GCGGTG-AAA-TGCGT-AGAG-A-TCTGG-AG-G-AATA-CC--GG-TG--GCGAA-G-GC-GG--C-C-C-C--CTGG-AC-G-AAG-A-C-T--GACGCT-CA-GGTGCGAAA-G-C-G-TGGG-G-AGCAAA-CA	
Otu0058	GGGGAATATTGC-AC---AAT-GG--GG--GA-AA-C-C-C-TGAT-GCA--GCG---------A-C-GCC-GC-GT-G-G-A-G--GA-A-G-A-A-G-G-TC---TT-CG--G-G-T-T-G-T-A---AA-C-C-GC---------TT-TT-G-A--C-TGG----G--A-G--C---AA--GCC-C---------------------T----------------TC-------G--------------------G-GG---T-G-A-G-T-----G-T---A-C-CT--------T-T-C-G---A-A-T--AA---GC-A--CC-GG-C-TAAC--T-AC-G-T-G-C-CA-G-C-A-G-C--CGC--GG-TA-AT-AC-GT-AG-GGT--GCA-A-GC-G-T-T--AT-C-CGG-AA-TT-A-T-T--GG-GC--GT-AAA-GG-GC-TC-G-TA-G-G-C-G-G-T-TC-G-T-C--GC-G-T-C-C-G-G-T-G--TG-A-AA-GT-C-C-AT-C-G--CT-T-AA-C-G-G-T-G-G-A-T-C-C-G-C-G-CC-A--GG-T-A-C-G-G-G--CG--G-G-C-T-T-GA-GTG-C-GG----GA-G-G-G-G-A-G-AC-T--GG-A-ATT-C-C-CG-GTGTA-ACGGTG-GAA-TGTGT-AGAT-A-TCGGG-AA-G-AACA-CC--AA-TG--GCGAA-G-GC-AG--G-T-C-T--CTGG-GC-C-GTC-A-C-T--GACGCT-GA-GGAGCGAAA-G-C-G-TGGG-G-AGCGAA-CA	
Otu0059	AGGGAATCTTCC-AC---AAT-GG--AC--GC-AA-G-T-C-TGAT-GGA--GCA---------A-C-GCC-GC-GT-G-A-G-T--GA-A-G-A-A-G-G-GT---TT-CG--G-C-T-C-G-T-A---AA-G-C-TC---------TG-TT-G-G--T-AGT----G--A-A--G---AA-AGAT-A---G-A-G--G-T-A---G--T----------------AA-------C------T--GG---C-CTT-T-AT-T-T-G-A-C-G-----G-T---A-A-TT--------A-C-T-T---A-G-A--AA---GT-C--AC-GG-C-TAAC--T-AC-G-T-G-C-CA-G-C-A-G-C--CGC--GG-TA-AT-AC-GT-AG-GTG--GCA-A-GC-G-T-T--GT-C-CGA-AT-TT-A-T-T--GG-GC--GT-AAA-GC-GA-GT-G-CA-G-G-C-G-G-T-TC-A-A-T--AA-G-T-C-T-G-A-T-G--TG-A-AA-GC-C-T-TC-G-G--CT-C-AA-C-C-G-G-A-G-A-A-T-T-G-C-A-TC-A--GA-A-A-C-T-G-T--TG--A-A-C-T-T-GA-GTG-C-AG----AA-G-A-G-G-A-G-AG-T--GG-A-ACT-C-C-AT-GTGTA-GCGGTG-GAA-TGCGT-AGAT-G-TATGG-AA-G-AACA-CC--AG-TG--GCGAA-G-GC-GG--C-T-C-T--CTGG-GC-C-GTC-A-C-T--GACGCT-GA-GGAGCGAAA-G-C-G-TGGG-G-AGCGAA-CA	
Otu0060	GGGGAATATTGC-AC---AAT-GG--GG--GA-AA-C-C-C-TGAT-GCA--GCG---------A-C-GCC-GC-GT-G-A-G-C--GA-A-G-A-A-G-T-AT---TT-CG--G-T-A-T-G-T-A---AA-G-C-TC---------TA-TC-A-G--C-AGG----G--A-A--G------------------------------A--T----------------AA-----------------------------------T-G-A-C-G-----G-T---A-C-CT--------G-A-C-T---A-A-G--AA---GC-A--CC-GG-C-TAAA--T-AC-G-T-G-C-CA-G-C-A-G-C--CGC--GG-TA-AT-AC-GT-AT-GGT--GCA-A-GC-G-T-T--AT-C-CGG-AT-TT-A-C-T--GG-GT--GT-AAA-GG-GA-GC-G-CA-G-G-C-G-G-T-GC-G-G-C--AA-G-T-C-T-G-A-T-G--TG-A-AA-GC-C-C-GG-G-G--CT-C-AA-C-C-C-C-G-G-T-A-C-T-G-C-A-TT-G--GA-A-A-C-T-G-T--CG--T-A-C-T-A-GA-GTG-T-CG----GA-G-G-G-G-T-A-AG-C--AG-A-ATT-C-C-TA-GTGTA-GCGGTG-AAA-TGCGT-AGAT-A-TTAGG-AG-G-AACA-CC-AGT--G--GCGAA-G-GC-GG--C-T-T-A--CTGG-AC-G-ATA-A-C-T--GACGCT-GA-GGCTCGAAA-G-C-G-TGGG-G-AGCAAA-CA	
Otu0061	AGGGAATTTTCG-GC---AAT-GG--GG--GA-AA-C-C-C-TGAC-CGA--GCA---------A-C-GCC-GC-GT-G-A-A-G--GA-A-G-A-A-G-T-AA---TT-CG--T-T-A-T-G-T-A---AA-C-T-TC---------TG-TC-A-T--A-GAG----G--A-A--G---AA-CGGT-G---G-A-T--A-T-A---G--G----------------GA-------A------T--GA---T-ATC-C-AA-G-T-G-A-C-G-----G-T---A-C-TC--------T-A-T-A---A-G-A--AA---GC-C--AC-GG-C-TAAC--T-AC-G-T-G-C-CA-G-C-A-G-C--CGC--GG-TA-AT-AC-GT-AG-GTG--GCG-A-GC-G-T-T--AC-C-CGG-AA-TT-A-T-T--GG-GC--GT-AAA-GA-GG-GA-G-CA-G-G-C-G-G-C-AC-T-A-A--GG-G-T-C-T-G-T-G-G--TG-A-AA-GA-T-C-GA-A-G--CT-TA-A-C-T-T-C-G-G-T-A---A-G-C-C-AT-G--GA-A-A-C-C-G-G--AG--A-G-C-T-A-GA-GTG-T-GT----GA-G-A-G-G-A-T-CG-T--GG-A-ATT-C-CA-T-GTGTA-GCGGTG-AAA-TGCGT-AGAT-A-TATGG-AG-G-AACA-CC--AG-TG--GCGAA-G-GC-GG--C-C-C-C--CTGG-AC-G-AAG-A-C-T--GACGCT-CA-GGTGCGAAA-G-C-G-TGGG-G-AGCAAA-CA	
Otu0062	GGGGAATCTTGC-GC---AAT-GG--GG--GG-AA-C-C-C-TGAC-GCA--GCG---------A-C-GCC-GC-GT-G-C-G-G--GA-C-G-G-A-G-G-CC---TT-CG--G-G-T-C-G-T-A---AA-C-C-GC---------TT-TC-A-G--C-AGG----G--A-A--G---A-----------------------------G----------------TC-------A---------------------------A-G-A-C-T-----G-T---A-C-CT--------G-C-A-G---A-A-G--AA---GC-C--CC-GG-C-TAAC--T-AC-G-T-G-C-CA-G-C-A-G-C--CGC--GG-TA-AT-AC-GT-AG-GGG--GCG-A-GC-G-T-T--AT-C-CGG-AT-TC-A-T-T--GG-GC--GT-AAA-GC-GC-GC-G-TA-G-G-C-G-G-C-CC-G-G-C--AG-G-C-C-G-G-G-G-G--TC-G-AA-GC-G-G-GG-G-G--AT-C-AA-C-C-C-C-C-C-G-A---A-G-C-C-CC-C--GG-A-A-C-C-T-C--CGC-G-G-C-T-T-GG-GTC-C-GG----TA-G-G-G-G-A-G-GG-T--GG-A-ACA-C-C-CG-GTGTA-GCGGTG-GAA-TGCGC-AGAT-A-TCGGG-TG-G-AACA-CC--GG-TG--GCGAA-G-G--CGGG--C-C-T--CTGG-GC-C-GTC-A-C-T--GACGCT-GA-GGAGCGAAA-G-C-G-TGGG-G-AGCGAA-CA	
Otu0063	GGGGAATATTGC-AC---AAT-GG--GC--GC-AA-G-C-C-TGAT-GCA--GCC---------A-T-GCC-GC-GT-G-T-A-T--GA-A-G-A-A-G-G-CC---TT-CG--G-G-T-T-G-T-A---AA-G-T-TC---------TT-TC-A-G--C-GGG----G--A-G--G---AA--GGG-A---G-T-A--A-A-G---T--T----------------AA-------T---A--C--CT---T-TGC-T-CA-T-T-G-A-C-G-----T-T---A-C-CC--------G-C-A-G---A-A-G--AA---GC-A--CC-GG-C-TAAC--T-CC-G-T-G-C-CA-G-C-A-G-C--CGC--GG-TA-AT-AC-GG-AG-GGT--GCA-A-GC-G-T-T--AA-T-CGG-AA-TT-A-C-T--GG-GC--GT-AAA-GC-GC-AC-G-CA-G-G-C-G-G-T-TT-G-T-T--AA-G-T-C-A-G-A-T-G--TG-A-AA-TC-C-C-CG-G-G--CT-C-AA-C-C-T-G-G-G-A-A-C-G-G-C-A-GC-T--GA-T-A-C-T-G-G--CA--A-G-C-G-T-GA-GTG-T-CG----TA-G-A-G-G-G-G-GG-T--AG-A-AGT-C-C-AG-GGGGA-GCGGTG-AAA-TGCGT-AGAG-A-TCTGG-AG-G-AATA-CC--GG-TG--GCGAA-G-GC-GG--C-C-C-C--CTGG-AC-G-AAG-A-C-T--GACGCT-CA-GGTGCGAAA-G-C-G-TGGG-G-AGCAAA-CA	
Otu0064	GGGGAATATTGC-AC---AAT-GG--GC--GC-AA-G-C-C-TGAT-GCA--GCG---------A-C-GCC-GC-GT-G-C-G-G--GA-T-G-A-C-G-G-CC---TT-CG--G-G-T-T-G-T-A---AA-C-C-GC---------TT-TT-G-A--T-CGG----G--A-G--C---AA--G-C-C---------------------T----------------TC----------------------------G-GG---T-G-A-G-T-----G-T---A-C-CT--------T-T-C-G---A-A-T--AA---GC-A--CC-GG-C-TAAC--T-AC-G-T-G-C-CA-G-C-A-G-C--CGC--GG-TA-AT-AC-GT-AG-GGT--GCA-A-GC-G-T-T--AT-C-CGG-AA-TT-A-T-T--GG-GC--GT-AAA-GG-GC-CC-G-TA-G-G-C-G-G-T-TC-G-T-C--GC-G-T-C-C-G-G-T-G--TG-A-AA-GT-C-C-AT-C-G--CT-T-AA-C-G-G-T-G-G-A-T-C-C-G-C-G-CC-G--GG-T-A-C-G-G-G--CG--G-G-C-T-T-GA-GTG-C-GG----TA-G-G-G-G-A-G-AC-T--GG-A-ATT-C-C-CG-GTGTA-ACGGTG-GAA-TGTGT-AGAT-A-TCGGG-AA-G-AACA-CC--AA-TG--GCGAA-G-GC-GG--C-C-T-A--CCGG-GC-A-CCA-A-C-T--GACGCT-GA-GGCTCGAAA-G-T-G-TGGG-T-AGCAAA-CA	
Otu0065	AGGGAATCTTCC-AC---AAT-GG--AC--GC-AA-G-T-C-TGAT-GGA--GCA---------A-C-GCC-GC-GT-G-A-G-T--GA-A-G-A-A-G-G-GT---TT-CG--G-C-T-C-G-T-A---AA-G-C-TC---------TG-TT-G-G--T-AGT----G--A-A--G---AA-AGAT-A---G-A-G--G-T-A---G--T----------------AA-------C------T--GG---C-CTT-T-AT-T-T-G-A-C-G-----G-T---A-A-TT--------A-C-T-T---A-G-A--AA---GT-C--AC-GG-C-TAAC--T-AC-G-T-G-C-CA-G-C-A-G-C--CGC--GG-TA-AT-AC-GT-AG-GTG--GCA-A-GC-G-T-T--GT-C-CGG-AT-TT-A-T-T--GG-GC--GT-AAA-GC-GA-GT-G-CA-G-G-C-G-G-T-TC-A-A-T--AA-G-T-C-T-G-A-T-G--TG-A-AA-GC-C-T-TC-G-G--CT-C-AA-C-C-G-G-A-G-A-A-T-T-G-C-A-TC-A--GA-A-A-C-T-G-T--TG--A-A-C-T-T-GA-GTG-C-AG----AA-G-A-G-G-A-G-AG-T--GG-A-ACT-C-C-AT-GTGTA-GCGGTG-AAA-TGCGT-AGAG-A-TCTGG-AG-G-AATA-CC--GG-TG--GCGAA-G-GC-GG--C-C-C-C--CTGG-AC-G-AAG-A-C-T--GACGCT-CA-GGTGCGAAA-G-C-G-TGGG-G-GGCAAA-CA	
Otu0066	TGGGAATATTGC-AC---AAT-GG--GC--GC-AA-G-C-C-TGAT-GCA--GCC---------A-T-GCC-GC-GG-G-T-A-T--GA-A-G-A-A-G-G-CC---TT-CG--G-G-T-T-G-T-A---AC-G-T-AC---------TT-TC-A-G--C-GGG----G--A-G--G---AA--GGG-A---G-T-A--A-A-G---T--T----------------AA-------T---A--C--CT---T-TAC-T-CA-T-T-G-A-C-G-----T-T---A-C-CC--------G-C-A-G---A-A-G--AA---GC-A--CC-GG-C-TAAC--T-CC-A-C-G-C-CA-G-C-A-G-C--CGC--GG-TA-AT-AC-GG-AG-GGT--GCA-A-GC-G-T-T--AA-T-CGG-AA-TT-A-C-T--GG-GC--GT-AAA-GC-GA-AC-G-CA-G-G-C-G-G-T-TT-G-T-T--AA-G-T-C-A-G-A-T-G--TG-A-AA-TC-C-C-CG-G-G--CT-C-AA-C-C-T-G-G-G-A-A-C-T-G-C-G-TC-T--GA-T-A-C-T-G-G--CA--A-G-C-T-T-GA-GTC-T-CG----TA-G-A-G-G-G-G-GG-T--AG-A-ATT-C-C-AG-GTGTA-GCGGTG-AAA-TGCGT-AGAG-A-TCTGG-AG-G-AATA-CC--GG-TG--GCGAA-G-GC-GG--C-C-C-C--CTGG-AC-G-AAG-A-C-T--GACGCT-CA-GGTGCGAAA-G-C-G-TGGG-G-AGCAAA-CA	
Otu0067	GGGGAATATTGC-AC---AAT-GG--GC--GC-AC-G-C-A-TGAT-GCA--GCC---------A-T-GCC-GC-GT-G-T-A-T--GA-A-G-A-A-G-G-CC---TT-CG--G-G-T-T-G-T-A---AA-G-T-AC---------TT-TC-A-G--C-GGG----G--A-G--G---AA--GGG-A---G-T-A--A-C-G---T--T----------------AA-------T---A--C--CT---T-TGC-T-CA-T-T-G-A-C-G-----T-T---A-C-CC--------G-C-A-G---C-A-G--AA---GA-A--CC-GG-C-TCAC--T-AC-G-T-G-C-CA-G-C-A-G-C--CGC--GG-TA-AT-AC-GG-AG-GGT--GCC-A-GC-G-T-T--AA-T-CGG-AA-TT-A-C-T--GG-GC--GT-AAA-GC-GC-AC-G-CA-G-G-C-G-G-T-TT-G-T-T--AA-G-T-C-A-G-A-T-G--TG-A-AA-TC-C-C-CG-G-G--CT-C-AA-C-C-T-G-G-G-A-A-C-T-G-C-A-TC-T--GA-T-A-C-T-G-G--CA--A-G-C-T-T-GA-GTC-T-CG----TA-G-A-G-G-G-G-GG-T--AG-A-ATT-C-C-AG-GTGTA-GCGGTG-AAA-TGCGT-AGAG-A-TCTGG-AG-G-AATA-CC--GG-TG--GCGAA-G-GC-GG--C-C-C-C--CTGG-AC-G-AAG-A-C-T--GACGCT-CA-GGTGCGAAA-G-C-G-TGGG-G-AGCAAA-CA	
Otu0068	GGGGAATATTGC-AC---AAT-GG--GC--GA-AA-G-C-C-TGAT-GCA--GCA---------A-C-GCC-GC-GT-G-A-G-G--GA-C-G-A-T-G-G-CC---TT-CG--G-G-T-T-G-T-A---AA-C-C-TC---------TT-TT-A-G--C-AGG----G--A-A--G---AA--G-C-----------------------G----------------AA-------A----------------------G----T-G-A-C-G-----G-T---A-C-CT--------G-C-A-G---A-A-A--AA---GC-A--CC-GG-C-TAAC--T-AC-G-T-G-C-CA-G-C-A-G-C--CGC--GG-TA-AT-AC-GT-AG-GGT--GCA-A-GC-G-T-T--GT-C-CGG-AA-TT-A-T-T--GG-GC--GT-AAA-GA-GC-TC-G-TA-G-G-C-G-G-T-TT-G-T-C--GC-G-T-C-T-G-C-T-G--TG-A-AA-TC-C-C-GA-G-G--CT-C-AA-C-C-T-C-G-G-G-T-C-T-G-C-A-GT-G--GG-T-A-C-G-G-G--CA--G-A-C-T-A-GA-GTG-C-GG----TA-G-G-G-G-A-G-AT-T--GG-A-ATT-C-C-TG-GTGTA-GCGGTG-GAA-TGCGC-AGAT-A-TCAGG-AG-G-AACA-CC-GAT--G--GCGAA-G-GC-AG--A-T-C-T--CTGG-GC-C-GCT-A-C-T--GACGCT-GA-GGAGCGAAA-G-G-G-TGGG-G-AGCAAA-CA	
Otu0069	GGGGAATATTGC-GC---AAT-GG--GC--GC-AA-G-C-C-TGAT-GCA--GCT---------A-T-GCC-GC-GT-G-T-A-T--GA-A-G-A-A-G-G-CC---TT-CG--G-G-T-T-G-T-A---AA-G-T-AC---------TT-TC-A-G--C-GGG----G--A-G--G---AA--GGG-A---G-T-A--A-A-G---T--T----------------AA-------T---A--C--CT---T-TGC-T-CA-T-T-G-A-C-G-----T-T---A-C-CC--------G-C-C-G---A-A-G--AC---GA-C--CC-GG-C-TAAC--T-CC-G-T-G-C-CA-G-C-A-G-C--CGC--GG-TA-AT-AC-GG-AG-GGT--GCA-A-GC-G-T-T--AA-T-CGG-AA-TT-A-C-T--GG-GC--GT-AAA-GC-GC-AC-G-CA-G-G-C-G-G-T-TT-G-T-T--AA-G-T-C-A-G-A-T-G--TG-A-AA-TC-C-C-CG-G-G--CT-C-AA-C-C-T-G-G-G-A-A-C-T-G-C-A-TC-T--GA-G-A-C-T-G-G--CA--A-G-C-T-T-GA-GTC-T-CG----TA-G-A-G-G-G-G-GG-T--AG-A-ATT-C-C-AG-GTGGA-GCGGTG-AAA-TGCGT-AGAG-A-TCTGG-AG-G-AATA-CC--GG-TG--GCGAA-G-GC-GG--C-C-C-C--CTGG-AC-G-AAG-A-C-T--GACGCT-CA-GGTGCGAAA-G-C-G-TGGG-G-AGCAAA-CA	
Otu0070	GGGGAATATTGC-AC---AAT-GG--GC--GC-AA-G-C-C-TGAT-GCA--GCC---------C-T-GCC-GC-GT-G-T-A-T--GA-A-G-A-A-G-G-CC---TT-CG--G-G-T-T-G-T-A---AA-G-T-AC---------TT-TC-A-G--C-GGG----G--A-G--G---AA--GGG-A---G-T-A--A-A-G---T--T----------------AC-------T---C--A--CT---T-TGC-T-CA-T-T-G-A-C-G-----T-T---A-C-CC--------G-C-A-G---A-C-G--AA---GC-A--CC-GG-C-TAAC--T-CC-T-G-G-C-CA-G-C-A-G-C--CGC--GG-TA-AT-AC-GG-AG-GGT--GCA-A-GC-G-T-T--AA-T-CGG-AA-TT-A-C-T--GG-GC--GT-AAA-GC-GC-AC-G-CA-G-G-C-G-G-T-TT-G-T-T--AA-G-T-C-A-G-A-T-G--TG-A-AA-TC-C-C-CG-G-G--CT-C-AA-C-C-T-G-G-G-A-A-C-T-G-C-A-TC-T--GA-T-A-C-T-G-G--CA--A-G-C-T-T-GA-GTC-T-CG----TA-G-A-G-G-G-G-G--T--AG-A-ATT-C-C-AG-GTGTA-GCGGTG-AAA-TGCGT-AGAG-A-TCTGG-AG-G-AATA-CC--GG-TG--GCGAA-G-GC-GG--C-C-C-C--CTGG-AC-G-AAG-A-C-T--GACGCT-CA-GGTGCGAAA-G-C-G-TGGG-G-AGCAAA-CA	
Otu0071	GGGGAATATTGC-AC---AAT-GG--GC--GC-AA-G-C-C-TGAT-GCA--GCC---------A-T-GCC-GC-GT-G-T-A-T--GA-A-G-A-A-G-G-CC---TT-CG--G-G-T-T-G-T-A---AA-G-T-AC---------TT-TC-A-G--C-GGG----G--A-G--G---AA--GGG-A---G-T-A--A-A-G---T--T----------------AA-------T---A--C--CT---T-TGC-T-CA-T-T-G-A-C-G-----T-T---A-C-CA--------G-C-A-G---A-A-G--AA---GC-A--CC-GG-C-TAAC--T-CC-G-T-G-C-CA-G-C-A-G-C--CGC--GG-TA-AT-AC-GG-AG-GGT--GCA-A-GC-G-T-T--AA-T-CGG-AA-TT-A-C-T--GG-GC--GT-AAA-GC-GC-AC-G-CA-G-G-C-G-G-T-TT-G-T-T--AA-G-T-C-A-G-A-T-G--TG-A-AA-TC-C-C-CG-G-G--CT-C-AA-C-C-T-G-G-G-A-A-C-G-G-C-A-TC-T--GA-T-A-C-T-G-G--CA--A-G-C-T-G-TA-GTG-T-CG----TA-G-A-G-G-G-G-GG-T--AG-A-ATT-G-C-AG-GTGTA-GCGGTG-AAA-TGCGT-AGAG-A-GCTGG-AG-G-AATA-CC--GG-TG--GCGAA-G-GC-GG--C-C-C-A--CTGG-AC-G-AAG-A-C-T--GACGCT-CA-GGTGCGAAA-G-C-G-TGGG-G-AGCAAA-CA	
Otu0072	GGGGAATATTGC-AC---AAT-GG--GG--GA-AA-C-C-C-TGAT-GCA--GCG---------A-C-GCC-GC-GT-G-G-A-G--GA-A-G-A-A-G-G-TC---TT-CG--G-A-T-T-G-T-A---AA-C-T-CC---------TG-TT-G-T--T-GAG----G--A-A--G---A-----------------------------T----------------AA-----------------------------------T-G-A-C-G-----G-T---A-C-TC--------A-A-C-A---A-G-G--AA---GT-G--AC-GG-C-TAAC--T-AC-G-T-G-C-CA-G-C-A-G-C--CGC--GG-TA-AA-AC-GT-AG-GTC--ACA-A-GC-G-T-T--GT-C-CGG-AA-TT-A-C-T--GG-GT--GT-AAA-GG-GA-GC-G-CA-G-G-C-G-G-G-AA-G-A-C--AA-G-T-T-G-G-A-A-G--TG-A-AA-TC-C-A-TG-G-G--CT-C-AA-C-C-C-A-T-G-A-A-C-T-G-C-T-TT-C--AA-A-A-C-T-G-T--TT--T-T-C-T-T-GA-GTA-G-TG----CA-G-A-G-G-T-A-GG-C--GG-A-ATT-C-C-CG-GTGTA-GCGGTG-GAA-TGCGT-AGAT-A-TCGGG-AG-G-AACA-CC-AGT--G--GCGAA-G-GC-AG--G-T-C-T--CTGG-GC-C-GTT-A-C-T--GACGCT-GA-GGCTCGAAA-G-T-G-TGGG-T-AGCAAA-CA	
Otu0073	GGGGAATATTGC-AC---AAT-GG--GC--GA-AA-G-C-C-TGAT-GCA--GCG---------A-C-GCC-GC-GT-G-A-G-T--GA-A-G-A-A-G-T-AT---CT-CG--G-T-A-T-G-T-A---AA-G-C-TC---------TA-TC-A-G--C-AGG----G--A-A--G---A-----------------------------A----------------AA-----------------------------------T-G-A-C-G-----G-T---A-C-CT--------G-A-C-T---A-A-G--AA---GC-C--CC-GG-C-TAAC--T-AC-G-T-G-C-CA-G-C-A-G-C--CGC--GG-TA-AT-AC-GT-AG-GGG--GCA-A-GC-G-T-T--AT-C-CGG-AT-TT-A-C-T--GG-GT--GT-AAA-GG-GA-GC-G-TA-G-A-C-G-G-C-GA-C-G-C--AA-G-T-C-T-G-G-A-G--TG-A-AA-GC-C-C-TG-G-G--CC-C-AA-C-C-C-C-G-G-G-A-C-T-G-C-T-GT-G--GA-A-A-C-T-G-T--GT--T-G-C-T-G-GA-GTG-C-AG----GA-G-A-G-G-T-A-AG-T--GG-A-ATT-C-C-TA-GTGTA-GCGGTG-AAA-TGCGT-AGAT-A-TTAGG-AG-G-AACA-CC-AGT--G--GCGAA-G-GC-GG--C-T-T-A--CTGG-AC-T-GTA-A-C-T--GACGTT-GA-GGCTCGAAA-G-C-G-TGGG-G-AGCAAA-CA	
Otu0074	GGGGAATATTGC-AC---AAT-GG--GC--GC-AA-G-C-C-TGAT-GCA--GCG---------A-C-GCC-GC-GT-G-C-G-G--GA-T-G-A-C-G-G-CC---TT-CG--G-G-T-T-G-T-A---AA-C-C-GC---------TT-TT-G-A--C-TGG----G--A-G--C---AA--GCC-C---T-T----C-G-G-----------------------GG-------T--------------G---G----G-T-T-T-A-C-C-----T-T-----------------T-C---G---A-A-T--AA---GC-A--CC-GG-C-TAAC--T-CC-G-T-G-C-CA-G-C-A-G-C--CGC--GG-TA-AT-AC-GG-AG-GGT--GCA-A-GC-G-T-T--AA-T-CGG-AA-TT-A-C-T--GG-GC--GT-AAA-GC-GC-AC-G-CA-G-G-C-G-G-T-TT-G-T-T--AA-G-T-C-A-G-A-T-G--TG-A-AA-TC-C-C-CG-G-G--CT-C-AA-C-C-T-G-G-G-A-A-C-T-G-C-A-TC-T--GA-T-A-C-T-G-G--CA--A-G-C-T-T-GA-GTC-T-CG----TA-G-A-G-G-G-G-GG-T--AG-A-ATT-C-C-AG-GTGTA-GCGGTG-AAA-TGCGT-AGAG-A-TCTGG-AG-G-AATA-CC--GG-TG--GCGAA-G-GC-GG--C-C-C-C--CTGG-AC-G-AAG-A-C-T--GACGCT-CA-GGTGCGAAA-G-C-G-TGGG-G-AGCAAA-CA	
Otu0075	AGGGAATCTTCC-AC---AAT-GG--AC--GC-AA-G-T-C-TGAT-GGA--GCA---------A-C-GCC-GC-GT-G-A-G-T--GA-A-G-A-A-G-G-GT---TT-CG--G-C-T-C-G-T-A---AC-G-C-TC---------TC-TT-G-G--T-AGT----G--A-A--G---AA-AGAT-A---G-A-G--G-T-A---G--T----------------AA-------C------T--GG---C-CTT-T-AT-T-T-G-A-C-G-----G-T---A-A-TT--------A-C-T-T---A-G-A--AA---GT-C--AC-GG-C-TAAC--T-AC-G-T-G-C-CA-G-C-A-G-C--CGC--GG-TA-AT-AC-GT-AG-GTG--GCA-A-GC-G-T-T--GT---CGG-AT-TT-A-T-T--GG-GC--GT-AAA-GC-GA-GT-G-CA-G-G-C-G-G-T-TC-A-A-T--AA-G-T-C-T-G-A-T-G--TG-A-AA-GC-C-T-TC-G-G--CT-C-AA-C-C-G-G-A-G-A-A-T-G-G-C-A-TC-A--GA-A-A-C-T-G-T--TG--A-A-C-T-T-GA-GTG-C-AG----AA-G-A-G-A-A-G-AG-T--GG-A-ACT-C-C-AT-GTGTA-GCGGTG-AAA-TTCGT-AGAT-A-TATGG-AA-G-AACA-CC--AG-TG--GCGAA-G-GC-GG--C-T-C-T--CTGG-TC-G-GCA-A-C-T--GACGCT-GA-GGCTCGAAA-G-C-A-TGGG-T-AGCGAA-CA	
Otu0076	GGGGAATATTGC-AC---AAT-GG--GC--GC-AA-G-C-C-TGAT-GCA--GCG---------A-C-GCC-GC-GT-G-C-G-G--GA-T-G-A-C-G-G-CC---TT-CG--G-G-T-T-G-T-A---AA-C-C-GC---------TT-TT-G-A--C-TG-----G--G-A--G---CA-AGCC-C---T-T-C--G-G-G---G--T----------------GA-------G------T---G------TA-C-CT-T-T-----C-------G-----A-A--T--------A---------A-G----CA------C---C-GG-C-TAAC--T-AC-G-T-G-C-CA-G-C-A-G-C--CGC--GG-TA-AT-AC-GG-AG-GGT--GCA-A-GC-G-T-T--GT-C-CGG-AT-TT-A-T-T--GG-GC--GT-AAA-GC-GA-GT-G-CA-G-G-C-G-G-T-TC-A-A-T--AA-G-T-C-T-G-A-T-G--TG-A-AA-GC-C-T-TC-G-G--CT-C-AA-C-C-G-G-A-G-A-A-T-C-G-C-A-TC-A--GA-A-A-C-T-G-T--TG--A-A-C-T-T-GA-GTG-C-AG----AA-G-A-G-G-A-G-AG-T--GG-A-GCT-C-C-AT-GTGTA-GCGGTG-GAA-TGCGT-AGAT-A-TATGG-AA-G-AACA-CC--AG-TG--GCGAA-G-GC-GG--C-T-C-T--CTGG-TC-T-GCA-A-C-T--GACGCT-GA-GGCTCGAAA-G-C-A-TGGG-T-AGCGAA-CA	
Otu0077	GGGGAATTTTGG-AC---AAT-GG--GG--GC-AA-C-C-C-TGAT-CCA--GCC---------A-T-GCC-GC-GT-G-C-A-G--GA-T-G-A-A-G-G-CC---TT-CG--G-G-T-T-G-T-A---AA-C-T-GC---------TT-TT-G-T--C-AGG----G--A-C--G---AA--AAG-G---A-C-C--G-T-G---T--T----------------AA-------T---A--C--CA---T-GGT-C-TG-C-T-G-A-C-G-----G-T---A-C-CT--------G-A-A-G---A-A-T--AA---GC-A--CC-GG-C-TAAC--T-AC-G-T-G-C-CA-G-C-A-G-C--CGC--GG-TA-AT-AC-GT-AG-GGT--GCA-A-GC-G-T-T--AA-T-CGG-AA-TT-A-C-T--GG-GC--GT-AAA-GC-GT-GC-G-CA-G-G-C-G-G-T-TC-T-G-T--AA-G-A-C-A-G-A-T-G--TG-A-AA-TC-C-C-CG-G-G--CT-T-AA-C-C-T-G-G-G-A-A-T-T-G-C-A-TT-T--GT-G-A-C-T-G-C--AG--G-A-C-T-A-GA-GTT-C-AT----CA-G-A-G-G-G-G-GG-T--GG-A-ATT-C-C-AA-GTGTA-GCAGTG-AAA-TGCGT-AGAT-A-TTTGG-AA-G-AACA-CC-AAT--G--GCGAA-G-GC-AG--C-C-C-C--CTGG-GA-T-GCG-A-C-T--GACGCT-CA-TGCACGAAA-G-C-G-TGGG-G-AGCAAA-CA	
Otu0078	GGGGAATATTGC-AC---AAT-GG--GG--GA-AA-C-C-C-TGAT-GCA--GCG---------A-C-GCC-GC-GT-G-A-G-C--GA-A-G-A-A-G-T-AT---TT-CG--G-T-A-T-G-T-A---AA-G-C-TC---------TA-TC-A-G--C-AGG----G--A-A--G---A-----------------------------T----------------AA-----------------------------------T-G-A-C-G-----G-T---A-C-CT--------G-A-C-T---A-A-G--AA---GC-C--CC-GG-C-TAAC--T-AC-G-T-G-C-CA-G-C-A-G-C--CGC--GG-TA-AT-AC-GT-AG-GGG--GCA-A-GC-G-T-T--AT-C-CGG-AT-TT-A-C-T--GG-GT--GT-AAA-GG-GA-GC-G-TA-G-A-C-G-G-C-AA-G-G-C--AA-G-T-C-T-G-A-T-G--TG-A-AA-AC-C-C-AG-G-G--CT-C-AA-C-C-C-T-G-G-G-A-C-T-G-C-T-TT-G--GA-A-A-C-T-G-T--TT--T-G-C-T-A-GA-GTG-T-CG----GA-G-A-G-G-T-A-AG-T--GG-A-ATT-C-C-TA-GTGTA-GCGGTG-AAA-TGCGT-AGAT-A-TTAGG-AG-G-AACA-CC-AGT--G--GCGAA-G-GC-GG--C-T-T-A--CTGG-AC-G-ATA-A-C-T--GACGCT-GA-GGCTCGAAA-G-C-G-TGGG-G-AGCAAA-CA	
Otu0079	GGGGAATATTGC-AC---AAT-GG--GC--GG-AA-G-C-C-TGAT-GCA--GCA---------A-C-GCC-GC-GT-G-A-G-G--GA-T-G-A-C-G-G-CC---TT-CG--G-G-T-T-G-T-A---AA-C-C-TC---------TA-TT-A-G--C-AGG----G--T-A--G---AA--G-C-----------------------G----------------AG-------A----------------------G----T-G-A-C-G-----G-T---A-C-CT--------G-C-A-G---A-A-A--AA---GC-G--CC-GG-C-TAAC--T-AC-G-T-G-C-CA-G-C-A-G-C--CGC--GG-TA-AT-AC-GT-AG-GGC--GCA-A-GC-G-T-T--AT-C-CGG-AA-TT-A-T-T--GG-GC--GT-AAA-GA-GC-TC-G-TA-G-G-C-G-G---TTTG-T-C--GC-G-T-C-T-G-C-T-G--TG-A-AA-TC-C-C-GA-G-G--CT-C-AA-C-C-T-C-G-G-G-C-C-T-G-C-A-GT-G--GG-T-A-C-G-G-G--CA--G-A-C-T-A-GA-GTG-C-GG----TA-G-G-G-G-A-G-AT-T--GG-A-ATT-C-C-TG-GTGTA-GCGGTG-GAA-TGCGC-AGAT-A-TCAGG-AG-G-AACA-CC--GA-TG--GCGAA-G-GC-AG--A-T-C-T--CTGG-GC-C-GTA-A-C-T--GACGCT-GA-GGAGCGAAA-G-G-G-TGGG-G-AGCAAA-CA	
Otu0080	GGGGAATCTTGC-GC---AAT-GG--GC--GG-AA-G-C-C-TGAC-GCA--GCG---------A-C-GCC-GC-GT-G-C-G-G--GA-G-G-A-A-G-G-CC---CT-CG--G-G-T-C-G-T-A---AA-C-C-GC---------TT-TC-A-G--C-AGG----G--A-C--G---A--GGCC-----------------------G----------------CG-------A----------------------GG---T-G-A-C-G-----G-T---A-C-CT--------G-C-A-G---A-A-G--AA---GC-C--CC-GG-C-TAAC--T-AC-G-T-G-C-CA-G-C-A-G-C--CGC--GG-TA-AT-AC-GT-AG-GGG--GCG-A-GC-G-T-T--AT-C-CGG-AT-TC-A-T-T--GG-GC--GT-AAA-GC-GC-TC-G-TA-G-G-C-G-G-C-CC-G-T-C--TG-G-T-C-G-G-G-A-G--TC-A-AA-GC-C-C-GG-G-G--CT-C-AA-C-C-C-C-G-G-C-C---C-G-C-T-CC-C--GA-T-A-C-C-G-G--CG--G-G-C-T-T-GA-GTC-G-CG----CA-G-G-G-G-A-G-GC-C--GG-A-ATT-C-C-GG-GTGTA-GCGGTG-GAA-TGCGC-AGAT-A-TCCGG-AA-G-AACA-CC-GGT--G--GCGAA-G-GC-GG--A-C-C-T--CTGG-GC-A-CCA-A-C-T--GACGCT-GA-GGCTCGAAA-G-T-G-TGGG-T-AGCAAA-CA	
Otu0081	GGGGAATATTGC-AC---AAT-GG--GC--GC-AA-G-C-C-TGAT-GCA--GCG---------A-C-GCC-GC-GT-G-A-G-G--GA-T-G-G-A-G-G-CC---TT-CG--G-G-T-T-G-T-A---AA-C-C-TC---------TT-TT-G-T--T-TGG----G--A-G--C---AA--G-C-C---------------------T----------------TC----------------------------G-G--G-T-G-A-G-T-----G-T---A-C-CT--------T-T-C-G---A-A-T--CA---GC-G--CC-GG-C-TAAC--T-AC-G-T-G-C-CA-G-C-A-G-C--CGC--GG-TA-AT-CC-GT-AG-GGC--GCA-A-GC-G-T-T--AT-C-CGG-AT-TT-A-T-T--GG-GC--GT-AAA-GG-GC-TC-G-TA-G-G-C-G-G-C-TC-G-T-C--GC-G-T-C-C-G-G-T-G--TG-A-AA-GT-C-C-AT-C-G--CT-T-AA-C-G-G-T-G-G-A-T-C-T-G-C-G-CC-G--GG-T-A-C-G-G-G--CG--G-G-C-T-G-GA-GTG-C-GG----TA-G-G-G-G-A-A-AC-T--GG-A-ATT-C-C-CG-GTGTA-ACGGTG-GAA-TGTGT-AGAT-A-TCGGG-AA-G-AACA-CC-GAT--G--GCGAA-G-GC-AG--G-T-C-T--CTGG-GC-C-GTC-A-C-T--GACGCT-GA-GGAGCGAAA-G-C-G-TGGG-G-AGCGAA-CA	
Otu0082	AGGGAATCTTCC-AC---AAT-GG--AC--GC-AA-G-T-C-TGAT-GGA--GCA---------A-C-GCC-GC-GT-G-A-G-T--GA-A-G-A-A-G-G-CT---TT-CG--G-G-T-C-G-T-A---AA-A-C-TC---------TG-TT-G-T--T-GGA----G--A-A--G---AA-TGGT-C---G-G-C--A-G-A---G--T----------------AA-------C------T--GT---T-GTC-G-GC-G-T-G-A-C-G-----G-T---A-T-CC--------A-A-C-C---A-G-A--AA---GC-C--AC-GG-C-TAAC--T-AC-G-T-G-C-CA-G-C-A-G-C--CGC--GG-TA-AT-AC-GT-AG-GTG--GCA-A-GC-G-T-T--AT-C-CGG-AT-TT-A-T-T--GG-GC--GT-AAA-GC-GA-GC-G-CA-G-G-C-G-G-T-TT-T-T-T--AA-G-T-C-T-G-A-T-G--TG-A-AA-GC-C-C-TC-G-G--CT-T-AA-C-C-G-A-G-G-A-A-G-T-G-C-A-TC-G--GA-A-A-C-T-G-G--GA--A-A-C-T-T-GA-GTG-C-AG----AA-G-A-G-G-A-C-AG-T--GG-A-ACT-C-C-AT-GTGTA-GCGGTG-AAA-TGCGT-AGAT-A-TATGG-AA-G-AACA-CC--AG-CG--GCGAA-G-GC-GG--C-T-G-T--CTGG-TC-T-GTA-A-C-T--GACGCT-GA-GGCTCGAAA-G-C-A-TGGG-T-AGCGAA-CA	
Otu0083	GGGGAATATTGC-AC---AAT-GG--GG--GA-AA-C-C-C-TGAT-GCA--GCG---------A-C-GCC-GC-GT-G-A-A-G--GA-A-G-A-A-G-T-AT---CT-CG--G-T-A-T-G-T-A---AA-C-T-TC---------TA-TC-A-G--C-AGG----G--A-A--G---A-----------------------------T----------------AA-----------------------------------T-G-A-C-G-----G-T---A-C-CT--------G-A-C-T---A-A-G--AA---GC-C--TC-GG-C-TAAC--T-AC-G-T-G-C-CA-G-C-A-G-C--CGC--GG-TA-AT-AC-GT-AG-GGG--GCA-A-GC-G-T-T--AT-C-CGG-AT-TT-A-C-T--GG-GT--GT-AAA-GG-GA-GC-G-TA-G-A-C-G-G-C-GC-A-G-C--AA-G-T-C-T-G-A-T-G--TG-A-AA-GG-C-A-GG-G-G--CT-T-AA-C-C-C-C-T-G-G-A-C-T-G-C-A-TT-G--GA-A-A-C-T-G-C--TG--T-G-C-T-T-GA-GTG-C-CG----GA-G-G-G-G-T-A-AG-C--GG-A-ATT-C-C-TA-GTGTA-GCGGTG-AAA-TGCGT-AGAT-A-TTAGG-AG-G-AACA-CC-AGT--G--GCGAA-G-GC-GG--C-T-T-A--CTGG-AC-G-ATA-A-C-T--GACGCT-GA-GGCTCGAAA-G-C-G-TGGG-G-AGCAAA-CA	
Otu0084	GGGGAATATTGC-AC---AAT-GG--GC--GC-AA-G-C-C-TGAT-GCA--GCC---------A-T-GCC-GC-GT-G-T-A-T--GA-A-G-A-A-G-G-CC---TT-CG--G-G-T-T-G-T-A---AA-G-T-AC---------TT-TC-A-G--C-GGG----G--A-G--G---AA--GGG-A---G-T-A--A-A-G---T--T----------------AA-------T---A--C--CT---T-TGC-T-CA-T-T-T-A-C-G-----T-T---A-T-CC--------G-C-A-G---A-A-G--AA---GC-A--CC-GG-C-TAAC--T--C---T-G-C-CA-G-C-A-G-C--CGC--GG-TA-AT-AC-GG-AG-GGT--GCA-A-GC-G-T-T--AA-T-CGG-AA-TT-A-C-T--GG-GC--GT-AAA-GC-GC-AC-G-CA-G-G-C-G-G-T-TT-G-T-T--AA-G-T-C-A-G-A-T-G--TG-A-AA-TC-C-C-CG-G-G--CT-C-AA-C-C-T-G-G-G-A-A-C-T-G-C-A-TC-T--GA-T-A-C-T-G-G--CA--A-G-C-T-T-GA-GTC-T-CG----TA-G-A-G-G-G-G-GG-T--AG-A-ATT-C-C-AG-GTGTA-GCGGTG-AAA-TGCGT-AGAG-A-TCTGG-AG-G-AATA-CC-GGT--G--GCGAA-G-GC-GG--C-C-C-C--CTGG-AC-G-AAA-A-C-T--GACGCT-CA-GGTGCGAAA-G-C-G-TGGG-G-AGCAAA-CA	
Otu0085	GGGGAATATTGC-AC---AAT-GG--GC--GC-AA-G-C-C-TGAT-GCA--GCC---------A-T-GCC-GC-GT-G-T-A-T--GA-A-G-A-A-G-G-CC---TT-CG--G-G-T-T-G-T-A---AA-G-T-AC---------TT-TC-A-G--C-GGG----G--A-G--G---AA--GGG-A---G-T-A--A-A-G---T--T----------------AA-------T---A--C--CT---T-TGC-T-CA-T-T-G-A-C-G-----T-T---A-C-CC--------G-C-A-G---A-A-G--AA---GC-A--CC-GG-C-TAAC--T-CC-G-T-G-C-CA-G-C-A-G-C--CGC--GG-TA-AT-AC-GG-AG-GGT--GCA-A-GC-G-T-T--AA-T-CGG-AA-TT-A-C-T--GG-GC--GT-AAA-GC-GC-TC-G-CA-G-G-C-G-G-T-TT-G-T-T--AA-G-T-C-A-G-A-T-G--TG-A-AA-TC-C-C-CG-G-G--CT-C-AA-C-C-T-G-G-G-A-A-C-T-T-C-C-TC-C--GG-T-A-A-T-G-G--GC--A-G-G-C-T-GA-GTC-T-CG----TA-G-A-G-G-G-G-GG-T--AG-A-ATT-C-C-AG-GTGTA-GCGGTG-AAA-TGCGT-AGAG-A-TCTGG-AG-G-AATA-CC--GG-TG--GCGAA-G-GC-GG--C-C-C-C--CTGG-AC-G-AAG-A-C-T--GACGCT-CA-GGTGCGAAA-G-C-G-TGGG-G-AGCAAA-CA	
Otu0086	GGGGAATATTGC-AC---AAT-GG--GG--GA-AG-C-C-C-TGAT-GCA--GCG---------A-C-GCC-GC-GT-G-G-A-G--GA-A-G-A-A-G-G-TC---TT-CG--G-A-T-T-G-T-A---AA-C-T-CC---------TG-TT-G-T--T-GAG----G--A-A--G---A-----------------------------T----------------AA-----------------------------------T-G-A-C-G-----G-T---A-C-TC--------A-A-C-A---A-G-G--AA---GT-G--AC-GG-C-TAAC--T-AC-G-T-G-C-CA-G-C-A-G-C--CGC--GG-TA-AA-AC-GT-AG-GTC--ACA-A-GC-G-T-T--GT-C-CGG-AA-TT-A-C-T--GG-GT--GT-AAA-GG-GA-GC-G-CA-G-G-C-G-G-G-AA-G-A-C--AA-G-T-T-G-G-A-A-G--TG-A-AA-TC-T-A-TG-G-G--CT-C-AG-C-C-C-A-T-A-A-A-C-T-G-C-T-TT-C--AA-A-A-C-T-G-T--TT--T-T-C-T-T-GA-GTA-G-TG----CA-G-A-G-G-T-A-GG-C--GG-A-ATT-C-C-CG-GTGTA-GCGGTG-GAA-TGCGT-AGAT-A-TCGGG-AG-G-AACA-CC--AG-TG--GCGAA-G-GC-GG--C-C-C-C--CTGG-AC-G-AAG-A-C-T--GACGCT-CA-GGTGCGAAA-G-C-G-TGGG-G-AGCAAA-CA	
Otu0087	GGGGAATATTGC-AC---AAT-GG--GC--GC-AA-G-C-C-TGAT-ACA--GCC---------A-T-GCC-GC-GT-G-T-A-T--GA-G-G-A-A-G-G-CC---TT-CG--G-G-T-T-G-T-A---AA-G-T-AC---------TT-TC-A-G--C-GGG----G--A-G--G---AA--GGG-A---G-T-A--A-A-G---T--T----------------AA-------T---A--C--CT---T-TGC-T-CA-T-T-G-A-C-G-----T-T---A-C-CC--------G-C-A-G---A-A-G--AA---GC-A--CC-GG-C-TAAC--T-CC-G-T-G-C-CA-G-C-A-G-C--CGC--GG-TA-AT-AC-GG-AG-GGT--GCA-A-GC-G-T-T--AA-T-CGG-AA-TT-A-C-T--GG-GC--GT-AAA-GC-GC-AC-G-CA-G-G-C-G-G-T-TT-G-T-T--AA-G-T-C-A-G-A-T-G--TG-A-AA-TC-C-C-CG-G-G--CT-C-AA-C-C-T-G-G-G-A-A-C-T-G-C-A-TC-T--GA-T-A-C-T-G-G--CA--A-G-C-T-T-GA-GTC-T-CG----TA-G-A-G-G-G-G-GG-T--AG-A-ATT-C-C-AG-GTGTA-GCGGTG-AAA-TGCGT-AGAG-A-TCTGG-AG-G-AATA-CC-GGT--G--GCGAA-G-GC-GG--C-T-C-T--CTGG-TC-T-GCA-A-C-T--GACGCT-GA-GGCTCGAAA-G-C-A-TGGG-T-AGCGAA-CA	
Otu0088	GGGGAATATTGC-CC---CAT-GG--GC--GC-AA-G-C-C-TGAT-GCA--GCC---------A-T-GCC-GC-GT-G-T-A-T--GA-A-G-A-A-G-G-CC---TT-CG--G-G-T-T-G-T-A---AA-G-T-AC---------TT-TC-A-G--C-GGT----T--A-G--G---AA--GGG-A---G-T-A--C-A-G---T--T----------------AA-------T---A--C--CT---T-TGC-C-CA-T-T-G-A-C-G-----T-T---A-C-CC--------G-C-A-G---A-A-G--AA---GC-A--CC-GC-C-TAAC--T-CC-G-T-G-C-CA-G-C-A-G-C--CGC--GG-TA-AT-AC-GG-AG-GGT--GCA-A-GC-G-T-T--AA-T-CGG-AA-TT-A-C-T--GG-GC--GT-AAA-GC-GC-AC-G-CA-G-G-C-G-G-T-TT-G-T-T--AA-G-T-C-A-G-A-T-G--TG-A-AA-TC-C-C-CG-G-G--CT-C-AA-C-C-T-G-G-G-A-A-C-T-G-C-A-TC-T--GA-T-A-C-T-G-G--CA--A-G-C-T-T-GA-GTC-T-CG----TA-G-A-G-G-G-G-AG-T--AG-A-ATT-C-C-AG-GTGTA-GCGGTG-AAA-TGCGT-AGAG-A-TCTGG-AG-G-AATA-CC--GG-TG--GCGAA-G-GC-GG--C-C-C-C--CTGG-AC-G-AAG-A-C-T--GACGCT-CA-GGTGCGAAA-G-C-G-TGGG-G-AGCAAA-CA	
Otu0089	GGGGAATATTGC-AC---AAT-GG--GC--GC-AA-G-C-C-TGAT-GCA--GCC---------A-T-GCC-GC-GT-G-T-A-T--GA-A-G-A-A-G-G-CC---TT-AG--G-G-T-T-G-T-A---AA-G-T-AC---------TT-TC-A-G--C-GGG----G--A-G--G---AA--GGG-A---G-T-A--A-A-G---T--T----------------AA-------T---A--A--CT---T-TGC-T-CA-T-T-G-A-C-G-----T-T---A-C-AC--------G-C-A-G---A-A-G--AA---GC-A--CA-GG-C-TAAC--T-CC-G-T-G-C-CA-G-C-A-G-C--CGC--GG-TA-AT-AC-GG-AG-GGT--GCA-A-GC-G-T-T--AA-T-CGG-AA-TT-A-C-T--GG-GC--GT-AAA-GC-GC-AC-G-CA-G-G-C-G-G-T-TT-G-T-T--AA-G-T-C-A-G-A-T-G--TG-A-AA-TC-C-C-CG-G-G--CT-C-AA-C-C-T-G-G-G-A-A-C-T-G-C-T-TC-T--GA-T-A-C-T-G-G--CA--A-G-C-T-T-GA-GTC-T-CG----TA-G-A-G-G-G-G-AG-T--AG-A-ATT-C-C-AG-GTGTA-GCGGTG-AAA-TGCGT-AGAG-A-TCTGG-AG-G-AATA-CT--GG-TG--GCGAA-G-GC-GG--C-C-C-C--CTGG-AC-G-AAG-A-C-T--GACGCT-CA-GGTGCGAAA-G-C-G-TGTG-G-AGCAAA-CA	
Otu0090	GGGGAATATTGC-AC---AAT-GG--GC--GC-AA-G-C-C-TGAT-GCA--GCC---------A-T-GCC-GC-GT-G-T-A-T--GA-A-G-A-A-G-G-CC---TT-CG--G-G-T-T-G-T-A---AA-G-T-AC---------TT-TC-A-G--C-GGG----G--A-G--G---AA--GGG-A---G-T-A--A-A-G---T--T----------------AA-------T---A--C--CT---T-TGC-T-CA-T-T-G-A-C-G-----T-T---A-C-TC--------G-C-A-G---A-A-G--AA---GC-A--CC-GG-C-TAAC--T-CC-G-T-G-C-CA-G-C-A-G-C--CGC--GG-TA-AA-AC-GT-AG-GTC--ACA-A-GC-G-T-T--GT-C-CGG-AA-TT-A-C-T--GG-GC--GT-AAA-GC-GC-AC-G-CA-G-G-C-G-G-T-TT-G-T-T--AA-G-T-C-A-G-A-T-G--TG-A-AA-TC-C-C-CG-G-G--CT-C-AA-C-C-T-G-G-G-A-A-C-T-G-C-A-TC-T--GA-T-A-C-T-G-G--CA--A-G-C-T-T-GA-GTC-T-CG----TA-G-A-G-G-G-G-GG-T--AG-A-ATT-C-C-AG-GTGTA-GCGGTG-AAA-TGCGT-AGAG-A-TCTGG-AG-G-AATA-CC--GG-TG--GCGAA-G-GC-GG--C-C-C-C--CTGG-AC-G-AAG-A-C-T--GACGCT-CA-GGTGCGAAA-G-C-G-TGGG-G-AGCAAA-CA	
Otu0091	GGGGAATATTGC-AC---AAT-GG--GC--GC-AA-G-C-C-TGAT-GCA--GCC---------A-T-GCC-GC-GT-G-T-A-T--GA-A-G-A-A-G-G-CC---TT-CG--G-G-T-T-G-T-A---AA-G-T-AC---------TT-TC-A-G--C-GGG----G--A-G--G---AA--GGG-A---G-T-A--A-A-G---T--T----------------AA-------T---A--C--CT---T-TGC-T-CA-T-C-G-A-C-G-----T-T---A-C-TC--------G-C-A-G---A-A-G--AA---GC-A--CC-GG-C-TAAC--T-CC-G-T-G-C-CA-G-C-A-G-C--CGC--GG-TA-AT-AC-GG-AG-GGT--GCA-A-GC-G-T-T--AA-T-CGG-AA-TT-A-C-T--GG-GC--AT-AAA-GC-GC-AC-G-CA-G-G-C-G-G-T-TT-G-T-T--AA-G-T-C-A-G-A-T-G--TG-A-AA-TC-C-C-CG-G-G--CT-C-AA-C-C-T-G-G-G-A-A-C-T-G-C-A-TC-T--GA-T-A-C-T-G-G--GT--A-G-C-T-T-GA-GAC-T-CG----TA-G-A-G-G-G-G-GG-T--AG-A-ATT-C-C-AG-GTGTA-GCGGTG-AGA-TGCGT-AGAG-A-TCTGA-CG-G-AATA-CC--GG-TG--GCGAA-G-GC-GG--C-C-C-C--CTGG-AC-G-AAG-A-C-T--GACGCT-CA-GGTGCGAAA-G-C-G-TGGG-G-AGCAAA-CA	
Otu0092	CAAGCCTGATGC-AG---CCA-TG--CC--GC-GT-G-T-A-TGAA-GAA--G-G---------C-C-TTC-GG-GT-T-G-T-A--AA-G-T-A-C-T-T-TC---AG-CG--G-G-G-A-G-G-AAGGGA-G-T-AA---------AG-TTAA-T--A-CCT----T--T-A--C---T-----------------------------C----------------AT-----------------------------------T-G-A-C-G-----T-T---A-C-CC--------G-C-A-G---A-A-G--AA---GC-A--CC-GG-C-TAAC--T-CC-G-T-G-C-CA-G-C-A-G-C--CGC--GG-TA-AA-AC-GT-AG-GTC--ACA-A-GC-G-T-T--GT-C-CGG-AA-TT-A-C-T--GG-GT--GT-AAA-GG-GA-GC-G-CA-G-G-C-G-G-G-AA-G-A-C--AA-G-T-T-G-G-A-A-G--TG-A-AA-TC-C-A-TG-G-G--CT-C-AA-C-C-C-A-T-G-A-A-C-T-G-C-T-TT-C--AA-A-A-C-T-G-T--TT--T-T-C-T-T-GA-GTA-G-TG----CA-G-A-G-G-T-A-GG-C--GG-A-ATT-C-C-CG-GTGTA-GCGGTG-GAA-TGCGT-AGAT-A-TCGGG-AG-G-AACA-CC-AGT--G--GCGAA-G-GC-GG--C-C-T-A--CTGG-GC-A-CCA-A-C-T--GACGCT-GA-GGCTCGAAA-G-T-G-TGGG-T-AGCAAA-CA	
Otu0093	GGGGGCTATTTC-AC---AAT-GG--AG--GA-AA-C-T-C-TGAT-GCA--GCG---------A-C-GCC-GC-GT-G-A-G-T--GA-A-G-A-A-G-T-AT---TT-CG--G-T-A-T-G-T-A---AA-T-C-TC---------TA-TC-A-G--C-AGT----G--A-A--G---A-----------------------------A----------------AA-----------------------------------T-G-A-C-G-----G-T---A-C-CT--------G-A-C-T---A-A-G--AA---GC-C--CC-AT-C-TAAC--T-AC-G-T-G-A-CA-G-C-A-G-C--CGC--GG-TA-AT-AC-GT-AG-GGG--GCA-A-GC-G-T-T--AT-C-CGG-AT-TT-A-C-T--GG-GT--GT-AAA-GG-GA-GC-G-TA-G-A-C-G-G-C-GA-T-G-C--AA-G-T-C-T-G-A-A-G--TG-A-AA-TA-C-C-CG-G-G--CT-C-AA-C-C-T-G-G-G-A-A-C-T-G-C-T-TT-G--GA-A-A-C-T-G-T--GT--T-G-C-T-A-GA-GTG-C-TG----GA-G-A-G-G-T-A-AG-C--GG-A-ATT-C-C-TA-GTGTA-GCGGTG-AAA-TGCGT-AGAT-A-TTAGG-AA-G-AACA-CC--AG-TG--GCGAA-G-GC-GG--C-T-T-A--CTGG-AC-A-GTA-A-C-T--GACGTT-GA-GGCTCGAAA-G-C-G-TGGG-G-AGCAAA-CA	
Otu0094	GGGGAATATTGC-AC---AAT-GG--GC--GA-AA-G-C-C-TGAT-GCA--GCG---------A-C-GCC-GC-GT-G-A-A-G--GA-T-G-A-A-G-T-AT---TT-CG--G-T-A-T-G-T-A---AA-C-T-TC---------TA-TC-A-G--C-AGG----G--A-A--G---A-----------------------------A----------------AA-----------------------------------T-G-A-C-G-----G-T---A-C-CT--------G-A-C-T---A-A-G--AA---GC-C--CC-GG-C-TAAC--T-AC-G-T-G-C-CA-G-C-A-G-C--CGC--GG-TA-AT-AC-GT-AG-GGG--GCA-A-GC-G-T-T--AT-C-CGG-AT-TT-A-C-T--GG-GT--GT-AAA-GG-GA-GC-G-TA-G-A-C-G-G-C-TG-T-G-C--AA-G-T-C-T-G-A-A-G--TG-A-AA-GG-C-A-TG-G-G--CT-C-AA-C-C-T-G-T-G-G-A-C-T-G-C-T-TT-G--GA-A-A-C-T-G-T--GC--A-G-C-T-A-GA-GTG-T-CG----GA-G-A-G-G-T-A-AG-T--GG-A-ATT-C-C-TA-GTGTA-GCGGTG-AAA-TGCGT-AGAT-A-TTAGG-AG-G-AACA-CC--AG-TG--GCGAA-G-GC-GG--C-T-T-A--CTGG-AC-G-ATG-A-C-T--GACGTT-GA-GGCTCGAAA-G-C-G-TGGG-G-AGCAAA-CA	
Otu0095	GGGGAATATTGC-AC---GAT-GG--GG--GA-AA-C-C-C-TGAT-GCA--GCG---------A-C-GCC-GC-GT-G-A-G-T--GA-A-G-A-A-G-T-AT---TT-CG--G-T-A-T-G-T-A---AA-G-C-TC---------TA-TC-A-G--C-AGG----G--A-A--G---A-----------------------------A----------------AA-----------------------------------T-G-A-C-G-----G-T---A-C-CT--------G-A-C-T---A-A-G--AA---GC-C--CC-GG-C-TAAC--T-AC-G-T-G-C-CA-G-C-A-G-C--CGC--GG-TA-AT-AC-GT-AG-GGG--GCA-A-GC-G-T-T--AT-C-CGG-AT-TT-A-C-T--GG-GT--GT-AAA-GG-GA-GC-G-TA-G-A-C-G-G-C-GA-A-G-C--AA-G-T-C-T-G-A-A-G--TG-A-AA-AC-C-C-AG-G-G--CT-C-AA-C-C-C-T-G-G-G-A-C-T-G-C-T-TT-G--GA-A-A-C-T-G-T--TT--T-G-C-T-A-GG-GTG-T-CG----GA-G-A-G-G-T-A-AG-T--GG-A-ATT-C-C-TA-GTGTA-GCGGTG-AAA-TGCGT-AGAT-A-TTAGG-AG-G-AACA-CC-AGT--G--GCGAA-G-GC-GG--C-C-T-A--CTGG-GC-A-CCA-A-C-T--GACGCT-GA-GGCTCGAAA-G-T-G-TGGG-T-AGCAAA-CA	
Otu0096	CAAGCCTGATGC-AG---CCA-TG--CC--GC-GT-G-T-A-TGAA-GAA--G-G---------C-C-TTC-GG-GT---T-G-T--AA-A-G-T-A-C-T-TTC--AGCGG--G-G-A-G-G-A-A---GG-GAG-TA---------AAGTT-A-A--TACCT----T--T-A--C---T-----------------------------C----------------AT-----------------------------------T-G-A-C-G-----T-C---A-C-CC--------G-C-A-G---A-A-G--AA---GC-A--CC-GG-C-TAAC--T-CC-G-T-G-C-CA-G-C-A-G-C--CGC--GG-TA-AT-AC-GG-AG-GGT--GCA-A-GC-G-T-T--AT-C-CGG-AT-TT-A-C-T--GG-GT--GT-AAA-GG-GA-GC-G-TA-G-A-C-G-G-C-GA-A-G-C--AA-G-T-C-T-G-G-A-G--TG-A-AA-AC-C-C-AG-G-G--CT-C-AA-C-C-C-T-G-G-G-A-C-T-G-C-T-TT-G--GA-A-A-C-T-G-T--TT--T-G-C-T-A-GA-GTG-T-CG----GA-G-A-G-G-T-A-AG-T--GG-A-ATT-C-C-TA-GTGTA-GCGGTG-AAA-TGCGT-AGAT-A-TTAGG-AG-G-AACA-CC-AGT--G--GCGAA-G-GC-GG--C-T-T-A--CTGG-AC-G-ATA-A-C-T--GACGTT-GA-GGCTCGAAA-G-C-G-TGGG-G-AGCAAA-CA	
Otu0097	CAAGCCTGATGC-AG---CCA-TG--CC--GC-GT-G-T-A-TGAA-GAA--G-G---------C-C-TTC-GG-GT-T-G-T-A--AA-G-T-A-C-T-T-TC---AG-CG--G-G-G-A-G-G-AAGGGA-G-T-AA---------AG-TT-A-A--T-ACC----T--T-T--G---C-----------------------------TC---------------AT-----------------------------------T-G-A-C-G-----T-T---A-C-CC--------G-C-A-G---A-A-G--AA---GC-A--CC-GG-C-TAAC--T-CC-G-T-G-C-CA-G-C-A-G-C--CGC--GG-TA-AT-AC-GG-AG-GGT--GCA-A-GC-G-T-T--GT-C-CAG-AA-TT-A-C-T--GG-GT--GT-AAA-GG-GA-GC-G-CA-G-G-C-G-G-G-AG-A-A-C--AA-G-T-T-G-G-A-A-G--TG-A-AA-TC-C-A-TG-G-G--CT-C-AA-C-C-C-A-T-G-A-A-C-T-G-C-T-TT-C--AA-A-A-C-T-G-T--TT--T-T-C-T-T-GA-GTA-G-TG----CA-G-A-G-G-T-A-GG-C--GG-A-ATT-C-C-CG-GTGTA-GCGGTG-GAA-TGCGT-AGAT-A-TCGGG-AG-G-AACA-CC-AGT--G--GCGAA-G-GC-GG--C-C-T-A--CTGG-GC-A-CCA-A-C-T--GACGCT-GA-GGCTCGAAA-G-T-G-TGGG-T-AGCAAA-CA	
Otu0098	GGGGAATATTGC-AC---AAT-GG--GG--GA-AA-C-C-C-TGAT-GCA--GCG---------A-C-GCC-GC-GT-G-G-A-G--GA-A-G-A-A-G-G-TC---TT-CG--G-A-T-T-G-T-A---AA-C-T-CC---------TG-TT-G-T--T-GAG----G--A-A--G---A-----------------------------T----------------AA-----------------------------------T-G-A-C-G-----G-T---A-C-TC--------A-A-C-A---A-G-G--AA---GT-G--AC-GG-C-TAAC--T-AA-G-T-G-C-CA-G-C-A-G-C--CGC--GG-TA-AA-AC-GT-AG-GTC--ACA-A-GC-G-T-T--GT-C-CGG-AA-TT-A-C-T--GG-GT--GT-AAA-GG-GA-GC-G-CA-G-G-C-G-G-G-AA-G-A-C--AA-G-T-T-G-G-A-A-G--TG-A-AA-TC-C-A-TG-G-G--CT-C-AA-C-C-C-A-T-G-A-A-C-T-G-C-T-TT-C--AA-A-A-C-T-G-T--TT--T-T-C-T-T-GA-GTA-G-TG----CA-G-A-G-G-T-A-GG-C--GG-A-ATG-C-C-CG-GTGTA-GCGGTG-GAA-TGCGT-AGAT-A-TCTGG-AG-G-AATA-CC-GGT--G--GCGAA-G-GC-GG--C-C-C-C--CTGG-AC-G-AAG-A-C-T--GACGCT-CA-GGTGCGAAA-G-C-G-TGGG-G-AGCAAA-CA	
Otu0099	GGGGAATCTTGC-GC---AAT-GG--GG--GG-AA-C-C-C-TGAC-GCA--GCG---------A-C-GCC-GC-GT-G-C-G-G--GA-C-G-G-A-G-G-CC---TT-CG--G-G-T-C-G-T-A---AA-C-C-GC---------TT-TC-A-G--C-AGG----G--A-A--G---A-----------------------------A----------------AA-----------------------------------T-G-A-C-G-----G-T---A-C-CT--------G-A-C-T---A-A-G--AA---GC-C--CC-GG-C-TAAC--G-AC-G-T-G-C-CA-G-C-A-G-C--CGC--GG-TA-AT-AC-GT-AG-GGG--GCA-A-GC-G-T-T--AT-C-CGG-AT-TT-A-C-T--GG-GT--GT-AAA-GG-GA-GC-G-TA-G-A-C-G-G-C-AA-T-G-C--AA-G-T-C-T-G-A-A-G--TG-A-AA-TA-C-C-CG-G-G--CT-C-AA-C-C-T-G-G-G-A-A-C-T-G-C-T-TT-G--GA-A-A-C-T-G-T--AT--G-G-C-T-A-GA-GTG-C-TG----GA-G-A-G-G-T-A-AG-C--GG-A-ATT-C-C-TA-GTGTA-GCGGTG-AAA-TGCGT-AGAT-A-TTAGG-AA-G-AACA-CC--AG-TG--GCGAA-G-GC-GG--C-T-T-A--CTGG-AC-A-GTA-A-C-T--GACGTT-CA-GGCTCGAAA-G-C-G-TGGG-G-AGCAAA-CA	
Otu0100	GGGGGATATTGC-AC---AAT-GG--AG--GA-AA-C-T-C-TGAT-GCA--GCG---------A-C-GCC-GC-GT-G-A-G-T--GA-A-G-A-A-G-T-AT---TT-CG--G-T-A-T-G-T-A---AA-G-C-TC---------TA-TC-A-G--C-AGG----G--A-A--G---A-----------------------------A----------------AA-----------------------------------T-G-A-C-G-----G-T---A-C-CT--------G-A-C-T---A-A-G--AA---GC-C--CC-GG-C-TAAC--T-AC-G-T-G-C-CA-G-C-A-G-C--CGC--GG-TA-AA-AC-GT-AG-GGT--GCA-A-GC-G-T-T--GT-C-CGG-AA-TT-A-C-T--GG-GT--GT-AAA-GG-GA-GC-G-CA-G-G-C-G-G-G-AA-G-A-C--AA-G-T-T-G-G-A-A-G--TG-A-AA-AC-C-A-TG-G-G--CT-C-AA-C-C-C-A-T-G-A-A-T-T-G-C-T-TT-C--AA-A-A-C-T-G-T--TT--T-T-C-T-T-GA-GTA-G-TG----CA-G-A-G-G-T-A-GA-T--GG-A-ATT-C-C-CG-GTGTA-GCGGTG-GAA-TGCGT-AGAT-A-TCGGG-AG-G-AACA-CC--AG-TG--GCGAA-G-GC-GG--T-C-T-A--CTGG-GC-A-CCA-A-C-T--GACGCT-GA-GGCTCGAAA-G-C-A-TGGG-T-AGCAAA-CA	
Otu0101	GGGGAATATTGC-AC---AAT-GG--GG--GA-AA-C-C-C-TGAT-GCA--GCG---------A-C-GCC-GC-GT-G-G-A-G--GA-A-G-A-A-G-G-TC---TT-CG--G-A-T-T-G-T-A---AA-C-T-CC---------TG-TT-G-T--T-GAG----G--A-A--G---A-----------------------------T----------------AA-----------------------------------T-G-A-C-G-----G-T---A-C-TC--------A-A-C-A---A-G-G--AA---GT-G--AC-GG-C-TAAC--T-AC-G-T-G-C-CA-G-C-A-G-C--CGC--GG-TA-AA-AC-GT-AG-GTC--ACA-A-GC-G-T-T--GT-C-CGG-AA-TT-A-C-T--GG-GT--GT-AGA-GG-GA-GC-G-CA-G-G-C-G-G-G-AA-G-A-C--AA-G-T-T-G-G-A-A-G--TG-A-AA-TC-C-A-TG-G-G--CT-C-AA-C-C-C-A-T-G-A-A-C-T-G-C-T-TT-C--AA-A-A-C-T-G-T--TT--T-T-C-T-T-GA-GTA-G-TG----CA-G-A-G-G-T-A-GG-C--GG-A-ATT-C-C-CG-GTGTA-GCGGTG-GAA-TGCGT-AGAT-A-TCACG-AA-G-AACT-CC-GAT--T--GCGAA-G-GC-AG--C-C-T-G--CTAA-GC-T-GCA-A-C-T--GACATT-GA-GGCTCGAAA-G-T-G-TGGG-T-ATCAAA-CA	
Otu0102	AGGGAATCTTCC-AC---AAT-GG--AC--GC-AA-G-T-C-TGAT-GGA--GCA---------A-C-GCC-GC-GT-G-A-G-T--GA-A-G-A-A-G-G-GT---TT-CG--G-G-T-T-G-T-A---AA-G-T-AC---------TT-TC-A-G--C-GGG----G--A-G--G---AA--GGG-A---G-T-A--A-A-G---T--T----------------AA-------T---A--C--CT---T-TGC-T-CA-T-T-G-A-C-G-----T-T---A-C-CC--------G-C-A-G---A-A-G--AA---GC-A--CC-GG-C-TAAC--T-CC-G-T-G-C-CA-G-C-A-G-C--CGC--GG-TA-AT-AC-GG-AG-GGT--GCA-A-GC-G-T-T--AA-T-CGG-AA-TT-A-C-T--GG-GC--GT-AAA-GC-GC-AC-G-CA-G-G-C-G-G-T-TT-G-T-T--AA-G-T-C-A-G-A-T-G--TG-A-AA-TC-C-C-CG-G-G--CT-C-AA-C-C-T-G-G-G-A-A-C-T-G-C-A-TC-T--GA-T-A-C-T-G-G--CA--A-G-C-T-T-GA-GTC-T-CG----TA-G-A-G-G-G-G-GG-T--AG-A-ATT-C-C-AG-GTGTA-GCGGTG-AAA-TGCGT-AGAG-A-TCTGG-AG-G-AATA-CC--GG-TG--GCGAA-G-GC-GG--C-C-C-C--CTGG-AC-G-AAG-A-C-T--GACGCT-CA-GGTGCGAAA-G-C-G-TGGG-G-AGCAAA-CA	
Otu0103	GGGGAATTTTGG-AC---AAT-GG--GC--GC-AA-G-C-C-TGAT-CCA--GCC---------A-T-GCC-GC-GT-G-A-G-T--GA-A-G-A-A-G-G-CC---TT-CG--G-G-T-T-G-T-A---AA-G-C-TC---------TT-TC-G-G--C-CGG----G--A-A--G---AA--ATC-G---T-G-G--T-C-T---C--T----------------AA-------C---A--T--AG---G-CCA-T-GG-A-T-G-A-C-G-----G-T---A-C-CG--------G-A-C-T---A-A-G--AA---GC-A--CC-GG-C-TAAC--T-AC-G-T-G-C-CA-G-C-A-G-C--CGC--GG-TA-AT-AC-GT-AG-GGT--GCG-A-GC-G-T-T--AA-T-CGG-AA-TT-A-C-T--GG-GC--GT-AAA-GC-GT-GC-G-CA-G-G-C-G-G-T-TT-T-G-T--AA-G-A-C-A-G-A-T-G--TG-A-AA-TC-C-C-CG-G-G--CT-T-AA-C-C-T-G-G-G-A-A-C-T-G-C-G-TT-T--GT-G-A-C-T-G-C--AA--G-G-C-T-A-GA-GTA-C-GG----CA-G-A-G-G-G-G-GG-T--GG-A-ATT-C-C-TG-GTGTA-GCAGTG-AAA-TGCGT-AGAG-A-TCAGG-AG-G-AACA-CC-GAT--G--GCGAA-G-GC-AG--C-C-C-C--CTGG-GC-C-TAT-A-C-T--GACGCT-CA-TGCACGAAA-G-C-G-TGGG-G-AGCAAA-CA	
Otu0104	AGGGAATTTTCG-GC---AAT-GG--GG--GA-AA-C-C-C-TGAC-CGA--GCA---------A-C-GCC-GC-GT-G-A-C-G--GA-A-G-A-A-G-T-AA---TT-CG--T-G-A-T-G-T-A---AA-C-T-TC---------TG-TC-A-T--A-GAG----G--A-A--G---AA-TGGT-G---C-G-T--G-T-A---G--G----------------GA-------A------T--GA---C-ATG-C-AA-G-T-G-A-C-G-----G-T---A-C-TC--------T-A-T-A---A-G-A--AA---GC-C--AC-GG-C-TAAC--T-AC-G-T-G-C-CG-G-C-A-G-C--CGC--GG-TA-AT-AC-GT-AG-GTG--GCG-A-GC-G-T-T--AT-C-CGG-AA-TT-A-T-T--GG-GC--GT-AAA-GA-GG-GA-G-CA-G-G-C-G-G-C-AC-T-A-A--GG-G-T-C-T-G-T-G-G--TG-A-GA-GA-T-C-GA-A-G--CT-T-AA-C-T-T-C-G-G-T-A---A-G-C-C-AT-G--GA-A-A-C-C-G-T--AG--A-G-C-T-A-GA-GTG-T-GT----GA-G-A-G-G-A-T-CG-T--GG-A-ATT-C-C-AT-GTGTA-GCGGTG-AAA-TGCGT-AGAT-A-TATGG-AG-G-AACA-CC-AGT--G--GCGAA-G-GC-GA--C-G-A-T--CTGG-CG-C-ATA-A-C-T--GACGCT-CA-GTCCCGAAA-G-C-G-TGGG-G-AGCAAA-TA	
Otu0105	GGGGAATATTGC-AC---AAT-GG--GC--GC-AA-G-C-C-TGAT-GCA--GCC---------A-T-GCC-GC-GT-G-T-A-T--GA-A-G-A-A-G-T-AA---TT-CG--T-T-A-T-G-T-A---AA-C-T-TC---------TG-TC-A-T--A-GAG----G--A-A--G---AA-CGGT-G---G-A-T--A-T-A---G--G----------------GA-------A------T--GA---T-ATC-C-AA-G-T-G-A-C-G-----G-T---A-C-TC--------T-A-T-A---A-G-A--AA---GC-C--AC-GG-C-TAAC--T-AC-G-T-G-C-CA-G-C-A-G-C--CGC--GG-TA-AT-AC-GT-AG-GTG--GCG-A-GC-G-T-T--AT-C-CGG-AA-TT-A-T-T--GG-GC--GT-AAA-GA-GG-GA-G-CA-G-G-C-G-G-C-AC-T-A-A--GG-G-T-C-T-G-T-G-G--TG-A-AA-GA-T-C-GA-A-G--CT-T-AA-C-T-T-C-G-G-T-A---A-G-C-A-AT-G--GA-A-A-C-C-G-T--AG--A-G-C-T-A-GA-GTG-T-GT----GA-G-A-G-G-A-T-CG-T--GG-A-ATT-C-C-AT-GTGTA-GCGGTG-AAA-TGCGT-AGGT-A-TATGG-AG-G-AACA-CC-AGT--G--GCGAA-G-GC-GA--C-G-A-T--CTGG-CG-C-ATA-A-C-T--GACGCT-CA-GTCCCGAAA-G-C-G-TGGG-G-AGCAAA-TA	
Otu0106	AGGGAATTTTCG-TC---AAT-GG--GG--GA-AA-C-C-C-TGAA-TGA--GCA---------A-T-GCC-GC-GT-G-A-G-T--GA-A-G-A-A-G-G-TC---TT-CG--G-A-T-C-G-T-A---AA-G-C-TC---------TG-TT-G-T--A-AGT----G--A-A--G---AA-CGGC-T---C-A-T--A-G-A---G--G----------------AA-------A------T--GC---T-ATG-G-GA-G-T-G-A-C-G-----G-T---A-G-CT--------T-A-C-C---A-G-A--AA---GC-C--AC-GG-C-TAAC--T-AC-G-T-G-C-CA-G-C-A-G-C--CGC--GG-TA-AT-AC-GT-AG-GTG--GCA-A-GC-G-T-T--CT-C-CGG-AA-TC-A-T-T--GG-GC--GT-AAA-GG-GT-GC-G-TA-G-G-T-G-G-C-GT-A-C-T--AA-G-T-C-T-G-T-A-G--TA-A-AA-GG-C-A-AT-G-G--CT-C-AA-C-C-A-T-T-G-T-A---A-G-C-T-AT-G--GA-A-A-C-T-G-G--TA--T-G-C-T-G-GA-GTG-C-AG----AA-G-A-G-G-G-C-GA-T--GG-A-ATT-C-C-AT-GTGTA-GCGGTA-AAA-TGCGT-AGAT-A-TATGG-AG-G-AACA-CC--AG-TG--GCGAA-G-GC-GG--T-C-G-C--CTGG-TC-T-GTA-A-C-T--GACACT-GA-GGCACGAAA-G-C-G-TGGG-G-AGCAAA-TA	
Otu0107	GGGGAATATTGC-AC---AAT-GG--GC--GC-AA-G-C-C-TGAT-GCA--GCG---------A-C-GCC-GC-GT-G-C-G-G--GA-T-G-A-C-G-G-CC---TT-CG--G-G-T-T-G-T-A---AA-C-C-GC---------TT-TT-G-A--T-CGG----G--A-G--C---AA--G-C-C---------------------T----------------TC----------------------------G-GG---T-G-A-G-T-----G-T---A-C-CT--------T-T-C-G---A-A-T--AC---GC-A--CC-GG-C-TAAC--T-CC-G-T-G-C-CC-G-C-A-G-C--CGC--GG-TA-AT-AC-GG-AG-GGT--GCA-A-GC-G-T-T--AT-C-CGG-AA-TT-A-G-T--GG-GC--GT-AAA-GG-GC-TC-G-TA-G-G-C-G-G-T-TC-G-T-C--GC-G-T-C-C-G-G-T-G--TG-A-AA-GT-C-C-AT-C-G--CT-T-AA-C-G-G-T-G-G-A-T-C-T-G-C-G-CC-G--GG-T-A-C-G-G-G--CG--G-G-C-G-G-GA-GTG-C-GG----TA-G-G-G-G-A-G-AC-T--GG-A-ATT-C-C-CG-GTGTA-ACGGTG-GAA-TGTGT-AGAT-A-TCGGG-AA-T-AACA-CC--AA-TG--GCGAA-G-GC-AG--G-T-C-T--CTGG-GC-C-GTT-A-C-T--GACGCT-GA-GTAGCGAAA-G-C-G-TGGG-G-AGCGAA-CA	
Otu0108	GGGGAATATTGC-AC---AAT-GG--GC--GC-AA-G-C-C-TGAT-GCA--GCG---------A-C-GCC-GC-GT-G-C-G-G--GA-T-G-A-C-G-G-CC---TT-CG--G-G-T-T-G-T-A---AA-C-C-GC---------TT-TT-G-A--C-TGG----G--A-G--C---AA--GCC-C---------------------T----------------TC-------G--------------------G-GG---T-G-A-G-T-----G-T---A-C-CT--------T-T-C-G---A-A-T--AA---GC-A--CC-GG-C-TAAC--T-AC-G-T-G-C-CA-G-C-A-G-C--CGC--GG-TA-AT-AC-GT-AG-GGT--GCA-A-GC-G-T-T--AT-C-CGG-AA-TT-A-T-T--GG-GC--GT-AAA-GG-GC-TC-G-TA-G-G-C-G-G-T-TC-G-T-C--GC-G-T-C-C-G-G-T-G--GG-A-AA-GT-C-C-AT-C-G--C--T-AA-C-G-G-T-G-G-A-T-C-C-G-C-G-CC-G--GG-T-A-C-G-G-G--GG--G-G-G-G-T-TA-GTG-G-GG----TA-A-G-G-G-A-G-AC-T--GG-A-ATT-C-C-CG-GTGTA-ACGGTG-GAA-TGTGT-AGAT-A-TCGGG-AA-G-AACA-CC--AA-TG--GCGAA-G-GC-AG--G-T-C-T--CTGG-GC-C-GTT-A-C-T--GACGCT-GA-GGAGCGAAA-G-C-G-TGGG-G-AGCGAA-CA	
Otu0109	GGGGAACATTGC-AC---AAT-GG--GC--GC-GA-G-C-C-TGAT-GCA--GCG---------A-C-GCC-GC-GT-G-C-G-G--GA-T-G-A-C-G-G-CC---TT-CG--G-G-T-T-G-T-A---AA-C-C-GC---------TT-TT-G-A--C-TGG----G--A-G--C---AA--GCC-C---------------------T----------------TC-------G--------------------G-GG---T-G-A-G-T-----G-T---A-C-CT--------T-T-C-G---A-A-T--AA---GC-A--CC-GG-C-TAAC--T-AC-G-T-G-C-CA-G-C-A-G-C--CGC--GG-TA-AT-AC-GT-AG-GGT--GCA-A-GC-G-T-T--AT-C-CGG-AA-TT-A-T-T--GG-GC--GT-AAA-GG-GC-TC-G-TA-G-G-C-G-G-T-TC-G-T-C--GC-G-T-C-C-G-G-T-G--TG-A-AA-GT-C-C-AT-C-G--CT-T-AA-C-G-G-T-G-G-A-T-C-C-G-C-G-CC-G--GG-T-A-C-G-G-G--CA--G-G-C-T-T-GA-GTG-C-GG----TA-G-G-G-G-A-G-AC-T--GG-A-ATT-C-C-CG-GTGTA-ACTGTG-GAA-TGTGT-AGAT-A-TCGGG-AA-G-AACA-CC--AG-TG--GCGAA-G-GC-GG--C-T-C-T--CTGG-TC-T-GCA-A-C-T--GACGCT-GA-GGCTCGAAA-G-C-A-TGGG-T-GGCGAA-CA	
Otu0110	GGGGAATATTGC-AC---AAT-GG--GC--GC-AA-G-C-C-TGAT-GCA--GCC---------A-T-GTC-GC-GT-G-T-A-T--GA-A-G-A-A-G-G-CC---TT-CG--G-G-T-T-G-T-AATGTACTTTCAGCGG------GG-AG-G-A--A-GGGA---GTAAAGT-T---AAT-ACC-T---------------------T---------------TGC-------T--------------------C-AT---T-G-A-C-G-----T-T---A-C-CC--------G-C-A-G---A-A-G--AA---GC-A--CC-GG-C-TAAC--T-CC-G-T-G-C-CA-G-C-A-G-C--CGC--GG-TA-AT-AC-GT-AG-GGT--GCA-A-GC-G-T-T--AT-C-CGG-AA-TT-A-T-T--GG-GC--GT-AAA-GG-GC-TC-G-TA-G-G-C-G-G-T-TC-G-T-C--GC-G-T-C-C-G-G-T-G--TG-A-AA-GT-C-C-AT-C-G--CT-T-AA-C-G-G-T-G-G-A-T-C-C-G-C-G-CC-G--GG-T-A-C-G-G-G--CG--G-G-C-T-T-GA-GTG-C-GG----TA-G-G-G-G-A-G-AC-T--GG-A-ATT-C-C-CG-GTGTA-ACGGGG-GAA-TGTGT-AGAT-A-TCGGG-AA-G-AACA-CC--AA-TG--GCGAA-G-GC-AG--G-T-C-T--CTGG-GC-C-GTC-A-C-T--GACGCT-GA-GGAGCGAAG-G-C-G-TGGG-G-AGCGAA-CA	
Otu0111	GGGGAATATTGC-AC---AAT-GG--GC--GC-AA-G-C-C-TGAT-GCA--GCC---------A-T-GCC-GC-GT-G-T-A-T--GA-A-G-A-A-G-G-CC---TT-CG--G-G-T-T-G-T-A---AA-G-T-AC---------TT-TC-A-G--C-GGG----G--A-G--G---AA--GGG-A---G-T-A--A-A-G---T--T----------------AA-------T---A--C--CT---T-TGC-T-CA-T-T-G-A-C-G-----T-T---A-C-CC--------G-C-A-G---A-A-G--AA---GC-A--CC-GG-C-TAAC--T-CC-G-T-G-C-CA-G-C-A-G-C--CGC--GG-TA-AT-AC-GG-AG-GGT--GCA-A-GC-G-T-T--AA-T-CGG-AA-TT-A-C-T--GG-GC--GT-AAA-GC-GC-AC-G-CA-G-G-C-G-G-T-TT-G-T-T--AA-G-T-C-A-G-A-T-G--TG-A-AA-TC-C-C-CG-G-G--CT-C-AA-C-C-T-G-G-G-G-A-C-T-G-G-A-TC-T--GA-T-A-C-T-G-G--GC--A-G-C-T-T-GA-GTC-T-CG----GA-G-A-G-G-G-G-GG-T--AG-A-ATT-G-C-AG-GTGGA-GCGGTG-AAA-TGCGT-AGGG-A-TCTGG-AG-G-GATA-CA--GG-TG--GCGAA-G-GC-GG--C-C-C-C--CTGG-AC-G-AAG-A-C-T--GACGCT-CA-GGTGCGAAA-G-C-G-TGGG-G-AGCAAA-CA	
Otu0112	AGGGAATATTGC-AC---AAT-GG--AC--GC-AA-G-C-C-TGAT-GCA--GCC---------A-T-GCC-GC-GT-G-T-A-T--GA-A-G-A-A-G-G-CC---GT-CG--G-G-T-T-G-T-A---AA-G-T-AC---------TT-TC-A-A--C-GGG----G--G-G--G---AA--GGG-A---G-T-A--A-A-G---T--T----------------AA-------T---A--C--CT---T-TGC-T-CA-T-T-G-A-C-G-----A-T---A-C-CC--------G-C-A-G---A-A-G--AA---GC-A--CC-GA-C-TAAC--C-CC-G-T-G-C-CA-G-C-A-G-C--CGC--GG-TA-AT-AC-GG-AG-GGT--GCA-A-GC-G-T-T--AA-T-CGG-AA-TT-A-C-T--GG-GC--GT-AAA-GC-GC-AC-G-CA-G-G-C-G-G-T-TT-G-T-T--AA-G-T-C-A-G-A-T-G--TG-A-AA-TC-C-C-CG-G-G--CT-C-AA-C-C-T-G-G-G-A-A-C-T-G-C-A-TC-T--GA-T-A-C-T-G-G--CA--A-G-C-T-T-GA-GTC-T-CG----TA-G-A-G-G-G-G-GG-T--AG-A-ATT-C-C-AG-GTGTA-GCGGTG-AAA-TGCGT-AGAG-A-TCTGG-AG-G-AATA-CC--GG-TG--GCGAA-G-GC-GG--C-C-C-C--CTGG-AC-G-AAG-A-C-T--GACGCT-CA-GGTGCGAAA-G-C-G-TGGG-G-AGCAAA-CA	
Otu0113	GGGGAATATTGC-AC---AAT-GG--GG--GC-AA-G-C-C-TGAT-GCA--GCC---------A-T-GCC-GC-GT-G-T-A-T--GA-A-G-A-A-G-G-CC---TT-CG--G-G-T-T-G-T-A---AA-G-T-AC---------TT-TC-A-G--C-GGG----G--A-G--G---AA--GGG-A---G-T-A--A-A-G---T--T----------------AA-------T---A--C--CT---T-AGC-T-CA-C-T-G-A-C-G-----A-T---A-C-CC--------G-C-A-G---A-A-G--AA---GC-A--CA-GG-C-TAAC--G-CC-G-T-G---CA-G-C-A-G-C--CGC--GG-TA-AT-AC-GG-AG-GGG--GCA-A-GC-G-T-T--AA-T-CGG-AA-TT-A-C-T--GG-GC--GT-AAA-GC-GC-AC-G-CA-G-G-C-G-G-T-TT-G-T-T--AA-G-T-C-A-G-A-T-G--TG-A-AA-TC-C-C-CG-G-G--CT-C-AA-C-C-T-G-G-G-A-A-C-T-G-C-A-TC-T--GA-T-A-C-T-G-G--CA--A-G-C-T-T-GA-GTC-T-CG----TA-G-A-G-G-G-G-GG-T--AG-A-ATT-C-C-AG-GTGTA-GCGGTG-AAA-TGCGT-AGAG-A-TCTGG-AG-G-AATA-CC--GG-TG--GCGAA-G-GC-GG--C-C-C-C--CTGG-AC-G-AAG-A-C-T--GACGCT-CA-GGTGCGAAA-G-C-G-TGGG-G-AGCAAA-CA	
Otu0114	GGGGAATATTGC-AC---AAT-GG--GC--GC-AA-G-C-C-TGAT-GCA--GCC---------A-T-GCC-GC-GT-G-T-A-T--GA-A-G-A-A-G-G-CC---TT-CG--G-G-T-T-G-T-A---AA-G-T-AC---------TT-TC-A-G--C-GGG----G--A-G--G---AA--GGG-A---G-T-A--A-A-G---T--T----------------AA-------T---A--C--CT---T-TAC-T-CA-T-T-G-A-C-G-----T-T---A-C-CC--------G-C-A-G---A-A-G--AA---GC-A--CC-GG-C-TAAC--T-CC-G-T-G-C-CA-G-C-A-G-C--CGC--GG-TA-AT-AC-GG-AG-GGT--GCA-A-GC-G-T-T--AA-T-CGG-AA-TT-A-C-T--GG-GC--GT-AAA-GC-GC-AC-G-CA-G-G-C-G-G-T-TT-G-T-T--AA-G-T-C-A-G-A-T-G--TG-A-AA-TC-C-C-CG-G-G--CT-C-AC-C-C-T-G-G-G-A-A-C-T-G-C-A-TC-T--GA-T-A-C-T-G-G--CA--A-G-C-T-A-GA-GTC-T-AG----TA-G-A-G-G-A-G-GG-T--AG-A-GTT-C-C-AG-GTGTG-GCGGTG-AAA-TGCGT-AGAG-A-TCTGG-AG-G-AATA-CC--GG-TG--GCGAA-G-GC-GG--C-C-C-C--CTGG-AC-G-AAG-A-C-T--GACGCT-CA-GGTGCGAAA-G-C-G-GGGG-G-AGCAAA-CA	
Otu0115	GGGGAATATTGC-AC---AAT-GG--GC--GC-AA-G-C-C-TGAT-GCA--GCC---------A-T-GCC-GC-GT-G-T-A-T--GA-A-G-A-A-G-G-CC---TT-CG--G-G-T-T-G-T-A---AA-G-T-AC---------TT-TC-A-G--C-GGG----G--A-G--G---AA--GGG-A---G-T-A--A-A-G---T--T----------------AA-------T---A--C--CT---T-TGC-T-CA-T-T-G-A-C-G-----T-T---A-C-TC--------G-C-A-G---A-A-G--AA---GC-A--CC-GG-C-TAAC--T-CC-G-T-G-C-CA-G-C-A-G-C--CGC--GG-TA-AT-AC-GG-AG-GGT--GCA-A-GC-G-T-T--AA-T-CGG-AA-TT-A-C-T--GG-GC--GT-AAA-GC-GC-AC-G-CA-G-G-C--GG-T-TG-G-T-T--AA-T-T-C-A-G-A-T-G--TG-A-AA-TC-C-C-CG-G-G--CT-C-AA-C-C-T-G-G-G-A-A-C-T-G-C-A-TC-T--GA-T-A-C-T-G-G--CA--A-G-C-T-T-GA-GTC-T-CG----TA-G-A-G-G-G-G-GG-G--AG-A-ATT-C-C-AG-GTGTA-GCGGTG-AAA-TGCGT-AGAG-A-CCTGG-AG-G-AATA-CC--GG-TG--GCGAA-G-GC-GG--C-C-C-C--CTGG-AC-G-AAG-A-C-T--GACGCT-CA-GGCGCGAAA-G-C-G-TGGG-G-AGCAAA-CA	
Otu0116	GGGGAATATTGC-AC---AAT-GG--TC--GC-AA-G-C-C-TGAT-GCA--GCC---------A-T-GCC-GC-GT-G-T-A-T--GA-A-G-A-A-G-G-CC---TT-CG--G-G-T-T-G-T-A---AA-G-T-AC---------TT-TC-A-G--C-GGG----G--T-G--G---GA--GGG-A---G-T-A--A-A-G---T--T----------------AA-------T---A--C--CT---T-TGC-T-CA-G-T-G-C-A-G-----T-T---A-C-CC--------G-C-A-G---A-A-G--AC---GC-A--CC-GG-C-TAAC--T-CC-G-T-G-C-CA-G-C-A-G-C--CGC--GG-TA-AT-AC-GG-AG-GGT--GCA-C-GC-G-T-T--AA-T-CGG-AA-TT-A-C-T--GG-GC--GT-AAA-GC-GC-AC-G-CA-G-G-C-G-G-T-TT-G-T-T--AA-G-T-C-A-G-A-T-G--TG-A-AA-TC-C-C-CG-G-G--CT-C-AA-C-C-T-G-G-G-A-A-C-T-G-C-A-TC-T--GA-T-A-C-T-G-G--CA--A-G-C-T-T-GA-GTC-T-CG----TA-G-A-G-G-G-G-GG-T--AG-A-ATT-C-C-AG-GTGTA-GCGGTG-AAA-TGCGT-AGAG-A-TCTGG-AG-G-AATA-CC--GG-TG--GCGAA-G-GC-GG--C-C-C-C--CTGG-AC-G-AAG-A-C-T--GACGCT-CA-GGTGCGAAA-G-C-G-TGGG-G-AGCAAA-CA	
Otu0117	GGGGAATATTGC-AC---AAT-GG--GC--GC-AA-G-C-C-TGAT-GCA--GCC---------A-T-GCC-GC-GT-G-T-A-T--GA-A-G-C-A-G-G-CC---TT-CG--G-G-T-T-G-T-A---AA-G-T-AC---------TT-TC-A-G--C-GGG----G--A-G--G---AA--GGG-A---G-T-A--A-A-G---T--T----------------AA-------T---A--C--CT---T-TGC-T-CG-T-T-G-A-C-G-----T-T---A-C-CC--------G-A-C-G---A-A-G--AA---GC-A--CT-GG-C-TAAC--T-CC-G-T-G-C-CA-G-C-A-G-C--CGC--GG-TA-AT-AC-GG-AG-GGT--GCA-A-GC-G-T-T--AA-T-CGG-AA-TT-A-C-T--GG-GC--GT-AAA-GC-GC-AC-G-CA-G-G-C-G-G-T-TT-G-T-T--AA-G-T-C-A-G-A-T-G--TG-A-AA-TC-C-C-CG-G-G--CT-C-AA-C-C-T-G-G-G-A-A-C-T-G-C-A-TC-T--GA-T-A-C-T-G-G--CA--A-G-C-T-T-GA-GTC-T-CG----TA-T-A-G-G-G-G-GG-T--AG-A-ATT-C-C-AG-GTGTA-GCTGTG-AAA-TGCGT-AGAG-A-TCTGG-AG-G-AATA-CC--GG-TG--GCTAA-G-GC-GG--C-C-C-C--CTGG-AC-G-AAG-A-C-T--GACGCT-CA-GGTGCGAAA-G-C-G-TGGG-G-AGCAAA-CA	
Otu0118	GGGGAATATTGC-AC---AAT-GG--GC--GC-AA-G-C-C-TGAT-GCA--GCC---------A-T-GCC-GC-GG-G-T-A-T--GA-A-G-A-A-G-G-CC---TT-CG--G-G-T-T-G-T-A---AA-G-T-AC---------TT-TA-A-G--C-GGG----G--G-G--G---AA--GGG-A---G-G-A--A-A-G---T--T----------------AA-------T---A--C--CT---T-TGC-T-AA-T-T-G-A-C-G-----C-T---A-C-TC--------G-C-A-G---A-A-G--AA---GC-A--CC-GG-C-GAAC--T-CC-G-T-G-C-CA-G-C-A-G-C--CGC--GG-TA-AT-AC-GG-AG-GGT--GCA-A-GC-G-T-T--AA-T-CGG-AA-TT-A-C-T--GG-GC--GT-AAA-GC-GC-AC-G-CA-G-G-C-G-G-T-TT-G-T-T--AA-G-T-C-A-G-A-T-G--TG-A-AA-TC-C-C-CG-G-G--CT-C-AA-C-C-T-G-G-G-A-A-C-T-G-C-A-TC-T--GA-T-A-C-T-G-G--CA--A-G-C-T-T-GA-GTC-T-CG----TA-G-A-G-G-G-G-GG-T--AG-A-ATT-C-C-AG-GTGTA-GCGGTG-AAA-TGCGT-AGAG-A-TCTGG-AG-G-AATA-CC--GG-TG--GCGAA-G-GC-GG--C-C-C-C--CTGG-AC-G-AAG-A-C-T--GACGCT-CA-GGTGCGAAA-G-C-G-TGGG-G-AGCAAA-CA	
Otu0119	GGGGAACATTGC-AC---AAT-GG--GC--GC-AA-G-C-C-TGAT-GCA--GCC---------A-T-GCC-GC-GT-G-T-A-T--GA-A-G-A-A-G-G-CC---TT-CG--G-G-T-T-G-T-A---AA-G-T-AC---------TT-TC-A-G--C-GGG----G--A-G--G---AA--GGG-A---G-T-A--A-A-G---T--T----------------AA-------T---A--C--CT---T-TAC-T-CA-T-T-G-A-C-G-----T-T---A-C-CC--------G-C-A-G---A-A-G--AA---GC-A--CC-GG-C-TAAC--T-CC-G-T-G-C-CA-G-C-A-G-C--CGC--GG-TA-AT-AC-GG-AG-GGT--GCA-A-GC-G-T-T--AA-T-CGG-AA-TT-A-C-T--GG-GC--GT-AAA-GC-GC-AC-G-CA-G-G-C-G-G-T-TT-G-T-T--AA-G-T-C-A-G-A-T-G--TG-A-AA-TC-C-C-CG-G-G--CT-C-AA-C-C-C-G-G-G-A-A-C-C-T-C-A-AC-T--GA-T-A-C-T-G-G--CA--A-A-C-T-T-GA-GTC-C-CG----GA-G-A-G-G-G-G-GG-T--AG-A-ATT-C-C-AG-GTGTA-GCGGTG-AAA-TGCGT-AGAG-A-TCTGG-AG-G-AATA-CC--GG-TG--GCGAA-G-GC-GG--C-C-C-C--CTGG-AC-G-AAG-A-C-T--GACGCT-CA-GGTGCGAAA-G-C-G-TGGG-G-AGCAAA-CA	
Otu0120	GGGGAATATTGC-AC---AAT-GG--GC--GC-AA-G-C-C-TGAT-GCA--GCC---------A-T-GCC-GC-GT-G-T-A-T--GA-A-G-A-A-G-G-CC---TT-CG--G-G-T-T-G-T-A---CA-G-T-AC---------TT-TC-A-G--C-GGG----G--C-G--G---AA--GGC-A---G-T-A--A-A-G---T--T----------------AA-------T---A--C--CT---T-TGC-T-CA-T-T-G-A-C-G-----T-T---A-C-CC--------G-C-A-G---A-A-G--AA---GC-A--CC-GG-C-TAAC--T-CC-G-T-G-C-CA-G-C-A-G-C--CGC--GG-TA-AT-AC-GG-AG-GGT--GCA-A-GC-G-T-T--AA-T-CGG-AA-TT-A-C-T--GG-GC--GT-AAA-GC-GC-GC-G-CA-G-G-C-G-G-T-TT-G-T-T--AA-G-T-C-A-G-A-T-G--TG-A-AA-TC-C-C-CG-G-G--CT-C-AA-C-C-T-G-G-G-A-A-C-T-G-C-A-TC-T--GA-T-A-C-T-G-G--CA--A-G-C-T-T-GA-GTC-T-CG----TA-G-A-G-G-G-G-GG-T--AG-A-ATG-C-C-AG-GTGTA-GCGGTG-AAA-TGCGT-AGAG-A-TCTGG-AG-G-AATA-CC--GG-TA--TCGAA-G-GC-GC--C-C-C-C--CTGG-AC-G-AAG-A-C-T--GACGCT-CA-GGTGCGAAA-G-C-G-TGGG-G-AGCAAA-CA	
Otu0121	GGGGTATATTGC-AC---AAT-GG--GC--GC-AA-G-C-C-TGAT-GCA--GCC---------A-T-GCC-GC-GT-G-T-A-T--GC-A-G-A-A-G-G-CC---TT-CG--G-G-T-T-G-T-A---AA-G-T-AC---------TT-TT-C-G--C-GGG----G--A-G--G---AA--GGG-A---G-T-A--A-A-G---T--T----------------AA-------T---A--C--CT---T-TGC-C-CA-T-T-G-A-C-G-----T-T---A-C-TC--------G-C-A-G---A-A-G--AA---GC-A--CC-GG-C-TAAC--T-CA-G-T-G-C-CA-G-C-A-G-C--CGC--GG-TA-AT-AC-GG-AG-GGT--GCA-A-GC-G-T-T--AA-T-CGG-AA-TT-C-C-T--GG-GC--GT-AAA-GC-GC-AC-G-CA-G-G-C-G-G-T-TT-G-T-T--AA-G-T-C-A-G-A-T-G--TG-A-AA-TC-C-C-CG-G-G--CT-C-AA-C-C-T-G-G-G-A-A-C-T-G-C-A-TC-T--GA-T-A-C-T-G-G--CA--A-G-C-T-T-GA-GTC-T-CG----TA-G-A-G-G-G-G-GG-T--AG-A-ATT-C-C-AG-GTGTA-GCGGTG-AAA-TGCGT-AGAG-A-TCTGG-AG-G-AATA-CC--GG-TG--GCGAA-G-GC-GG--C-C-C-C--CTGG-AC-G-AAG-A-C-T--GACGCT-CA-GGTGCGAAA-G-C-G-TGGG-G-AGCAAA-CA	
Otu0122	GGGGATTATTGC-AC---AAT-GG--GC--GC-AA-G-C-C-TGAT-GCA--GCC---------A-T-GCC-GC-GT-G-T-A-T--GA-A-G-T-A-G-G-CC---TT-CG--G-G-T-T-G-T-A---CA-G-T-AC---------TT-TC-A-G--C-GGG----G--A-G--G---AC--GGG-G---G-T-A--A-C-G---T--T----------------AA-------T---A--C--CT---T-TGC-T-CA-T-T-G-A-C-G-----T-T---A-C-CC--------G-C-A-G---A-A-G--CA---GC-A--CC-GA-C-TAAC--T-CC-G-T-G-C-CA-G-C-A-G-C--CGC--GG-TA-AT-AC-GG-AG-GGT--GCA-A-GC-G-T-T--AA-T-CGG-AA-TT-A-C-T--GG-GC--GT-AAA-GC-GC-AC-G-CA-G-G-C-G-G-T-TT-G-T-T--AA-G-T-C-A-G-A-T-G--TG-A-AA-TC-C-C-CG-G-G--CT-C-AA-C-C-T-G-G-G-A-A-C-T-G-C-A-TC-T--GA-T-A-C-T-G-G--CA--A-G-C-T-T-GA-GTC-T-CG----TA-G-A-G-G-G-G-GG-T--AG-A-ATT-C-C-AG-GTGTA-GCGGTG-AAA-TGCGT-AGAG-A-TCTGG-AG-G-AATA-CC--GG-TG--GCGAA-G-GC-GG--C-C-C-C--CTGG-AC-G-AAG-A-C-T--GACGCT-CA-GGTGCGAAA-G-C-G-TGGG-G-AGCAAA-CA	
Otu0123	GGGGAATATTGC-AC---AAT-GG--GC--GC-AA-G-C-C-TGAT-GCA--GCC---------C-T-GCC-GC-GT-G-T-A-T--GA-A-G-A-A-G-G-CC---TT-CG--G-G-T-T-G-T-A---AA-G-T-AC---------TT-TC-A-G--C-GGG----G--A-G--G---CA--GGG-A---G-T-A--A-A-G---T--T----------------AA-------T---A--C--CT---T-TAC-T-CA-T-T-G-A-C-G-----C-T---A-C-CC--------G-C-A-G---A-A-G--AA---GC-A--CC-GG-C-TAAC--T-CC-C-T-G-C-CA-G-C-A-G-C--CGC--GG-TA-AT-AC-GG-AG-GGT--GCA-A-GC-G-T-T--AA-T-CGG-AA-TT-A-C-T--GG-GC--GT-AAA-GC-GC-AC-G-CA-G-G-C-G-G-T-TT-G-T-T--AA-G-T-C-A-G-A-T-G--TG-A-AA-TC-C-C-CG-G-G--CT-C-AA-C-C-T-G-G-G-A-A-C-G-G-C-A-TC-T--GA-T-A-C-T-G-G--CA--A-G-C-T-G-GA-GTC-G-CG----TA-G-A-G-G-G-G-GG-T--AG-A-ATT-C-C-AG-GTGTA-GCGGTG-AAA-TGCGT-AGAA-A-TCTGG-AG-G-AATA-CC--GG-TG--GCGAA-G-GC-GG--C-C-C-C--CTGG-AC-G-AAG-A-C-T--GACGCT-CA-GGTGCGAAA-G-C-G-TGGG-G-AGCAAA-CA	
Otu0124	GGGGAATATTGC-AC---AAT-GG--GC--GC-AA-G-C-A-TGAT-GCA--GCC---------A-T-GCC-GC-GT-G-T-A-T--GA-A-G-AG--G-G-CC---TT-CG--G-G-T-T-G-T-A---AA-G-T-AC---------TT-TC-A-G--C-GGG----G--A-G--G---AA--GGG-A---G-T-A--A-A-G---T--T----------------AA-------T---A--A--CT---T-TGC-T-CA-T-T-G-A-C-G-----T-T---A-C-CC--------G-C-A-G---A-A-G--AA---GC-A--CC-GG-C-TAAC--T-CC-G-T-G-C-CA-G-C-A-G-C--CGC--GG-TA-AT-AC-GG-AG-GGT--GCA-A-GC-G-T-T--AA-T-CGG-AA-TT-A-C-T--GG-GC--GT-AAA-GC-GC-AC-G-CA-G-G-C-G-G-T-TT-G-T-T--AA-G-T-C-A-G-A-T-G--TG-A-AA-TC-C-C-CG-G-G--CT-C-AA-C-C-T-G-G-G-A-A-C-T-G-C-A-TC-T--GA-T-A-C-T-G-G--CA--A-G-C-T-T-GA-GTC-T-CG----TA-G-A-G-G-G-G-GG-T--AG-A-ATT-C-C-AG-GTGTA-GCGGTG-AAA-TGCGT-AGAG-A-TCTGG-AC-G-AATA-CC--GG-TG--GCGAA-G-GC-GG--C-C-C-C--CTGG-TC-G-AAT-A-C-T--GACGCT-CA-TGTTCGAAA-G-C-G-TGGG-G-AGCAAA-CA	
Otu0125	GGGGAATATTGC-AC---AAT-GG--GC--GC-AA-G-C-C-TGAT-GCA--GCC---------A-T-GCC-GC-GT-G-T-A-T--GA-A-G-A-A-G-G-CC---TT-CG--G-G-T-T-G-T-A---AA-G-T-AC---------TT-TC-A-G--C-GGG----G--A-G--G---AA--GGG-A---G-T-A--A-A-G---T--T----------------AA-------T---A--C--CT---T-TAC-T-CA-T-T-G-A-C-G-----T-T---A-C-CC--------G-C-A-G---A-A-G--AA---GC-A--CC-GG-C-TAAC--T-CC-G-T-G-C-CA-G-C-A-G-C--CGC--GG-TA-AT-AC-GG-AG-GGT--GCA-A-GC-G-T-T--AA-T-CGG-AA-TT-A-C-T--GG-GC--GT-AAA-GC-GC-AC-G-CA-G-G-C-G-G-T-TT-G-T-T--AA-G-T-C-A-G-A-T-G--TG-A-AA-TC-C-C-CG-G-G--CT-C-AA-C-C-T-G-G-T-A-A-C-T-G-C-A-GC-T--GA-T-A-C-T-G-G--CA--A-G-C-T-T-GA-GTC-T-CG----TA-G-A-G-G-G-G-TG-T--AG-A-ATT-C-C-AG-GGGTA-GCCGTT-AAA-TGCGT-AGAG-A-TCTGG-AG-G-AATA-CC--GG-TG--GCGAA-G-GC-GG--C-C-C-C--CTGG-AC-G-AAT-A-C-T--GACGCT-CA-GGTGCGAAA-G-C-G-TGGG-G-AGCAAA-CA	
Otu0126	TGGGAATATTGC-AC---CAT-GG--GC--GC-AA-G-C-C-TGAT-GCA--GCC---------A-T-GCC-GC-CT-G-T-A-T--GA-A-G-A-A-G-G-CC---TT-CG--G-G-T-T-G-T-A---AA-G-T-AC---------TT-TC-A-G--C-CGG----G--A-G--G---GA--GGG-A---G-T-A--A-A-G---T--T----------------AA-------T---A--C--CT---T-TGC-T-CA-T-T-G-A-C-G-----T-T---A-A-CC--------G-C-C-G---G-A-G--AA---GC-A--CC-GG-C-TAAC--T-CC-G-T-G-C-CA-G-C-A-G-C--CGC--GG-TA-AT-AC-GG-AG-GGT--GCA-A-GC-G-T-T--AA-T-CGG-AA-TT-A-C-T--GG-GC--GT-AAA-GC-GC-AC-G-CA-G-G-C-G-G-T-TT-G-T-T--AA-G-T-C-A-G-A-T-G--TG-A-AA-TC-C-C-CG-G-G--CT-C-AA-C-C-T-G-G-G-A-A-C-T-G-C-A-TC-T--GA-T-A-C-T-G-G--CA--A-G-C-T-T-GA-GTC-T-CG----TA-G-A-G-G-G-G-GG-T--AG-A-ATT-C-C-AG-GTGTA-GCGGTG-AAA-TGCGT-AGAG-A-TCTGG-AG-G-AATA-CC--GG-TG--GCGAA-G-GC-GG--C-C-C-C--CTGG-AC-G-AAG-A-C-T--GACGCT-CA-GGTGCGAAA-G-C-G-TGGG-G-AGCAAA-CA	
Otu0127	GGGGAATATTGC-AC---AAT-GG--GC--GC-AA-G-C-C-TGAT-GCA--GCC---------A-T-GCC-GC-GT-G-T-A-T--GA-A-G-A-A-G-G-CC---TT-CG--G-G-T-T-G-T-A---AA-G-T-AC---------TT-TC-A-G--C-GGG----G--A-G--G---AA--GGG-A---G-T-A--A-A-G---T--T----------------AA-------T---A--C--CT---T-TGC-T-CA-T-T-G-A-C-G-----T-T---A-C-CC--------G-C-A-G---A-A-G--AA---GC-A--CC-GG-C-TAAC--T-CC-G-T-G-C-CA-G-C-A-G-C--CGC--GG-TA-AT-AC-GG-AG-GGT--GCA-A-GC-G-T-T--AA-T-CGG-AA-TT-A-C-T--GG-GC--GT-AAA-GC-GC-AC-G-CA-G-G-C-GGG-T-T--G-T-T--AA-G-T-C-A-G-A-T-G--TG-A-AA-TC-C-C-CG-G-G--CT-C-AA-C-C-T-G-G-G-A-A-C-T-G-C-A-TC-T--GA-T-A-C-T-G-G--CA--A-G-C-T-T-GA-GTC-T-CG----TA-G-A-G-G-G-G-GG-T--AG-A-ATT-C-C-AG-GTGTA-GCGGTG-AAA-TGCGT-AGAG-A-TCTGG-AG-G-AATA-CC--GG-TG--GCGAA-G-GC-GG--C-T-T-A--CTGG-AC-A-GTA-A-C-T--GACGTT-GA-GGCTCGAAA-G-C-G-TGGG-G-AGCAAA-CA	
Otu0128	GGGGAATATTGC-AC---AAT-GG--GC--GC-GA-G-C-C-TGAT-GCA--GCC---------A-T-GCC-CC-GC-G-T-A-T--GA-A-G-A-A-G-G-CC---TT-CG--G-G-T-T-G-T-A---AA-G-T-AC---------TT-TC-A-G--C-GGG----G--A-G--G---AA--GGG-A---G-T-A--C-A-G---T--T----------------AA-------T---A--C--CT---T-TGC-T-CA-T-T-G-A-C-G-----T-T---A-C-CC--------G-C-A-G---C-A-G--AA---GC-A--CC-GG-C-TAAC--T-CC-G-T-G-C-CA-G-C-A-G-C--CGC--GG-TA-AT-AC-GG-AG-GGT--GCA-A-GC-G-T-T--AA-T-CGG-AA-TT-A-C-T--GG-GC--GT-AAA-GC-GC-AC-G-CA-G-G-C-G-G-T-TT-G-T-T--AA-G-T-C-A-G-A-T-G--TG-A-AA-TC-C-C-CG-G-G--CT-C-AA-C-C-T-G-G-G-A-A-C-T-G-C-A-TC-T--GA-T-A-C-T-G-G--CA--A-G-C-T-T-GA-GTC-T-CG----TA-G-A-G-G-G-G-GG-T--AG-A-ATT-C-C-AG-GTGGA-GCGGTG-AAA-TGCGT-AGAG-A-TCTGG-AG-G-AATA-CC--GG-TG--GCGAA-G-GC-GG--C-C-C-C--CTGG-AC-G-AAG-A-C-T--GACGCT-CA-TGTGCGAAA-G-C-G-TTGG-G-AGCAAA-CA	
Otu0129	AGGGAATCTTCC-GC---AAT-GG--AC--GA-AA-G-T-C-TGAC-GGA--GCA---------A-C-GCC-GC-GT-G-A-G-T--GA-T-G-A-A-G-C-CT---TT-CG--G-G-T-C-G-T-A---AA-A-C-TC---------TG-TT-G-T--G-AGG----G--A-A--G---AA-CAAG-T---A-C-A--A-G-A---G--T----------------AA-------C---T-----GC---T-TGT-A-CC-T-T-G-A-C-G-----G-T---A-C-CT--------A-A-C-C---A-G-A--AA---GC-C--AC-GG-C-TAAC--T-AC-G-T-G-C-CA-G-C-A-G-C--CGC--GG-TA-AT-AC-GT-AG-GTG--GCA-A-GC-G-T-T--AT-C-CGG-AA-TT-A-T-T--GG-GC--GT-AAA-GC-GC-GC-G-CA-G-G-C-G-G-T-TT-C-T-T--AA-G-T-C-T-G-A-T-G--TG-A-AA-GC-C-C-AC-G-G--CT-C-AA-C-C-G-T-G-G-A-G---G-GCC-A-TT-G--GA-A-A-C-T-G-G--GG--A-A-C-T-T-GA-GTG-C-AG----AA-G-A-G-A-A-A-AG-C--GG-A-ATT-C-C-AC-GTGTA-GCGGTG-AAA-TGCGT-AGAG-A-TGTGG-AG-G-AACA-CC--AG-TG--GCGAA-G-GC-GG--C-T-T-T--TTGG-TC-T-GTA-A-C-T--GACGCT-GA-GGCGCGAAA-G-C-G-TGGG-G-AGCAAA-CA	
Otu0130	GGGGAATATTGC-AC---AAT-GG--GC--GA-AA-G-C-C-TAAT-GCA--GCA---------A-C-GCC-GC-GT-G-C-G-G--GA-T-G-A-C-G-G-CC---TT-CG--G-G-T-T-G-T-A---AA-C-C-GC---------TT-TC-A-T--C-CAT----G--A-C--G---AA--G-C-----------------------G----------------AA-------A----------------------G----T-G-A-C-G-----G-T---A-G-TG--------G-G-A-G---A-A-G--AA---GC-A--CC-GG-C-TAAC--T-AC-G-T-G-C-CA-G-C-A-G-C--CGC--GG-TG-AT-AC-GT-AG-GGT--GCG-A-GC-G-T-T--GT-C-CGG-AA-TT-A-T-T--GG-GC--GT-AAA-GA-GC-TT-G-TA-G-G-C-G-G-T-TG-A-T-T--GC-G-T-C-G-G-A-A-G--TG-A-AA-TC-C-C-AG-G-G--CT-T-AA-C-T-C-T-G-G-G-C-T-T-G-C-T-TT-C--GA-T-A-C-G-G-G--TC--G-A-C-T-T-GA-GGA-A-TG----TA-G-G-G-G-A-G-AA-T--GG-A-ACT-C-T-CG-GTGGA-GCGGTG-GAA-TGCGC-AGAT-A-TCGGG-AA-G-AACA-CC-AGT--G--GCGAA-G-GC-GG--T-T-C-T--CTGG-AC-A-TTT-C-C-T--GACGCT-GA-GAAGCGAAA-G-C-G-TGGG-G-AGCAAA-CA	
Otu0131	AGGGAATATTGC-AC---AAT-GG--GC--GA-AA-G-C-C-TGAT-GCA--GCA---------A-C-GCC-GC-GT-G-C-G-G--GA-T-G-A-C-G-G-CC---TT-CG--G-G-T-T-G-T-A---AA-C-C-GC---------TT-TC-A-G--C-AGG----G--A-C--G---AA--G-T-----------------------G----------------AA-------A----------------------A----T-G-A-C-G-----G-T---A-C-CT--------G-C-A-G---A-A-G--AA---GC-A--CC-GG-C-TAAC--T-AC-G-T-G-C-CA-G-C-A-G-C--CGC--GG-TG-AT-AC-GT-AG-GGT--GCG-A-GC-G-T-T--GT-C-CGG-AA-TT-A-T-T--GG-GC--GT-AAA-GA-GC-TT-G-TA-G-G-C-G-G-T-CT-G-T-T--GC-G-T-C-G-G-A-A-G--TG-A-AA-AC-T-C-AG-G-G--CT-T-AA-C-C-C-T-G-A-G-C-C-T-G-C-T-TT-C--GA-T-A-C-G-G-G--CA--G-A-C-T-T-GA-GGG-A-TG----TA-G-G-G-G-A-G-AA-C--GG-A-ATT-C-C-TG-GTGGA-GCGGTG-GAA-TGCGC-AGAT-A-TCAGG-AG-G-AACA-CC-AGT--G--GCGAA-G-GC-GG--T-T-C-T--CTGG-AC-A-TTT-C-C-T--GACGCT-GA-GAAGCGAAA-G-C-G-TGGG-G-AGCAAA-CA	
Otu0132	GGGGAATATTGC-AC---AAT-GG--GC--GC-AA-G-C-C-TGAT-GCA--GCC---------A-T-GCC-GC-GT-G-T-A-T--GA-A-G-A-A-G-G-CC---TT-CG--G-G-T-T-G-T-A---AA-G-C-TC---------TG-TT-G-G--T-AGT----G--A-A--G---AA-AGAT-A---G-A-G--G-T-A---G--T----------------AA-------C------T--GG---C-CTT-T-AT-T-T-G-A-C-G-----G-T---A-A-TT--------A-C-T-T---A-G-A--AA---GT-C--AC-GG-C-TAAC--T-AC-G-T-G-C-CA-G-C-A-G-C--CGC--GG-TA-AT-AC-GT-AG-GTG--GCA-A-GC-G-T-T--GT-C-CGG-AT-TT-A-T-T--GG-GC--GT-AAA-GC-GA-GT-G-CA-G-G-C-G-G-T-TC-A-A-T--AA-G-T-C-T-G-A-T-G--TG-A-AA-GC-C-T-TC-G-G--CT-C-AA-C-C-G-G-A-G-A-A-T-T-G-C-A-TC-A--GA-A-A-C-T-G-T--TG--A-A-C-T-T-GA-GTG-C-AG----AA-G-A-G-G-A-G-AG-T--GG-A-ACT-C-C-AT-GTGTA-GCGGTG-AAA-TGCGT-AGAT-A-TATGG-AA-G-AACA-CC--AG-TG--GCGAA-G-GC-GG--C-T-C-T--CTGG-TC-T-GCA-A-C-T--GACGCT-GA-GGCTCGAAA-G-C-A-TGGG-T-AGCGAA-CA	
Otu0133	AGGGAATCTTCC-AC---AAT-GG--AC--GC-AA-G-T-C-TGAT-GGA--GCA---------A-C-GCC-GC-GT-G-A-G-T--GA-A-G-A-A-G-G-GT---TT-CG--G-C-T-C-G-T-A---AA-G-C-TC---------TG-TT-G-G--T-AGT----G--A-A--G---AA-AGAT-A---G-A-G--G-T-A---G--T----------------AA-------C------T--GG---C-CTT-T-AT-T-T-G-A-C-G-----G-T---A-A-TT--------A-C-T-T---A-G-A--AA---GT-C--AC-GG-C-TCAC--T-AC-G-T-G-C-CA-G-C-A-G-C--CGC--GG-TA-AT-AC-GT-AG-GTG--GCA-A-GC-G-T-T--GT-C-CGG-AT-TT-A-T-T--GG-GC--GT-AGA-GC-GA-GT-G-CA-G-G-C-G-G-T-TC-A-A-T--AA-G-T-C-T-G-A-T-G--TG-A-AA-GC-C-T-TC-G-G--CT-C-AA-C-C-G-G-A-G-A-A-T-T-G-C-A-CC-A--GA-A-A-C-T-G-T--GG--A-A-C-T-T-TA-GTG-C-AG----AA-G-A-G-G-A-G-AG-T--GG-A-ACT-C-A-AT-GTGTA-GCGGTG-AAA-TGCGT-AGAT-A-TATGG-AA-G-AACA-CC--AG-TG--GCGAA-G-GC-GG--C-T-C-T--CTGG-TC-T-GCA-A-C-T--GACGCG-GA-GGCTCGAAA-G-C-A-TGGG-T-AGCGAA-CA	
Otu0134	AGGGAATCTTCC-AC---TAT-GG--AC--GC-AA-G-T-C-TGAT-GGA--GCA---------A-C-GCC-GC-GT-G-A-G-T--GA-A-G-A-A-G-G-GT---TT-CG--G-C-T-C-G-T-A---CA-G-C-TC---------TG-CT-G-G--T-AGA----G--A-A--G---AA-AGAT-A---G-A-G--G-T-A---G--T----------------AA-------C------T--GG---C-CTT-T-AT-T-T-G-C-C-G-----G-T---A-A-TT--------A-C-T-T---A-G-A--AA---GT-C--AC-GG-C-TACC--T-AC-G-T-T-C-CA-G-C-A-G-C--CGC--GG-TA-AT-AC-GT-AG-GTG--GCA-A-GC-G-T-T--GT-C-CGG-AT-TT-A-T-T--GG-GC--GT-AAA-GC-GA-GT-G-CA-G-G-C-G-G-T-TC-A-A-T--AA-G-T-C-T-G-A-T-G--TG-A-AA-GC-C-T-TC-G-G--CT-C-AA-C-C-G-G-A-G-A-A-T-T-G-C-A-TC-A--GA-A-A-C-T-G-T--TG--A-A-C-T-T-GA-GTG-C-AG----AA-G-A-G-G-A-G-AA-T--GG-A-ACT-C-C-AT-GTGTA-GCGGTG-GAA-TGCGT-AGAT-A-TATGG-AA-G-AACA-CC--AG-TG--GCGAA-G-GC-GG--C-T-C-T--CTGG-TC-T-GCA-A-C-T--GACGCT-GA-GGCTCGAAA-G-C-A-TGGG-T-AGCGAA-CA	
Otu0135	AGGGAATCTTCC-AC---AAT-GG--AC--GC-AA-G-T-C-TGAT-GGA--GCA---------A-C-GCC-GC-GT-G-A-G-T--GA-A-G-A-A-G-G-GT---TT-CG--G-C-T-T-G-T-A---AA-G-C-TC---------TG-TT-G-G--T-AGT----G--A-A--G---AA-AGAT-A---G-A-G--G-T-A---G--T----------------AA-------C------T--GG---C-CTT-T-AT-T-T-G-A-C-G-----G-T---A-A-TT--------A-C-T-T---A-G-A--AA---GT-C--AC-GG-C-TAAC--T-AC-G-T-G-C-CA-G-C-A-G-C--CGC--GG-TA-AT-AC-GT-AG-GTG--GCA-A-GC-G-T-T--GT-C-CGA-AT-TT-A-T-T--GG-GC--GT-AAA-GC-GA-GT-G-CA-G-G-C-G-G-T-TC-A-A-T--AA-G-T-C-T-G-A-T-G--TG-A-AA-GC-C-T-TC-G-G--CT-C-AA-C-C-G-G-A-G-A-A-T-T-G-C-A-TC-A--GA-A-A-C-T-G-G--TG--A-A-C-T-G-GA-GTG-C-AG----AA-G-A-G-G-A-G-AG-G--GG-A-ACT-C-C-AT-GGGTA-GCGGTG-GAA-TGCGT-AGAA-A-TATGG-AA-G-AACA-CC--GG-TG--GCGAA-G-GC-GG--C-T-C-T--CTGG-TC-T-GCA-A-C-T--GACGCT-GA-GGCTCGAAA-G-C-A-TGGG-T-AGCGAA-CA	
Otu0136	AGGGAATCTTCC-AC---AAT-GG--AC--GC-AA-G-T-C-TGAT-GGA--GCA---------A-C-GCC-GC-GT-G-C-G-T--GG-A-G-A-A-G-G-GT---TT-AG--G-C-T-C-G-T-A---AA-G-C-TC---------TG-TA-G-G--T-CGT----G--A-A--G---AA-AGAT-A---G-A-G--G-T-A---G--T----------------AA-------C------T--GG---C-CTT-T-AT-T-T-G-C-C-G-----G-T---A-A-TT--------A-C-T-T---A-G-A--AA---GT-C--AC-GG-C-TAAC--T-AC-G-T-G-C-CA-G-C-A-G-C--CGC--GG-TA-AT-AC-GT-AG-GTG--GCA-A-GC-G-T-T--GT-C-CGG-AT-TT-A-T-T--GG-GC--GT-AAA-GC-GA-GT-G-CA-G-G-C-G-G-T-TC-A-A-T--AA-G-T-C-T-G-A-T-G--TG-A-AA-GC-C-T-TC-G-G--CT-C-AA-C-C-G-G-A-G-A-A-T-T-G-C-A-TC-A--GA-A-A-C-T-G-T--TG--A-A-C-T-T-GA-GTG-C-AT----AA-G-A-G-G-A-G-AG-T--GG-A-ACT-C-C-AT-GTGTA-GCGGTG-GAA-TGCGT-AGAG-A-TATGG-AA-G-AACA-CC--AG-TG--GCGAA-G-GC-GG--C-T-C-T--CTGG-TC-T-GCA-A-C-T--GACGCT-GA-GGCTCGAAA-G-C-A-TGGG-T-AGCGAA-CA	
Otu0137	AGGGAATCTTCC-AC---AAT-GG--AC--GC-AA-G-T-C-TGAT-GGA--GCA---------A-C-GCC-AC-GT-G-A-G-T--GA-A-G-A-A-G-G-GT---TT-CG--G-C-T-C-G-T-A---AG-G-C-CC---------TG-AT-G-G--T-AGG----G--A-A--G---AA-AGAT-A---G-A-G--G-T-A---G--T----------------AA-------C------T--GG---C-CTT-T-AT-T-T-G-A-C-G-----G-T---C-A-TT--------A-C-T-T---A-G-A--CA---GT-C--AC-GG-C-TAAC--T-AC-G-T-G-C-CA-G-C-A-G-C--CGC--GG-TA-AT-AC-GT-AG-GTG--GCA-A-GC-G-T-T--GT-C-CGG-AT-TT-A-T-T--GG-GC--GT-AAA-GC-GA-GT-G-CA-G-G-C-G-G-T-TC-A-A-T--AA-G-T-C-T-G-A-T-G--TG-A-AA-GC-C-T-TC-G-G--CT-C-AA-C-C-G-G-A-G-A-A-T-T-G-C-A-TC-A--GA-A-A-C-T-G-T--TG--A-A-C-T-T-GA-GTG-C-AG----AA-G-A-G-G-A-G-AG-T--GG-A-ACT-C-C-AT-GTGTA-GCGGTG-AAA-TGCGT-AGAT-A-TATGG-AA-G-AACA-CC--AG-TG--GCGAA-G-GC-GG--C-T-C-T--CTGG-TC-T-GCA-A-C-T--GACGCT-GA-GGCTCGAAA-G-C-A-TGGG-T-AGCGAA-CA	
Otu0138	GGGGAATATTGC-AC---AAT-GG--GC--GC-AA-G-C-C-TGAT-GCC--GCC---------A-T-GCC-GC-GT-G-T-A-T--GA-A-G-A-A-G-G-CC---TT-CG--G-G-T-T-G-T-A---AA-G-T-AC---------TT-TC-A-G--C-GGG----G--C-G--G---AA--GGG-A---G-T-A--A-A-G---T--T----------------AC-------T---A--C--CT---T-TGC-T-CA-T-T-G-A-C-G-----T-T---A-C-CC--------G-C-A-G---A-A-G--AA---GC-A--CC-GG-C-TAAC--T-CC-G-T-G-C-CA-G-C-A-G-C--CGC--GG-TA-AT-AC-GG-TG-GGT--GCA-A-GC-G-T-T--AA-T-CGG-AA-TT-A-C-T--GG-GC--GT-AAA-GC-GC-AC-G-CA-G-G-C-G-G-T-TT-G-T-T--AA-G-T-C-A-G-A-T-G--TG-A-AA-TC-C-C-CG-G-G--CT-C-AA-C-C-T-G-G-G-A-A-C-T-G-C-A-TC-G--GA-T-A-C-T-G-G--CA--A-G-C-A-T-GA-GGC-A-CG----TA-G-A-G-G-G-G-GG-T--AG-A-ATT-C-C-AG-GTGTA-GCGGTG-AAA-TGCGT-AGAG-A-TCTGG-AG-G-AATA-CC--GG-TG--GCGAA-G-GC-GG--C-C-C-C--CTGG-AC-G-AAG-A-C-T--GACGCT-CA-GGTGCGAAA-G-C-G-TGGG-G-AGCAAA-CA	
Otu0139	AGGGAATCTTCC-AC---AAT-GG--AC--GC-AA-G-T-C-TGAT-GGA--GCA---------A-C-GCC-GC-GT-G-A-G-T--GA-A-G-A-A-G-G-GT---TT-CG--G-C-T-C-G-T-A---AA-G-C-TC---------TG-TT-G-G--T-AGT----G--A-A--G---AA-AGAT-A---G-A-G--G-T-A---G--T----------------AA-------C------T--GG---C-CTT-T-AT-T-T-G-A-C-G-----G-T---A-A-TT--------A-C-T-T---A-G-A--AA---GT-C--AC-GG-C-TAAC--T-AC-G-T-G-C-CA-G-C-A-G-C--CGC--GG-TA-AT-AC-GT-AG-GTG--TCA-A-GC-G-T-T--GT-C-CGG-AT-TT-A-T-T--GG-GC--GT-AAA-GC-GA-GT-G-CA-G-G-C-G-G-T-TC-A-A-T--AA-G-T-C-T-G-A-T-G--TG-A-AA-GC-C-T-TC-G-G--CT-C-AA-C-C-G-G-A-G-A-A-G-T-G-C-A-TC-A--GA-A-A-C-T-G-T--TG--A-A-C-T-T-GA-GGG-T-AG----AA-G-A-G-G-A-G-AG-T--GG-A-ATG-C-C-AG-GTGTA-GCGGTG-GAA-TGCGT-AGAT-A-GATGG-AA-G-AACA-CC--AG-TG--GCGAA-G-GC-GG--C-T-C-T--CTGG-TC-T-GCA-A-C-T--GACGCT-GA-GGCTCGAAA-G-C-A-TGGG-T-AGCGAA-CA	
Otu0140	GGGGAATATTGC-AC---AAT-GG--GC--GC-AA-G-C-C-TGAT-GCA--GCC---------A-T-GCC-GC-GT-G-T-A-T--GA-A-G-A-A-G-G-CC---TT-CG--G-G-T-T-G-T-A---AA-G-T-AC---------TT-TC-A-G--C-GGG----G--A-G--G---AG--GGG-A---G-T-A--A-A-G---T--T----------------AA-------T---A--C--CT---T-TGC-T-CA-T-T-G-A-C-G-----T-T---A-C-CC--------G-C-A-G---A-A-G--AA---GC-A--CC-GG-C-TAAC--T-CC-G-T-G-C-CA-G-C-A-G-C--CGC--GG-TA-AT-AC-GG-AG-GGT--GCA-A-GC-G-T-T--AA-T-CGG-AA-TT-A-C-T--GG-GC--GT-AAA-GC-GC-AC-G-CA-G-G-C-G-G-T-TT-G-T-T--AA-G-T-C-A-G-A-T-G--TG-A-AA-TC-C-C-CG-G-G--CT-C-AA-C-C-T-G-G-G-A-A-C-T-G-C-A-TC-T--GA-T-A-C-T-G-G--CA--A-G-C-T-T-GA-GTC-T-CG----TA-G-A-G-G-G-G-GG-T--AG-A-ATT-C-C-CG-GTGTA-ACGGTG-GAA-TGTGT-AGAT-A-TCGGG-AA-G-AACA-CC--AA-TG--GCGAA-G-GC-AG--G-T-C-T--CTGG-GC-C-GTC-A-C-T--GACGCT-CA-GGTGCGAAA-G-C-G-TGGG-G-AGCAAA-CA	
Otu0141	GGGGAATATTGC-AC---AAT-GG--GC--GC-AA-G-C-C-TGAT-GCA--GCC---------A-T-GCC-GC-GT-G-T-A-T--GA-A-G-A-A-G-G-CC---TT-CG--G-G-T-T-G-T-A---AA-G-T-AC---------TT-TC-A-G--C-GGG----G--C-G--G---AA--GGG-A---G-T-A--A-A-G---T--G----------------AA-------T---A--C--CT---T-TGC-T-CA-T-T-G-A-C-G-----T-T---A-C-CA--------G-C-A-G---A-A-G--AA---GC-A--CA-GG-C-TAAC--T-CC-G-T-G-A-CA-G-C-A-G-C--CGC--GG-TA-AT-AC-GG-AG-GGT--GCA-A-GC-G-T-T--AA-T-CGG-AA-TT-A-C-T--GG-GC--GT-AAA-GC-GC-AC-G-CA-G-G-C-G-G-T-TT-G-T-T--AA-G-T-A-A-G-A-T-G--TG-A-AA-TC-C-C-CG-G-G--CT-C-AA-C-C-T-G-G-G-A-A-C-T-G-C-A-TC-T--GA-T-A-C-T-G-G--CA--A-G-C-T-T-GA-GTC-T-CG----TA-A-A-G-G-G-G-TG-T--AG-A-ATT-C-C-AG-GTGTA-GCGGTG-AAA-TGCGT-AGAG-A-TCTTG-AG-G-AATA-CC--GG-TG--GCGAA-G-GC-GG--C-C-C-C--CTGG-AC-G-AAG-A-C-T--GACGCT-CA-GGTGCGAAA-G-C-G-TGGG-G-AGCAAA-CA	
Otu0142	GGGGAATATTGC-AC---AAT-GG--GC--GC-AA-G-C-C-TGAT-GCA--GCC---------A-T-GCC-GC-GT-G-T-A-T--GA-A-G-A-A-G-G-CC---TT-CG--G-G-T-T-G-T-A---AA-G-T-AC---------TT-TC-A-G--C-GGG----G--A-G--G---AA--GGG-A---G-T-A--A-A-G---T--T----------------AA-------T---A--C--CT---T-TGC-T-CA-T-T-G-A-C-G-----T-T---A-C-CC--------G-C-A-G---A-A-G--AA---GC-A--CC-GG-C-TAAC--T-CC-G-T-G-C-CA-G-C-A-G-C--CGC--GG-TA-AT-AC-GG-AG-GGT--GCA-A-GC-G-T-T--AA-T-CGG-AA-TT-G-C-T--GG-GC--GT-AAA-GC-GC-AC-G-CA-G-G-C-G-G-T-TT-G-T-T--AA-G-T-C-A-G-A-T-G--TG-A-AA-TC-C-C-CG-G-G--CT-C-AA-C-C-T-G-G-G-A-G-C-G-G-C-A-TC-T--GA-T-A-C-T-G-G--GA--G-G-G-T-G-GA-GTG-T-CG----GA-G-A-G-G-G-G-GG-T--AG-A-ATT-C-C-AG-GTGTA-GCGGTG-AAA-TGCGT-AGAG-A-TCTGG-AG-G-AATA-CC--GG-TG--GCGAA-G-GC-GG--C-C-C-C--CTGG-AC-G-AAG-A-C-T--GACGCT-CA-GGTGCGAAA-G-C-G-TGGG-G-AGCAAA-CA	
Otu0143	GGGGAATATTGC-AC---AAT-GG--GC--GC-AA-G-C-C-TGAT-GCA--GCC---------A-T-GCC-GC-GT-G-T-A-T--GA-A-G-A-A-G-G-CC---TT-CG--G-G-T-T-G-T-A---AA-G-T-AC---------TT-TC-A-G--C-GGG----G--A-G--G---AA--GGG-A---G-T-A--A-A-G---T--T----------------AA-------T---A--C--CT---T-TGC-T-CA-T-T-G-A-C-G-----T-T---A-C-CC--------G-C-A-G---A-A-G--AA---GC-A--CC-GG-C-TAAC--T-CC-G-T-G-C-CA-G-C-A-G-C--CGC--GG-TA-AT-AC-GG-AG-GGT--GCA-A-GC-G-T-T--AA-T-CGG-AA-TT-A-C-T--GG-GC--GT-AAA-GC-GC-AC-G-CA-G-G-C-G-G-T-TT-G-T-T--AA-G-T-C-A-G-A-T-G--TG-A-AA-TC-C-C-CG-G-G--CT-C-AA-C-C-T-G-G-G-G-A-C-T-G-C-A-TC-T--GA-T-A-C-T-G-G--CA--A-G-C-T-T-GA-GTC-G-CG----GA-G-A-G-G-G-A-GG-T--AG-A-AGT-C-C-AG-GCGTA-GCGGTG-AAA-TGCGT-AGAG-A-TCTTG-AG-G-AATA-CC--GG-TG--GCGAA-G-GC-GG--C-C-C-C--CTGG-AC-G-AGG-A-C-T--GACGCT-CA-GGTGCGAAA-G-C-G-TGGG-G-AGCAAA-CA	
Otu0144	GGGGAATATTGC-AC---AAT-GG--GC--GC-AA-G-C-C-TGAT-GCA--GCC---------A-T-GCC-GC-GT-G-T-A-T--GA-A-G-A-A-G-G-CC---TT-CG--G-G-T-T-G-T-A---AC-G-T-AC---------TT-TC-A-G--C-GGG----G--A-G--G---AA--GGG-A---G-T-A--A-A-G---T--T----------------AA-------T---A--C--CT---T-TAC-T-CG-T-T-G-A-C-G-----T-T---A-C-CC--------G-C-A-G---A-C-G--AA---GC-A--CC-GG-C-TAAC--T-CC-G-T-G-C-CA-G-C-A-G-C--CAC--GG-TA-AT-AC-GG-AG-GGT--GCA-A-GC-G-T-T--AA-T-CGG-AA-TT-A-C-T--GG-GC--GT-AAA-GC-GC-AC-G-CA-G-G-C-G-G-T-TT-G-T-T--AA-G-T-C-A-G-A-T-G--TG-A-AA-TC-C-C-CG-G-G--CT-C-AA-C-C-T-G-G-G-A-A-C-T-T-C-A-TC-T--GA-T-A-C-T-G-G--CA--A-T-C-T-T-GA-GTC-T-CG----TA-G-A-G-G-G-G-GG-T--AG-A-ATT-C-C-AG-GTGTA-GCGGTG-AAA-TGCGT-AGAG-A-TCTGG-AG-G-AAGA-CC--GG-TG--GCGAA-G-GC-GG--C-C-C-C--CTGG-AC-G-AAG-A-C-T--GACGCT-CA-GGTGCGAAA-G-C-G-TGGG-G-AGCAAA-CA	
Otu0145	GGGGAATATTGC-AC-AC--T-GG--GC--GC-AA-G-C-C-TGAT-GCA--GCC---------A-T-GCC-GC-GT-G-T-A-T--GA-A-G-A-A-G-G-CC---TT-CG--G-G-T-T-G-T-A---AA-G-T-AC---------TT-TC-A-G--C-GGG----G--A-G--G---AA--GGG-A---G-T-A--A-A-G---T--T----------------AA-------T---A--C--CT---T-TGC-T-CA-T-T-G-A-C-G-----T-T---A-C-CC--------G-C-A-G---A-A-G--AA---GC-A--CC-GG-C-TAAC--T-CC-G-T-G-C-CA-G-C-A-G-C--CGC--GG-TA-AT-AC-GG-AG-GGT--GCA-A-GC-G-T-T--AA-T-CGG-AA-TT-A-C-T--GG-GC--GT-AAA-GC-GC-AC-G-CA-G-G-C-G-G-T-TT-G-T-T--AA-G-T-C-A-G-A-T-G--TG-A-AA-TC-C-C-CG-G-G--CT-C-AA-C-C-T-G-G-G-A-A-C-T-G-C-A-TC-T--GA-T-A-G-T-G-G--CA--A-G-C-T-T-GA-GTC-T-CG----TA-G-A-G-G-G-G-GG-G--AG-A-ATT-C-C-AG-GTGTA-GCGGTG-AAA-TGCGT-AGAG-A-TCTGG-AG-G-TATA-CC--GG-TG--GCGAA-G-GC-GG--C-C-C-C--CTGG-AC-G-AAG-A-C-T--GACGCT-CA-TGTGCGAAA-G-C-G-TTGG-G-GGCAAA-CA	
Otu0146	GGGGAATATTGC-AC---AAT-GG--GC--GC-AA-G-C-C-TGAT-GCA--GCC---------A-T-GCC-GC-GT-G-T-A-T--GA-A-G-A-A-G-G-CC---TT-CG--G-G-T-T-G-T-A---AA-G-T-AC---------TT-TC-A-G--C-GGG----G--A-G--G---AA--GGG-A---G-T-A--A-A-G---T--T----------------AA-------T---A--C--CT---T-TGC-T-CA-T-T-G-A-C-G-----T-T---A-C-CC--------G-C-A-G---A-A-G--AA---GC-A--CC-GG-C-TAAC--T-CC-G-T-G-C-CA-G-C-A-G-C--CGC--GG-TA-AT-AC-GG-AG-GGT--GCA-A-GC-G-T-T--AA-T-CGG-AA-TT-A-C-T--GG-GC--GT-AAA-GC-GC-AC-G-CA-G-G-C-G-G-T-TT-G-T-T--AA-G-T-C-A-G-A-T-G--TG-A-AA-TC-C-C-CG-G-G--CT-C-AA-C-C-T-G-G-G-A-A-G-T-G-C-A-TC-T--GT-A-A-C-G-G-G--CA--A-G-C-T-T-GA-GGC-T-CG----TA-G-A-G-G-G-G-GG-T--AG-A-ATT-C-C-AG-GTGTA-GCGGTG-AAA-TGCGT-AGAG-A-TCTGG-AG-G-AATA-CC--GG-TG--GCGAA-G-GC-GG--C-C-C-C--CGGG-AC-G-AAG-A-C-T--GACGCT-CA-GGTGCGAAA-G-C-G-GGGG-G-GGCAAA-CA	
Otu0147	GGGGAACATTGC-AC---AAT-GG--GC--GC-AA-G-C-C-TGAT-GCA--GCC---------A-T-GCC-GC-GT-G-T-A-T--GA-A-G-A-A-G-G-CC---TT-CG--G-G-T-T-G-T-A---AA-G-T-AC---------TC-TC-A-G--C-GGG----G--A-G--G--T-A--GGG-A---G-T-A--A-A-G---T--T----------------AC-------T---A--C--CT---T-TGC-T-CA-T-T-G-A-C-G-----T-T---A-C-CC--------G-C-A-G---A-A-G--AA---GC-A--CC-GT-C-TAAC--T-CC-T-T-G-C-CA-G-C-A-G-C--CGC--GG-TA-AT-AC-GG-AG-GGT--GCA-A-GC-G-T-T--AA-T-CGG-AA-TT-A-C-T--GG-GC--GT-AAA-GC-GC-AC-G-CA-G-G-C-G-G-T-TT-G-T-T--AA-G-T-C-A-G-A-T-G--TG-A-AA-TC-C-C-CG-G-G--CT-C-AA-C-C-T-G-G-G-A-A-C-T-G-C-A-TC-T--GA-T-A-C-T-G-G--CA--A-G-C-T-G-GA-GTC-T-CG----TA-G-A-G-G-G-G-GG-T--AG-A-ATT-C-C-AG-GTGTA-GCGGTG-AAA-TGCGT-AGAG-A-TCTGG-AG-G-AATA-CC--GG-TG--GCGAA-G-GC-GG--C-C-C-C--CTGG-AC-G-AAG-A-C-T--GACGCT-CA-GGTGCGAAA-G-C-G-TGGG-G-AGCAAA-CA	
Otu0148	GGGGAATATTGC-AC---AAT-GG--GC--GC-AA-G-C-C-TGAT-GCA--GCC---------A-T-GCC-GC-GT-G-T-A-T--GA-A-G-A-A-G-G-CC---TT-CG--G-G-T-T-G-T-A---AA-G-T-AC---------TT-TC-A-G--C-GGG----G--A-G--G---AA--GGG-A---G-T-A--A-A-G---T--T----------------AA-------T---A--C--CT---T-TGC-C-CA-T-T-G-A-C-G-----T-T---A-C-CC--------G-C-A-G---A-A-G--AA---GC-A--CC-GG-C-TAAC--T-CC-G-T-G-C-CA-G-C-A-G-C--CGC--GG-TA-AT-AC-GG-AG-AGT--GCA-A-GC-G-T-T--AA-T-CGG-AA-TT-A-C-T--GG-GC--GT-AAA-GC-GC-AC-G-CA-G-G-C-G-G-T-TT-G-T-T--AA-G-T-C-A-G-A-T-G--TG-A-AA-TC-C-C-CG-G-G--CT-C-AA-C-C-T-G-G-G-A-A-C-T-G-C-A-TC-T--GA-T-A-C-T-G-G--CG--A-G-C-T-T-GA-GTC-T-CG----GA-G-A-G-G-G-G-GG-T--AG-A-ATT-C-C-AG-GTGTG-GCGGTG-AAA-TGCGT-AGAG-A-TCTGG-AG-G-AATA-CC--GG-TG--GCGAA-G-GC-GG--C-C-C-C--CTGG-AC-G-AAG-A-C-T--GACGCT-CA-GGTGCGAAA-G-C-G-TGGG-G-AGCAAC-AG	
Otu0149	GGGGAATATTGC-AC---AAT-GG--GC--GC-AA-G-C-C-TGAT-GCA--GCC---------A-T-GCC-GC-GT-G-T-A-T--GA-A-G-A-A-G-G-CC---TT-CG--G-G-T-T-G-T-A---AA-G-T-AC---------TT-TC-A-G--C-GGG----G--A-G--G---AA--GGG-A---G-T-A--A-A-G---T--T----------------AA-------C---A--C--CT---T-TGC-T-CA-T-T-G-A-C-G-----T-T---A-C-CC--------G-C-A-G---A-A-G--AA---GC-A--CC-GG-C-TAAC--T-CC-G-T-G-C-CA-G-C-A-G-C--CGC--GG-TA-AT-AC-GG-AG-GGT--GCA-A-GC-G-T-T--AA-T-CGG-AA-TT-A-C-T--GG-GC--GT-AAA-GC-GC-AC-G-CA-G-G-C-G-G-T-TT-G-T-T--AA-G-T-C-A-G-A-T-G--TG-A-AA-TC-C-C-CG-G-G--CT-C-AA-C-C-T-G-G-G-A-A-A-T-G-C-A-TC-G--GA-T-A-C-T-G-G--CA--A-G-C-T-T-GA-GTG-T-CG----TA-G-A-G-G-G-G-GG-T--AG-A-ATT-C-C-AG-GTGTA-GCGGTG-AAA-TGCGT-AGAG-A-TCTGG-AG-G-AGTA-CC--GG-TG--GCGAA-G-GC-GG--C-C-C-C--CGGG-AC-G-AAG-A-C-T--GGCGCG-CA-GGTGCGAAA-G-C-G-TGGG-G-AGCAAA-CA	
Otu0150	GGGGAATATTGC-AC---AAT-GG--GC--GC-AA-G-C-C-TGAT-GCA--GCC---------A-T-GCC-GC-TT-G-T-A-T--GA-A-G-C-A-G-G-CC---TT-CG--G-G-T-T-G-T-A---AA-G-T-AC---------TT-TC-A-G--C-GGG----G--A-G--G---AA--GGG-A---G-T-A--A-A-G---T--T----------------AA-------T---A--C--CT---T-TGC-T-CA-T-T-G-A-C-G-----T-T---A-C-CC--------G-C-A-G---A-A-G--AA---GC-A--CC-GG-C-TAAC--T-CC-G-T-G-C-CA-G-C-A-G-C--CGC--GG-TA-AT-AC-GG-AG-GGT--GCA-A-GC-G-T-T--AA-T-CGG-AA-TT-A-C-T--GG-GC--GT-AAA-GC-GC-AC-G-CA-G-G-C-G-G-T-TT-G-T-T--AA-G-T-C-A-G-A-T-G--TG-C-AA-TC-C-C-CG-G-G--CT-C-AA-C-C-T-G-G-G-A-A-C-T-T-C-A-TC-T--TA-T-A-C-T-G-G--CA--A-G-C-T-G-GA-GGC-T-CG----TA-G-A-G-G-G-G-GG-T--AG-A-ATT-C-C-AG-GTGTA-GCGGGG-AAA-TGCGT-AGAG-A-TCTGG-AG-G-AATA-CC--GG-TG--GCGAA-G-GC-GG--C-C-C-C--CTGG-AC-G-AAG-A-C-T--GACGCT-CA-GGTGCGAAA-G-C-G-TGGG-G-AGCAAA-CA	
Otu0151	GGGGAATATTGC-AC---AAT-GG--GG--GA-AA-C-C-C-TGAC-CGA--GCA---------A-C-GCC-GC-GT-G-A-A-G--GA-A-G-A-A-G-T-AA---TT-CG--T-T-A-T-G-T-A---AA-C-T-TC---------TG-TC-A-T--A-GAG----G--A-A--G---AA-CGGT-G---G-A-T--A-T-A---G--G----------------GA-------A------T--GA---T-ATC-C-AA-G-T-G-A-C-G-----G-T---A-C-TC--------T-A-T-A---A-G-A--AA---GC-C--AC-GG-C-TAAC--T-AC-G-T-G-C-CA-G-C-A-G-C--CGC--GG-TA-AT-AC-GT-AG-GTG--GCG-A-GC-G-T-T--AT-C-CGG-AA-TT-A-T-T--GG-GC--GT-AAA-GA-GG-GA-G-CA-G-G-C-G-G-C-AC-T-A-A--GG-G-T-C-T-G-T-G-G--TG-A-AA-GA-T-C-GA-A-G--CT-TA-A-C-T-T-C-G-G-T-A---A-G-C-C-AT-G--GA-A-A-C-C-G-T--AG--A-G-C-T-A-GA-GTG-T-GT----GA-G-A-G-G-A-T-CG-T--GG-A-ATT-C-CA-T-GTGTA-GCGGTG-AAA-TGCGT-AGAT-A-TATGG-AG-G-AACA-CC--AG-TG--GCGAA-G-GC-GA--C-G-A-T--CTGG-CG-C-ATA-A-C-T--GACGCT-CA-GGTGCGAAA-G-C-G-TGGG-G-AGCAAA-CA	
Otu0152	GGGGAATATTGC-AC---AAT-GG--GC--GC-AA-G-C-C-TGAT-GCA--GCG---------A-C-GCC-GC-GT-G-C-G-G--GA-T-G-A-C-G-G-CC---TT-CG--G-G-T-T-G-T-A---AA-C-C-GC---------TT-TT-G-A--C-TGG----G--A-G--C---AA--GCC-C---------------------T----------------TC-------G--------------------G-GG---T-G-A-G-T-----G-T---A-C-CT--------T-T-C-G---A-A-T--AA---GC-A--CC-GG-C-TAAC--T-AC-G-T-G-C-CA-G-C-A-G-C--CGC--GG-TA-AT-AC-GT-AG-GGT--GCA-A-GC-G-T-T--AT-C-CGG-AA-TT-A-T-T--GG-GC--GT-AAA-GG-GC-TC-G-TA-G-G-C-G-G-T-TC-G-T-C--GC-G-T-C-G-G-G-T-G--TG-A-AA-GT-C-C-AT-C-G--CT-T-AA-C-G-G-T-G-G-A-T-C-C-G-C-G-CC-G--GG-T-A-C-G-G-G--CG--G-G-G-T-T-GA-GTG-C-GG----TA-G-A-G-G-A-G-AC-T--GG-A-AGT-C-C-CG-GTGTA-ACGGTG-GAG-TGTGT-AGAT-A-TAGGG-AA-G-AACA-CC--AA-TG--ACGAA-G-TC-AG--G-T-C-T--CTGG-GC-G-GTC-A-C-T--GACGCT-GA-GGAGCGAAA-G-C-G-TGGG-G-AGCGAA-CA	
Otu0153	GGGGAATATTGC-AC---AAT-GG--GC--GC-AA-G-C-C-TGAT-GCA--GCG---------A-C-GCC-GC-GT-G-C-G-G--GA-T-G-A-C-G-G-CC---TT-CG--G-G-T-T-G-T-A---AC-A-C-GC---------TT-TT-G-A--C-TGG----G--A-G--C---AA--GCC-C---------------------T----------------TC-------G--------------------G-GG---T-G-A-G-T-----G-T---A-C-CT--------T-T-C-G---A-A-T--AA---GC-A--CC-GG-C-TAAC--T-CC-G-T-G-C-CA-G-C-A-G-C--CGC--GG-TA-AT-AC-GT-AG-GGT--GCA-A-GC-G-T-T--AT-C-CGG-AA-TT-A-T-T--GG-GC--GT-AAA-GG-GC-TC-G-TA-G-G-C-G-G-T-TC-G-T-C--GC-G-T-C-C-G-G-T-G--TG-A-GA-GT-C-C-AT-C-G--CT-T-AA-C-G-G-T-G-G-A-T-C-T-G-C-G-CC-G--GG-T-A-C-G-G-G--CG--G-G-C-T-G-GA-GTG-C-GG----TA-G-G-G-G-A-G-AC-T--GG-A-ATT-C-C-CG-GTGTA-ACGGTG-GAA-TGTGT-AGAG-A-TCGGG-AA-G-AACA-CC--AA-TG--GCGAA-G-GC-AG--G-T-C-T--CTGG-GC-C-GTT-A-C-T--GACGCT-GA-GGAGCGAAA-G-C-G-TGGG-G-AGCGAA-CA	
Otu0154	GGGGAATATTGC-AC---AAT-GG--GC--GC-AA-G-C-C-TGAT-GCA--GCC---------A-T-GCC-GC-GT-G-T-A-T--GA-A-G-A-A-G-G-CC---TT-CG--G-G-T-T-G-T-A---AA-G-T-AC---------TT-TA-A-G--C-GGG----G--A-G--G---AA--GGG-A---G-T-A--A-C-G---T--T----------------AA-------T---A--C--CT---T-TGA-T-AA-T-T-G-A-C-G-----T-T---A-C-CC--------G-C-A-G---A-A-G--AC---GC-A--CC-GG-C-TAAC--T-CC-G-T-G-C-CA-G-C-C-G-C--CGC--GG-TA-AT-AC-GG-AG-GGT--GCA-A-GC-G-T-T--AA-T-CGG-AA-TT-A-C-T--GG-GC--GT-AAA-GC-GC-AC-G-CA-G-G-C-G-G-T-TT-G-T-T--AA-G-T-C-A-G-A-T-G--TG-A-AA-TC-C-C-CG-G-G--CT-C-AA-C-C-T-G-G-G-A-A-C-T-G-C-A-TC-T--GA-T-A-C-T-G-G--CA--A-G-C-T-T-GA-GTC-T-CG----TA-G-A-G-G-G-G-GG-A--AG-A-ATT-C-C-AG-GTGTA-GCGGTG-AAA-TGCGT-AGAG-A-TCTGG-AG-G-AATA-CC--GG-TG--GCGAA-G-GC-GG--C-C-C-C--CTGG-AC-G-AAG-A-C-T--GACGCT-CA-TGTGCGAAA-G-C-G-TGGG-G-AGCAAA-CA	
Otu0155	GGGGAATATTGC-AC---AAT-GG--GC--GC-AA-G-C-C-TGAT-GCA--GCG---------A-C-GCC-GC-GT-G-C-G-G--GA-T-G-A-C-G-G-CC---TT-CG--G-G-T-T-G-T-A---AA-C-C-GC---------TT-TT-G-A--C-TGG----G--A-G--C---AA--GCC-C---------------------T----------------TC-------G--------------------G-GG---T-G-A-G-T-----G-T---A-C-CT--------T-T-C-G---A-A-T--AA---GC-A--CC-GG-C-TAAC--T-AC-G-T-G-C-CA-G-C-A-G-C--CGC--GG-TA-AT-AC-GT-AG-GGT--GCA-A-GC-G-T-T--AT-C-CGG-AA-TT-A-T-T--GG-GC--GT-AAA-GG-GC-TC-G-TA-G-G-C-G-G-T-TC-G-T-C--GC-G-T-C-C-G-G-G-T--GG-A-AA-GT-C-C-AT-C-G--CT-T-AA-C-G-G-T-G-G-A-T-C-C-G-C-G-CC-G--GG-T-A-C-G-G-G--CG--G-G-C-T-T-TA-GTG-C-GG----TA-G-G-G-G-G-G-AC-T--GG-A-ATT-C-C-CG-GGGTA-ACGGTG-GAA-TGTGT-AGAT-A-TCGGG-AA-G-AAAA-CC--AA-TG--GCGAA-G-GC-AG--G-C-C-T--CTGG-GC-C-GTC-A-C-T--GACGCT-GA-GGAGCGAAA-G-C-G-TGGG-G-AGCGAA-CA	
Otu0156	GGGGAATATTGG-AC---AAT-GG--GG--GC-AA-C-C-C-TGAT-CCA--GCC---------A-T-GCC-GC-GT-G-T-G-T--GA-A-G-A-A-G-G-CT---TT-CG--G-G-T-T-G-T-A---AA-G-C-AC---------CT-TC-A-G--C-GAG----G--A-G--G---AA--GGC-T---C-T-G--A-A-G---T--T----------------AA-------T---A--C--CT---T-CAG-G-GA-T-T-G-A-C-G-----T-T---A-C-TC--------G-C-A-G---A-A-G--AA---GC-A--CC-GG-C-TAAC--T-CC-G-T-G-C-CA-G-C-A-G-C--CGC--GG-TA-AT-AC-GG-AG-GGT--GCA-A-GC-G-T-T--AA-T-CGG-AA-TT-A-C-T--GG-GC--GT-AAA-GC-GC-GC-G-TA-G-G-T-G-G-T-TA-G-G-T--AA-G-C-G-A-G-A-T-G--TG-A-AA-GC-C-C-CG-G-G--CT-T-AA-C-C-T-G-G-G-A-A-C-G-G-C-A-TT-T--CG-A-A-C-T-G-T--CT--G-A-C-T-A-GA-GTG-T-GG----TA-G-A-G-G-G-T-AG-T--GG-A-ATT-T-C-CT-GTGTA-GCGGTG-AAA-TGCGT-AGAT-A-TAGGA-AG-G-AACA-CC-AGT--G--GCGAA-G-GC-GG--C-T-A-C--CTGG-AC-C-AAC-A-C-T--GACACT-GA-GGTGCGAAA-G-C-G-TGGG-G-AGCAAA-CA	
Otu0157	GGGGAATATTGC-AC---AAT-GG--GC--GC-AA-G-C-C-TGAT-GCA--GCG---------A-C-GCT-GC-GT-G-C-G-G--GA-T-G-A-C-G-G-CC---TT-CG--G-G-T-T-G-T-A---AA-C-C-GC---------TT-TT-G-A--C-TGG----G--A-G--C---AA--GCC-C---------------------T----------------TC-------G--------------------G-GG---T-G-A-G-T-----G-T---A-C-CT--------T-T-C-G---A-A-T--AA---GC-A--CC-GG-C-TAAC--T-AC-G-T-G-C-CA-G-C-A-G-C--CGC--GG-TA-AT-AC-GT-AG-GGT--GCA-A-GC-G-T-T--AT-C-CGG-AA-TT-A-T-G--GG-GC--GT-AAA-GG-GC-TC-G-TA-G-G-C-G-G-T-TC-G-T-C--GC-G-T-C-C-G-G-T-G--TG-A-AA-GT-C-C-AT-C-G--CT-T-AA-C-G-G-T-G-G-A-T-C-C-G-C-G-CC-G--GG-T-A-C-G-G-G--CG--G-G-C-T-T-GG-GTG-C-GG----TA-G-G-G-G-A-G-AC-T--GG-A-ATT-C-C-CG-GTGTA-ACGGTG-GAA-TGGGT-AGAT-A-TCGGG-AA-G-AAAA-CC--AA-TG--GGGAA-G-GC-GG--G-T-C-T--CTGG-GC-C-GTC-A-C-T--GACGCT-GA-GGAGCGAAA-G-G-G-TGGG-G-AGCGAA-CA	
Otu0158	AGGGAATCTTCC-AC---AAT-GG--AC--GC-AA-G-T-C-TGAT-GGA--GCA---------A-C-GCC-GC-GT-G-A-G-T--GA-A-G-A-A-G-G-GT---TT-CG--G-C-T-C-G-T-A---AA-G-C-TC---------TG-TT-G-G--T-AGT----G--A-A--G---AA-AGAT-A---G-A-G--G-T-A---G--T----------------AA-------C------T--GG---C-CTT-T-AT-T-T-G-A-C-G-----G-T---A-A-TT--------A-C-T-T---A-G-A--AA---GT-C--AC-GG-C-TAAC--T-AC-G-T-G-C-CA-G-C-A-G-C--CGC--GG-TA-AT-AC-GT-AG-GTG--GCA-A-GC-G-T-T--GT-C-CGG-AT-TT-A-T-T--GG-GC--GT-AAA-GC-GA-GT-G-CA-G-G-C-G-G-T-TC-A-A-T--AA-G-T-C-T-G-A-T-G--TG-A-AA-GC-C-T-TC-G-G--CT-C-AA-C-C-G-G-A-G-A-A-T-T-G-C-A-TC-A--GA-A-A-C-T-G-T--TG--A-A-C-T-T-GA-GTG-C-AG----AA-G-A-G-G-A-G-AG-T--GG-A-ACT-C-C-AT-GTGTA-GCGGTG-GAA-TGCGT-AGAG-A-TCTGG-AG-G-AATA-CC--GG-TG--GCGAA-G-GC-GG--C-C-C-C--CTGG-AC-G-AAG-A-C-T--GACGCT-GA-GGCTCGAAA-G-C-A-TGGG-T-AGCGAA-CA	
Otu0159	GGGGAATATTGC-AC---AAT-GG--GG--GA-AA-C-C-C-TGAT-GCA--GCG---------A-C-GCC-GC-GT-G-G-A-G--GA-A-G-A-A-G-G-TC---TT-CG--G-A-T-T-G-T-A---AA-C-C-GC---------TT-TT-G-A--T-CGG----G--A-G--C---AA--G---C-C-------------------T----------------TC----------------------------G-G--G-T-G-A-G-T-----G-T---A-C-CT--------T-T-C-G---A-A-T--AA---GC-A--CC-GG-C-TAAC--T-AC-G-T-G-C-CA-G-C-A-G-C--CGC--GG-TA-AT-AC-GT-AG-GGT--GCA-A-GC-G-T-T--AT-C-CGG-AA-TT-A-T-T--GG-GC--GT-AAA-GG-GC-TC-G-TA-G-G-C-G-G-T-TC-G-T-C--GC-G-T-C-C-G-G-T-G--TG-A-AA-GT-C-C-AT-C-G--CT-T-AA-C-G-G-T-G-G-A-T-C-T-G-C-G-CC-G--GG-T-A-C-G-G-G--CG--G-G-C-T-G-GA-GTG-C-GG----TA-G-G-G-G-A-G-AC-T--GG-A-ATT-C-C-CG-GTGTA-ACGGTG-GAA-TGTGT-AGAT-A-TCGGG-AA-G-AACA-CC-AAT--G--GCGAA-G-GC-AG--G-T-C-T--CTTG-GC-C-GTT-A-C-T--GACGCT-GA-GGAGCGAAA-G-C-G-TGGG-G-AGCGAA-CA	
Otu0160	AGGGAATCTTCC-AC---ACT-GG--CC--GC-AA-G-T-C-GGAT-GGA--GCA---------A-C-GCC-GC-GT-G-A-G-T--GA-A-G-A-A-G-G-GT---TT-CG--G-C-T-C-G-T-A---AA-G-C-TC---------TG-TT-G-G--T-ATT----G--A-A--G---AA-AGAC-A---G-A-G--G-T-A---G--T----------------CA-------C------T--GG---C-CTT-C-AT-T-T-G-A-C-G-----G-T---A-A-TT--------A-C-T-T---A-G-A--AA---GT-C--AC-GG-C-TAAC--T-AC-G-T-G-C-CA-G-C-A-G-C--CGC--GG-TA-AT-AC-GT-AG-GTG--GCA-A-GC-G-T-T--GT-C-CGA-AT-TT-A-T-T--GG-GC--GT-AAA-GC-GA-GT-G-CA-G-G-C-G-G-T-TC-A-A-T--AA-G-T-C-T-G-A-T-G--TG-A-AA-GC-C-T-TC-G-G--CT-C-AA-C-C-G-G-A-G-A-A-T-T-G-C-A-TC-A--GA-A-A-C-T-G-T--TG--A-A-C-T-T-GA-GTG-C-AG----AA-G-A-G-G-A-G-AG-T--GG-A-ACT-C-C-AT-GTGTA-GCGGTG-GAA-TGCGT-AGAT-A-TATGG-AA-G-AACA-CC--AG-TG--GCGAA-G-GC-GG--C-T-C-T--CTGG-TC-T-GCA-A-C-T--GACGCT-GA-GGCTCGAAA-G-C-A-TGGG-T-AGCGAA-CA	
Otu0161	AGGGAATCTTCC-AC---AAT-GG--AC--GC-AA-G-T-C-TGAT-GGA--GCA---------A-C-GCC-GC-GT-G-A-G-T--GA-A-G-A-A-G-G-GT---TT-CG--G-C-T-C-G-T-A---AA-G-C-TC---------TG-TT-G-G--T-AGT----G--A-A--G---AA-AGAT-A---G-A-G--G-T-A---G--T----------------AA-------C------T--GG---C-CTT-T-AT-T-T-G-A-C-G-----G-T---A-A-TT--------A-C-T-T---A-G-A--AA---GT-C--AC-GG-C-TAAC--T-AC-G-T-G-C-CA-G-C-A-G-C--CGC--GG-TA-AT-AC-GT-AG-GTG--GCA-A-GC-G-T-T--GT-C-CGA-AT-TT-A-T-T--GG-GC--GT-AAA-GC-GA-GT-G-CA-G-G-C-G-G-T-TC-A-A-T--AA-G-T-C-T-G-A-T-G--TG-A-AA-GC-C-T-TC-G-G--CT-C-AA-C-C-G-G-A-G-A-A-T-T-G-C-A-TC-A--GA-T-A-C-T-G-T--TG--A-A-C-T-T-GA-GTG-C-AG----AA-G-A-G-G-A-G-TG-T--GG-A-ACT-C-C-AT-GTGTA-GCGGTG-GAA-TGCGT-AGAT-A-TATGG-AA-G-AAAA-CC--AG-TG--GCCAA-G-GC-GG--C-T-C-T--CTGG-GC-T-GCA-A-C-T--GACGCT-GA-GGCTCGAAA-G-C-G-TCGG-T-AGCGAA-CA	
Otu0162	AGGGAATCTTCC-AC---AAT-GG--AC--GC-AA-G-T-C-TGAT-GGA--GCA---------A-C-GCC-GC-GT-G-A-G-T--GA-A-G-A-A-G-G-GT---TT-CG--G-C-T-C-G-T-A---AA-G-C-TC---------TG-TT-G-G--T-AGT----G--A-A--G---AA-AGAT-A---G-A-G--G-T-A---G--T----------------AA-------C------T--GG---C-CTT-T-AT-T-G-G-A-C-G-----G-C---A-A-TT--------A-C-T-T---A-G-A--AA---GT-C--AC-GG-C-TAAC--T-AC-G-T-G-C-TA-G-C-A-G-C--CGC--GG-TA-AT-AC-GT-AG-GTG--GCA-A-GC-G-T-T--GT-C-CGG-AT-TT-A-T-T--GG-GC--GT-AAA-GA-GA-GT-G-CA-G-G-C-G-G-T-TT-T-C-T--AA-G-T-C-T-G-A-T-G--TG-A-AA-GC-C-T-TC-G-G--CT-T-AA-C-C-G-G-A-G-A-A-G-T-G-C-A-TC-G--GA-A-A-C-C-G-G--AT--A-A-C-T-T-GA-GTG-C-AG----AA-G-A-G-G-G-T-AG-T--GG-A-ACT-C-C-AT-GTGTA-GCGGTG-GAA-TGCGT-AGAT-A-TATGG-AA-G-AACA-CC--AG-TG--GCGAA-G-GC-GG--C-T-A-C--CTGG-TC-T-GCA-A-C-T--GACGCT-GA-GACTCGAAA-G-C-A-TGGG-T-AGCGAA-CA	
Otu0163	AGGGAATCTTCC-AC---AAT-GG--AA--GC-AA-G-T-C-TGAT-GGA--GCA---------A-C-GCC-GC-GT-G-A-G-T--GA-A-G-A-A-G-G-GT---TT-CG--G-C-T-C-G-T-A---AA-G-A-TC---------TG-TT-G-G--C-AGT----G--C-A--G---AA-GGGT-A---G-A-G--G-T-A---G--T----------------AA-------C------T--GG---C-CTT-T-AT-T-T-G-A-C-G-----G-T---A-A-TT--------A-G-T-T---A-G-A--AA---GT-C--AC-GG-C-TAAC--T-AC-G-T-G-C-CA-G-C-A-G-C--CGC--GG-TA-AT-AC-GT-AG-GTG--GCA-A-GC-G-T-T--GT-C-CGG-AT-TT-A-T-T--GG-GC--GT-AAA-GC-GA-GT-G-CA-G-G-C-G-G-T-TC-A-A-T--AA-G-T-C-T-G-A-T-G--TG-A-AA-GC-C-T-TC-G-G--CT-C-AA-C-C-G-G-A-G-A-A-T-T-G-C-A-TC-A--GA-A-A-C-T-G-T--TG--A-A-C-T-T-GA-GTG-C-AG----AA-G-A-G-G-A-G-AG-T--GG-A-ACT-C-C-AT-GTGTA-GCGGTG-AAA-TGCGT-AGAT-A-TATGG-AA-G-AACA-CC--AG-TG--GCGAA-G-GC-GG--C-T-C-T--CTGG-TC-T-GCA-A-C-T--GACGCT-GA-GGCTCGAAA-G-C-A-TGGG-T-AGCGAA-CA	
Otu0164	GGGGAATATTGC-AC---AAT-GG--GC--GC-AA-G-C-C-TGAT-GCA--GCG---------A-C-GCC-GC-GT-G-A-G-G--GA-T-G-G-A-G-G-CC---TT-CG--G-G-T-T-G-T-A---AA-C-C-TC---------T--TT-T-A--T-CGG----G--G-A--G---CA-AG---C---G-A----G---A---G--T----------------GA------------------G------TT-T-A--------C-C-C-----G-T-------TG--------A-A-T-A---A-G----CA------C---C-GG-C-TAAC--T-AC-G-T-G-C-CA-G-C-A-G-C--CGC--GG-TA-AT-AC-GT-AG-GGT--GCA-A-GC-G-T-T--AT-C-CGG-AA-TT-A-T-T--GG-GC--GT-AAA-GG-GC-TC-G-TA-G-G-C-G-G-T-TC-A-A-T--AA-G-T-C-T-G-A-T-G--TG-A-AA-GC-C-T-TC-G-G--CT-C-AA-C-C-G-G-A-G-A-A-T-T-G-C-A-TC-A--GA-A-A-C-T-G-T--TG--A-A-C-T-T-GA-GTG-C-AG----AA-G-A-G-G-A-G-AG-T--GG-A-ACT-C-C-AT-GTGTA-GCGGTG-GAA-TGCGT-AGAT-A-TATGG-AA-G-AACA-CC--AG-TG--GCGAA-G-GC-GG--C-T-C-T--CTGG-TC-T-GCA-A-C-T--GACGCT-GA-GGCTCGAAA-G-C-A-TGGG-T-AGCGAA-CA	
Otu0165	GGGGAATATTGC-AC---AAT-GG--GT--GC-AA-G-C-C-TGAT-GCA--GCC---------A-T-GCC-GC-GT-G-T-A-T--GA-A-G-A-A-G-G-CC---TT-CG--G-G-T-T-G-T-A---AA-G-T-AC---------TT-TC-A-G--C-GGG----G--A-G--G---AA--GGG-A---G-T-A--A-A-G---T--T----------------AA-------T---A--C--CT---T-TAC-T-CA-T-T-G-A-C-G-----T-T---A-C-CC--------G-C-A-G---A-A-G--AA---GC-A--CC-GG-C-TAAC--T-CC-G-T-G-C-CA-G-C-A-G-C--CGC--GG-TA-AT-AC-GG-AG-GGT--GCA-A-GC-G-T-T--AA-T-CGG-AA-TT-A-C-T--GG-GC--GT-AAA-GC-GC-AC-G-CA-G-G-C-G-G-T-TT-G-T-T--AA-G-T-C-A-G-A-T-G--TG-A-AA-TC-C-C-CG-G-G--CT-C-AA-C-C-T-G-G-G-A-A-G-T-G-C-A-AC-G--GA-T-A-C-T-G-G--TA--A-G-G-T-T-GA-GTC-G-CG----TA-G-A-G-G-G-G-GG-T--AG-A-ATT-C-C-AG-GTGTA-GCGGTG-AAA-TGCGT-AGAG-A-ACTGG-AG-G-AATA-CC--GG-TG--GCGAA-G-GC-GG--C-C-C-C--CTGG-AC-G-AAG-A-C-T--GACGCT-CA-GGTGCGAAA-G-C-G-TGGG-G-AGCAAA-CA	
Otu0166	GGGGAATATTGC-AC---AAG-GG--GT--GC-AA-G-C-C-TGAT-GCA--GAC---------A-T-GCC-GC-GT-G-T-A-T--GA-A-G-A-A-G-G-CC---TT-AG--G-G-T-T-G-T-A---AA-G-T-AC---------TT-TC-A-G--C-GGG----G--A-G--G---AA--GGG-A---G-T-A--A-A-G---T--T----------------AA-------T---A--C--AT---A-TGC-T-CA-T-T-G-A-C-G-----T-T---A-C-CC--------G-C-A-G---A-A-G--AA---GC-A--CG-GG-C-TAAC--T-CC-G-T-G-C-CA-G-C-A-G-C--CGC--GG-TA-AT-AC-GG-AG-GGT--GCA-A-GC-G-T-T--AA-T-CGG-AA-TT-A-C-T--GG-GC--GT-AAA-GC-GC-AC-G-CA-G-G-C-G-G-T-TT-G-T-T--AA-G-T-C-A-G-A-T-G--TG-A-AA-TC-C-C-CG-G-G--CT-C-AA-C-C-T-G-G-G-A-A-C-T-G-C-A-TC-T--GA-T-A-C-T-G-G--CA--A-G-C-T-T-GG-GTC-T-CG----TA-G-A-G-G-G-G-GG-T--AG-A-ATT-C-C-AG-GTGTA-GCGGTG-AAA-TGCGT-AGAG-A-TCTGG-AG-G-AATA-CC--GG-TG--GCGAA-G-GC-GG--C-C-C-C--CTGG-AC-G-AAG-A-C-T--GACGCT-CA-GGTCCGAAA-G-C-G-TGGG-G-AGCAAA-CA	
Otu0167	GGGGAATATTGC-AC---AAT-GG--GC--GC-AA-G-C-C-TGAT-GCA--GCC---------A-T-GCC-GC-GT-G-T-A-T--GA-A-G-A-A-G-G-CC---TT-CG--G-G-T-T-G-T-A---AA-G-T-AC---------TT-TC-A-G--C-GGG----G--A-G--G---AA--GGG-A---G-T-A--A-A-G---T--T----------------AA-------T---A--C--CT---T-TGC-T-CA-T-T-G-A-C-G-----T-T---A-C-CC--------G-C-A-G---A-A-G--AA---GC-A--CC-GG-C-TAAC--T-TC-G-T-G-C-CA-G-C-A-G-C--CGC--GG-TA-AT-AC-GG-AG-GGT--GCA-A-GC-G-T-T--AA-T-CGG-AA-TT-A-C-T--GG-GC--GT-AAA-GC-GC-AC-G-CA-G-G-C-G-G-T-TT-G-T-T--AA-G-T-A-A-G-A-T-G--TG-A-AA-TC-C-C-CG-G-G--CT-C-AA-C-C-T-G-G-G-A-A-A-T-G-C-A-TT-T--GA-T-A-C-T-G-G--TA--A-A-C-T-T-GA-GGA-T-TG----TA-G-A-G-G-G-G-GG-T--AG-A-ATT-C-C-AG-GTGTA-GCGGTG-AAA-TGCGT-AGAG-A-TCTGG-AG-G-AATA-CC--GG-TG--GCGAA-G-GC-GG--C-C-C-C--CTGG-AC-G-AAG-A-C-T--GACGCT-CA-GGTGCGAAA-G-C-G-TGGG-G-AGCAAA-CA	
Otu0168	GGGGAATATTGC-AC---AAT-GG--GC--GC-AA-G-C-C-TGAT-GCA--GCC---------A-T-GCC-GC-GT-G-T-A-T--GA-A-G-A-A-G-G-CC---TT-AG--G-G-T-T-G-T-A---AA-G-T-AC---------TT-TC-A-G--C-GGG----G--A-G--G---AA--GGG-A---G-T-A--A-A-G---T--T----------------AA-------T---A--A--CT---T-TGC-T-CA-T-T-G-A-C-G-----C-T---A-C-CC--------G-C-A-G---A-A-G--AA---GC-A--CC-GG-A-TAAC--T-AC-G---G-C-CA-G-C-A-G-C--CGC--GG-TA-AT-AC-GG-AG-GGT--GCA-A-GC-G-T-T--AA-T-CGG-AA-TG-A-C-T--GG-GC--GT-AAA-GC-GC-AC-G-CA-G-G-C-G-G-T-TT-G-T-T--AA-G-T-C-A-G-A-T-G--TG-A-AA-TC-C-C-CG-G-G--CT-C-AA-C-C-T-G-G-G-A-A-C-T-G-C-A-TC-T--GA-T-A-C-T-G-G--CA--A-G-C-T-T-GA-GTC-T-CG----TA-G-A-G-G-G-G-GG-T--AG-A-ATT-C-C-AG-GTGTA-GCGGTG-AAA-TGCGT-AGAG-A-TCTGG-AG-G-AATA-CC--GG-TG--GTGAA-G-GC-GG--C-C-C-C--CTGG-AC-G-AAG-A-C-T--GACGCT-CA-GGTGCGAAA-G-C-G-TGGG-G-AGCAAA-CA	
Otu0169	GGGGAATATTGC-AC---AAT-GG--GC--GC-AA-G-C-C-TGAT-GCA--GCC---------A-T-GCC-GC-GT-G-T-A-T--GA-A-G-A-A-G-G-CC---TT-CG--G-G-T-T-G-T-A---AA-G-T-AC---------TT-TC-A-G--C-GGG----G--A-G--G---AA--GGG-A---G-T-A--A-A-G---T--T----------------AA-------T---A--C--CT---T-TGC-T-CA-T-T-G-A-C-G-----T-T---A-C-TC--------A-C-A-G---A-A-G--AA---GC-A--CC-GG-C-TAAC--T-CC-G-T-G-A-CA-G-C-A-G-C--CGC--GG-TA-AT-AC-GG-AG-GGT--GCA-A-GC-G-T-T--AA-T-CGG-AA-TT-A-C-T--GG-GC--GT-AAA-GC-GC-AC-G-CA-G-G-C-G-G-T-TT-G-T-T--AA-G-T-C-A-G-A-T-G--TG-A-AA-TC-C-C-CG-G-G--CT-C-AA-C-C-T-G-G-T-A-A-C-T-G-C-A-GC-C--GA-G-A-C-T-G-G--CA--A-G-C-T-T-GA-GTC-T-CG----GA-G-A-G-G-G-G-GG-T--AT-A-ATT-C-C-AG-GTGTA-GCGGTG-AAA-TGCGT-AGAG-A-TCTGG-AG-G-AATA-CC--GG-TG--GCGAA-G-GC-GG--C-C-C-C--CTGG-AC-G-AAG-A-C-T--GACGCT-CA-GGTGCGAAA-G-C-G-TGGG-G-AGCAAA-CA	
Otu0170	GGGGAATATTGC-AC---AAT-GG--GC--GC-AA-G-C-C-TGAT-GCA--GCC---------A-T-GCC-GC-GT-G-T-A-T--GA-A-G-A-A-G-G-CC---TT-CG--G-G-T-T-G-T-A---AA-G-T-AC---------TT-TC-A-G--C-GGG----G--A-G--G---CA--GGG-A---G-T-C--A-A-G---A--T----------------AA-------T---A--C--CT---T-TGC-T-CA-T-T-G-A-C-G-----T-T---A-C-CC--------G-C-A-G---A-A-G--AA---GC-A--CC-GG-C-TCAC--T-CC-G-T-G-C-CA-G-C-A-G-C--CGC--GG-TA-AT-AC-GG-AG-GGT--GCA-A-GC-G-T-T--AA-T-CGG-AA-TT-A-C-T--GG-GC--GT-AAA-GC-GC-AC-G-CA-G-G-C-G-G-T-TT-G-T-C--AA-G-T-C-A-G-A-T-G--TG-A-AA-TC-C-C-CG-G-G--CT-C-AA-C-C-T-G-G-G-A-A-C-T-G-C-A-TC-G--GA-T-A-C-T-G-G--CA--A-G-C-T-T-GA-GTC-T-CG----TA-G-A-G-G-G-G-GG-T--AG-A-ATT-C-C-AG-GTGTA-GCGGTG-AAA-TGCGT-AGAG-A-TCTGG-AG-G-AATA-CC--GG-GG--GCGAA-G-GC-GG--C-C-C-C--CTGG-AC-G-AAG-A-C-T--GACGCT-CA-GGTGCGAAA-G-C-T-TGGG-G-AGCAAA-CA	
Otu0171	AGGGAATCTTCC-GC---AAT-GG--AC--GA-AA-G-T-C-TGAC-GGA--GCA---------A-C-GCC-GC-GT-G-A-G-C--GA-A-G-A-A-G-G-TC---TT-CG--G-A-T-C-G-T-A---AA-G-C-TC---------TG-TT-G-T--T-AGG----G--A-A--G---AA-CAAG-T---A-T-C--G-G-A---G--G----------------AA-------A---T-----GC---C-GGT-A-CC-T-T-G-A-C-G-----G-T---A-C-CT--------G-A-C-G---A-G-A--AA---GC-C--AC-GG-C-TAAC--T-AC-G-T-G-C-CA-G-C-A-G-C--CGC--GG-TA-AT-AC-GT-AG-GTG--GCA-A-GC-G-T-T--GT-C-CGG-AT-TT-A-T-T--GG-GC--GT-AAA-GC-GC-GC-G-CA-G-G-C-G-G-T-CC-T-C-T--AA-G-T-C-T-G-A-T-G--TG-A-AA-TC-T-T-GC-G-G--CT-C-AA-C-C-G-C-A-A-G-C---G-GTC-A-TT-G--GA-A-A-C-T-G-G--GG--G-A-C-T-T-GA-GTG-C-AG----AA-G-A-G-G-A-A-AG-C--GG-A-ATT-C-C-AC-GTGTA-GCGGTG-AAA-TGCGT-AGAG-A-TGTGG-AG-G-AACA-CC--AG-TG--GCGAA-G-GC-GG--C-T-T-T--CTGG-TC-T-GTA-A-C-T--GACGCT-GA-GGCGCGAAA-G-C-G-TGGG-G-AGCAAA-CA	
Otu0172	AGGGAATCTTCC-GA---AAT-GG--GC--GA-AA-G-C-C-TGAC-GGA--GCA---------A-T-GCC-GC-GT-G-A-G-T--GA-T-G-A-A-G-G-TT---TT-CG--G-A-T-C-G-A-A---AA-G-C-TC---------TG-TT-G-C--C-AGG----G--A-A--G---AA-CGCT-T---G-G-G--A-G-A---G--T----------------AA-------C------T--GC---T-CTC-A-AG-G-T-G-A-C-G-----G-T---A-C-AT--------G-A-G-A---A-G-A--AA---GC-C--CC-GG-C-TAAC--T-AC-G-T-G-C-CA-G-C-A-G-C--CGC--GG-TA-AT-AC-GT-AG-GGG--GCA-A-GC-G-T-T--GT-C-CGG-AA-TT-A-T-T--GG-GC--GT-AAA-GC-GC-GC-G-CA-G-G-C-G-G-T-CA-T-T-T--AA-G-T-C-T-G-G-T-G--TT-T-AA-TC-C-C-GG-G-G--CT-C-AA-C-C-C-C-G-G-A-T---C-G-C-A-CT-G--GA-A-A-C-T-G-G--GT--G-A-C-T-T-GA-GTG-C-AG----AA-G-A-G-G-A-G-AG-T--GG-A-ATT-C-C-AC-GTGTA-GCGGTG-AAA-TGCGT-AGAT-A-TGTGG-AG-G-AACA-CC--AG-TT--GCGAA-G-GC-GA--C-T-C-T--CTGG-GC-T-GTA-A-C-T--GACGCT-GA-GGCGCGAAA-G-C-G-TGGG-G-AGCAAA-CA	
Otu0173	GGGGAATATTGC-AC---AAT-GG--GC--GC-CC-G-C-C-TGCT-GCA--GCC---------A-T-GCC-GC-GT-G-T-A-T--GA-A-G-A-A-G-G-CA---TT-CG--G-G-T-T-G-T-A---AA-G-T-AC---------TT-TC-A-G--C-GGG----G--A-G--G---AA--GGG-A---G-T-A--A-A-G---T--T----------------AA-------T---A--C--CT---T-TGC-T-CA-T-T-G-A-C-G-----T-T---A-C-GC--------G-C-C-G---A-A-G--AA---GC-A--CA-GG-C-TCAC--T-CC-T-T-G-C-CA-G-C-A-G-C--CGC--GG-TA-AT-AC-GG-AG-GGT--GCA-A-GC-G-T-T--AA-T-CGG-AA-TT-A-C-T--GG-GC--GT-AAA-GC-GC-AC-G-CA-G-G-C-G-G-T-TT-G-T-T--AA-G-T-C-A-G-A-T-G--TG-A-AA-TC-C-C-CG-G-G--CT-C-AA-C-C-T-G-G-G-A-A-C-T-G-C-A-TC-T--GA-T-A-C-T-G-G--CA--A-G-C-T-T-GA-GTC-T-CG----TA-G-A-G-G-G-G-GG-T--AG-A-ATT-C-C-AG-GTGTA-GCGGTG-AAA-TGCGT-AGAG-A-TCTGG-AG-G-AATA-CC--GG-TG--GCGAA-G-GC-GG--C-C-C-C--CTGG-AC-G-AAG-A-C-T--GACGCT-CA-GGTGCGAAA-G-C-G-TGGG-G-AGCAAA-CA	
Otu0174	GGGGAATATTGC-AC---AAT-GG--GC--GC-AA-G-C-C-TGAT-GCA--GCG---------A-C-GCC-GC-GT-G-C-G-G--GA-T-G-A-C-G-G-CC---TT-CG--G-G-T-T-G-T-A---AA-C-C-GC---------TT-TT-G-A--C-TGG----G--A-G--C---AA-GCCC-T-----T-C--G-G-G---G--T----------------GA-----------------G----T--GT-A-CC-T-T---T-C-------G-----A---AT----------A-------A-G----CA------C---C-GG-C-TAAC--T-AC-G-T-G-C-CA-G-C-A-G-C--CGC--GG-TA-AT-AC-GT-AG-GGT--GCA-A-GC-G-T-T--AT-C-CGG-AA-TT-A-T-T--GG-GC--GT-AAA-GG-GC-TC-G-TA-G-G-C-G-G-T-TT-T-C-T--AA-G-T-C-T-G-A-T-G--TG-A-AA-GC-C-T-TC-G-G--CT-T-AA-C-C-G-G-A-G-A-A-G-T-G-C-A-TC-G--GA-A-A-C-T-G-G--AT--A-A-C-T-T-GA-GTG-C-AG----AA-G-A-G-G-G-T-AG-T--GG-A-ACT-C-C-AT-GTGTA-GCGGTG-GAA-TGCGT-AGAT-A-TATGG-AA-G-AACA-CC--AG-TG--GCGAA-G-GC-GG--C-T-A-C--CTGG-TC-T-GCA-A-C-T--GACGCT-GA-GACTCGAAA-G-C-A-TGGG-T-AGCGAA-CA	
Otu0175	GGGGAATCTTCC-GC---AAT-GG--GC--GA-AA-G-C-C-TGAC-GGA--GCA---------A-C-GCC-GC-GT-G-A-G-T--GA-T-G-A-C-G-G-CC---TT-CG--G-G-T-T-G-T-A---AA-A-C-TC---------TG-TG-A-T--C-CGG----G--A-C--G---AA-AAGG-C---A-G-A--G-T-G---C--G----------------AA-------G---A--A--CA---A-ACT-G-CA-T-T-G-A-C-G-----G-T---A-C-CG--------G-A-A-A---A-G-C--AA---GC-C--AC-GG-C-TAAC--T-AC-G-T-G-C-CA-G-C-A-G-C--CGC--GG-TA-AT-AC-GT-AG-GTG--GCA-A-GC-G-T-T--GT-C-CGG-AA-TT-A-T-T--GG-GC--GT-AAA-GC-GC-GC-G-CG-G-G-C-G-G-C-TT-C-C-C--AA-G-T-C-C-C-T-C-T--TA-A-AA-GT-G-C-GG-G-G--CT-T-AA-C-C-C-C-G-T-G-A---T-G-G-G-AA-G--GA-A-A-C-T-G-G--GT--A-G-C-T-G-GA-GTA-T-CG----GA-G-A-G-G-A-A-AG-T--GG-A-ATT-C-C-TA-GTGTA-GCGGTG-AAA-TGCGT-AGAT-A-TCGGG-AG-G-AACA-CC--AG-TG--GCGAA-G-GC-GG--C-C-T-A--CTGG-GC-A-CCA-A-C-T--GACGCT-GA-GGCTCGAAA-G-T-G-TGGG-T-AGCAAA-CA	
Otu0176	GGGGAATATTGC-AC---AAT-GG--GC--GC-AA-G-C-C-TGAT-GCA--GCC---------A-T-GCC-GC-GT-G-T-A-T--GA-A-G-A-A-G-G-CC---TT-CG--G-G-T-T-G-T-A---AA-G-T-AC---------TT-TC-A-G--C-GAG----G--A-G--G---AA--GGT-G---T-T-G--A-G-G---T--T----------------AA-------T---A--A--CC---T-CAG-C-AA-T-T-G-A-C-G-----T-T---A-C-TC--------G-C-A-G---A-A-G--AA---GC-A--CC-GG-C-TAAC--T-CC-G-T-G-C-CA-G-C-A-G-C--CGC--GG-TA-AT-AC-GG-AG-GGT--GCA-A-GC-G-T-T--AA-T-CGG-AA-TT-A-C-T--GG-GC--GT-AAA-GC-GC-AC-G-CA-G-G-C-G-G-T-CT-G-T-C--AA-G-T-C-G-G-A-T-G--TG-A-AA-TC-C-C-CG-G-G--CT-C-AA-C-C-T-G-G-G-A-A-C-T-G-C-A-TC-C--GA-A-A-C-T-G-G--CA--G-G-C-T-A-GA-GTC-T-TG----TA-G-A-G-G-G-G-GG-T--AG-A-ATT-C-C-AG-GTGTA-GCGGTG-AAA-TGCGT-AGAG-A-TCTGG-AG-G-AATA-CC--GG-TG--GCGAA-G-GC-GG--C-C-C-C--CTGG-AC-A-AAG-A-C-T--GACGCT-CA-GGTGCGAAA-G-C-G-TGGG-G-AGCAAA-CA	
Otu0177	GGGGAATATTGC-AC---AAT-GG--GC--GC-AA-G-C-C-TGAT-GCA--GCC---------A-T-GCC-GC-GT-G-T-A-T--GA-A-G-A-A-G-GCCC---T--CG--G-G-T-T-G-T-A---AA-G-T-AC---------TT-TC-A-G--C-GGG----G--A-G--G---AA--GGG-A---G-T-A--C-A-G---T--T----------------AA-------T---A--C--CT---T-TGC-T-CC-T-T-G-A-C-G-----T-T---A-C-CC--------G-C-A-G---A-A-G--CA---GC-A--CT-GG-C-TACC--T-CC-G-T-G-C-CA-G-C-A-G-C--CGC--GG-TA-AT-AC-GG-AG-GGT--GCA-A-GC-G-T-T--AA-T-CGG-AA-TT-A-C-T--GG-GC--GT-AAA-GC-GC-AC-G-CA-G-G-C-G-G-T-TT-G-T-T--AA-G-T-C-A-G-A-T-G--TG-A-AA-TC-C-C-CG-G-G--CT-C-AA-C-C-T-G-G-G-A-A-C-G-C-C-A-TC-T--GA-T-A-C-T-G-G--CA--A-G-C-T-T-GA-GTC-T-CG----TA-G-A-G-G-G-G-GG-T--AG-A-ATT-C-C-AG-GTGTA-GCGGTG-AAA-TGCGT-AGAG-A-TCTGG-AG-G-AATA-CC--GG-TG--GCGAA-G-GC-GG--C-C-C-C--CTGG-AC-G-AAG-A-C-T--GACGCT-CA-GGTGCGAAA-G-C-G-TGGG-G-AGCAAA-CA	
Otu0178	GGGGAATATTGA-AC---AAT-GG--GC--GC-AA-G-C-C-TGAT-GCA--GCC---------A-T-GCC-GC-GT-G-A-A-T--GA-A-G-A-A-G-G-CC---TT-CG--G-G-T-T-G-T-A---AA-G-T-AC---------TT-TA-A-G--C-GGG----G--A-G--G---AA--GGG-A---G-T-A--A-A-G---T--T----------------AA-------T---A--C--GT---T-TGC-A-CA-T-T-G-A-C-G-----T-T---A-C-CC--------G-C-A-G---A-A-G--CA---GC-A--CC-GG-C-TAAC--A-CC-G-T-G-C-CA-G-C-A-G-C--CGC--GG-TA-AT-AC-GG-AG-GGT--GCA-A-GC-G-T-T--AA-T-CGG-AA-TC-A-C-T--GG-GC--GT-AAA-GC-GC-AC-G-CA-G-G-C-G-G-T-TT-G-T-T--AA-G-T-C-A-G-A-T-G--TG-A-AA-TC-C-C-CG-G-G--CT-C-AA-C-C-T-G-G-G-A-A-C-T-G-C-A-TC-T--GA-T-A-C-T-G-G--CA--A-G-C-T-T-GA-GTC-T-CG----TA-G-A-G-G-G-G-GG-T--AG-A-ATT-C-C-AG-GTGTA-GCGGTG-AAA-TGCGT-AGAG-A-TCTGG-AG-G-AATA-CC--GG-TG--GCGAA-G-GC-GG--C-C-C-C--CTGG-AC-G-AAG-A-C-T--GACGCT-CA-GGTGCGAAA-G-C-G-TGGG-G-AGCAAA-CA	
Otu0179	GCGGAATATTGC-AC---AAT-GG--GC--GC-AA-G-C-C-TGAT-GCA--GCC---------A-T-GCC-GC-GT-G-T-A-T--GA-A-G-A-A-G-G-CC---TT-CG--G-G-T-T-G-T-A---AA-G-T-AC---TTTCAGCGGGGAG-G--A-AGG----G--A-GT-A---AAGTTAATAC--C-----------------C----------------TT--------------------------GCTCA--T-T-G-A-C-G-----T-T---A-C-CC--------G-C-A-G---A-A-G--AA---GC-A--CC-GG-C-TAAC--T-CC-G-T-G-C-CA-G-C-A-G-C--CGC--GG-TA-AT-AC-GG-AG-GGT--GCA-A-GC-G-T-T--AT-C-CGG-AA-TT-A-T-T--GG-GC--GT-AAA-GG-GC-TC-G-TA-G-G-C-G-G-T-TC-G-T-C--GC-G-T-C-C-G-G-T-G--TG-A-AA-GT-C-C-AT-C-G--CT-T-AA-C-G-G-T-G-G-A-T-C-C-G-C-G-CC-G--GG-T-A-C-G-T-G--CG--G-G-C-T-T-GA-GTG-C-GG----TA-G-G-G-G-A-G-AC-T--GG-A-ATT-C-C-CG-GTGTA-ACGGTG-GAA-TGTGT-AGAT-A-TCGGG-AA-G-AACA-CC--AA-TG--GCGAA-G-GC-AG--G-T-C-T--CTGG-GC-C-GTT-A-C-T--GACGCT-GA-GGAGCGAAA-G-C-G-TGGG-G-AGCGAA-CA	
Otu0180	GGGGAATATTGC-AC---AAT-GG--GC--GC-AA-G-C-C-TGAT-GCA--GCG---------A-C-GCC-GC-GT-G-C-G-G--GA-T-G-A-C-G-G-CC---TT-CG--G-G-T-T-G-T-A---AA-C-C-GC---------TT-TT-G-A--C-TGG----G--A-G--C---AA--GCC-C---------------------T----------------TC-------G--------------------G-GG---T-G-A-G-T-----G-T---A-C-CT--------T-T-C-G---A-A-T--AA---GC-A--CC-GG-C-TAAC--T-AC-G-T-G-C-CA-G-C-A-G-C--CGC--GG-TA-AT-AC-GT-AG-GGT--GCA-A-GC-G-T-T--AT-C-CGG-AA-TT-A-T-T--GG-GC--GT-AAA-GG-GC-TC-G-TA-G-G-C-G-G-T-TC-G-T-C--GC-G-T-C-C-G-G-T-G--TG-A-AA-GT-C-C-AT-C-G--CT-T-AA-C-G-G-T-G-G-A-T-C-C-G-C-G-CC-G--GG-T-A-C-G-G-G--GG--G-G-G-T-T-GG-GTG-C-GG----GA-G-G-G-G-G-G-GC-T--GG-A-ATT-C-C-CG-GTGTA-ACGGGG-GAA-TGTGG-AGAT-A-TCGGG-AA-G-AACA-CC--AA-TG--GCGAA-G-GC-AG--G-T-C-T--CTGG-GC-C-GTC-A-C-T--GGCGCT-GG-GGAGCGAAA-G-C-G-TGGG-G-AGCGAA-CA	
Otu0181	GGGGAATATTGC-AC---AAT-GG--GC--GC-AA-G-C-C-TGAT-GCA--GCG---------A-C-GCC-GC-GT-G-C-G-G--GA-T-G-A-C-G-G-CC---TT-CG--G-G-T-T-G-T-A---AA-C-C-GC---------TT-TT-G-G--T-CGG----G--G-G--C---AA--G-C-C---------------------T----------------TC----------------------------G-GG---T-G-A-G-T-----T-T---T-C-CT--------T-T-C-G---A-T-T--CA---GC-A--CC-GG-C-CAAC--T-AC-G-T-G-C-CA-G-C-A-G-C--CGC--GG-TA-AT-AC-GT-AG-GGT--GCA-A-GC-G-T-T--AT-C-CGG-AA-TT-A-T-T--GG-GC--GT-AAA-GG-GC-TC-G-TA-G-G-C-G-G-T-TC-G-T-C--GC-G-T-C-C-G-G-T-G--TG-A-AA-GT-C-C-AT-C-G--CT-T-AA-C-G-G-T-G-G-A-T-C-C-G-C-G-CC-G--GG-T-A-C-G-G-G--CG--G-G-C-T-T-GA-GTG-C-GG----TA-G-G-G-G-A-G-AC-T--GG-A-ATT-C-C-CG-GTGTA-ACGGTG-GAA-TGTGT-AGAT-A-TCGGG-AA-G-AACA-CC--AA-TG--GCGAA-G-GC-AG--G-T-C-T--CTGG-GC-C-GTC-A-C-T--GACGCT-GA-GGAGCGAAA-G-C-G-TGGG-G-AGCGAA-CA	
Otu0182	AGGGAATCTTCC-AC---AAT-GG--AC--GC-AA-G-T-C-TGAT-GGA--GCA---------A-C-GCC-GC-GT-G-A-G-T--GA-A-G-A-A-G-G-GT---TT-CG--G-C-T-C-G-T-A---AA-G-C-TC---------TG-TT-G-G--T-AGT----G--A-A--G---AA-AGAT-A---G-A-G--G-T-A---G--T----------------AA-------C------T--GG---C-CTT-T-AT-T-T-G-A-C-G-----G-T---A-A-TT--------A-C-T-T---A-G-A--AA---GT-C--AC-GG-C-TAAC--T-AC-G-T-G-C-CA-G-C-A-G-C--CGC--GG-TA-AT-AC-GT-AG-GGG--GCA-A-GC-G-T-T--AT-C-CGG-AT-TT-A-C-T--GG-GT--GT-AAA-GG-GA-GC-G-TA-G-A-C-G-G-C-GA-T-G-C--AA-G-T-C-T-G-A-A-G--TG-A-AA-TA-C-C-CG-G-G--CT-C-AA-C-C-T-G-G-G-A-A-C-T-G-C-T-TT-G--GA-A-A-C-T-G-T--AT--G-G-C-T-A-GA-GTG-C-TG----GA-G-A-G-G-T-A-AG-C--GG-A-ATT-C-C-TA-GTGTA-GCGGTG-AAA-TGCGT-AGAG-A-TCTGG-AG-G-AATA-CC--GG-TG--GCGAA-G-GC-GG--C-T-T-A--CTGG-GC-A-GTA-A-C-T--GACGTT-CA-GGCTCGAAA-G-C-G-TGGG-G-AGCAAA-CA	
Otu0183	GAGGGATATTGG-GC---AAT-GG--GG--GA-AA-C-C-C-TGAC-CCA--GCA---------A-C-GCC-GC-GT-G-A-G-G--GA-T-G-A-C-G-G-TT---TT-CG--G-A-T-T-G-T-A---AA-C-C-TC---------TG-TC-C-T--C-TGT----G--A--------A--------------------------G--A-----------------T-------A---G-----------------------T-G-A-C-G-----G-T---A-G-CA--------G-A-G-G---A-G-G--AA---GC-T--CC-GG-C-TAAC--T-AC-G-T-G-C-CA-G-C-A-G-C--CGC--GG-TA-AT-AC-GT-AG-GGA--GCA-A-GC-G-T-T--GT-C-CGG-AT-TT-A-C-T--GG-GT--GT-AAA-GG-GT-GC-G-TA-G-G-C-G-G-A-TT-G-G-C--AA-G-T-C-A-G-A-A-G--TG-A-AA-TC-C-A-TG-G-G--CT-T-AA-C-C-C-A-T-G-A-A-C-T-G-C-T-TT-T--GA-A-A-C-T-G-T--TA--G-T-C-T-T-GA-GTG-A-AG----TA-G-A-G-G-T-A-GG-C--GG-A-ATT-C-C-CG-GTGTA-GCGGTG-AAA-TGCGT-AGAG-A-TCGGG-AG-G-AACA-CC--AG-TG--GCGAA-G-GC-GG--C-C-T-A--CTGG-GC-T-TTA-A-C-T--GACGCT-GA-GGCACGAAA-G-T-G-TGGG-T-AGCAAA-CA	
Otu0184	GGGGGATATTGC-AC---AAT-GG--AG--GA-AA-C-T-C-TGAT-GCA--GCG---------A-C-GCC-GC-GT-G-A-G-T--GA-A-G-A-A-G-T-AT---TT-CG--G-T-A-T-G-T-A---AA-G-C-TC---------TA-TC-A-G--C-A-G----G-------G----A-A----------G---------------------------------A-------------------------A--A--A---T-G-A-C-G-----G-T---A-C-CT--------G-A-C-T---A-A-G--AA---GC-C--CC-GG-C-TAAC--T-AC-G-T-G-C-CA-G-C-A-G-C--CGC--GG-TA-AT-AC-GT-AG-GGG--GCA-A-GC-G-T-T--AT-C-CGG-AT-TT-A-C-T--GG-GT--GT-AAA-GG-GA-GC-G-TA-G-A-C-G-G-C-GA-T-G-C--AA-G-T-C-T-G-A-A-G--TG-A-AA-TA-C-C-CG-G-G--CT-C-AA-C-C-T-G-G-G-A-A-C-T-G-C-T-TT-G--GA-A-A-C-T-G-T--AT--G-G-C-T-A-GA-GTG-C-TG----GA-G-A-G-G-T-A-AG-C--GG-A-ATT-C-C-TA-GTGTA-GCGGTG-AAA-TGCGT-AGAT-A-TTAGG-AA-G-AACA-CC--AA-TG--GCGAA-G-GC-AG--G-T-C-T--CTGG-GC-C-GTC-A-C-T--GACGCT-GA-GGAGCGAAA-G-C-G-TGGG-G-AGCGAA-CA	
Otu0185	GGGGAATATTGC-AC---AAT-GG--GC--GC-AA-G-C-C-TGAT-GCA--GCG---------A-C-GCC-GC-GT-G-C-G-G--GA-T-G-A-C-G-G-CC---TT-CG--G-G-T-T-G-T-A---AA-C-T-CC---------TG-TT-G-T--T-GAG----G--A-A--G---A-----------------------------T----------------AA-----------------------------------T-G-A-C-G-----G-T---A-C-TC--------A-A-C-A---A-G-G--AA---GT-G--AC-GG-C-TAAC--T-AC-G-T-G-C-CA-G-C-A-G-C--CGC--GG-TA-AA-AC-GT-AG-GTC--ACA-A-GC-G-T-T--GT-C-CGG-AA-TT-A-C-T--GG-GT--GT-AAA-GG-GA-GC-G-CA-G-G-C-G-G-G-AA-G-A-C--AA-G-T-T-G-G-A-A-G--TG-A-AA-TC-C-A-TG-G-G--CT-C-AA-C-C-C-A-T-G-A-A-C-T-G-C-T-TT-C--AA-A-A-C-T-G-T--TT--T-T-C-T-T-GA-GGA-G-TG----CA-G-A-G-G-T-A-GG-C--GG-A-ATT-C-C-CG-GTGTA-GCGGTG-GAA-TGCGT-AGAT-A-TCGGG-AG-G-AACA-CC--AG-TG--GCGAA-G-GC-GG--C-C-T-A--CTGG-GC-A-CCA-A-C-T--GACGCT-GA-GGCTCGAAA-G-T-G-TGGG-T-AGCAAA-CA	
Otu0186	GGGGAATATTGC-AC---AAT-GG--GG--GA-AA-C-C-C-TGAT-GCA--GCG---------A-C-GCC-GC-GT-G-A-G-C--GA-A-G-A-A-G-T-AT---TT-CG--G-T-A-T-G-T-A---AA-G-C-TC---------TA-TC-A-G--C-AGG----G--A-A--G---A-----------------------------T----------------AA-----------------------------------T-G-A-C-G-----G-T---A-C-CT--------G-A-C-T---A-A-G--AA---GC-C--CC-GG-C-TAAC--T-AC-G-T-G-C-CA-G-C-A-G-C--CGC--GG-TA-AT-AC-GT-AG-GGG--GCA-A-GC-G-T-T--AT-C-CGG-AT-TT-A-C-T--GG-GT--GT-AAA-GG-GA-GC-G-TA-G-A-C-G-G-C-AA-G-G-C--AA-G-T-C-T-G-A-T-G--TG-A-AA-AC-C-C-AG-G-G--CT-T-AA-C-C-C-T-G-G-G-A-C-T-G-C-A-TT-G--GA-A-A-C-T-G-T--TT--T-T-C-T-T-GA-GTA-G-TG----CA-G-A-G-G-T-A-AG-C--GG-A-ATT-C-C-TA-GTGTA-GCGGTG-AAA-TGCGT-AGAT-A-TTAGG-AA-G-AACA-CC-AGT--G--GCGAA-G-GC-GG--C-T-T-A--CTGG-AC-G-GTA-A-C-T--GACGTT-GA-GGCTCGAAA-G-C-G-TGGG-G-AGCAAA-CA	
Otu0187	GGGGAATATTGC-AC---AAT-GG--GC--GC-AA-G-C-C-TGAT-GCA--GCG---------A-C-GCC-GC-GT-G-G-A-G--GA-A-G-A-A-G-G-TC---TT-CG--G-A-T-T-G-T-A---AA-C-T-CC---------TG-TT-G-T--T-GAG----G--A-A--G---A-----------------------------T----------------AA-----------------------------------T-G-A-C-G-----G-T---A-C-TC--------A-A-C-A---A-G-G--AA---GT-G--AC-GG-A-TAAC--T-AC-G-T-G-C-CA-G-C-A-G-C--CGC--GG-TA-AA-AC-GT-AG-GTC--ACA-A-GC-G-T-T--GT-C-CGG-AA-TT-A-C-T--GG-GT--GT-AAA-GG-GA-GC-G-CA-G-G-C-G-G-G-AA-G-A-C--AA-G-T-T-G-G-A-A-G--TG-A-AA-TC-C-A-TG-G-G--CT-C-AA-C-C-C-A-T-G-A-A-C-T-G-C-T-TT-C--AA-A-A-C-T-G-T--TT--T-T-C-T-T-GA-GTA-G-TG----CA-G-A-G-G-T-A-GG-C--GG-A-ATT-C-C-CG-GTGTA-GCGGTG-GAA-TGCGT-AGAT-A-TCGGG-AG-G-AACA-CC-ACT--G--GCGAA-G-GC-GG--C-C-T-A--CTGG-GC-A-CCA-A-C-T--GACGCT-CA-GGTGCGAAA-G-C-G-TGGG-G-AGCAAA-CA	
Otu0188	GGGGAATATTGC-AC---AAT-GG--GG--GA-AA-C-C-C-TGAT-GCA--GCG---------A-C-GCC-GC-GT-G-A-G-C--GA-A-G-A-A-G-T-AT---TT-CG--G-T-A-T-G-T-A---AA-G-C-TC---------TA-TC-A-G--C-AGG----G--A-A--G---A-----------------------------T----------------AA-----------------------------------T-G-A-C-G-----G-T---A-C-CT--------G-A-C-T---A-A-G--AA---GC-C--CC-GG-C-TAAC--T-AC-G-T-G-C-CA-G-C-A-G-C--CGC--GG-TA-AT-AC-GT-AG-GGG--GCA-A-GC-G-T-T--AT-C-CGG-AT-TT-A-C-T--GG-GT--GT-AAA-GG-GA-GC-G-TA-G-A-C-G-G-C-AA-G-G-C--AA-G-T-C-T-G-A-T-G--TG-A-AA-AC-C-C-AG-G-G--CT-T-AA-C-C-C-T-G-G-G-A-C-T-G-C-A-TT-G--GA-A-A-C-T-G-T--CT--G-G-C-T-C-GA-GTG-C-CG----GA-G-A-G-G-T-A-AG-C--GG-A-ATT-C-C-TA-GTGTA-GCGGTG-AAA-TGCGT-AGAT-A-TTAGG-AA-G-AACA-CC--AG-TG--GCGAA-G-GC-GG--C-C-C-C--CTGG-AC-G-AAG-A-C-T--GACGCT-CA-GGTGCGAAA-G-C-G-TGGG-G-AGCAAA-CA	
Otu0189	GGGGAATATTGC-AC---AAT-GG--GG--GA-AA-C-C-C-TGAT-GCA--GCG---------A-C-GTC-GC-GT-G-A-G-C--GA-A-G-A-A-G-T-AT---TT-CG--G-T-A-T-G-T-A---AA-G-C-TC---------TA-TC-A-G--C-AGG----G--A-G--G---A-----------------------------T----------------AA-----------------------------------T-G-A-C-G-----G-T---A-C-CT--------G-A-C-T---A-A-G--AA---GC-C--CC-GG-C-TAAC--T-AC-G-T-G-C-CA-G-C-A-G-C--CGC--GG-TA-AT-AC-GT-AG-GGG--GCA-A-GC-G-T-T--AT-C-CGG-AT-TT-A-C-T--GG-GT--GT-AAA-GG-GA-GC-G-TA-G-A-C-G-G-C-AA-G-G-C--AA-G-T-C-T-G-A-T-G--TG-A-AA-AC-C-C-AG-G-G--CT-T-AA-C-C-C-T-G-G-G-A-C-T-G-C-A-TT-G--GA-A-A-C-T-G-T--CT--G-G-C-T-C-GA-GTG-C-CG----GA-G-A-G-G-T-A-AG-C--GG-A-ATT-C-C-TA-GTGTA-GCGGTG-AAA-TGCGT-AGAT-A-TTAGG-AG-G-AACA-CC-AGT--G--GCGAA-G-GC-GG--C-C-T-A--CTGG-GC-A-CCA-A-C-T--GACGCT-GA-GGCTCGAAA-G-T-G-TGGG-T-AGCAAT-CA	
Otu0190	CAAGCCTGATGC-AG---CCA-TG--CC--GC-GC-G-T-A-TGAA-GAA--G-G---------C-C-TTC-GG-GT-T-G-T-A--AA-G-T-A-C-T-T-TC---AG-CG--G-G-G-A-G-G-AAGGGA-G-T-AA---------AG-TT-A-A--T-ACC----T--T-T--G---C-----------------------------TC---------------AT-----------------------------------T-G-A-C-G-----T-T---A-C-CC--------G-C-A-G---A-A-G--AA---GC-A--CC-GG-C-TAAC--T-CC-G-T-G-C-CA-G-C-A-G-C--CGC--GG-TA-AA-AC-GT-AG-GTC--ACA-A-GC-G-T-T--GT-C-CGG-AA-TT-A-C-T--GG-GT--GT-AAA-GG-GA-GC-G-CA-G-G-C-G-G-G-AA-G-A-C--AA-G-T-T-G-G-A-A-G--TG-A-AA-TC-C-A-TG-G-G--CT-C-AA-C-C-C-A-T-G-A-A-C-T-G-C-T-TT-C--AA-A-A-C-T-G-T--TT--T-T-C-T-T-GA-GTA-G-TG----CA-A-A-G-G-T-A-GG-C--GG-A-ATT-C-C-CG-GTGTA-GCGGTG-GAA-TGCGT-AGAT-A-TCGGG-AG-G-AACA-CC--AG-TG--GCGAA-G-GC-GG--C-C-T-A--CTGG-GC-A-CCA-A-C-T--GACGCT-GA-GGCTCGAAA-G-T-G-TGGG-T-AGCAAA-CA	
Otu0191	GGGGAATATTGC-AC---AAT-GG--GC--GC-AA-G-C-C-TGAT-GCA--GCC---------A-T-GCC-GC-GT-G-T-A-T--GA-A-G-A-A-G-G-CC---TT-CG--G-G-T-T-G-T-A---AA-G-C-TC---------TA-TC-A-G--C-AGG----G--A-A--G---A-----------------------------A----------------AA-----------------------------------T-G-A-C-G-----G-T---A-C-CT--------G-A-C-T---A-A-G--AA---GC-C--CC-GG-C-TAAC--T-AC-G-T-G-C-CA-G-C-A-G-C--CGC--GG-TA-AT-AC-GT-AG-GGG--GCA-A-GC-G-T-T--AT-C-CGG-AT-TT-A-C-T--GG-GT--GT-AAA-GG-GA-GC-G-TA-G-A-C-G-G-C-GA-A-G-C--AA-G-T-C-T-G-A-A-G--TG-A-AA-AC-C-C-AG-G-G--CT-C-AA-C-C-C-T-G-G-G-A-C-T-G-C-T-TT-G--GA-A-A-C-T-G-T--TT--T-G-C-T-A-GA-GTG-T-CG----GA-G-A-G-G-T-A-AG-T--GG-A-ATT-C-C-TA-GTGTA-GCGGCG-AAA-TGCGT-AGAT-A-TTAGG-AG-G-AACA-CC-AGT--G--GCGAA-G-GC-GG--C-T-T-A--CTGG-AC-G-ATA-A-C-T--GACGTT-GA-GGCTCGAAA-G-C-G-TGGG-G-AGCAAA-CA	
Otu0192	GGGGAATATTGC-AC---AAT-GG--GC--GA-AA-G-C-C-TGAT-GCA--GCG---------A-C-GCC-GC-GT-G-A-G-T--GA-A-G-A-A-G-T-AT---TT-CG--G-T-A-T-G-T-A---AA-G-C-TC---------TA-TC-A-G--C-AGG----G--A-A--G---A-----------------------------A----------------AA-----------------------------------T-G-A-C-G-----G-T---A-C-CT--------G-A-C-T---A-A-G--AA---GC-C--CC-GG-C-TAAC--T-AC-G-T-G-C-CA-G-C-A-G-C--CGC--GG-TA-AT-AC-GT-AG-GGG--GCA-A-GC-G-T-T--AT-C-CGG-AT-TT-A-C-T--GG-GT--GT-AAA-GG-GA-GC-G-CA-G-A-C-G-G-C-AC-T-G-C--AA-G-T-C-T-G-A-A-G--TG-A-AA-GC-C-C-GG-G-G--CT-C-AA-C-C-C-C-G-G-G-A-C-T-G-C-T-TT-G--GA-A-A-C-T-G-T--AG--A-G-C-T-A-GA-GTG-C-TG----GA-G-A-G-G-C-A-AG-C--GG-A-ATT-C-C-TA-GTGTA-GCGGTG-AAA-TGCGT-AGAT-A-TTAGG-AA-G-AACA-CC-AGT--G--GCGAA-G-GC-GG--C-C-T-A--CTGG-GC-A-CCA-A-C-T--TACGCT-GA-GGCTCGAAA-G-T-G-TGGG-T-AGCAAA-CA	
Otu0193	AAGGGATATTGG-TC---AAT-GG--GG--GA-AA-C-C-C-TGAA-CCA--GCA---------A-C-GCC-GC-GT-G-A-G-G--GA-A-G-A-C-G-G-TT---TT-CG--G-A-T-T-G-T-A---AA-C-C-TC---------TG-TC-C-T--C-TGT----G--A--------A--------------------------G--A-----------------T-------G---A-----------------------T-G-A-C-G-----G-T---A-G-AA--------G-A-G-G---A-G-G--AA---GC-T--CC-GG-C-TAAC--T-AC-G-T-G-C-CA-G-C-A-G-C--CGC--GG-TA-AT-AC-GT-AG-GGA--GCG-A-GC-G-T-T--GT-C-CGG-AT-TT-A-C-T--GG-GT--GT-AAA-GG-GT-GC-G-TA-G-G-C-G-G-C-TA-T-G-C--AA-G-T-C-A-G-T-A-G--TG-A-AA-TC-C-A-TG-G-G--CT-T-AA-C-C-C-A-T-G-A-A-C-T-G-C-T-AT-T--GA-A-A-C-T-G-C--AC--A-G-C-T-T-GA-GTG-A-AG----TA-G-A-G-G-T-A-GG-C--GG-A-ATT-C-C-CG-GTGTA-GCGGTG-AAA-TGCGT-AGAG-A-TCGGG-AG-G-AACA-CC--AG-TG--GCGAA-G-GC-GG--C-C-T-A--CTGG-GC-T-TTA-A-C-T--GACGCT-GA-GGCACGAAA-G-C-G-TGGG-T-AGCAAA-CA	
Otu0194	GGGGAATATTGC-AC---AAT-GG--GC--GA-AA-G-C-C-TGAT-GCA--GCG---------A-C-GCC-GC-GT-G-A-G-G--GA-T-G-A-C-G-G-CC---TT-CG--G-G-T-T-G-T-A---AA-C-C-TC---------TT-TC-A-G--C-AGG----G--A-A--G---AA--G-C-----------------------G----------------AA-------A----------------------G----T-G-A-C-G-----G-T---A-C-CT--------G-C-A-G---A-A-G--AA---GC-A--CC-GG-C-TAAC--T-AC-G-T-G-C-CA-G-C-A-G-C--CGC--GG-TA-AT-AC-GT-AG-GGT--GCG-A-GC-G-T-T--GT-C-CGG-AA-TT-A-T-T--GG-GC--GT-AAA-GA-GC-TT-G-TA-G-G-C-G-G-T-TT-G-T-C--GC-G-T-C-T-G-C-T-G--TG-A-AA-AT-C-C-GG-G-G--CT-C-AA-C-C-C-C-G-G-A-C-T-T-G-C-A-GT-G--GG-T-A-C-G-G-G--CA--G-A-C-T-A-GA-GTG-T-GG----TA-G-G-G-G-A-G-AC-T--GG-A-ATT-C-C-TG-GTGTA-GCGGTG-AAA-TGCGC-AGAT-A-TCAGG-AG-G-AACA-CC-GAT--G--GCGAA-G-GC-AG--G-T-C-T--CTGG-GC-C-ACT-A-C-T--GACGCT-GA-GAAGCGAAA-G-C-A-TGGG-G-AGCGAA-CA	
Otu0195	CAAGCCTGATGC-AG---CCA-TG--CC--GC-GT-G-T-A-TGAA-GAA--G-G---------C-C-TTC-GG-GT-T-G-T-A--AA-G-T-A-C-T-T-TC---AGCGG--G-G-A-G-G-A-A---GG-GAG-TA---------AAGAT-A-A--T-ACC----T--T-T--G---C-----------------------------TC---------------AT-----------------------------------T-G-A-C-G-----T-T---A-C-CG--------G-C-A-A---A-A-G--AA---GC-A--CC-GG-C-TAAA--T-AC-G-T-G-C-CA-G-C-A-G-C--CGC--GG-TA-AT-AC-GT-AT-GGT--GCA-A-GC-G-T-T--AT-C-CGG-AT-TT-A-C-T--GG-GT--GT-AAA-GG-GA-GC-G-CA-G-G-C-G-G-T-GC-G-G-C--AA-G-T-C-T-G-A-T-G--TG-A-AA-GC-C-C-GG-G-G--CT-C-AA-C-C-C-C-G-G-T-A-C-T-G-C-A-TT-G--GA-A-A-C-T-G-T--CG--T-A-C-T-A-GA-GGG-T-CG----GA-G-G-G-G-T-A-AG-C--GG-A-ATT-C-C-TA-GTGTA-GCGGTG-AAA-TGCGT-AGAT-A-TTAGG-AG-G-AACA-CC--AG-TG--GCGAA-G-GC-GG--C-T-T-A--CTGG-AC-G-ATA-A-C-T--GACGCT-GA-GGCTCGAAA-G-C-G-TGGG-G-AGCAAA-CA	
Otu0196	GGGGAATATTGC-AC---AAT-GG--GT--GA-AA-C-C-C-TGGT-GCA--GCA---------A-C-GCC-GG-TC-T-A-G-T--GA-A-G-A-A-G-G-CC---TT-CG--G-G-T-T-G-T-C---AA-G-C-TC---------TG-TC-T-T--C-AGG----G--A-C--G---A-----------------------------T----------------AA-----------------------------------T-G-A-C-G-----G-T---A-C-CT--------G-G-G-A---A-G-G--AA---GC-A--AC-GG-C-TGAC--T-AC-G-T-G-C-CA-G-C-A-G-C--CGC--GG-TA-AT-AC-GT-AG-GTG--GCA-A-GC-G-T-T--GT-C-CGG-AT-TT-A-C-T--GG-GC--GT-AAA-GG-GA-GC-G-TA-G-G-C-G-G-A-TA-C-T-T--AA-G-T-G-G-G-A-T-G--TG-A-AA-TA-C-C-TG-G-G--CT-T-AA-C-T-T-G-G-G-T-G-C-T-G-C-A-TT-C--CA-A-A-C-T-G-G--GT--G-T-C-T-A-GA-GTG-T-TG----GA-G-A-G-G-A-A-AG-T--GG-A-ATT-C-C-TA-GTGTA-GCGGTG-AAA-TGCGT-AGAG-A-TTAGG-AA-G-AACA-CC-AGT--G--GCGAA-G-GC-GA--C-T-T-T--CTGG-AC-A-ATA-A-C-T--GACGCT-GA-GGCTCGAAA-G-C-G-TGGG-G-AGCAAA-CA	
Otu0197	GGGGGATATTGC-AC---AAT-GG--AG--GA-AA-C-T-C-TGAT-GCA--GCG---------A-C-GCC-GC-GT-G-A-G-T--GA-A-G-A-A-G-T-AT---TT-CG--G-T-A-T-G-T-A---AA-G-C-TC---------TA-TC-A-G--C-----------------------AGG--------G--------------------------------AA-------G-----------------AG-A--A---T-G-A-C-G-----G-T---A-C-CT--------G-A-C-T---A-A-G--AA---GC-C--CC-GG-C-TAAC--T-AC-G-C-G-C-CA-G-C-A-G-C--CGC--GG-TA-AT-AC-GT-AG-GGG--GCA-A-GC-G-T-T--AT-C-CGG-AT-TT-A-C-T--GG-GT--GT-AAA-GG-GA-GC-G-TA-G-A-C-G-G-C-GA-T-G-C--AA-G-T-C-T-G-A-A-G--TG-A-AA-TA-C-C-CG-G-G--CT-C-AA-C-C-T-G-G-G-A-A-C-T-G-C-T-TT-G--GA-A-A-C-T-G-T--AT--G-G-C-T-A-GA-GTG-C-TA----GA-G-A-G-G-T-A-AG-C--GG-A-ATT-C-C-TA-GTGTA-GCGGTG-AAA-TGCGT-AGAT-A-TTAGG-AA-G-AACA-AC--AG-TG--GCGAA-G-GC-GG--C-T-T-A--CTGG-AC-A-GGA-A-C-T--GACGTT-CA-GGCTCGAAA-G-C-G-TGGG-G-AGCAAA-CA	
Otu0198	GGGGAATATTGC-AC---AAT-GG--GC--GC-AA-G-C-C-TGAT-GCA--GCC---------A-T-GCC-GC-GT-G-T-A-T--GA-A-G-A-A-G-G-CC---TT-CG--G-G-T-T-G-T-A---AA-G-T-AC---------TT-TC-A-G--C-GGG----G--A-G--G---AA--GGG-A---G-T-A--A-A-G---T--T----------------AA-------T---A--C--CT---T-TGC-T-CA-T-T-G-A-C-G-----T-T---A-C-CC--------G-C-A-G---A-A-G--AA---GC-A--CC-GG-C-TAAC--T-CC-G-T-G-C-CA-G-C-A-G-C--CGC--GG-TA-AT-AC-GG-AG-GGT--GCA-A-GC-G-T-T--AA-T-CGG-AA-TT-A-C-T--GG-GT--GT-AAA-GG-GA-GC-G-TA-G-A-C-G-G-C-GA-T-G-C--AA-G-T-C-T-G-A-A-G--TG-A-AA-TA-C-C-CG-G-G--CT-C-AA-C-C-T-G-G-G-A-A-C-T-G-C-T-TT-T--GA-A-A-C-T-G-T--AT--G-G-C-T-A-GA-GTG-C-TG----GA-G-A-G-G-T-A-AG-C--GG-A-ATT-C-C-TA-GTGTA-GCGGTG-AAA-GGCGT-AGAT-A-TTAGG-AA-G-AACA-CC-AGT--G--GCGAA-G-GC-GA--C-T-T-A--CTGG-AC-A-GTA-A-C-T--GACGTT-CA-GGCTCGAAA-G-C-G-TGGG-G-AGCAAA-CA	
Otu0199	GGGGGATATTGC-AC---AAT-GG--AG--GA-AA-C-T-C-TGAT-GCA--GCG---------A-C-GCC-GC-GT-G-A-G-T--GA-A-G-A-A-G-T-AT---TT-CG--G-T-A-T-G-T-A---AA-G-C-TC---------TA-TC-A-G--C-AGG----G--A-A--G---A-----------------------------A----------------AA-----------------------------------T-G-A-C-G-----G-T---A-C-CT--------G-A-C-T---A-A-G--AA---GC-C--CC-GG-C-TAAC--T-AC-G-T-G-C-CA-G-C-A-G-C--CGC--GG-TA-AT-AC-GT-AG-GGG--GCA-A-GC-G-T-T--AT-C-CGG-AT-TT-A-C-T--GG-GT--GT-AAA-GG-GA-GC-G-TA-G-A-C-G-G-C-GA-T-G-C--AA-G-T-C-T-G-A-A-G--TG-A-AA-TA-C-C-CG-G-G--CT-C-AA-C-C-G-G-A-G-A-A-T-T-G-C-A-TC-A--GA-A-A-C-T-G-T--TG--A-A-C-T-T-GA-GTG-C-AG----AA-G-A-G-G-A-G-AG-T--GG-A-ACT-C-C-AT-GTGTA-GCGGTG-GAA-TGCGT-AGAT-A-TATGG-AA-G-AACA-CC-AGT--G--GCGAA-G-GC-GG--C-T-C-T--CTGG-TC-T-GCA-A-C-T--GACGCT-GA-GGCTCGAAA-G-C-A-TGGG-T-AGCGAA-CA	
Otu0200	GGGGAATATTGC-AC---AAT-GG--GC--GC-AA-G-C-C-TGAT-GCA--GCG---------A-C-GCC-GC-GT-G-A-G-C--GA-A-G-A-A-G-T-AT---TT-CG--G-T-A-T-G-T-A---AA-G-C-TC---------TA-TC-A-G--C-AGG----G--A-A--G---A-----------------------------A----------------AA-----------------------------------T-G-A-C-G-----G-T---A-C-CT--------G-A-C-T---A-A-G--AA---GC-A--CC-GG-C-TAAA--T-AC-G-T-G-C-CA-G-C-A-G-C--CGC--GG-TA-AT-AC-GT-AT-GGT--GCA-A-GC-G-T-T--AT-C-CGG-AT-TT-A-C-T--GG-GT--GT-AAA-GG-GA-GC-G-TA-G-A-C-G-G-C-TG-T-G-T--AA-G-T-C-T-G-A-A-G--TG-A-AA-GC-C-C-GG-G-G--CT-C-AA-C-C-C-C-G-G-G-A-C-T-G-C-T-TT-G--GA-A-A-C-T-A-T--GC--A-G-C-T-A-GA-GTG-T-CG----GA-G-A-G-G-T-A-AG-T--GG-A-ATT-C-C-CA-GTGTA-GCGGTG-AAA-TGCGT-AGAT-A-TTGGG-AG-G-AACA-CC--AG-TG--GCGAA-G-GC-GG--C-T-T-A--CTGG-AC-G-ATG-A-C-T--GACGTT-GA-GGCTCGAAA-G-C-G-TGGG-G-AGCAAA-CA	
Otu0201	GGGGGATATTGC-AC---AAT-GG--AG--GA-AA-C-T-C-TGAT-GCA--GCG---------A-C-GCC-GC-GT-G-A-G-T--GA-A-G-A-A-G-T-AT---TT-CG--G-T-A-T-G-T-A---AA-G-C-TC---------TA-TC-A-G--C-A-G----G-------G----A-A----------G---------------------------------A-------------------------A--A--A---T-G-A-C-G-----G-T---A-C-CT--------G-A-C-T---A-A-G--AA---GC-C--CC-GG-C-TAAC--T-AC-G-T-G-C-CA-G-C-A-G-C--CGC--GG-TA-AT-AC-GT-AG-GGG--GCA-A-GC-G-T-T--AT-C-CGG-AT-TT-A-C-T--GG-GT--GT-AAA-GG-GA-GC-G-TA-G-A-C-G-G-C-AA-T-G-C--AA-G-T-C-T-G-A-A-G--TG-A-AA-TA-C-C-CG-G-G--CT-C-AA-C-C-T-G-G-G-A-A-C-T-G-C-T-TT-G--GA-A-A-C-T-G-C--GT--G-G-C-T-A-GA-GTG-C-TG----GA-G-A-G-G-T-A-AG-C--GG-A-ATT-C-C-TA-GTGTA-GCGGTG-GAA-TGCGT-AGAT-A-TATGG-AA-G-AACA-CC--AG-TG--GCGAA-G-GC-GG--C-T-C-T--CTGG-TC-T-GCA-A-C-T--GACGCT-GA-GGCTCGAAA-G-C-A-TGGG-T-AGCGAA-CA	
Otu0202	GGGGAATATTGC-AC---AAT-GG--GG--GA-AA-C-C-C-TGAT-GCA--GCG---------A-C-GCC-GC-GT-G-A-G-T--GA-A-G-A-A-G-T-AT---TT-CG--G-T-A-T-G-T-A---AA-G-C-TC---------TA-TC-A-G--C-AGG----G--A-A--G---A-----------------------------A----------------AA-----------------------------------T-G-A-C-G-----G-T---A-C-CT--------G-A-C-T---A-A-G--AA---GC-C--CC-GG-C-TAAC--T-AC-G-T-G-C-CA-G-C-A-G-C--CGC--GG-TA-AT-AC-GT-AG-GGG--GCA-A-GC-G-T-T--AT-C-CGG-AT-TT-A-C-T--GG-GT--GT-AAA-GG-GA-GC-G-TA-G-A-C-G-G-C-GA-A-G-C--AA-G-T-C-T-G-A-A-G--TG-A-AA-GC-C-C-GG-G-G--CT-C-AA-C-C-G-C-G-G-G-A-C-T-G-C-T-TT-G--GA-A-A-C-T-G-T--TT--T-G-C-T-A-GA-GTG-C-TG----GA-G-A-G-G-T-A-AG-T--GG-A-ATT-C-C-TA-GTGTA-GCGGTG-AAA-TGCGT-AGAT-A-TTAGG-AG-G-AACA-CC--AG-TG--GCGAA-G-GC-GG--C-T-T-A--CTGG-AC-A-GTA-A-C-T--GACGTT-GA-GGCTCGAAA-G-C-G-TGGG-G-AGCAAA-CA	
Otu0203	GGGGGATATTGC-AC---AAT-GG--AG--GA-AA-C-T-C-TGAT-GCA--GCG---------A-C-GCC-GC-GT-G-A-G-T--GA-A-G-A-A-G-T-AT---TT-CG--G-T-A-T-G-T-A---AA-G-C-TC---------TA-TC-A-G--C-AGG----G--A-A--G---A-----------------------------A----------------AA-----------------------------------T-G-A-C-G-----G-T---A-C-CT--------G-A-C-T---A-A-G--AA---GC-C--CC-GG-C-TAAC--T-AC-G-T-G-C-CA-G-C-A-G-C--CGC--GG-TA-AT-AC-GT-AG-GGG--GCA-A-GC-G-T-T--AT-C-CGG-AT-TT-A-C-T--GG-GT--GT-AAA-GG-GA-GC-G-TA-G-A-C-G-G-C-GA-T-G-C--AA-G-T-C-T-G-A-A-G--TG-A-AA-TA-C-C-CG-G-G--CT-C-AA-C-C-T-G-G-G-A-A-C-T-G-C-T-TT-G--GA-A-A-C-T-G-T--AT--G-G-C-T-T-GA-GTC-T-CG----TA-G-A-G-G-G-G-GG-T--AG-A-ATT-C-C-AG-GTGTA-GCGGTG-AAA-TGCGT-AGAG-A-TCTGG-AG-G-AATA-CC-GGT--G--GCGAA-G-GC-GG--C-C-C-C--CTGG-AC-G-AAG-A-C-T--GACGCT-CA-GGTGCGAAA-G-C-G-TGGG-G-AGCAAA-CA	
Otu0204	GGGGAATATTGC-AC---AAT-GG--GC--GA-AA-G-C-C-TGAT-GCA--GCG---------A-C-GCC-GC-GT-G-A-G-T--GA-A-G-A-A-G-T-AT---TT-CG--G-T-A-T-G-T-A---AA-G-C-TC---------TA-TC-A-G--C-AGG----G--A-A--G---A-----------------------------A----------------AA-----------------------------------T-G-A-C-G-----G-T---A-C-CT--------G-A-C-T---A-A-G--AA---GC-C--CC-GG-C-TAAC--T-AC-G-T-G-C-CA-G-C-A-G-C--CGC--GG-TA-AT-AC-GT-AG-GGG--GCA-A-GC-G-T-T--AT-C-CGG-AT-TT-A-C-T--GG-GT--GT-AAA-GG-GA-GC-G-TA-G-A-C-G-G-C-GA-A-G-C--AA-G-T-C-T-G-A-A-G--TG-A-AA-TC-C-C-CG-G-G--CT-C-AA-C-C-T-G-G-G-A-A-C-T-G-C-A-TC-T--GA-T-A-C-T-G-G--CA--A-G-C-T-T-GA-GTC-T-CG----TA-G-A-G-G-G-G-GG-T--AG-A-ATT-C-C-AG-GTGTA-GCGGTG-AAA-TGCGT-AGAG-A-TCTGG-AG-G-AATA-CC-GGT--G--GCGAA-G-GC-GG--C-C-C-C--CTGG-AC-G-AAG-A-C-T--GACGCT-CA-GGTGCGAAA-G-C-G-TGGG-G-AGCAAA-CA	
Otu0205	GGGGAATATTGC-AC---AAT-GG--GG--GA-AA-C-C-C-TGAT-GCA--GCG---------A-C-GCC-GC-GT-G-G-A-G--GA-A-G-A-A-G-G-TC---TT-CG--G-A-T-T-G-T-A---AA-C-T-CC---------TG-TT-G-T--T-GAG----G--A-A--G---A-----------------------------T----------------AA-----------------------------------T-G-A-C-G-----G-T---A-C-TC--------A-A-C-A---A-G-G--AA---GT-G--AC-GG-C-TAAC--T-AC-G-T-G-C-CA-G-C-A-G-C--CGC--GG-TA-AA-AC-GT-AG-GTC--ACA-A-GC-G-T-T--GT-C-CGG-AA-TT-A-C-T--GG-GT--GT-AAA-GG-GA-GC-G-CA-G-G-C-G-G-G-AA-G-A-C--AA-G-T-T-G-G-A-A-G--TG-A-AA-TC-C-A-TG-G-G--CT-C-AA-C-C-C-A-T-G-A-A-C-T-G-C-T-TT-C--AA-A-A-C-T-G-T--TT--T-T-C-T-T-GA-GTA-G-TG----CA-G-A-G-G-T-A-GG-C--GG-A-ATT-C-C-CG-GTGTA-GCGGTG-GGA-TGCGT-AGAT-A-TCGGG-AG-G-AACA-CC-AGT--G--GCGAA-G-GC-GG--C-G-C-T--CTGG-AA-C-ATA-C-C-T--GACGCT-GA-GACACGAAA-G-C-G-TGGG-G-AGCAAA-CA	
Otu0206	GGGGAATATTGC-GC---AAT-GG--GC--GA-AA-G-C-C-TGAC-GCA--GCA---------A-C-GCC-GC-GT-G-C-G-G--GA-T-G-A-C-G-G-CC---TT-CG--G-G-T-T-G-T-A---AA-C-C-GC---------TT-TC-A-G--C-AGG----G--A-C--G---AA----------------------------A----------------C------------------------------------C-G-A-C-G-----G-T---A-C-CT--------G-C-A-G---A-A-G--AA---GC-A--CC-GG-C-TAAC--T-AC-G-T-G-C-CA-G-C-A-G-C--CGC--GG-TG-AT-AC-GT-AG-GGT--GCG-A-GC-G-T-T--GT-C-CGG-AA-TT-A-T-T--GG-GC--GT-AAA-GA-GC-TC-G-TA-G-G-C-G-G-T-CT-G-T-C--AC-G-T-C-G-G-A-A-G--TG-A-AA-AC-T-C-GG-G-G--CT-C-AA-C-C-C-C-G-A-G-C-C-T-G-C-T-TT-C--GA-T-A-C-G-G-G--CA--G-A-C-T-T-GA-GGA-A-TG----TA-G-G-G-G-A-G-AA-C--GG-A-ATT-C-C-TG-GTGGA-GCGGTG-GAA-TGCGC-AGAT-A-TCAGG-AG-G-AACA-CC-AGT--G--GCGAA-G-GC-GG--T-T-C-T--CTGG-AC-A-TTA-A-C-T--GACGCT-GA-GGAGCGAAA-G-C-G-TGGG-G-AGCAAA-CA	
Otu0207	AGGGAATCTTCC-AC---AAT-GG--AC--GC-AA-G-T-C-TGAT-GGA--GCA---------A-C-GCC-GC-GT-G-A-G-T--GA-A-G-A-A-G-G-GT---TT-CG--G-C-T-C-G-T-A---AA-G-C-TC---------TG-TT-G-T--T-AAA----G--A-A--G---AA-CGTG-G---G-T-A--A-G-A---G--T----------------AA-------C------T--GT---T-TAC-C-CA-G-T-G-A-C-G-----G-T---A-T-TT--------A-A-C-C---A-G-A--AA---GC-C--AC-GG-C-TAAC--T-AC-G-T-G-C-CA-G-C-A-G-C--CGC--GG-TA-AT-AC-GT-AG-GTG--GCA-A-GC-G-T-T--AT-C-CGG-AT-TT-A-T-T--GG-GC--GT-AAA-GC-GA-GC-G-CA-G-G-C-G-G-T-CT-T-T-T--AA-G-T-C-T-A-A-T-G--TG-A-AA-GC-C-T-TC-G-G--CT-C-AA-C-C-G-A-A-G-A-A-G-T-G-C-A-TT-G--GA-A-A-C-T-G-G--GA--G-A-C-T-T-GA-GTG-C-AG----AA-G-A-G-G-A-C-AG-T--GG-A-ACT-C-C-AT-GTGTA-GCGGTG-AAA-TGCGT-AGAT-A-TATGG-AA-G-AACA-CC-AGT--G--GCGAA-G-GC-GG--C-T-G-T--CTGG-TC-T-GCA-A-C-T--GACGCT-GA-GGCTCGAAA-G-C-A-TGGG-T-AGCGAA-CA	
Otu0208	GGGGAATATTGC-AC---AAT-GG--GC--GC-AA-G-C-C-TGAT-GCA--GCA---------A-T-GCC-GC-GT-G-C-A-G--GA-T-G-A-A-G-G-CC---TT-CG--G-G-T-T-G-T-A---AA-C-T-GC---------TT-TT-G-T--C-AGG----G--A-C--G---AA--AAG-G---A-C-C--G-T-G---T--T----------------AA-------T---A--C--CA---T-GGT-C-TG-C-T-G-A-C-G-----G-T---A-C-CT--------G-A-A-G---A-A-T--AA---GC-A--CC-GG-C-TAAC--T-AC-G-T-G-C-CA-G-C-A-G-C--CGC--GG-TA-AT-AC-GT-AG-GGT--GCA-A-GC-G-T-T--AA-T-CGG-AA-TT-A-C-T--GG-GC--GT-AAA-GC-GT-GC-G-CA-G-G-C-G-G-T-TC-T-G-T--AA-G-A-C-A-G-A-T-G--TG-A-AA-TC-C-C-CG-G-G--CT-C-AA-C-C-T-G-G-G-A-A-T-T-G-C-A-TT-T--GT-G-A-C-T-G-C--AG--G-A-C-T-A-GA-GTT-C-AT----CA-G-A-G-G-G-G-GG-T--GG-A-ATT-C-C-AA-GTGTA-GCAGTG-AAA-TGCGT-AGAT-A-TTTGG-AA-G-AACA-CC-AAT--G--GCGAA-G-GC-AG--C-C-C-C--CTGG-GA-T-GCG-A-C-T--GACGCT-CA-TGCACGAAA-G-C-G-TGGG-G-AGCAAA-CA	
Otu0209	AGGGAATCTTCG-GC---AAT-GG--AC--GA-AA-G-T-C-TGAC-CGA--GCA---------A-C-GCC-GC-GT-G-A-G-T--GA-A-G-A-A-G-G-TG---TT-CG--G-A-T-C-G-T-A---AA-G-C-TC---------TG-TT-G-T--A-AGT----C--A-A--G---AA-CGTG-T---G-T-G--A-G-A---G--T----------------GG-------A---A--A--GT---T-CAC-A-CA-G-T-G-A-C-G-----G-T---A-G-CT--------T-A-C-C---A-G-A--AA---GG-G--AC-GG-C-TAAC--T-AC-G-T-G-C-CA-G-C-A-G-C--CGC--GG-TA-AT-AC-GT-AG-GTC--CCG-A-GC-G-T-T--GT-C-CGG-AT-TT-A-T-T--GG-GC--GT-AAA-GG-GA-GC-G-CA-G-G-C-G-G-T-CA-G-G-A--AA-G-T-C-T-G-G-A-G--TA-A-AA-GG-C-T-AT-G-G--CT-C-AA-C-C-A-T-A-G-T-G---T-G-C-T-CT-G--GA-A-A-C-T-G-T--CT--G-A-C-T-T-GA-GTG-C-AG----AA-G-G-G-G-A-G-AG-T--GG-A-ATT-C-C-AT-GTGTA-GCGGTG-AAA-TGCGT-AGAT-A-TATGG-AG-G-AACA-CC--AG-TG--GCGAA-A-GC-GG--C-T-C-T--CTGG-TC-T-GTC-A-C-T--GACGCT-GA-GGCTCGAAA-G-C-G-TGGG-T-AGCGAA-CA	
Otu0210	GGGGAATATTGC-AC---AAT-GG--GC--GC-AA-G-C-C-TGAT-GCA--GCC---------A-T-GCC-GC-GT-G-T-A-T--GA-A-G-A-A-G-G-CC---TT-CG--G-G-T-T-G-T-A---AA-G-T-AC---------TG-TC-A-G--C-GGG----G--A-G--G---AA--GGG-A---G-T-A--A-A-G---T--T----------------AA-------T---A--C--CT---T-TGC-T-CA-T-T-G-A-C-G-----T-T---A-C-CC--------G-C-A-G---A-A-G--AA---GC-A--CC-GG-C-TAAC--T-AC-G-T-G-C-CA-G-C-A-G-C--CGC--GG-TA-AT-AC-GT-AG-GTG--GCG-A-GC-G-T-T--AT-C-CGG-AA-TT-A-T-T--GG-GC--GT-AAA-GA-GG-GA-G-CA-G-G-C-G-G-C-AC-T-A-A--GG-G-T-C-T-G-T-G-G--TG-A-AA-GA-T-C-GA-A-G--CT-T-AA-C-T-T-C-G-G-T-A-A-G-C-C-A-T--G--GA-A-A-C-C-G-T--AG--A-G-C-T-A-GA-GTG-T-GT----GA-G-A-G-G-A-T-CG-T--GG-A-ATT-C-C-AT-GTGTA-GCGGTG-AAA-TGCGT-AGAT-A-TATGG-AG-G-AACA-CC-AGT--G--GCGAA-G-GC-GA--C-G-A-T--CTGG-CG-C-ATA-A-C-T--GACGCT-CA-GTCCCGAAA-G-C-G-TGGG-G-AGCAAA-TA	
Otu0211	GGGGAATATTGC-AC---AAT-GG--GC--GC-AA-G-C-C-TGAT-GCA--GCG---------A-C-GCC-GC-GT-G-T-A-T--GA-A-G-A-A-G-G-CC---TT-CG--G-G-T-T-G-T-A---AA-G-T-AC---------TT-TC-A-G--C-GGG----G--A-G--GC--AG-GGAGTA---A-A-G--T-T-A---A--T----------------AC-------C------T--TT---G-C-T-C-AT-T-T---A-C-G-----T-T---A-C-CC--------G-C-A-G---A-A-G--AA---GC-A--CC-GG-C-TAAC--T-CC-G-T-G-C-CA-G-C-A-G-C--CGC--GG-TA-AT-AC-GT-AG-GTG--GCA-A-GC-G-T-T--GT-C-CGA-AT-TT-A-T-T--GG-GC--GT-AAA-GC-GA-GT-G-CA-G-G-C-G-G-T-TC-A-A-T--AA-G-G-C-T-G-A-T-G--TG-A-AA-GC-C-T-TC-G-G--CT-C-AA-C-C-G-G-A-G-A-A-T-T-G-C-A-TC-A--GA-A-A-C-T-G-T--TG--A-A-C-T-T-GA-GTG-C-AG----AA-G-A-G-G-A-G-AG-T--GG-A-ACT-C-C-AT-GTGTA-GCGGTG-GAA-TGCGT-AGAT-A-TATGG-AA-G-AACA-CC--AG-TG--GCGAA-G-GC-GG--C-T-C-T--CTGG-TC-T-GCA-A-C-T--GACGCT-GA-GGCTCGAAA-G-C-A-TGGG-T-AGCGAA-CA	
Otu0212	GGGGAATATTGC-AC---AAT-GG--GC--GC-AA-G-C-C-TGAT-GCA--GCC---------A-T-GCC-GC-GT-G-T-A-T--GA-A-G-A-A-G-G-CC---TT-CG--G-G-T-T-G-T-A---AA-G-T-AC---------TT-TC-A-G--C-GGG----G--A-G--G---AA--TGG-A---G-T-A--A-A-G---T--T----------------AA-------T---A--C--CT---T-TGC-T-CA-T-T-G-A-C-G-----T-T---A-C-CC--------G-C-A-G---A-A-G--AA---GC-A--CC-GG-C-TAAC--T-CC-G-T-G-C-CC-G-C-A-G-C--CGC--GG-TA-AT-AC-GG-CG-GGT--GCA-A-GC-G-T-T--AA-T-CGG-AA-TT-A-C-T--GC-GC--GT-AAA-GC-GC-AC-G-CA-G-G-C-G-G-T-TT-G-T-T--AA-G-T-C-A-G-A-T-G--TG-A-AA-TC-C-C-CG-G-G--CT-C-AA-C-C-T-G-G-G-A-A-C-T-G-C-A-TC-T--GA-T-A-C-T-G-G--CA--A-GT--T-T-GA-GTC-T-CG----TA-G-A-G-G-G-G-GG-T--AG-A-GTT-C-C-AG-GTGTA-GCGGTG-AAA-TGCGT-AGAG-A-TCTGG-AG-G-AATA-CC--GG-TG--GCGAA-G-GC-GG--C-C-C-C--CTGG-AC-G-AAG-A-C-T--GACGCT-CA-GGTGCGAAA-G-C-G-TGGG-G-AGCAAG-CA	
Otu0213	GGGGAATATTGC-AC---AAT-GG--GC--GC-AA-G-C-C-TGAT-GCA--GCC---------A-T-GCC-GC-GT-G-T-A-T--GA-A-G-A-A-G-G-CC---TT-CG--G-G-T-T-G-T-A---AA-G-T-AC---------TT-TC-A-G--C-GGG----G--A-G--G---AA--GGG-A---G-T-A--A-A-G---T--T----------------AA-------T---A--C--CT---T-TAC-T-CA-T-T-G-A-C-G-----T-T---A-C-CC--------G-C-A-G---A-A-G--AA---GC-A--CC-GG-C-TAAC--T-CC-G-T-G-C-CA-G-C-A-G-C--CGC--GG-TA-AT-AC-GG-AG-GGT--GCA-A-GC-G-T-T--AA-T-CGG-AA-TT-A-C-T--GG-GC--GT-AAA-GC-GC-AC-G-CA-G-G-C-G-G-T-TT-G-T-T--AA-G-T-C-A-G-A-T-G--TG-A-AA-TC-C-C-CG-G-G--CT-C-AA-C-C-T-G-G-G-A-A-C-T-G-C-G-TC-T--GG-T-A-C-T-G-G--CA--A-G-C-T-T-GA-GTC-T-CG----TA-G-A-G-G-G-G-GG-T--AG-A-ATT-C-C-AG-GGGTA-GCGGTG-AAA-TGCGT-GGAG-A-TCTGG-AT-A-AGTA-CC--GG-TG--GCGAA-G-GC-GG--C-C-C-C--CTGG-AC-G-AAG-A-C-T--GACGCG-CA-GGTGCGAAA-G-C-G-TGGG-G-AGCAAA-CA	
Otu0214	GGGGAATATTGC-AC---AAT-GG--GC--GC-AA-G-C-C-TGAT-GCA--GCC---------A-T-GCC-GC-GT-G-T-A-T--GA-A-G-A-A-G-G-CC---TT-CG--G-G-T-T-G-T-A---AA-G-T-AC---------TT-TC-A-G--C-GGG----G--A-G--G---AA--GGG-A---G-T-A--A-A-G---T--T----------------AA-------T---A--C--CT---T-TGC-T-CA-T-T-G-A-C-G-----T-T---A-C-CC--------G-C-A-G---A-A-G--AA---GC-A--CC-GG-C-TAAC--T-CC-G-T-G-C-CA-G-C-A-G-C--CGC--GG-TA-AT-AC-GG-AG-GGT--GCA-A-GC-G-T-T--AA-T-CGG-AA-TT-A-C-T--GG-GC--GT-AAA-GC-GC-AC-G-CA-G-G-C-G-G-T-TT-G-T-T--AA-G-T-C-A-G-A-T-G--TG-A-AA-TC-C-C-CG-G-G--CT-C-AA-C-C-T-G-G-G-A-A-C-T-G-C-A-GC-T--GA-T-A-A-T-G-G--CA--A-G-C-T-T-GA-GGC-T-CG----TA-G-A-G-G-G-G-GG-T--AG-A-ATT-C-C-AG-GTGTA-GCGGTG-AAA-TGCGT-AGAG-A-ACTGG-AG-G-AATA-CC--GG-GG--GCGAA-G-GC-GG--A-C-C-C--CTGG-AC-G-AAG-A-C-T--GACGCT-CA-GGTGCGAAA-G-C-G-TGGG-G-AGGAAA-AA	
Otu0215	GGGGAATATTGC-AC---AAT-GG--GC--GC-AA-G-C-C-TGAT-GCA--GCC---------A-T-GCC-GC-GT-G-T-A-T--GA-A-G-A-A-G-G-CC---TT-CG--G-G-T-T-G-T-A---AA-G-T-AC---------TT-TC-A-G--C-GGG----G--A-G--G---AA--GGG-A---G-T-A--A-A-G---T--T----------------AA-------A---C--A--CT---T-TGC-T-CA-T-T-G-A-C-G-----T-T---A-C-CC--------G-C-A-G---A-A-G--AA---GC-A--CC-GG-C-CAAC--T-CC-G-T-G-C-CA-G-C-A-G-C--CGC--GG-TA-AT-AC-GG-AG-GGT--GCA-A-GC-G-T-T--AA-T-CGG-AA-TT-A-C-T--GG-GC--GT-AAA-GC-GC-AC-G-CA-A-G-C-G-G-T-TT-G-T-T--AA-G-T-C-A-G-A-T-G--TG-A-AA-TC-C-C-CG-G-G--CT-C-AA-C-C-T-G-G-G-A-A-C-T-G-C-A-TC-T--GA-T-A-C-T-G-G--GA--A-G-C-T-T-GA-GTC-T-CG----TA-G-A-G-G-G-G-AG-T--AG-A-ATT-C-C-AG-GTGTA-GCGGTG-AAA-TGCGT-AGAG-A-TCTGG-AG-G-AATA-CC--GG-TG--GCGAA-G-GC-TG--C-C-C-C--CTGG-AC-G-AAG-A-C-T--GACGCT-CA-GGTGCGAAA-G-C-G-TGGG-G-AGCAAA-CA	
Otu0216	GGGGAATATTGC-AC---AAT-GG--GC--GC-AA-G-C-C-TGAT-GCA--GCC---------A-T-GCC-GC-GT-G-T-A-T--GA-A-G-A-A-G-G-CC---TT-CG--G-G-T-T-G-T-A---AA-G-T-AC---------TT-TC-A-G--C-GGG----G--A-G--G---AA--GGG-A---G-T-A--A-A-G---T--T----------------AA-------T---A--C--CT---T-TAC-T-CA-T-T-G-A-C-G-----A-T---A-C-CC--------G-C-A-G---A-A-G--AA---GC-A--CG-GG-C-TAAC--T-CC-G-T-G---CA-G-C-A-G-C--CGC--GG-TA-AT-AC-GG-AG-GGT--GAA-A-GC-G-T-T--AA-T-CGG-AA-TT-A-C-T--GG-GC--GT-AAA-GC-GC-AC-G-CA-G-G-C-G-G-T-TT-G-T-T--GA-G-T-C-A-G-A-T-G--TG-A-AA-TC-C-C-CG-G-G--CT-C-AA-C-C-T-G-G-G-C-A-C-T-G-C-A-TC-T--GA-T-A-C-T-G-G--CA--A-G-C-T-T-GA-GTC-T-CG----TA-G-A-G-G-G-G-GG-T--AG-A-ATT-C-C-AG-GGGTA-GCGGTG-AAA-TGCGT-AGAG-A-TCTGG-AG-G-AATA-CC--GG-TG--GCGAA-G-GC-GG--C-C-C-C--CTGG-AC-G-AAG-A-C-T--GACGCT-CA-GGTGCGAAA-G-C-G-TGGG-G-AGCAAA-CA	
Otu0217	GGGGTATATTGC-AC---AAT-GG--GC--GC-AA-G-C-C-TGAT-GCA--GCC---------A-T-GCC-GC-GT-G-T-A-T--GA-A-G-A-A-G-G-CC---TC-CG--G-G-T-T-G-T-A---AT-G-T-AC---------TT-TC-A-G--C-GGG----G--A-G--G---AC--GGG-A---G-T-A--A-A-G---T--T----------------AA-------T---A--C--TT---T-TAC-T-CA-T-T-G-A-C-G-----T-T---A-C-CT--------G-C-A-G---A-A-G--AA---GC-A--CC-GG-C-TAAC--T-AC-G-T-G-C-CA-G-C-A-G-C--CGC--GG-TA-AT-AC-GG-AG-GGT--GCA-A-GC-G-T-T--AA-T-CGG-AA-TT-A-C-T--GG-GC--GT-AAA-GC-GC-AC-G-CA-G-G-C-G-G-T-TT-G-T-T--AA-G-T-C-A-G-A-T-G--TG-A-AA-TC-C-C-CG-G-G--CG-C-AA-C-C-T-G-G-G-A-A-C-T-G-C-A-TC-T--GA-G-A-C-T-G-G--CA--A-G-C-T-T-GA-GGC-T-CG----TA-G-A-G-G-G-G-GG-T--AG-A-ATT-C-C-AG-GTGTA-GCGGTG-AAA-TGCGT-AGAG-A-TCTGG-AG-G-AATA-CC--GG-TG--GCGAA-G-GC-GG--C-C-C-C--CTGG-AC-G-AAG-A-C-T--GACGCT-CA-GGTGCGAAA-G-C-G-TGGG-G-AGCAAA-CA	
Otu0218	GGGGAATATTGC-AC---AAT-GG--GC--GC-AA-G-C-C-TGAT-GCA--GCC---------A-T-GCC-GC-GT-G-T-A-T--GA-A-G-A-A-G-G-CC---TT-CG--G-G-T-T-G-T-A---AA-G-T-AC---------TT-TC-A-G--C-GGG----G--A-G--G---AA--GGG-A---G-T-A--A-A-G---C--T----------------AA-------T---A--C--CT---T-TAC-T-CA-T-T-G-A-C-G-----T-T---A-C-CC--------G-C-A-G---A-A-G--AA---GC-A--CC-GG-C-TACC--T-CC-G-T-G-C-CA-G-C-A-G-C--CGC--GG-TA-AT-AC-GG-AG-GGT--GCA-A-GC-G-T-T--AA-T-CGG-AA-TT-A-C-T--GG-GC--GT-AAA-GC-GC-AC-G-GA-G-G-C-G-G-T-TT-G-T-T--AG-G-T-C-A-G-A-T-G--TG-A-AA-TC-C-C-CG-G-G--CT-C-AA-C-C-T-G-G-G-A-A-C-T-G-C-A-TC-T--GA-T-A-C-T-G-G--CA--G-G-C-T-T-GA-GTG-T-CG----TA-G-A-G-G-G-G-GG-T--AG-A-ATT-C-C-AG-GTGTA-GCGGTG-AAA-TGCGT-AGAG-A-TCTGG-AG-G-AATA-CC--GG-TG--ACGAA-G-GC-GG--C-C-C-C--CTGG-AC-G-AAG-A-C-T--GACGCT-CA-GGTGCGAAA-G-C-G-TGGG-G-AGCAAA-CA	
Otu0219	GGGGAATATTGC-AC---AAT-GG--GC--GC-AA-G-C-C-TGAT-GCA--GCC---------A-T-GCC-GC-GT-G-T-A-T--GA-A-G-A-A-G-G-CC---TT-CG--G-G-T-T-G-T-A---AA-G-T-AC---------TT-TC-A-G--C-GGG----G--A-G--G---AA--GGG-A---G-T-A--C-A-G---T--T----------------AA-------T---A--C--CT---T-TGC-T-CA-T-T-G-A-C-G-----T-T---A-C-CC--------G-C-A-G---A-A-G--AA---GC-A--CC-GG-C-TAAC--T-CC-G-T-G-C-CA-G-C-A-G-C--CGC--GG-TA-AT-AC-GG-AG-GGT--GCA-A-GC-G-T-T--AA-T-CGG-AA-TT-A-C-T--GG-GC--GT-AAA-GC-GC-AC-G-CA-G-G-C-G-G-T-TT-G-T-T--AA-G-T-C-A-G-A-T-G--TG-A-AA-TC-C-C-CG-G-G--CT-C-AA-C-C-T-G-G-G-A-A-C-T-G-C-A-TA-G--GA-G-A-C-T-G-G--CA--A-G-C-T-T-GA-GTC-G-CG----TA-G-A-G-G-G-G-GG-T--AG-A-AGT-C-C-AG-GTGTA-GCGGGG-AAA-GGCGT-AGAG-A-TCTGG-AG-G-AATA-CC--GG-TG--GCGAA-G-GC-GG--C-C-C-C--CTGG-AC-G-AAG-A-C-T--GACGCT-CA-GGTGCGAAA-G-C-G-TGGG-G-AGCAAA-CA	
Otu0220	GGGGAATATTGC-AC---AAT-GG--GC--GC-AA-G-C-C-CGAT-GCA--GCC---------A-T-GCC-GC-GT-G-T-A-T--GA-A-G-A-A-G-G-CC---TT-CG--G-G-T-T-G-T-A---AA-G-T-AC---------TT-TC-A-G--C-GGG----G--A-G--G---AG--GGG-A---G-T-A--A-A-T---T--T----------------AA-------T---A--C--CT---T-TAC-T-CA-T-T-G-A-C-G-----T-T---A-C-AC--------G-C-A-G---C-A-G--AA---GC-C--CC-GG-C-TAAC--C-CC-G-T-G-C-CA-G-C-A-G-C--CGC--GG-TA-AT-AC-GG-AG-GGT--GCA-A-GC-G-T-T--AA-T-CGG-AA-TT-A-C-T--GG-GC--GT-AAA-GC-GC-AC-G-CA-G-G-C-G-G-T-TT-G-T-T--AA-G-T-C-A-G-A-T-G--TG-A-AA-TC-C-C-CG-G-G--CT-C-AA-C-C-T-G-G-G-A-A-C-T-G-C-A-TC-T--GA-T-A-C-T-G-G--CA--A-G-C-T-T-GA-GTC-T-CG----TA-G-A-G-G-G-G-GG-T--AG-A-ATT-C-C-AG-GTGTA-GCGGTG-AAA-TGCGT-AGAG-A-TCTGG-AG-G-AATA-CC--GG-TG--GCGAA-G-GC-GG--C-C-C-C--CTGG-AC-G-AAG-A-C-T--GACGCT-CA-GGTGCGAAA-G-C-G-TGGG-G-AGCAAA-CA	
Otu0221	GGGGAATATTGC-AC---AAT-GG--GC--GC-AA-G-C-C-TGAT-GCA--GCC---------A-T-GCC-GC-GT-G-T-A-T--GA-A-G-A-A-G-G-CC---TT-CG--G-G-T-T-G-T-A---AA-G-T-AC---------TT-TC-A-G--C-GGG----G--A-G--G---AA--GGG-A---G-T-A--A-A-G---T--T----------------AA-------T---A--C--CT---T-TGC-T-CA-T-T-G-A-C-G-----T-T---A-C-TC--------G-C-A-G---A-A-G--AA---GC-A--CC-GG-C-TAAC--T-CC-G-T-G-C-CA-G-C-A-G-C--CGC--GG-TA-AT-AC-GG-AG-GGT--TCA-A-GC-G-T-T--AA-T-CGG-AA-TT-A-C-T--GG-GC--GT-AAA-GC-GC-AC-G-CA-G-G-C-G-G-T-TT-G-T-T--AA-G-T-C-A-G-A-T-G--TG-A-AA-TC-C-C-CG-G-G--CT-C-AA-C-C-T-G-G-G-A-A-C-T-G-C-A-TC-T--GA-T-A-C-T-G-G--CA--A-G-C-T-T-GA-GTC-T-CG----AA-G-A-G-G-G-G-GG-T--AG-A-ATT-C-C-AG-GTGTA-GCGGTG-AAC-TGCGT-AGAA-A-TCTGG-AG-G-AATA-CC--GG-TA--GCGAA-G-GC-GG--C-C-C-C--CTGG-AC-G-AAG-A-C-T--GACGCT-CA-GGTGCGGAA-G-C-G-TGGG-G-AGCAAA-CC	
Otu0222	GGGGAATATTGC-AC---AAT-GG--GC--GA-AA-G-C-C-TGAT-GCA--GCG---------A-C-GCC-GC-GT-G-A-G-C--GA-A-G-A-A-G-T-AT---TT-CG--G-T-A-T-G-T-A---AA-G-C-TC---------TA-TC-A-G--C-AGG----G--A-A--G---A-----------------------------A----------------AA-----------------------------------T-G-A-C-G-----G-T---A-C-CT--------G-A-C-T---A-A-G--AA---GC-T--CC-GG-C-TAAA--T-AC-G-T-G-C-CA-G-C-A-G-C--CGC--GG-TA-AT-AC-GT-AT-GGA--GCA-A-GC-G-T-T--AT-C-CGG-AT-TT-A-C-T--GG-GT--GT-AAA-GG-GA-GC-G-TA-G-A-C-G-G-C-TT-A-G-C--AA-G-T-C-T-G-A-T-G--TG-A-A-AGG-C-T-GG-G-G--CT-C-AA-C-C-C-C-G-G-G-A-C-T-G-C-A-TT-G--GA-A-A-C-T-G-T--TA--A-G-C-T-A-GA-GTG-C-CG----GA-G-A-G-G-T-A-AG-C--GG-A-ATT-C-C-TA-GTGTA-GCGGTG-AAA-TGCGT-AGAT-A-TTAGG-AG-G-AGCA-CC--AG-TG--GCGAA-G-GC-GG--C-T-T-A--CTGG-AC-G-GTA-A-C-T--GACGTT-GA-GGCTCGAAA-G-C-G-TGGG-G-AGCAAA-CA	
Otu0223	GGGGAATATTGC-AC---AAT-GG--GC--GC-AA-G-C-C-TGAT-GCA--GCC---------A-T-GCC-GC-GT-G-T-A-T--GA-A-G-A-A-G-G-CC---TT-CG--G-G-T-T-G-T-A---AA-G-T-AC---------TT-TC-A-G--C-GGG----G--A-G--G---AA--GGG-A---G-T-A--A-A-G---T--T----------------AA-------T---A--C--CT---T-TGC-T-CA-T-T-G-A-C-G-----T-T---A-C-CC--------G-C-A-G---A-A-G--AA---GC-A--CC-GG-C-TAAC--T-CC-G-T-G-C-CA-G-C-A-G-C--CGC--GG-TA-AT-AC-GG-AG-GGT--GCA-A-GC-G-T-T--AA-T-CGG-AA-GT-A-C-T--GG-GC--GT-AAA-GC-GC-AC-G-CA-G-G-C-G-G-T-TT-G-T-T--AA-G-T-C-A-G-A-T-G--TG-A-AA-TC-C-C-CG-G-G--CT-C-AA-C-C-T-G-G-G-A-A-C-T-G-C-A-TC-T--GA-T-A-C-T-G-G--CA--A-G-C-T-G-GA-GTC-G-CG----TA-G-A-G-T-G-T-GG-G--AG-A-ATT-C-C-AG-GTGTA-GCGGTG-AAA-TGCGG-AGAG-A-TCTGG-AG-G-AATA-CC--GG-TG--GCGAA-G-GC-GG--C-C-C-C--CTGG-AC-G-AAG-A-C-T--GACGCT-CA-GGTGCGAAA-G-C-G-TGGG-G-AGCAGA-CA	
Otu0224	GGGGAATATTGC-AC---AAT-GG--GC--GC-AA-G-C-C-TGAT-GCA--GCC---------A-T-GCC-GC-GT-G-T-A-T--GA-A-G-A-A-G-G-CC---TT-CG--G-G-T-T-G-T-A---AA-G-T-AC---------TT-TC-A-G--C-GGG----G--A-G--G---AA--GGG-A---G-T-A--A-A-G---T--T----------------AA-------T---A--C--CT---T-TAC-T-CA-T-T-G-A-C-G-----T-T---A-G-CC--------G-C-A-G---A-A-G--AA---GC-A--CC-GG-C-TAAC--T-AC-G-T-G-C-CA-G-C-G-G-C--CGC--GG-TA-AT-AC-GG-AG-GGT--GCA-A-GC-A-T-T--AA-T-CGG-AA-TT-A-C-T--GG-GC--GT-AAA-GC-GC-AC-G-CG-G-G-C-G-G-T-TC-G-T-T--AA-G-T-C-A-G-A-T-G--TG-A-AG-TC-C-C-CG-G-G--CT-C-AA-C-C-T-G-G-G-A-A-C-T-G-C-A-TC-T--GA-T-A-C-T-G-G--CA--A-G-C-T-T-GA-GTC-T-CG----TA-G-A-G-G-G-G-GG-T--AG-A-ATT-C-C-AG-GTGTA-GCGGTG-AAA-TGCGT-AGAG-A-TCTGG-AG-G-AATA-CC--GG-TG--GCGAA-G-GC-GG--C-C-C-C--CTGG-AC-G-AAG-A-C-T--GACGCT-CA-GGTGCGAAA-G-C-G-TGGG-G-AGCAAA-CA	
Otu0225	GGGGGATATTGC-AC---AAT-GG--AG--GA-AA-C-T-C-TGAT-GCA--GCG---------A-C-GCC-GC-GT-G-A-G-T--GA-A-G-A-A-G-T-AT---TT-CG--G-T-A-T-G-T-A---AA-G-T-AC---------TT-TC-A-G--C-GGG----G--A-G--G---AA--GGG-A---G-T-A--A-A-G---T--T----------------CA-------T---A--C--CT---T-TGC-T-CA-T-T-G-A-C-G-----T-T---A-C-CC--------G-C-A-G---A-A-G--AA---GC-A--CC-GG-C-TAAC--T-CC-G-T-G-C-CA-G-C-A-G-C--CGC--GG-TA-AT-CC-GG-AG-GGT--GCA-A-GC-G-T-T--AA-T-CGG-AA-TT-A-C-T--GG-GC--GT-AAA-GC-GC-AC-G-CA-G-G-C-G-G-T-TT-G-T-T--AA-G-T-C-A-G-A-T-G--TG-A-AA-TC-C-C-CG-G-G--CT-C-AA-C-C-T-G-G-G-A-A-C-T-G-C-A-TC-T--GA-T-A-C-T-G-G--CA--A-G-C-T-T-GA-GTC-T-CG----TA-G-A-G-G-G-G-GG-T--AG-A-ATT-C-C-AG-GTGTA-GCGGTG-AAA-TGCGT-AGAT-A-TTAGG-AG-G-AACA-CC--AG-TG--GCGAA-G-GC-GG--C-C-C-C--CTGG-AC-G-AAG-A-C-T--GACGCT-CA-GGTGCGAAA-G-C-G-TGGG-G-AGCAAA-CA	
Otu0226	GGGGAATATTGC-AC---AAT-GG--GC--GC-AA-G-C-C-TGAT-GCA--GCC---------A-T-GCC-GC-GT-G-T-A-T--GA-T-G-A-A-G-G-CC---TT-CG--G-G-T-T-G-T-A---AA-G-T-AC---------TT-TC-A-G--C-GGG----G--A-G--G---AA--GCG-A---G-T-C--A-A-G---T--T----------------AA-------A---A--C--CT---T-CGC-T-CA-T-T-G-A-C-G-----T-T---A-C-CC--------G-C-A-G---A-C-G--CA---GC-A--CC-GC-C-TAAC--T-CC-G-T-G-C-CA-G-C-A-G-C--CGC--GG-TA-AT-AC-GG-AG-GGT--GCA-A-GC-G-T-T--AA-T-CGG-AA-TT-A-C-T--GG-GC--GT-AAA-GC-GC-AC-G-CA-G-G-C-G-G-T-TT-G-T-T--AA-G-T-C-A-G-A-T-G--TG-A-AA-TC-C-C-CG-G-G--CT-C-AA-C-C-T-G-G-G-A-A-C-T-G-C-A-TC-T--GA-T-A-C-T-G-G--CA--A-G-C-T-T-GA-GTC-T-CG----TA-G-A-G-G-G-G-GG-T--AG-A-ATT-C-C-AG-GTGTA-GCGGTG-AAA-TGCGT-AGAG-A-TCTGG-AG-G-AATA-CC--GG-TG--GCGAA-G-GC-GG--C-C-C-C--CTGG-AC-G-AAG-A-C-T--GACGCT-CA-GGTGCGAAA-G-C-G-TGGG-G-AGCAAA-CA	
Otu0227	GAGGAATATTGG-TC---AAT-GG--GC--GC-AG-G-C-C-TGAA-CCA--GCC---------A-A-GTA-GC-GT-G-A-A-G--GA-T-G-A-C-T-G-CC-C-TA-TG--G-G-T-T-G-T-A---AA-C-T-TC---------TT-TT-A-T--A-AAG----G--A-A--T---AA-AGTC-G---G-G-T--A----------T----------------GT-------A--------------T-ACC-C-GT-T-T-G-C-A-T-----G-T---A-C-TT--------T-A-T-G---A-A-T--AA---GG-A--TC-GG-C-TAAC--T-CC-G-T-G-C-CA-G-C-A-G-C--CGC--GG-TA-AT-AC-GG-AG-GAT--CCG-A-GC-G-T-T--AT-C-CGG-AT-TT-A-T-T--GG-GT--TT-AAA-GG-GA-GC-G-TA-G-A-T-G-G-A-TG-T-T-T--AA-G-T-C-A-G-T-T-G--TG-A-AA-GT-T-T-GC-G-G--CT-C-AA-C-C-G-T-A-A-A-A-T-T-G-C-A-GT-T--GA-T-A-C-T-G-G--AT--A-T-C-T-T-GA-GTG-C-AG----TT-G-A-G-G-C-A-GG-A--GG-A-ATT-C-G-TG-GTGTA-GCGGTG-AAA-TGCTT-AGAT-A-TCACG-AA-G-AACT-CC-GAT--T--GCGAA-G-GC-GG--C-C-T-A--CTGG-GC-A-CCA-A-C-T--GACGCT-GA-GGCTCGAAA-G-T-G-TGGG-T-AGCAAA-CA	
Otu0228	GAGGAATATTGG-TC---AAT-GG--AC--GT-AA-G-T-C-TGAA-CCA--GCC---------A-A-GTC-GC-GT-G-A-G-G--GA-A-G-A-C-T-G-CC-C-TA-TG--G-G-T-T-G-T-A---AA-C-C-TC---------TT-TT-A-T--A-AGG----G--A-A--G---AA-TAAG-T---T-C-T--A----------C----------------GT-------G--------------T-AGA-A-TG-A-T-G-C-C-T-----G-T---A-C-CT--------T-A-T-G---A-A-T--AA---GC-A--TC-GG-C-TAAC--T-CC-G-T-G-C-CA-G-C-A-G-C--CGC--GG-TA-AT-AC-GG-AG-GAT--GCG-A-GC-G-T-T--AT-C-CGG-AT-TT-A-T-T--GG-GT--TT-AAA-GG-GT-GC-G-TA-G-G-C-G-G-T-TT-A-T-T--AA-G-T-T-A-G-T-G-G--TT-A-AA-TA-T-T-TG-A-G--CT-A-AA-C-T-C-A-A-T-T-G-T---G-C-C-AT-T--AA-T-A-C-T-G-G--TA--A-A-C-T-G-GA-GTA-C-AG----AC-G-A-G-G-T-A-GG-C--GG-A-ATA-A-G-TT-AAGTA-GCGGTG-AAA-TGCAT-AGAT-A-TAACT-TA-G-AACT-CC-GAT--A--GCGAA-G-GC-AG--C-T-T-A--CCAG-AC-T-GTA-A-C-T--GACGCT-GA-TGCACGAGA-G-C-G-TGGG-T-AGCGAA-CA	
Otu0229	GGGGAATATTGC-AC---AAT-GG--GC--GC-AA-G-C-C-TGAT-GCA--GCC---------A-T-GCC-GC-GT-G-T-A-T--GA-A-G-A-A-G-G-CC---TT-CG--G-G-T-T-G-T-A---AA-G-T-AC---------TT-TC-A-G--C-GGG----G--A-G--G---AA--GGG-A---G-T-A--A-A-G---T--T----------------AA-------T---A--C--CT---T-TAC-T-CA-T-T-G-A-C-G-----T-T---A-C-CC--------G-C-A-G---A-A-G--AA---GC-A--CC-GG-C-TAAC--T-CC-G-T-G-C-CA-G-C-A-G-C--CGC--GG-TA-AT-AC-GG-AG-GGT--GCA-A-GC-G-T-T--AA-T-CGG-AA-TT-A-C-T--GG-GC--GT-AAA-GC-GC-AC-G-CA-G-G-C-G-G-T-CT-G-T-C--AA-G-T-C-G-G-A-T-G--TG-A-AA-TC-C-C-CG-G-G--CT-C-AA-C-C-T-G-G-G-A-A-C-T-G-C-A-TC-C--GA-A-A-C-T-G-G--CA--G-G-C-T-A-GA-GTC-T-TG----TA-G-A-G-G-G-G-GG-T--AG-A-ATT-C-C-AG-GTGTA-GCGGTG-GAA-TGCGT-AGAG-A-TCTGG-AG-G-AATA-CC--GG-TG--GCGAA-G-GC-GG--C-C-C-C--CTGG-AC-A-AAG-A-C-T--GACGCT-CA-GGTGCGAAA-G-C-G-TGGG-G-AGCAAA-CA	
Otu0230	AGGGAATATTGC-AC---AAT-GG--GC--GC-AA-G-C-C-TGAT-GCA--GCC---------A-T-GCC-GC-GT-G-T-A-T--GA-A-G-A-A-G-G-CC---TT-CG--G-G-T-T-G-T-A---AA-G-T-AC---------TT-TC-A-G--C-GGG----G--A-G--G---AA--GGG-A---G-T-A--A-A-G---T--T----------------AA-------T---A--C--CT---T-TAC-T-CA-T-T-G-A-C-G-----T-T---A-C-CC--------G-C-A-G---A-A-G--AA---GC-A--CC-GG-C-TAAC--T-CC-G-T-G-C-CA-G-C-A-G-C--CGC--GG-TA-AT-AC-GG-AG-GGT--GCA-A-GC-G-T-T--AA-T-CGG-AA-TT-A-C-T--GG-GC--GT-AAA-GC-GC-AC-G-CA-G-G-C-G-G-T-TT-G-T-T--AA-G-T-C-A-G-A-T-G--TG-A-AA-TC-C-C-CG-G-G--CT-C-AA-C-C-T-G-G-G-A-A-C-T-G-C-A-TC-T--GA-T-A-C-T-G-G--CA--A-G-C-T-T-GA-GTC-T-CG----TA-G-A-G-G-G-G-GG-T--AG-G-ATT-C-C-AG-GTGTA-ACAGTG-AAA-TGCGT-AGAG-A-TCTGG-AA-G-AATA-CC--GG-TG--GCGAA-G-GC-GG--C-C-C-C--CTGG-GC-G-AAG-A-C-T--GACGCT-CA-GGTGGGAAA-G-C-G-TGGG-G-AGCAAA-CA	
Otu0231	GCGGAATACTGC-AC---AAT-GG--GC--GC-AA-G-C-C-TGAT-GCA--GCC---------A-T-GCC-GC-GT-G-T-A-T--GC-A-G-A-A-G-G-CC---TT-CG--G-G-T-T-G-T-A---CA-G-T-AC---------TT-TC-A-G--C-GGG----G--A-G--T---AC--GGG-A---G-T-A--A-A-G---T--T----------------AA-------T---A--C--CT---T-TGC-T-CA-T-C-G-A-C-G-----T-T---A-C-CC--------G-C-A-G---A-A-G--AA---GC-A--CC-GG-C-TAAC--T-CC-G-T-G-C-CA-G-C-A-G-C--CGC--GG-TA-AT-AC-GG-AG-GGT--GCA-A-GC-G-T-T--AA-T-CGG-AA-TT-A-C-T--GG-GC--GT-AAA-GC-GC-AC-G-CA-G-G-C-G-G-T-TT-G-T-T--AA-G-T-C-A-G-A-T-G--TG-A-AA-TC-C-C-CG-G-G--CT-C-AA-C-C-T-G-G-G-A-A-C-T-G-C-A-TC-T--GA-T-A-C-G-G-G--CA--A-G-C-T-T-GA-GTC-T-CG----TA-G-A-G-G-G-G-GG-T--AG-A-ATT-C-C-AG-GTGTA-GCGGTG-AAA-TGCGT-AGAG-A-TCTGG-AG-G-AATA-CC--GG-TG--GCGAA-G-GC-GG--C-C-C-C--CTGG-AC-G-AAG-A-C-T--GACGCT-CA-GGTGCGAAA-G-C-G-TGGG-G-AGCAAA-CA	
Otu0232	AGGGAATCTTCC-AC---AAT-GG--AC--GC-AA-G-T-C-TGAT-GGA--GCA---------A-C-GCC-GC-GT-G-A-G-T--GA-A-G-A-A-G-G-GT---TT-CG--G-C-T-C-G-T-A---AA-G-C-TC---------TG-TT-G-G--T-AGT----G--A-A--G---AA--AG--A---T-A-G--A-G-G---T--A----------------GT-------A---A--C--TG---GCCTT-T-AT-T-T-G-A-C-G-----G-T---A-A-TT--------A-C-T-T---A-G-A--AA---GT-C--AC-GG-C-TAAC--T-AC-G-T-G-C-CA-G-C-A-G-C--CGC--GG-TA-AT-AC-GT-AG-GTG--GCA-A-GC-G-T-T--AA-T-CGG-AA-TT-A-C-T--GG-GC--GT-AAA-GC-GC-AC-G-CA-G-G-C-G-G-T-TT-G-T-T--AA-G-T-C-A-G-A-T-G--TG-A-AA-TC-C-C-CG-G-G--CT-C-AA-C-C-T-G-G-G-A-A-C-T-G-C-A-TC-T--GA-T-A-C-T-G-G--CA--A-G-C-T-T-GA-GTC-T-CG----TA-G---G-G-G-G-GG-T--AG-A-ATT-C-C-AG-GTGTA-GCGGTG-AAA-TGCGT-AGAG-A-TCTGG-AG-G-AATA-CC--GG-TG--GCGAG-G-GC-GG--C-C-C-C--CTGG-AC-G-AAG-A-C-T--GACGCT-CA-GGTGCGAAA-G-C-G-TGGG-G-AGCAAA-CA	
Otu0233	GGGGAATATTGC-AC---AAT-GG--GC--GC-AA-G-C-C-TGAT-GCA--GCG---------A-C-GCC-GC-GT-G-C-G-G--GA-T-G-A-C-G-G-CC---TT-CG--G-G-T-T-G-T-A---AA-C-C-GC---------TT-TT-G-A--C-TGG----G----A--G---CA--GGC-C---C-T----T-C-G------G----------------GG-------T--------------G--AG--------T-------G-------T---A-C-CT--------T-T-C-G---A-A-T--AA---GC-A--CC-GG-C-TAAC--T-AC-G-T-G-C-CA-G-C-A-G-C--CGC--GG-TA-AT-AC-GG-AG-GGT--GCA-A-GC-G-T-T--AA-T-CGG-AA-TT-A-C-T--GG-GC--GT-AAA-GC-GC-AC-G-CA-G-G-C-G-G-T-TT-G-T-T--AA-G-T-C-A-G-A-T-G--TG-A-AA-TC-C-C-CG-G-G--CT-C-AA-C-C-T-G-G-G-A-A-C-T-G-C-A-TC-T--GA-T-A-C-T-G-G--CA--A-G-C-T-T-GA-GTC-T-CG----TA-G-A-G-G-G-G-GG-T--AG-A-ATT-C-C-AG-GTGTA-GCGGTG-AAA-TGCGT-AGAG-A-TCTGG-AG-G-AATA-CC--GG-TG--GCGAA-G-GC-GG--C-C-C-C--CTGG-AC-G-AAG-A-C-T--GACGCT-CA-GGTGCGAAA-G-C-G-TGGG-G-AGCAGA-CA	
Otu0234	GGGGAATATTGC-AC---AAT-AG--GC--GC-AA-G-C-C-TGAT-GCA--GCC---------A-T-GCC-GC-GT-G-T-A-T--GA-A-G-A-A-G-G-CC---TT-CG--G-G-T-T-G-T-A---AA-G-T-AC---------TT-TC-A-G--C-GGG----G--A-G--G---AA--GGG-A---G-T-A--A-A-G---T--T----------------AA-------T---A--C--CT---T-TGC-T-CA-T-T-G-A-C-G-----T-T---A-C-CC--------G-C-C-G---A-A-G--AA---GC-A--CC-GG-C-TAAC--T-CC-G-T-T-C-CA-G-C-A-G-C--CGC--GG-TA-AT-AC-GG-AG-GGT--GCA-A-GC-G-T-T--AA-T-CGG-AC-TT-A-C-T--GG-GC--GT-AAA-GC-GC-AC-G-CA-G-G-C-G-G-T-TT-G-T-T--AA-G-T-C-A-G-A-T-G--TG-A-AA-TC-C-C-CG-G-G--CT-C-AA-C-C-T-G-G-G-A-A-C-G-G-C-A-TC-T--GA-T-A-C-T-G-G--CA--A-G-C-T-T-GA-GTC-T-CG----TA-C-A-G-A-G-G-GG-T--AG-A-ATT-C-C-AG-GTGTA-GCGGTG-AAA-TGCGT-AGAG-A-TCTGG-AG-G-AATA-CC--GG-TG--GCGAA-G-GC-GG--C-C-C-C--CTGG-AC-G-AAG-G-C-T--GACGCT-CA-GGTGCGAAA-G-C-G-TGGG-G-AGCAAA-CA	
Otu0235	GGGGAATATTGC-AC---AAT-GG--GC--GC-AA-G-C-C-TGAT-GCA--GCC---------A-T-GCC-GC-GT-G-T-A-T--GA-A-G-A-A-G-G-CC---TT-CG--G-G-T-T-G-T-A---AA-G-T-AC---------TT-TC-A-G--C-GGG----G--A-G--G---AA--GGG-A---G-T-A--A-A-G---T--T----------------AA-------T---A--C--CT---T-TGC-T-CA-T-T-G-A-C-G-----T-T---A-C-TC--------G-C-A-G---A-A-G--AA---GC-A--CC-GG-C-TAAC--T-CC-G-T-G-C-CA-G-C-A-G-C--CGC--GG-TA-AT-AC-GG-AG-GGT--GCA-A-GC-G-T-T--AA-T-CGG-AA-TT-A-C-T--GG-GC--GT-AAA-GC-GC-AC-G-CA-G-G-C-G-G-T-TT-G-T-T--AA-G-T-C-A-G-A-T-G--TG-A-AA-TC-C-C-CG-G-G--CT-C-AA-C-C-T-G-G-G-A-A-C-T-G-C-A-TC-T--TA-T-A-C-T-G-G--CA--A-G-C-T-T-GA-GTC-G-CG----TA-G-A-G-G-G-G-GG-T--AG-A-ATT-C-C-AG-GTGCA-GCGGTG-AAA-TGCGT-AGAG-A-TCTGT-AG-G-AATA-CC--GG-TG--GCGAA-G-GC-GG--C-C-C-C--CTGG-AC-G-AAG-A-C-T--GACGCT-GA-GGAGCGAAA-G-C-G-TGGG-G-AGCGAA-CA	
Otu0236	GGGGAATATTGC-AC---AAT-GG--GC--GC-AA-G-C-C-TGAT-GCA--GCC---------A-T-GCC-GC-GT-G-T-A-T--GA-A-G-A-A-G-G-AC---TT-CG--G-G-G-T-G-T-A---AA-G-T-AC---------TT-TC-A-G--C-GGG----G--A-G--A---AA--GGG-A---G-T-A--A-A-G---T--T----------------AA-------T---A--C--CT---T-TGC-T-CA-T-T-G-A-C-G-----T-T---A-C-CC--------G-C-A-G---A-A-G--AA---GC-A--AC-GG-C-TAAC--T-CA-G-T-G-C-CA-G-C-A-G-C--CGC--GG-TA-AT-AC-GG-AG-GGT--GCA-A-GC-G-T-T--AC-T-CGG-AA-TT-A-C-T--GG-GC--GT-AAA-GC-GC-AC-G-CA-G-G-C-G-G-T-TG-T-T-T--AA-G-T-C-A-G-A-T-G--TG-A-AA-TC-C-C-CG-G-G--CT-C-AA-C-C-T-G-G-G-A-A-C-T-G-C-A-TC-T--GA-T-A-C-T-G-G--CA--A-G-C-T-T-GA-GTC-T-CG----TA-G-A-G-G-G-G-GG-T--AG-A-ATT-C-C-AG-GTGTA-GCGGTG-AAA-TGCGT-AGAG-A-TCTGG-AG-G-AATA-CC--GG-TG--GCGAA-G-GC-GG--C-C-C-C--CTGG-AC-G-AAG-A-C-T--GACGCT-CA-GGTGCGAAA-G-C-G-TGGG-G-AGCAAA-CA	
Otu0237	GGGGAATATTGC-AC---AAT-GG--GC--GC-AA-G-C-C-TGAT-GCA--GCC---------A-T-GCC-GC-GT-G-T-A-T--GA-A-G-A-A-G-G-CC---TT-CG--G-G-T-T-G-T-A---AA-G-T-AC---------TT-TC-A-G--C-GGG----G--A-G--G---AA--GGG-A---G-T-A--A-A-G---T--T----------------AA-------T---A--C--CT---T-TGC-T-CA-T-T-G-A-C-G-----T-T---A-C-CC--------G-C-A-G---A-A-G--AA---GC-A--CC----C-TAAC--T-CC-G-T-G-C-CA-G-C-A-G-C--CGC--GG-TA-AT-AC-GG-AG-GGT--GCA-A-GC-G-T-T--AA-T-CGG-AA-TT-A-C-T--GG-GC--GT-AAA-GC-GC-AC-G-CA-G-G-C-G-G-T-TT-G-T-T--AA-G-T-C-A-G-A-T-G--TG-A-AA-TC-C-C-CG-G-G--CT-C-AA-C-C-T-G-G-G-A-A-C-T-G-C-A-TC-T--TG-T-A-C-T-G-G--GA--A-A-G-T-T-TG-GTC-T-CG----TA-G-A-G-G-G-G-GG-T--AG-A-ATT-C-C-AG-GTGTG-GCGGTG-AAA-TGCGT-AGAG-A-TCTGG-AG-G-AATA-CC--GG-TG--GCGAA-G-GC-GG--C-C-C-C--CTGG-AC-G-AAG-A-C-T--GACGCT-CA-GGTGCGAAA-G-C-G-TGGG-G-AGCAAA-CA	
Otu0238	GGGGAATATTGC-AC---AAT-GG--GC--GC-AA-G-C-C-TGAT-GCA--GCC---------A-T-GCC-GC-GT-G-T-A-T--GA-A-G-A-A-G-G-CC---TC-CG--G-G-T-T-G-T-A---AA-G-T-AC---------TT-TC-A-G--C-GGG----G--A-G--G---AA--GGG-A---G-T-A--A-A-G---T--T----------------AA-------T---A--C--CT---T-TGC-T-CA-T-T-G-A-C-G-----T-T---A-C-CC--------G-C-A-G---A-A-G--CA---GC-A--CC-GG-C-TAAC--T-CC-G-T-G-C-CA-G-C-A-G-C--CGC--GG-TA-AT-AC-GG-AG-GGT--GCA-A-GC-G-T-T--AA-T-CGG-AA-TT-A-C-T--GG-GC--GT-AAA-GC-GC-AC-G-CA-G-G-C-GGG-T-T--G-T-T--AA-G-T-C-A-G-A-T-G--TG-A-AA-TC-C-C-CG-G-G--CT-C-AA-C-C-T-G-G-G-G-A-A-T-G-C-A-TC-T--GA-T-A-C-T-G-G--CA--A-G-C-T-T-GA-GGC-T-CG----TA-G-A-G-G-G-G-GG-T--AG-A-ATG-C-C-AG-GTGTA-GCGGTG-AAA-TGCGT-AGAG-A-GCTGG-AG-G-AATA-CC--GG-GG--GCGAA-G-GC-GG--C-C-C-C--CTGG-AC-G-AAG-A-C-T--GACGCT-CA-GGTGCGAAA-G-C-G-TGGG-G-AGCAAA-CA	
Otu0239	GGGGAATATTGC-AC---AAT-GG--GC--GC-AA-G-C-C-TGGT-GCA--GCC---------A-T-GCC-GC-GT-G-T-A-T--GA-A-G-A-A-G-G-CC---TT-CG--G-G-T-T-G-T-A---AA-G-T-AC---------TT-TC-A-G--C-GGG----G--C-G--G---AA--GGG-A---G-T-A--A-A-G---T--T----------------AA-------T---A--C--CT---T-TGT-T-CA-T-T-G-A-C-G-----T-T---A-C-TC--------G-C-A-G---A-A-G--AA---GC-A--CC-GG-C-TAAC--T-CC-G-T-G-C-CA-G-C-A-G-C--CGC--GG-TA-AT-AC-GG-AG-GGT--GCA-A-GC-G-T-T--AA-T-CGG-AA-TT-A-C-T--GG-GC--GT-AAA-GC-GC-AC-G-CA-G-G-C-G-G-T-TT-G-T-T--AA-G-T-C-A-G-A-T-G--TG-A-AA-TC-C-C-CG-G-G--CT-C-AA-C-C-T-G-G-G-A-A-C-T-G-C-A-TC-T--GG-T-A-G-T-G-G--CA--A-G-C-T-T-GG-GTC-T-CG----TA-G-A-G-G-G-G-GG-T--AG-A-ATT-C-C-AG-GGGTA-GCGGTG-AAA-TGCGT-AGAG-A-TCTGG-AG-G-AATA-CC--GG-TG--GCGAA-G-GC-GG--C-C-C-C--CTGG-AC-G-AAG-A-C-T--GACGCT-CA-GGTGCGAAA-G-C-G-TGGG-G-GGCAAA-CA	
Otu0240	AGGGAATCTTCC-AC---AAT-GG--AC--GC-AA-G-T-C-TGAT-GGA--GCA---------A-C-GCC-GC-GT-G-A-G-T--GA-A-G-A-A-G-G-GT---TT-CG--G-C-T-C-G-T-A---AA-G-C-TC---------TG-TT-G-G--T-AGT----G--A-A--G---AA--AG--A---T-A-G--A-G-G---T--A----------------GT-------A---A--C--TG---GCCTT-T-AT-T-T-G-A-C-G-----G-T---A-A-TT--------A-C-T-T---A-G-A--AA---GT-A--AC-GG-C-TAAC--T-AC-G-T-G-C-CA-G-C-A-G-C--CGC--GG-TA-AT-AC-GT-AG-GTG--GCA-A-GC-G-T-T--GT-C-GGA-AT-TT-A-T-T--GG-GC--GT-AAA-GC-GA-GT-G-CA-G-G-C-G-G-T-TT-G-T-T--AA-G-T-C-A-G-A-T-G--TG-A-AA-TC-C-C-CG-G-G--CT-C-AA-C-C-T-G-G-G-A-A-C-T-G-C-A-TC-T--GA-T-A-C-T-G-G--CA--A-G-C-T-T-GA-GTC-T-CG----TA-G-A-G-G-G-G-GG-T--AG-A-ATT-C-C-AG-GTGTA-GCGGTG-AAA-TGCGT-AGAG-A-TCTGG-AG-G-AATA-CC--GG-TG--GCGAA-G-GC-GG--C-C-C-C--CTGG-AC-G-AAG-A-C-T--GACGCT-CA-GGTGCGAAA-G-C-G-TGGG-G-AGCAAA-CA	
Otu0241	GGGGAATATTGC-AC---AAT-GG--GG--GA-AA-C-C-C-TGAT-GCA--GCG---------A-C-GCC-GC-GT-G-A-A-G--GA-A-G-A-A-G-T-AT---TT-CG--G-T-A-T-G-T-A---AA-C-T-TC---------TA-TC-A-G--C-AGG----G--A-A--G---A-----------------------------A----------------AA-----------------------------------T-G-A-C-G-----G-T---A-C-CT--------G-A-C-T---A-A-G--AA---GC-C--CC-GG-C-TAAC--T-AC-G-T-G-C-CA-G-C-A-G-C--CGC--GG-TA-AT-AC-GT-AG-GGG--GCA-A-GC-G-T-T--AT-C-CGG-AT-TT-A-C-T--GG-GT--GT-AAA-GG-GA-GC-G-TA-G-A-C-G-G-A-GA-G-G-C--AA-G-T-C-T-G-A-T-G--TG-A-AA-AC-C-C-GG-G-G--CT-C-AA-C-C-C-C-G-G-G-A-C-T-G-C-A-TT-G--GA-A-A-C-T-G-T--TT--T-T-C-T-A-GA-GTG-T-CG----GA-G-A-G-G-T-A-AG-C--GG-A-ATT-C-C-TA-GTGTA-GCGGTG-AAA-TGCGT-AGAT-A-TTAGG-AG-G-AACA-CC--AG-TG--GCGAA-G-GC-GG--C-T-T-A--CTGG-AC-G-ATG-A-C-T--GACGTT-GA-GGCTCGAAA-G-C-G-TGGG-G-AGCAAA-CA	
Otu0242	GGGGAATATTGC-AC---AAT-GA--GA--GC-AA-G-C-C-TGAT-GCA--GCC---------A-T-GCC-GC-GT-G-T-A-T--GA-A-G-A-A-G-G-CC---TT-CG--G-G-T-T-G-T-A---AA-G-T-AC---------TT-TC-A-G--C-GGG----G--A-G--G---AA--GGG-A---G-T-A--C-A-G---T--T----------------AA-------T---A--C--CT---T-TAA-T-CA-T-T-G-A-C-G-----T-T---A-C-CC--------G-C-A-G---A-A-G--AA---GC-A--CC-GG-C-TACC--T-CC-G-T-G-C-CA-G-C-A-G-C--CGC--GG-TA-AT-AC-GG-CG-GGT--GCA-A-GC-G-T-T--AA-T-CGG-AA-TT-A-C-T--GG-GC--GT-AAA-GC-GC-AC-G-CA-G-G-C--GG-T-TG-G-T-T--AA-G-T-C-A-G-A-T-G--TG-A-AA-TC-C-C-CG-G-G--CT-C-AA-C-C-T-G-G-G-A-A-C-T-G-C-A-TC-T--GA-T-A-C-T-G-G--CA--A-G-C-T-T-GA-GTC-T-CG----TA-G-A-G-G-G-G-GG-T--AG-A-ATT-C-C-AG-GTGTA-GCGGTG-AAA-TGCGT-AGAG-A-TCTGG-AG-G-AATA-CC--GG-TG--GCGAA-G-GC-GG--C-C-C-C--CTGG-AC-G-AAG-A-C-T--GACGCT-CA-GGTGCGAAA-G-C-G-TGGG-G-AGCAAA-CA	
Otu0243	GGGGAATATTGC-AC---AAT-GG--GC--GC-AA-G-C-C-TGAT-GCA--GCC---------A-T-GCC-GC-GT-G-T-A-T--GA-A-G-A-A-G-G-CC---TT-CG--G-G-T-T-G-T-A---AA-G-T-AC---------TT-TC-A-G--C-GGG----G--A-G--G---AA--GGG-A---G-T-A--A-A-G---T--T----------------AA-------T---A--C--CT---T-TGC-T-CA-T-T-G-A-C-G-----T-T---A-C-CC--------G-C-A-G---A-A-G--AA---GC-A--CC-GG-C-TAAC--T-CC-G-T-G-C-CA-G-C-A-G-C--CGC--GG-TA-AT-AC-GG-AG-GGT--GCA-A-GC-G-T-T--AA-T-CGG-AA-TT-A-C-T--GG-GA--GT-AAA-GC-GC-AC-G-CG-G-G-C-G-G-T-TT-G-T-T--AA-G-T-C-A-G-A-T-G--TG-A-AA-TC-C-C-CG-G-G--CT-C-AA-C-C-T-G-G-G-A-A-C-T-G-C-G-TC-T--GA-T-A-C-T-G-G--CA--A-G-C-T-G-GA-GTC-T-CG----TA-G-A-G-G-G-G-GG-T--AG-A-ATT-C-C-AG-GTGTA-GGGGGT-AAA-TGCGT-AGAG-A-TCTGG-AT-G-AATA-CC--GG-TG--GCGAA-G-GC-GG--C-C-C-C--CTGG-AC-G-AAG-A-C-T--GACGCT-CA-GGTGCGAAA-G-C-G-TGGG-G-AGCAAA-CA	
Otu0244	AGGGAATCTTCC-AC---AAT-GG--AC--GC-AA-G-T-C-TGAT-GGA--GCA---------A-C-GCC-GC-GT-G-A-G-T--GA-A-G-A-A-G-T-AT---TT-CG--G-T-A-T-G-T-A---AA-G-C-TC---------TA-TC-A-G--C-AGG----G--A-A--G---A-----------------------------A----------------AA-----------------------------------T-G-A-C-G-----G-T---A-C-CT--------G-A-C-T---A-A-G--AA---GC-C--CC-GG-C-TAAC--T-AC-G-T-G-C-CA-G-C-A-G-C--CGC--GG-TA-AT-AC-GT-AG-GGG--GCA-A-GC-G-T-T--AT-C-CGG-AT-TT-A-C-T--GG-GT--GT-AAA-GG-GA-GC-G-TA-G-A-C-G-G-C-GA-A-G-C--AA-G-T-C-T-G-A-A-G--TG-A-AA-AC-C-C-AG-G-G--CT-C-AA-C-C-C-T-G-G-G-A-C-T-G-C-T-TT-G--GA-A-A-C-T-G-T--TT--T-G-C-T-A-GA-GTG-T-CG----GA-G-A-G-G-T-A-AG-T--GG-A-ATT-C-C-TA-GTGTA-GCGGTG-AAA-TGCGT-AGAT-A-TTAGG-AG-G-AACA-CC-AGC--G--GCGAA-G-GC-GG--C-T-T-A--CTGG-AC-G-ATA-A-C-T--GACGTT-GA-GGCTCGAAA-G-C-G-TGGG-G-AGCAAA-CA	
Otu0245	GGGGAATATTGC-AC---AAT-GG--GG--GA-AA-C-C-C-TGAT-GCA--GCG---------A-C-GCC-GC-GT-G-G-A-G--GA-A-G-A-A-G-G-TC---TT-CG--G-C-T-T-G-T-A---AA-C-T-CC---------TG-TT-G-T--T-GAG----T--A-A--G---A-----------------------------T----------------AA-----------------------------------T-G-A-C-G-----G-T---A-C-TC--------C-A-C-A---A-G-G--AA---GT-T--AC-GG-C-TAAC--T-AC-G-T-G-C-CA-G-C-A-G-C--CGC--GG-TA-AA-AC-GT-AG-GTC--ACA-A-GC-G-T-T--GT-C-CGG-AA-TT-A-C-T--GG-GT--GT-AAA-GG-GA-GC-G-CA-G-G-C-G-G-G-AA-G-A-C--AA-G-T-T-G-G-A-A-G--TG-A-AA-TC-C-A-TG-G-G--CT-C-AA-C-C-C-A-T-G-A-A-C-T-G-C-T-TT-C--AA-A-A-C-T-G-T--TT--T-T-C-T-T-GA-GTA-G-TG----CA-G-A-G-G-T-A-GG-C--GG-A-ATT-C-C-CG-GTGGA-GCGGTT-GAA-TGCGT-AGAT-A-TCGGG-AG-G-AACA-CC-AGT--T--GCGAG-G-GC-GG--C-C-T-A--CTGG-GC-A-CCA-A-C-T--GACGCT-GA-GGCTCGAAA-G-T-G-TGGG-T-AGCAAA-CA	
Otu0246	AGGGGATCTTCC-AC---AAT-GG--AC--GC-AA-G-T-C-TGAT-GGA--GCA---------A-C-GCC-GC-GT-G-A-G-T--GA-A-G-A-A-G-G-GT---TT-CG--G-C-T-C-G-T-A---AA-G-C-TC---------TG-TT-G-G--T-AGT----G--A-A--G---AG-AGAT-A---G-A-G--T-A-C---G--C----------------AC-------C------T--GG---C-ATT-T-AT-T-T-G-A-C-G-----G-T---A-A-TT--------A-C-T-T---A-G-C--AA---GC-C--CG-GG-C-TAAC--G-AA-G-T-G-C-CA-G-C-A-G-C--CGC--GG-TA-AT-AC-GT-AG-GTG--GCA-A-GC-G-T-T--GT-C-CGG-AT-TT-A-T-T--GG-GC--GT-AAA-GC-GA-GT-G-CA-G-G-C-G-G-T-TA-A-A-T--AA-G-T-C-T-G-A-T-G--TG-A-AA-GC-C-T-TC-G-G--CT-C-AA-C-C-G-G-A-G-A-A-T-T-G-C-A-TC-A--GA-A-A-C-T-G-T--TG--A-A-C-T-T-GA-GTG-C-AG----AA-G-A-G-G-A-G-AG-T--GG-A-ACT-C-C-AT-GTGTA-GCGGTG-GAA-TGCGT-AGAT-A-TATGG-AA-G-AACA-CC--AG-TG--GCGAA-G-GC-GG--C-T-C-T--CTGG-TC-T-GCA-A-C-T--GACGCT-GA-GGCTCGAAA-G-C-A-TGGG-T-AGCGAA-CA	
Otu0247	GGGGAATATTGC-AC---AAT-GG--GG--GA-AA-C-C-C-TGAT-TCA--GCG---------A-C-GCC-GC-GT-G-G-A-G--GA-C-G-A-A-G-G-TC---TT-CG--G-A-T-T-G-T-A---AA-C-T-CC---------TG-TT-G-T--T-GAG----G--A-A--G---A-----------------------------T----------------AA-----------------------------------T-G-A-C-G-----G-T---A-C-TA--------A-A-C-A---A-G-G--AA---GT-G--AC-GG-C-TAAC--T-AC-G-T-G-C-CA-G-C-A-G-C--CGC--GG-TA-AA-AC-GT-AG-GTC--ACA-A-GC-G-T-T--GT-C-CGG-AA-TT-A-C-T--GG-GT--GT-AAA-GG-GA-GC-G-CA-G-G-C-G-T-G-AA-G-A-C--AA-G-T-T-G-G-A-C-G--TG-A-AA-TC-C-A-TG-G-G--CT-C-AA-C-C-C-A-T-G-A-A-C-T-G-C-T-TT-C--AA-A-A-C-T-G-T--TT--T-T-C-T-T-GA-GTA-G-TG----CA-G-A-G-G-T-A-GG-C--GG-A-ATT-C-C-CG-GTGTA-GCGGTG-TAA-TGCGT-AGAT-A-TCGGG-AG-G-AACA-CC-AGT--G--GCGAA-G-GC-GG--C-C-T-A--CTGG-GC-A-CCA-A-C-T--GACGCT-GC-GGCTCGCAA-G-T-G-TGGG-T-AGCAAA-CA	
Otu0248	GGGGAATATTGC-AC---AAT-GG--GC--GA-AA-G-C-C-TGAT-GCA--GCG---------A-C-GCC-GC-GT-G-A-G-C--GA-A-G-A-A-G-T-AT---TT-CG--G-T-A-T-G-T-A---AA-G-C-TC---------TA-TC-A-G--C-AGG----G--A-A--G---A-----------------------------T----------------AA-----------------------------------T-G-A-C-G-----G-T---A-C-CT--------G-A-C-T---A-A-G--AA---GC-A--CC-GG-C-TAAA--T-AC-G-T-G-C-CA-G-C-A-G-C--CGC--GG-TA-AT-AC-GT-AT-GGT--GCA-A-GC-G-T-T--AT-C-CGG-AT-TT-A-C-T--GG-GT--GT-AAA-GG-GA-GC-G-CA-G-G-C-G-G-T-GC-G-G-C--AA-G-T-C-T-G-A-T-G--TG-A-AA-GC-C-C-GG-G-G--CT-C-AA-C-C-C-C-G-G-T-A-C-T-G-C-A-TT-G--GA-A-A-C-T-G-T--CG--T-A-C-C-A-GA-GTG-T-CG----GA-G-G-G-G-T-A-AG-C--GG-A-ATT-C-C-TA-GTGTA-GCGGTG-AAA-TGCGT-AGAT-A-TTAGG-AG-G-AACA-CC--AG-TG--GCGAA-G-GC-AG--G-T-C-T--CTGG-AC-C-GTC-A-C-T--GACGCT-GA-GGAGCGAAA-G-C-G-TGGG-G-AGCGAA-CA	
Otu0249	GGGGAATATTGC-AC---AAT-GG--GG--GA-AA-C-C-C-TGAT-GCA--GCG---------A-C-GCC-GC-GT-G-G-A-G--GA-A-G-A-A-G-G-TC---TT-CG--G-A-T-T-G-T-A---AA-C-T-CC---------TG-TT-G-T--T-GAG----G--A-A--G---A-----------------------------T----------------AA-----------------------------------T-G-A-C-G-----G-T---A-C-TC--------A-A-C-A---A-G-G--AA---GT-G--AC-GG-C-TAAC--T-AC-G-T-G-C-CA-G-C-A-G-C--CGC--GG-TA-AA-AC-GT-AG-GTC--ACA-A-GC-G-T-T--GT-C-CGG-AA-TT-A-C-T--GG-GT--GT-AAA-GG-GA-GC-G-CA-G-G-C-G-G-G-AG-A-A-C--AA-G-T-T-G-G-A-A-G--TG-A-AA-TC-C-A-TG-G-G--CT-C-AA-C-C-C-A-T-G-A-A-C-T-G-C-T-TT-C--AA-A-A-C-T-G-T--TT--T-T-C-T-T-GA-GTA-G-TG----CA-G-G-A-G-G-A-GG-C--GT-A-ACT-C-C-CG-GTGAA-GTCGTG-GAA-TGCGT-AGAT-A-TCGGG-AG-G-AACA-CC-AGT--G--GCGAA-G-GC-GG--C-C-T-A--CTGG-GC-A-CCA-A-C-T--GACGCT-GA-GGCTCGAAA-G-T-G-TGGG-T-AGCAAA-CA	
Otu0250	GGGGAATATTGC-AC---AAT-GG--GG--GA-AA-C-C-C-TGAT-GCA--GCG---------A-C-GCC-GC-GT-G-G-A-G--GA-A-G-A-A-G-G-TC---TT-CG--G-A-T-T-G-T-A---AA-C-T-CC---------TG-TT-G-T--T-GAG----G--A-A--G---A-----------------------------T----------------AA-----------------------------------T-G-A-C-G-----G-T---A-C-TC--------A-A-C-A---A-G-G--AA---GT-G--AC-GG-C-TAAC--T-AC-G-T-G-C-CA-G-C-A-G-C--CGC--GG-TA-AA-AC-GT-AG-GTC--ACA-G-GC-G-T-T--GT-C-CGG-AA-TT-A-C-T--GG-GC--GT-AAA-GG-GA-GC-G-CA-G-G-C-G-G-G-AA-G-A-C--AA-G-T-T-G-G-A-A-G--TG-A-AA-TC-C-A-TG-G-G--CT-C-AA-C-C-C-A-T-G-A-A-C-T-G-C-T-TT-C--AA-A-A-C-T-G-T--TT--T-T-C-T-T-GA-GTA-G-TG----CA-G-A-G-G-T-A-GG-C--GG-A-ATT-C-C-CG-GTGTA-GCGGTG-GAA-TGCGT-AGAT-A-TCGGA-AG-G-AACA-CC-AGG--G--GAGAA-T-GC-GG--A-C-T-A--CTGA-GC-G-CAA-A-C-T--GACGCT-GA-GGCTCGAAA-G-T-G-TGGG-T-AGCAAA-CA	
Otu0251	GGGGAATATTGA-AC---AAT-GG--GG--GA-AA-C-A-C-TGAT-GCA--GAG---------A-C-GCC-GC-GT-G-G-A-G--GA-A-G-A-A-G-G-TC---TT-CG--G-A-T-T-G-T-A---AA-C-T-CC---------TG-TT-G-T--T-GAG----G--A-A--G---A-----------------------------T----------------AA-----------------------------------T-G-A-C-G-----G-T---A-C-TC--------A-A-C-A---A-G-G--AA---GT-G--AC-GG-A-TAAC--T-AC-G-T-G-C-CA-G-C-A-G-C--CGC--GG-TA-AA-AC-GT-AG-GTC--ACA-A-GC-G-T-T--GT-C-CGG-AA-TT-A-C-T--GG-GT--GT-AAA-GG-GA-GC-G-CA-G-G-C-G-G-G-AA-G-A-C--AA-G-T-T-G-T-A-A-G--TG-A-AA-TC-C-A-TG-G-G--CT-C-AA-C-C-C-A-T-G-A-A-C-T-G-C-T-TT-C--AA-A-A-C-T-G-T--TT--T-T-C-T-T-GA-GTA-G-TG----CA-G-A-G-G-T-A-GG-C--GG-A-ATT-C-C-CG-GTGTA-GCGGTG-GAA-TGCGT-AGAT-A-TCGGT-AG-G-AACA-CC-AGG--G--TCGAA-G-GC-GG--C-C-T-A--CTGT-GC-A-CCA-A-C-T--TACGCT-GA-GTCTCGAAA-G-T-G-TGGG-T-AGCAAA-CA	
Otu0252	GGGGAATATTGC-AC---CAT-GG--GG--GA-CC-C-C-C-TGAT-GCA--GCG---------A-C-GCC-GC-GT-G-G-A-G--GA-A-G-A-A-G-G-TC---TT-CG--G-A-T-T-G-T-A---AA-C-T-CC---------TG-TT-G-T--T-GAG----G--A-A--G---A-----------------------------T----------------AC-----------------------------------T-G-A-C-G-----G-T---A-C-TC--------A-A-C-A---A-G-G--AA---GT-G--AC-GT-C-TACC--T-AC-G-T-G-C-CA-G-C-A-G-C--CGC--GG-TA-AA-AC-GT-AG-GTC--ACA-A-GC-G-T-T--GT-C-CGG-AA-TT-A-C-T--GG-GT--GT-AAA-GG-GA-GC-G-CA-G-G-C-G-G-G-AA-G-A-C--AA-G-T-T-G-G-A-A-G--TG-A-AA-TC-C-A-TG-G-G--CT-C-AA-C-C-C-A-T-G-A-A-C-T-G-C-T-TT-C--AA-A-A-C-T-G-T--TT--T-T-C-T-T-GA-GGA-G-TG----CA-G-A-G-G-T-A-GG-C--GG-A-ATT-C-C-CG-GGGTA-GCGGTG-GAA-TGCGT-AGAT-A-TCGGG-AG-G-AACA-CC-AGT--G--GCGAA-G-GC-GG--C-C-C-A--CTGG-GC-A-CCA-A-C-T--GACGCT-GA-GGCTCGAAA-G-T-G-TGGG-T-AGCAAA-CA	
Otu0253	GGGGAATATTGC-AC---AAT-GG--GG--GA-AA-C-C-C-TGAT-GCA--GCG---------A-C-GCC-GC-GT-G-G-A-G--GA-A-G-A-A-G-G-TC---TT-CG--G-A-T-T-G-T-A---AA-C-T-CC---------TG-TT-G-T--T-GAG----G--A-A--G---A-----------------------------T----------------AA-----------------------------------T-G-A-C-G-----G-T---A-C-TC--------A-A-C-A---A-G-G--AA---GT-G--AC-GG-C-TAAC--T-AC-G-T-G-C-CA-G-C-A-G-C--CGC--GG-TA-AA-AC-GT-AG-GTC--ACA-A-GC-G-T-T--GT-C-CGG-AA-TT-A-C-T--GG-GT--GT-AAA-GG-GA-GC-G-CA-G-G-C-G-G-G-AA-G-A-C--AA-G-T-T-G-G-A-A-G--TG-A-AA-TC-C-A-TG-G-G--CT-C-AA-C-C-C-A-T-G-A-A-C-T-G-C-T-TT-C--AA-A-A-C-T-G-T--TT--T-T-C-T-T-GA-GTA-G-TG----CA-G-A-A-G-T-A-GG-A--GG-A-ATT-A-C-CG-GTGTA-GCGGTG-GAA-TGCAT-AGAT-A-TCGGT-AG-G-AACA-CC-AGT--G--ACGAA-G-GC-GA--C-A-T-A--CTGG-GC-A-CCA-A-C-T--GACGAT-GA-GGCTCGAAA-G-T-G-TGGG-T-AGCAAA-CA	
Otu0254	GGGGAATATTGC-AC---AAT-GG--GG--GA-AA-C-C-C-TGAT-GCA--GCC---------A-C-GCC-GC-GT-G-C-A-G--GA-A-G-A-C-G-T-AT---CT-AG--G-T-A-C-G-T-A---AA-C-T-TC---------AA-TC-A-G--C-AGG----G--A-A--G---A-----------------------------A----------------AC-----------------------------------T-G-A-C-G-----G-T---A-C-CT--------G-A-C-T---A-A-G--AA---GC-C--AC-GG-C-TAAC--T-AC-G-T-G-A-CA-G-C-A-G-C--CGC--GG-TA-AT-AC-GT-AG-GGG--GCA-A-GC-G-T-T--AT-C-CGG-AT-TT-A-C-T--GG-GT--GT-AAA-GG-GA-GC-G-TA-G-A-C-G-G-A-AG-A-G-C--AA-G-T-C-T-G-A-T-G--TG-A-AA-GG-C-T-GG-G-G--CT-T-AA-C-C-C-C-A-G-G-A-C-T-G-C-A-TT-G--GA-A-A-C-T-G-T--TT--T-T-C-T-A-GA-GTG-C-CG----GA-G-A-G-G-T-A-AG-C--GG-A-ATT-C-C-TA-GTGTA-GCGGTG-AAA-TGCGT-AGAT-A-TTAGG-AG-G-AACA-CC-AGT--G--GCGAA-G-GC-GG--C-T-T-A--CTGG-AC-G-GTA-A-C-T--GACGTT-GA-GGCTCGAAA-G-C-T-TGGG-G-AGCAAA-CA	
Otu0255	GGGGGATAATTT-TC---AAA-AG--GG--GG-AA-A-A-C-CGCA-GCC--GCG---------A-C-GCC-GC-GG-G-G-G-G--GG-A-GAA-A-G-A-TA---GT-GG--A-A-G-T-G-T-A---AA-C-C-CT---------CG-TG-T-T--T-GGG----G--A-G--A---G-----------------------------A----------------AA-----------------------------------A-A-A-A-G-----G-G---A-C-CC--------A-A-A-A---A-A-G--AA----A-G--AG-AG-G-TTAG--T-AC-A-TGG-C-CA-A-C-A-G-C--CGC--GG-TA-AA-AC-GT-AG-GTC--ACA-A-GC-G-T-T--GT-C-CGG-AA-TT-A-C-T--GG-GT--GT-AAA-GG-GA-GC-G-CA-G-G-C-G-G-G-AA-G-A-C--AA-G-T-T-G-G-A-A-G--TG-A-AA-TC-C-A-TG-G-G--CT-C-AA-C-C-C-A-T-G-A-A-C-T-G-C-T-TT-C--AA-A-A-C-T-G-T--TT--T-T-C-T-T-GA-GTA-G-TG----CA-G-A-G-G-T-A-GG-C--GG-A-ATT-C-C-CG-GTGTA-GCGGTG-GAA-TGCGT-AGAT-A-TCGGG-AG-G-AACA-CC-AGT--G--GCGAA-G-GC-GG--C-C-T-A--CTGG-GC-A-CCA-A-C-T--GACGCT-GA-GGCTCGAAA-G-T-G-TGGG-T-AGCAAA-CA	
Otu0256	GGGGGATTATGC-CA---CAT-GG--GG--GG-AA-G-C-C-TGAA-GCA--GCC---------G-A-GCC-GG-CG-G-G-G-G--GG-A-G-A-A-G-T-AT---TT-TG--G-G-A-T-G-G-A---AA-G-G-CT---------TA-TC-A-G--C-AGG----G--A-A--G---G-----------------------------A----------------AA-----------------------------------T-G-G-A-G-----G-G---A-A-CT--------GAA-C-T---A-G-A--AG---GC-C--CG-GG-C-AAAC--T-AC-G-T-G-C-AG-G-C-A-G-C--CGC--GG-TA-AT-AC-GT-AG-GGG--GCA-A-GC-G-T-T--AT-C-CGG-AT-TT-A-C-T--GG-GT--GT-AAA-GG-GA-GC-G-TA-G-A-C-G-G-C-GA-A-G-C--AA-G-T-C-T-G-A-A-G--TG-A-AA-AC-C-C-AG-G-G--CT-C-AA-C-C-C-T-G-G-G-A-C-T-G-C-T-TT-G--GA-A-A-C-T-G-T--TT--T-G-C-T-A-GA-GTG-T-CG----GA-G-A-G-G-T-A-AG-T--GG-A-ATT-C-C-TA-GTGTA-GCGGTG-AAA-TGCGT-AGAT-A-TTAGG-AG-G-AACA-CC-AGT--G--GCGAA-G-GC-GG--C-T-T-A--CTGG-AC-G-ATA-A-C-T--GACGTT-GA-GGCTCGAAA-G-C-G-TGGG-G-AGCAAA-CA	
Otu0257	GGGGAATCTTGC-AC---AAT-GG--GG--AA-AA-G-C-C-TGGT-GCA--GCG---------C-C-GCG-GC-GC-G-A-G-C--GA-A-G-A-A-G-T-AT---TT-CG--G-A-A-T-G-T-A---AA-G-C-TC---------TA-TC-A-G--T-AGG----G--A-A--G---A-----------------------------T----------------AT-----------------------------------T-G-A-C-G-----G-T---A-C-CT--------G-A-C-T---A-A-G--AA---GC-A--TC-GG-C-TAAA--T-AC-G-T-G-G-CA-G-C-A-G-C--CGC--GG-TA-AT-AC-GT-AG-GGT--GCA-A-GC-G-T-T--AT-C-TGG-AT-TT-A-C-T--GG-GT--GT-AAA-GG-GA-GC-G-CA-G-G-C-G-G-T-GC-G-G-C--AA-G-T-C-T-G-A-T-G--TG-A-AA-GC-C-C-GG-G-G--CT-C-AA-C-C-C-C-G-G-T-A-C-T-G-C-A-TT-G--GA-A-A-C-T-G-T--CG--T-A-C-T-A-GA-GTG-T-CG----GA-G-G-G-G-T-A-AG-C--GG-A-ATT-C-C-TA-GTGTA-GCGGTG-AAA-TGCGT-AGAT-A-TTAGG-AG-G-AACA-CC--AG-TG--GCGAA-G-GC-GG--C-T-T-A--CTGG-AC-G-ATA-A-C-T--GACGCT-GA-GGCTCGAAA-G-C-G-TGGG-G-AGCAAA-CA	
Otu0258	GGGGAATATTGC-AC---AAT-GG--GC--GC-AA-G-C-C-TGAT-GCA--GCC---------A-T-GCC-GC-GT-G-T-A-T--GA-A-G-A-A-G-G-CC---TT-CG--G-G-T-T-G-T-A---AA-G-T-AC---------TT-TC-A-G--C-GGG----G--A-G--G---AG--GGG-A---G-T-A--A-A-G---T--T----------------AA-------T---A--C--CT---T-TGC-T-CA-T-T-G-A-C-G-----T-T---A-C-CC--------G-C-A-G---A-A-G--AA---GC-A--CC-GG-C-TAAC--T-CC-G-T-G-C-CA-G-C-A-G-C--CGC--GG-TA-AT-AC-GG-AG-GGT--GCA-A-GC-G-T-T--AA-T-CGG-AA-TT-A-C-T--GG-GC--GT-AAA-GG-GA-GC-G-TA-G-A-C-G-G-C-AA-G-G-C--AA-G-T-C-T-G-A-T-G--TG-A-AA-AC-C-C-AG-G-G--CT-T-AA-C-C-C-T-G-G-G-A-C-T-G-C-A-TT-G--GA-A-A-C-T-G-T--C---T-GGC-T-C-GA-GTG-C-CG----GA-G-A-G-G-T-A-AG-C--GG-A-ATT-C-C-TA-GTGTA-GCGGTG-AAA-TGCGT-AGAT-A-TTAGG-AA-G-AACA-CC--AG-TG--GCGAA-G-GC-GG--C-T-T-A--CTGG-AC-G-GTA-A-C-T--GACGTT-GA-GGCTCGAAA-G-C-G-TGGG-G-AGCAAA-CA	
Otu0259	GGGGAATATTGC-AC---ACT-GG--GG--GA-AA-C-C-C-TGAT-GCA--GCG---------A-C-GCC-GC-GT-G-G-A-G--GC-A-G-A-A-G-G-TC---TT-CG--G-A-T-T-G-T-A---AA-C-T-CC---------TG-TT-G-T--T-GAG----G--A-A--G---C-----------------------------T----------------AA-----------------------------------T-G-A-C-G-----G-T---A-C-TA--------A-A-C-A---A-G-G--AA---GT-G--AC-GG-C-TAAC--T-AC-G-T-G-C-CA-G-C-A-G-C--CGC--GG-TA-AC-AC-GT-AG-GTC--ACA-A-GC-G-G-T--GT-C-CGG-AA-TT-A-C-T--GG-GT--GT-AAA-GG-GA-GC-G-CA-G-G-C-G-G-G-AA-G-A-C--AA-G-T-T-T-G-A-A-G--TG-A-AA-TC-C-A-TG-G-G--CT-C-AA-C-C-C-A-T-G-A-A-C-T-G-C-T-TT-C--AA-A-A-C-T-G-T--TT--T-T-C-T-T-GA-GTA-G-TG----CA-G-A-G-G-T-A-GG-C--GG-A-ATT-C-C-CG-GTGTA-GCGGTG-GAA-TGCGT-AGAT-A-TCTGG-AG-G-AACA-CC-AGT--G--GCGAA-G-GC-GG--C-C-T-A--CTGG-GC-A-CCA-A-C-T--GACGCT-GA-GGCTCGAAA-G-T-G-TGGG-T-AGCAAA-CA	
Otu0260	CAAGCCTGATGC-AG---CCA-TG--CC--GC-GT-G-T-A-TGAA-GAA--GGC---------C-T-TCG-GG-TT-G-T-A-A--AG-T-G-C-T-T-T-CA---GC-GG--G-G-A-G-G-A-A---GG-GAG-TA---------AAGTT-A-A--T-ACC----T--T-T--GC--T-----------------------------C----------------AT-----------------------------------T-G-A-C-G-----T-T---A-C-CC--------G-C-A-G---A-A-G--AA---GC-A--CC-GG-C-TAAC--T-CC-G-T-G-C-CA-G-C-A-G-C--CGC--GG-TA-AT-AC-GT-AG-GGG--GCA-A-GC-G-T-T--AT-C-CGG-AT-TT-A-C-T--GG-GT--GT-AAA-GG-GA-GC-G-TA-G-A-C-G-G-C-GA-A-G-C--AA-G-T-C-T-G-G-A-G--TG-A-AA-AC-C-C-AG-G-G--CT-C-AA-C-C-C-T-G-G-G-A-C-T-G-C-T-TT-G--GA-A-A-C-T-G-T--TT--T-G-C-T-A-GA-GTG-T-CG----GA-G-A-G-G-T-A-AG-T--GG-A-ATT-C-C-TA-GTGTA-GCGGTG-AAA-TGCGT-AGAT-A-TTAGG-AG-G-AACA-CC-AGT--G--GCGAA-G-GC-GG--C-T-T-A--CTGG-AC-G-ATA-A-C-T--GACGTT-GA-GGCTCGAAA-G-C-G-TGGG-G-AGCAAA-CA	
Otu0261	GGGGAATATTGC-AC---AAT-GG--GC--GA-AA-G-C-C-TGAT-GCA--GCG---------A-C-GCC-GC-GT-G-A-G-T--GA-A-G-A-A-G-T-AT---TT-CG--G-T-A-T-G-T-A---AA-G-C-TC---------TA-TC-A-G--C-AGG----G--A-A--G---A-----------------------------A----------------AA-----------------------------------T-G-A-C-G-----G-T---A-C-CT--------G-A-C-T---A-A-G--AA---AC-C--CC-GG-C-TAAC--T-AC-G-T-G-C-CA-G-C-A-G-C--CGC--GG-TA-AT-AC-GT-AG-GGG--GCA-G-GC-G-T-T--AT-C-CGG-AT-TT-A-C-T--GG-GT--GT-AAA-GG-GA-GC-G-TA-G-A-C-G-G-C-GA-A-G-C--AA-G-T-C-T-G-A-A-G--TG-A-AA-AC-C-C-AG-G-G--CT-C-AA-C-C-C-T-G-G-G-A-C-T-G-C-T-TT-G--GA-A-A-C-T-G-T--TT--T-G-C-T-A-GA-GTG-T-CG----GA-G-A-G-G-T-A-AG-T--GG-A-ATT-C-C-TA-GTGTA-GCGGTG-AAA-TGCGT-AGAT-A-TTAGG-AG-G-AACA-CC-AGT--G--GCGAA-G-GC-AG--G-T-C-T--CTGG-GC-C-GTC-A-C-T--GACGCT-GA-GGAGCGAAA-G-C-G-TGGG-G-AGCGAA-CA	
Otu0262	GGGGAATATTGC-AC---AAT-GG--GG--GA-AA-C-C-C-TGAT-GCA--GCG---------A-C-GCC-GC-GT-G-A-G-T--GA-A-G-A-A-G-T-AT---TT-CG--G-T-A-T-G-T-A---AA-G-C-TC---------TA-TC-A-G--C-AGG----G--A-A--G----A----------A----------------------------------AA------------------------------C----A-G-A-C-G-----G-T---A-C-CT--------G-A-C-T---A-A-G--AA---GC-C--CC-GG-C-TAAC--T-AC-G-T-G-C-CA-G-C-A-G-C--CGC--GG-TA-AT-AC-GT-AG-GGG--GCA-A-GC-G-T-T--AT-C-CGG-AA-TT-A-C-T--GG-GT--GT-AAA-GG-GT-GC-G-TA-G-G-T-G-G-C-AT-G-G-T--AA-G-T-C-A-G-A-A-G--TG-A-AA-GC-C-C-GG-G-G--CT-T-AA-C-C-C-C-G-G-G-A-C-T-G-C-T-TT-T--GA-A-A-C-T-G-T--CA--T-G-C-T-G-GA-GTG-C-AG----GA-G-A-G-G-T-A-AG-C--GG-A-ATT-C-C-TA-GTGTA-GCGGTG-AAA-TGCGT-AGAT-G-TTAGG-AA-G-AACA-CC-AGT--G--GCGAA-G-GC-GG--C-T-T-A--CTGG-AC-G-GTA-A-C-T--GACGTT-GA-GGCTCGAAA-G-C-G-TGGG-G-AGCAAA-CA	
Otu0263	GGGGAATATTGG-GC---AAT-GG--GC--AC-AA-G-C-C-TGAC-CCA--GCA---------A-C-GCC-GC-GT-G-A-A-G--GA-A-G-A-A-G-G-CT---TT-CG--G-G-T-T-G-T-A---AA-C-T-TC---------TT-TT-A-A--G-AGG----G--A-A--G---AG----------------------------C---------------AGA-----------------------------------A-G-A-C-G-----G-T---A-C-CT--------C-T-T-G---A-A-T--AA---GC-C--AC-GG-C-TAAC--T-AC-G-T-G-C-CA-G-C-A-G-C--CGC--GG-TA-AT-AC-GT-AG-GTG--GCA-A-GC-G-T-T--GT-C-CGG-AT-TT-A-C-T--GG-GT--GT-AAA-GG-GT-GC-G-TA-G-G-T-G-G-C-AG-T-G-C--AA-G-T-C-A-G-A-T-G--TG-A-AA-GG-C-C-GG-G-G--CT-C-AA-C-C-C-C-G-G-A-G-C-T-G-C-A-TT-T--GA-A-A-C-T-G-C--TC--G-G-C-T-A-GA-GTA-C-AG----GA-G-A-G-G-C-A-GG-C--GG-A-ATT-C-C-TA-GTGTA-GCGGTG-AAA-TGCGT-AGAT-A-TTAGG-AG-G-AACA-CC--AG-TG--GCGAA-G-GC-GG--C-C-T-G--CTGG-AC-T-GTT-A-C-T--GACACT-GA-GGCACGAAG-G-C-G-TGGG-G-AGCAAA-CA	
Otu0264	GGGGAATATTGC-AC---AAT-CG--GG--GA-AA-C-C-C-TGAT-GCA--GCG---------A-C-GCC-GC-GT-G-G-A-G--GA-A-G-A-A-G-G-TC---TT-CG--G-A-T-T-G-T-A---AA-C-T-CC---------TG-TT-G-T--T-GAG----G--A-A--G---A-----------------------------T----------------AA-----------------------------------T-G-A-C-G-----G-T---A-C-TC--------A-A-C-A---A-G-G--AA---GT-G--AC-GG-C-TAAC--T-AC-G-T-G-C-CA-G-C-A-G-C--CGC--GG-TA-AA-AC-GT-AG-GTC--ACA-A-GC-G-T-T--GT-C-CGG-AA-TT-A-C-T--GG-GT--GT-AAA-GG-GA-GC-G-CA-G-G-C-G-G-G-AA-G-A-C--AA-G-T-T-G-G-A-A-G--TG-A-AA-TC-C-ATGG-G-G--CT-C-AA-C-C-C-A-T-G-A-A-C-G-G-C-T-TT-C--AA-A-A-C-T-G-T--TT--T-G-C-T-T-GA-GAA-G-TG----GA-G-A-G-G-T-A-GG-C--GG-A-ATT-C-C-CG-GTGGA-GCGGTG-GAA-TGCGT-AGAT-A-TCAGG-AG-G-AACA-CC--AG-TG--GCGAA-G-GC-GG--C-C-T-A--CTGG-GC-A-CCA-A-C-T--GACGCT-GA-GGCTCGAAA-G-T-G-TGGG-T-AGCAAA-CA	
Otu0265	GGGGAATATTGC-AC---AAT-GG--GG--GA-AA-C-C-C-TGAT-GCA--GCG---------C-C-GCC-GC-GT-G-G-A-G--GA-A-G-A-A-G-G-TC---TT-CG--G-C-T-T-G-T-A---AA-C-T-CC---------TG-TT-G-T--T-GAG----G--A-A--G---A-----------------------------T----------------AA-----------------------------------T-G-A-C-G-----G-T---A-C-TC--------A-C-C-A---A-G-G--AA---GT-G--AC-GG-C-TAAC--T-AC-G-T-G-C-CA-G-C-A-G-C--CGC--GG-TA-AA-AC-GT-AG-GTC--ACA-A-GC-G-T-T--GT-C-CGG-AA-TT-A-C-T--GG-GA--GT-CAA-GG-GA-GC-G-CA-G-G-C-G-G-G-AA-G-A-C--AA-G-T-T-G-G-A-A-G--TG-A-AA-TC-C-A-TG-G-G--CT-C-AA-C-C-C-A-T-G-A-A-C-T-G-C-T-TT-C--AA-A-A-C-T-G-T--TT--T-T-C-T-T-GA-GTA-G-TG----CA-G-A-G-G-T-A-GG-C--GG-A-ATT-C-C-CT-GTTTA-GCGTTG-GAA-TGTGT-AGAT-A-TCGGC-AG-G-AACA-CC-ATT--G--GCGAA-G-GC-GG--C-C-T-A--CTAG-GC-A-CCA-A-C-T--GACGCT-GA-GGCGCGAAA-T-T-G-TGGG-T-AGCAAA-CA	
Otu0266	GGGGAATATTGC-AC---AAT-GG--GG--GA-AA-C-C-C-TGAT-GCA--GCA---------A-C-GCC-GC-GT-G-A-A-G--GA-T-G-A-C-G-G-TT---TT-CG--G-A-T-T-G-T-A---AA-C-T-TC---------TT-TT-C-T--T-AGT----G--A-C--G---A-----------------------------A----------------GAC------AG--------------------------T-G-A-C-G-----G-T---A-G-CT--------A-A-G-G---A-A-T--AA---GC-A--TC-GG-C-TAAC--T-AC-G-T-G-C-CA-G-C-A-G-C--CGC--GG-TA-AT-AC-GT-AG-GAT--GCA-A-GC-G-T-T--AT-C-CGG-AT-TT-A-C-T--GG-GT--GT-AAA-GG-GA-GC-G-CA-G-G-C-G-G-G-AC-T-G-C--AA-G-T-T-G-G-A-T-G--TG-A-AA-TA-C-C-GT-G-G--CT-T-AA-C-C-A-C-G-G-A-A-C-T-G-C-A-TC-C--AA-A-A-C-T-G-T--AG--T-T-C-T-T-GA-GTG-A-AG----TA-G-A-G-G-C-A-AG-C--GG-A-ATT-C-C-GA-GTGTA-GCGGTG-AAA-TGCGT-AGAT-A-TTCGG-AG-G-AACA-CC--AG-TG--GCGAA-G-GC-GG--C-T-T-G--CTGG-GC-T-GTA-A-C-T--GACGCT-GA-GGCTCGAAA-G-T-G-TGGG-G-AGCAAA-CA	
Otu0267	GGGGAATATTGC-AC---AAT-GG--GG--GA-AA-C-C-C-TGAT-GCA--GCG---------A-C-GCC-GC-GT-G-A-A-G--GA-A-G-A-A-G-T-AT---CT-CG--G-T-A-T-G-T-A---AA-C-T-TC---------TA-TC-A-G--C-AGG----G--A-A--G---A-----------------------------A----------------AAC----------------------------------A-G-A-C-G-----G-T---A-C-CT--------G-A-C-T---A-A-G--AA---GC-C--CC-GG-C-TAAC--T-AC-G-T-G-C-CA-G-C-A-G-C--CGC--GG-TA-AT-AC-GT-AG-GGG--GCA-A-GC-G-T-T--AT-C-CGG-AT-TT-A-C-T--GG-GT--GT-AAA-GG-GG-GC-G-CA-G-A-C-G-GCC-AT-G-G-C--AA-G-C-C-C-G-G-T-G--TG-A-AA-GG-C-A-GG-G-G--CA-T-AA-C-C-C-C-T-G-G-A-C-T-G-C-A-CT-G--GG-A-A-C-T-G-T--CA--G-G-C-T-G-GA-GTG-C-CG----GA-G-G-G-G-T-A-AG-C--GG-A-ATT-C-C-GT-GTGTA-GCGGTG-AAA-TGCGT-ATAT-A-TCAGG-AG-G-AACA-CC-GGC--G--GCGAA-T-GC-GG--C-T-T-A--CTGG-AC-T-GTA-A-C-T--GACGTT-GA-GGCTCGAAA-G-C-G-TGGG-G-AGCAAA-CA	
Otu0268	GGGGAATATTGC-AC---AAT-GG--GG--GA-AA-C-G-C-TGAT-GCA--GCG---------A-C-GCC-GC-GT-G-A-G-C--GA-A-G-A-A-G-T-AT---TT-CG--G-T-A-T-G-T-A---AA-G-C-TC---------TA-TC-A-G--C-AGG----G--A-A--G---A-----------------------------T----------------AA-----------------------------------T-G-A-C-G-----G-T---A-C-CT--------G-A-C-T---A-A-G--AA---GC-C--CC-GG-C-TAAC--T-AC-G-T-G-C-CA-G-C-A-G-C--CGC--GG-TA-AT-AC-GT-AG-GGG--GCA-A-GC-G-T-T--AT-C-CGG-AA-TT-A-C-T--GG-GT--GT-AAA-GG-GT-GC-G-TA-G-G-T-G-G-C-AT-G-G-T--AA-G-T-C-A-G-A-A-G--TG-A-AA-GC-C-C-GG-G-G--CT-T-AA-C-C-C-C-G-G-G-A-C-T-G-C-T-TT-T--GA-A-A-C-T-G-T--CA--T-G-C-T-G-GA-GTG-C-AG----GA-G-A-G-G-T-A-AG-C--GG-A-ATT-C-C-TA-GTGTA-GCGGTG-AAA-TGCGT-AGAT-A-TTAGG-AG-G-AACA-CC-AGT--G--GCGAA-G-GC-GG--C-T-T-A--CTGG-AC-T-GTC-A-C-T--GACGCT-GA-GGAGCGAAA-G-C-G-TGGG-G-AGCGAA-CA	
Otu0269	GGGGAATATTGC-AC---AAT-GG--GG--GA-AA-C-C-C-TGAT-GCA--GCG---------A-C-GCC-GC-GT-G-A-G-C--GA-A-G-A-A-G-T-AT---TT-CG--G-T-A-T-G-T-A---AA-G-C-TC---------TA-TC-A-G--C-AGG----G--A-A--G---A-----------------------------T----------------AA-----------------------------------T-G-A-C-G-----G-T---A-C-CT--------G-A-C-T---A-G-A--AG---GC-C--CG-GG-C-AAAC--A-AG-G-T-G-C-CA-G-C-A-G-C--CGC--GG-TA-AT-AC-GT-AG-GGG--GCA-A-GC-G-T-T--AT-C-CGG-AT-TT-A-C-T--GG-GT--GT-AAA-GG-GA-GC-G-TA-G-A-C-G-G-C-AA-G-G-C--AA-G-T-C-T-G-A-T-G--TG-A-AA-AC-C-C-AG-G-G--CT-T-AA-C-C-C-T-G-G-G-A-C-T-G-C-A-TT-G--GA-A-A-C-T-G-T--CT--G-G-C-T-C-GA-GTG-C-CG----GA-G-A-G-G-T-A-AG-C--GG-A-ATT-C-C-TA-GTGTA-GCGGTG-AAA-TGCGT-AGAT-A-TTAGG-AA-G-AACA-CC-AGT--G--GCGAA-G-GC-GG--C-T-T-A--CTGG-AC-G-GTA-A-C-T--GACGCT-GA-GGCTCGAAA-G-T-G-TGGG-T-AGCAAA-CA	
Otu0270	GGGGAATATTGC-AC---AAT-GG--GG--GA-AA-C-C-C-TGAT-GCA--GCG---------A-C-GCC-GC-GT-G-G-A-G--GA-A-G-A-A-G-G-TC---TT-CG--G-A-T-T-G-T-A---AA-C-T-CC---------TG-TT-G-T--T-GAG----G--A-A--G---A-----------------------------T----------------AA-----------------------------------T-G-A-C-G-----G-T---A-C-TC--------A-A-C-A---A-G-G--AA---GT-G--AC-GG-C-TAAC--T-AC-G-T-G-A-CA-G-C-A-G-C--CGC--GG-TA-AA-AC-GT-AG-GTC--ACA-A-GC-G-T-T--GT-C-CGG-AA-TT-A-C-T--GG-GT--GT-AAA-GG-GA-GC-G-CA-G-G-C-G-G-G-AA-G-A-C--AA-G-T-T-G-G-A-A-G--TG-A-AA-TC-C-A-TG-G-G--CT-C-AA-C-C-C-A-T-G-A-A-C-T-G-C-G-TT-T--GT-G-A-C-T-G-C--AT--A-A-C-T-A-GG-GTA-C-GG----CA-G-A-G-G-T-A-GG-C--GG-A-ATT-C-C-CG-GTGTA-GCGGTG-GAA-TGCGT-AGAT-A-TCGGG-AG-G-AACA-CC--AG-TG--GCGAA-G-GC-GG--C-C-T-A--CTGG-GC-A-CCA-A-C-T--GACGCT-GA-GGCTCGAAA-G-T-G-TGGG-T-AGCAAA-CA	
Otu0271	GGGGAATATTGC-AC---AAT-GG--GC--GA-AA-G-C-C-TGAT-GCA--GCG---------A-C-GCC-GC-GT-G-A-G-T--GA-A-G-A-A-G-T-AT---TT-CG--G-T-A-T-G-T-A---AA-G-C-TC---------TA-TC-A-G--C-AGG----G--A-A--G---A-----------------------------A----------------AA-----------------------------------T-G-A-C-G-----G-T---A-C-CC--------G-A-C-T---A-A-G--AA---GC-C--CC-GG-C-TAAC--T-AC-G-T-G-C-CA-G-C-A-G-C--CGC--GG-TA-AT-AC-GT-AG-GGG--GCA-A-GC-G-T-T--AT-C-CGG-AT-TT-A-C-T--GG-GT--GT-AAA-GG-GA-GC-G-TA-G-A-C-G-G-C-GA-A-G-C--AA-G-T-C-T-G-A-A-G--TG-A-AA-AC-C-C-AG-G-G--CT-C-AA-C-C-C-T-G-G-G-A-C-T-G-C-T-TT-G--GA-A-A-C-T-G-T--TT--T-G-C-T-A-GA-GTG-T-CG----GA-G-A-G-G-T-A-AG-T--GG-A-AGT-C-C-TA-GTGGA-GGGGTG-AAA-TGCGT-AGAG-A-TTAGG-AG-G-AACA-CC-AGT--G--GCGAA-G-GC-GG--C-T-T-A--CTGG-AC-G-ATA-A-C-T--GATGTT-GA-GGCTCGAAA-G-C-G-TGGG-A-AGCAAA-TA	
Otu0272	GGGGAATATTGC-AC---AAT-GG--GC--GC-AA-G-C-C-TGAT-GCA--GCC---------A-T-GCC-GC-GT-G-T-A-T--GA-A-G-A-A-G-G-CC---TT-CG--G-G-T-T-G-T-A---AA-G-T-AC---------TT-TC-A-G--C-GGG----G--A-G--G---AA--GGG-A---G-T-A--A-A-G---T--T----------------AA-------T---A--C--CT---T-TAC-T-CA-T-T-G-A-C-G-----T-T---A-C-CC--------G-C-A-G---A-A-G--AA---GC-A--CC-GG-C-TAAC--T-CC-G-T-G-C-CA-G-C-A-G-C--CGC--GG-TA-AT-AC-GT-AG-GGG--GCA-A-GC-G-T-T--AT-C-CGG-AT-TT-A-C-T--GG-GT--GT-AAA-GG-GA-GC-G-TA-G-A-C-G-G-C-GA-T-G-C--AA-G-T-C-T-G-A-A-G--TG-A-AA-TA-C-C-CG-G-G--CT-C-AA-C-C-T-G-G-G-A-A-C-T-G-C-T-TT-G--GA-A-A-C-T-G-T--AT--G-G-C-T-A-GA-GTG-C-TG----GA-G-A-G-G-T-A-AG-C--GG-A-ATT-C-C-TA-GTGTA-GCGGTG-AAA-TGCGT-AGAT-A-TTAGG-AA-G-AACA-CC--AG-TA--GCGAA-G-GC-GG--C-T-T-A--CTGG-AC-A-GTA-A-C-T--GACGTT-CA-GGCTCGAAA-G-C-G-TGGG-G-AGCAAA-CA	
Otu0273	CAAGCCTGATGC-AG---CCA-TG--CC--GC-GT-G-T-A-TGAA-GAA--GGC---------C-T-TCG-GG-TT-GTA-A-A--GT-A-C-T-T-T-C-AG---CG-GG--GAG-G-A-A-G-G---GA-G-T-AA---------AG-TT-A-A--T-ACC----T--T-G--GC--T-----------------------------C----------------AT-----------------------------------T-G-A-C-G-----T-T---A-C-CC--------G-C-A-G---A-A-G--AA---GC-A--CC-GG-C-TAAC--T-CC-G-T-G-C-CA-G-C-A-G-C--CGC--GG-TA-AT-AC-GT-AG-GGG--GCA-A-GC-G-C-T--AT-C-CGG-AT-TT-A-C-T--GG-GT--GT-AAA-GG-GA-GC-G-TA-G-A-C-G-G-C-AA-G-G-C--AA-G-T-C-T-G-A-T-G--TG-A-AA-AC-C-C-AG-G-G--CT-T-AA-C-C-C-T-G-G-G-A-C-T-G-C-A-TT-G--GA-A-A-C-T-G-T--CT--G-G-C-T-C-GA-GTG-C-CG----GA-G-A-G-G-T-A-AG-C--GG-A-ATT-C-C-TA-GTGTA-GCGGTG-AAA-TGCGT-AGAT-A-TTAGG-AA-G-AACA-CC-AGT--G--GCGAA-G-GC-GG--C-T-T-A--CTGG-AC-G-GTA-A-C-T--GACGTT-GA-GGCTCGAAA-G-C-G-TGGG-G-AGCAAA-CA	
Otu0274	GGGGCATATTGC-AC---AAT-GC--GG--CA-TA-C-C-C-TGGT-GCA--GCG---------A-C-GCA-GC-GT-C-G-A-G--GA-A-G-A-A-G-G-GG---TT-AG--G-A-T-T-G-T-A---CA-G-T-CC---------TG-TT-G-T--G-GAG----G--A-A--G---A-----------------------------A----------------AA-----------------------------------T-G-A-C-G-----T-T---G-G-TA--------A-A-A-A---A-G-A--AC---GT-G--AC-GT-C-TAAC--T-AT-G-T-G-C-CA-G-C-A-G-C--CGC--GG-TA-AA-AC-GT-AG-GTC--ACA-A-GC-G-T-T--GT-C-CGG-AA-TT-A-C-T--GG-GT--GT-AAA-GG-GA-GC-G-CA-G-G-C-G-G-G-AA-G-A-C--AA-G-T-T-G-G-A-A-G--TG-A-AA-TC-C-A-TG-G-G--CT-C-AA-C-C-C-A-T-G-A-A-C-T-G-C-T-TT-C--AA-A-A-C-T-G-T--TT--T-T-C-T-T-GA-GTA-G-TG----CA-G-A-G-G-T-A-GG-C--GG-A-ATT-C-C-CG-GTGTA-GCGGTG-GAA-TGCGT-AGAT-A-TCGGG-AG-G-AACA-CC-AGT--G--GCGAA-G-GC-GG--C-C-T-A--CTGG-GC-A-CCA-A-C-T--GACGCT-GA-GGCTCGAAA-G-T-G-TGGG-T-AGCAAA-CA	
Otu0275	GTCGTATATTGC-AC---ACC-GG--GT--TA-CC-C-C-G-TGAT-GCA--GCT---------A-C-GCC-GA-GT-A-T-T-C--GA-A-G-A-A-G-T-AG---TT-AG--G-A-C-T-G-T-A---AC-G-C-TC---------TA-CC-A-G--C-AGG----T--A-A--G---A-----------------------------T----------------CA-----------------------------------T-G-A-G-G-----G-T---A-C-CT--------G-A-C-T---T-A-G--AA---GC-C--CC-GT-C-TCAC--T-AA-G-T-G-C-CA-G-C-A-G-C--CGC--GG-TA-AT-AC-GT-AG-GGG--GCA-A-GC-G-T-T--AT-C-CGG-AT-TT-A-C-T--GG-GT--GT-AAA-GG-GA-GC-G-TA-G-A-C-G-G-C-AA-G-G-C--AA-G-T-C-T-G-A-T-G--TG-A-AA-AC-C-C-AG-G-G--CT-T-AA-C-C-C-T-G-G-G-A-C-T-G-C-A-TT-G--GA-A-A-C-T-G-T--CT--G-G-C-T-C-GA-GTG-C-CG----GA-G-A-G-G-T-A-AG-C--GG-A-ATT-C-C-TA-GTGTA-GCGGTG-AAA-TGCGT-AGAT-A-TTAGG-AA-G-AACA-CC-AGT--G--GCGAA-G-GC-GG--C-T-T-A--CTGG-AC-G-GTA-A-C-T--GACGTT-GA-GGCTCGAAA-G-C-G-TGGG-G-AGCAAA-CA	
Otu0276	GGGGAATATTGC-GC---AAT-GG--GG--GA-AA-C-C-C-TGAC-GCA--GCA---------A-C-GCC-GC-GT-G-G-G-T--GA-A-G-A-A-G-G-CC---TT-CG--G-G-T-T-G-T-A---AA-G-C-TC---------TG-TC-T-T--C-TGG----G--A-C--G---A-----------------------------T----------------AA-----------------------------------T-G-A-C-G-----G-T---A-C-CA--------G-A-G-G---A-G-G--AA---GC-C--AC-GG-C-TAAC--T-AC-G-T-G-C-CA-G-C-A-G-C--CGC--GG-TA-AT-AC-GT-AG-GTG--GCA-A-GC-G-T-T--GT-C-CGG-AT-TT-A-C-T--GG-GC--GT-AAA-GG-GA-GC-G-TA-G-G-C-G-G-A-TA-T-T-T--AA-G-T-C-A-G-A-T-G--TG-A-AA-TA-C-C-CG-A-G--CT-T-AA-C-T-T-G-G-G-T-G-C-T-G-C-A-TT-T--GA-A-A-C-T-G-G--AT--A-T-C-T-G-GA-GTG-C-AG----GA-G-A-G-G-A-A-AG-T--GG-A-ATT-C-C-TA-GTGTA-GCGGTG-AAA-TGCGT-AGAG-A-TTAGG-AA-G-AACA-CC--AG-TG--GCGAA-G-GC-GA--C-T-T-T--CTGG-AC-T-GTA-A-C-T--GACGCT-GA-GGCTCGAAA-G-C-G-TGGG-G-AGCAAA-CA	
Otu0277	GCGAGAGCCTGA-AC---CAG-CC--AA--GT-AG-C-G-T-GAAG-GAT--GAC---------T-G-CCC-TA-TG-G-G-T-T--GT-A-A-A-C-T-T-CT---TT-TA--T-A-A-A-G-G-A---AT-A-A-AG---------TC-GG-G-T--A-TGGA---T--A-C--C---C-----------------------------G----------------TT-----------------------------------T-G-C-A-T-----G-T---A-C-TT--------T-A-T-G---A-A-T--AA---GG-A--TC-GG-C-TAAC--T-CC-G-T-G-C-CA-G-C-A-G-C--CGC--GG-TA-AT-GC-GT-AG-GGG--GCA-A-GC-G-T-T--AT-C-CGG-AT-TT-A-C-T--GG-GT--GT-AAA-GG-GA-GC-G-TA-G-A-C-G-G-C-AA-G-G-C--AA-G-T-C-T-G-A-T-G--TG-A-AA-AC-C-C-AG-G-G--CT-T-AA-C-C-C-T-G-G-G-A-C-T-G-C-A-TT-G--GA-A-A-C-T-G-T--CT--G-G-C-T-C-GA-GTG-C-CG----GA-G-A-G-G-T-A-AG-C--GG-A-ATT-C-C-TA-GTGTA-GCGGTG-AAA-TGCGT-AGAT-A-TTAGG-AA-G-AACA-CC-AGT--G--GCGAA-G-GC-GG--C-T-T-A--CTGG-AC-G-GTA-A-C-T--GACGTT-GA-GGCTCGAAA-G-C-G-TGGG-G-AGCAAA-CA	
Otu0278	GGGGTATATTGC-AA---AAT-GG--GG--AA-AC-C-C-C-TGAT-GCA--GCG---------A-C-GCC-GC-GT-G-G-A-G--GA-A-G-A-A-G-G-TC---CT-CG--G-A-T-T-G-T-A---AA-C-T-CC---------TG-TT-G-T--T-GAG----G--A-A--G---A-----------------------------T----------------AA-----------------------------------T-G-A-C-G-----G-T---A-C-TC--------A-A-T-A---A-G-G--AA---GT-G--AC-GG-C-TAAC--T-AA-G-T-G-C-CA-G-C-A-G-C--CGC--GG-TA-AA-AC-GT-AG-GTC--ACG-A-GC-G-T-T--GT-C-CGG-AG-TT-A-C-T--GG-GT--GT-AAA-GG-GA-GC-G-CA-G-G-C-G-G-G-AG-A-A-C--AA-G-T-T-G-G-A-A-G--TG-A-AA-TC-C-A-TG-G-G--CT-C-AA-C-C-C-A-T-G-A-A-C-T-G-C-T-TT-C--AA-A-A-C-T-G-T--TT--T-T-C-T-T-GA-GTA-G-TG----CA-G-A-G-G-T-A-GG-C--GG-A-ATT-C-C-CG-GTGTA-GCGGTG-GAA-TGCGT-AGAT-A-TCGTG-AG-G-AACA-CC-AGT--G--GCGAA-G-AC-GG--C-C-T-A--CTGG-GC-A-CCA-A-C-A--TACACT-GA-GGCTCGAAA-G-G-G-TGGG-T-AGCAAA-CA	
Otu0279	GGGGAATATTGC-AC---AAT-GG--AG--GA-AA-C-T-C-TGAT-GCA--GCG---------A-T-GCC-GC-GT-G-A-G-G--GA-A-G-A-C-G-G-TT---TT-AG--G-A-T-T-G-T-A---AA-C-C-TC---------TG-TC-T-T--C-GGG----G--A-C--GA--A-----------------------------A----------------AA-----------------------------------A-G-A-C-G-----G-T---A-C-CT--------G-A-G-G---A-G-G--AA---GC-T--CC-GG-C-TAAC--T-AC-G-T-G-C-CA-G-C-A-G-C--CGC--GG-TA-AT-AC-GT-AG-GGA--GCG-A-GC-G-T-T--GT-C-CGG-AA-TT-A-C-T--GG-GT--GT-AAA-GG-GA-GC-G-TA-G-G-C-G-G-G-AT-C-G-C--AA-G-T-C-A-G-A-T-G--TG-A-AA-AC-T-A-TG-G-G--CT-T-AA-C-C-C-A-T-A-A-A-C-T-G-C-A-TT-T--GA-A-A-C-T-G-T--GG--T-T-C-T-T-GA-GTG-A-AG----TA-G-A-G-G-T-A-AG-C--GG-A-ATT-C-C-TA-GTGTA-GCGGTG-AAA-TGCGT-AGAT-A-TTAGG-AG-G-AACA-TC--AG-TG--GCGAA-G-GC-GG--C-T-T-A--CTGG-GC-T-TTA-A-C-T--GACGCT-GA-GGTTCGAAA-G-C-G-TGGG-G-AGCAAA-CA	
Otu0280	CAAGCCTGATGC-AG---CCA-TG--CC--GC-GT-G-T-A-TGAA-GAA--GGC---------C-T-TCG-GG-TT-GTA-A-A--GT-A-C-T-T-T-C-AG--CGG-GGA-G-G-A-A-G-G-G---AG-T-A-AC---------GT-TA-A-T--A-CCT----T--T-G--C---T-----------------------------C----------------AT-----------------------------------T-G-A-C-G-----T-T---A-C-CC--------G-C-A-G---A-A-G--AA---GC-A--CC-GG-C-TAAC--T-AC-G-T-G-C-CA-G-C-A-G-C--CGC--GG-TA-AT-AC-GT-AG-GGG--GCA-A-GC-G-T-T--AT-C-CGG-AT-TT-A-C-T--GG-GT--GT-AAA-GG-GA-GC-G-TA-G-A-C-G-G-C-AA-G-G-C--AA-G-T-C-T-G-A-T-G--TG-A-AA-AC-C-C-AG-G-G--CT-T-AA-C-C-C-T-G-G-G-A-C-T-G-C-A-TT-G--GA-A-A-C-T-G-T--CT--G-G-C-T-C-GA-GTG-C-CG----GA-G-A-G-G-T-A-AG-C--GG-A-ATT-C-C-TA-GTGTA-GCGGTG-AAA-TGCGT-AGAT-A-TTAGG-AA-G-AACA-CC-AGT--G--GCGAA-G-GC-GG--C-T-T-A--CTGG-AC-G-GTA-A-C-T--GACGTT-GA-GGCTCGAAA-G-C-G-TGGG-G-AGCAAA-CA	
Otu0281	CAAGCCTGATGC-AG---CCA-TG--CC--GC-GT-G-T-A-TGAA-GAA--G-G---------C-C-TTC-GG-GT-T-G-T-A--AA-G-T-A-C-T-T-TC---AGCGG--G-G-A-G-G-A-AG--GG-G-G-TA---------GAGTT-A-A--T-ACC----T--T-T--G---C-----------------------------TC---------------AT-----------------------------------T-G-G-C-G-----T-T---A-C-CC--------G-C-A-G---A-A-G--AA---GC-C--CC-GG-C-TGAC--T-CC-T-T-G-C-CA-G-C-A-G-C--CGC--GG-TA-AT-AC-GG-AG-GGT--GCA-A-GC-G-T-T--AT-C-CGG-AT-TT-A-C-T--GG-GT--GT-AAA-GG-GA-GC-G-CA-G-G-C-G-G-T-GC-G-G-C--AA-G-T-C-T-G-A-T-G--TG-A-AA-GC-C-C-GG-G-G--CT-C-AA-C-C-C-C-G-G-T-A-C-T-G-C-A-TT-G--GA-A-A-C-T-G-T--CG--T-A-C-T-A-GA-GTG-T-CG----GA-G-G-G-G-T-A-AG-C--GG-A-ATT-C-C-TA-GTGTA-GCGGTG-AAA-TGCGT-AGAT-A-TTAGG-AG-G-AACA-CC--AG-TG--GCGAA-G-GC-GG--C-T-T-A--CTGG-AC-G-ATA-A-C-T--GACGCT-GA-GGCTCGAAA-G-C-G-TGGG-G-AGCAAA-CA	
Otu0282	GGGGAATATTGC-AC---AAT-GG--GG--GA-AA-C-C-C-TGAT-GCA--GCG---------A-C-GCC-GC-GT-G-A-G-C--GA-A-G-A-A-G-T-AT---TT-CG--G-T-A-T-G-T-A---AA-G-C-TC---------TA-TC-A-G--C-AGG----G--A-A--G---A-----------------------------T----------------AA-----------------------------------T-G-A-C-G-----G-T---A-C-CT--------G-A-C-T---A-A-G--AA---GC-C--CC-GG-C-TAAC--T-AC-G-T-G-C-CA-G-C-A-G-C--CGC--GG-TA-AT-AC-GT-AG-GGG--GCA-A-GC-G-T-T--AT-C-CGG-AT-TT-A-C-T--GG-GT--GT-AAA-GG-GA-GC-G-TA-G-A-G-G-G-C-AA-G-G-C--AA-G-T-C-T-G-A-T-G--TG-A-AA-AC-C-C-AG-G-T--CT-T-AA-C-C-C-T-G-G-G-A-C-T-G-C-A-TT-G--GA-A-A-C-T-G-T--CT--G-G-C-T-C-GA-GTG-C-CG----GA-G-A-G-G-T-A-AG-C--GG-A-ATT-C-C-TA-GTGTA-GCGGTG-AAA-TGCGT-AGAT-A-TATGG-AG-G-AACA-CC--AG-TG--GCGAA-G-GC-GA--C-G-A-T--CTGG-CG-C-ATA-A-C-T--GACGCT-CA-GTCCCGAAA-G-C-G-TGGG-G-AGCAAA-TA	
Otu0283	GGGGAATATTGC-AC---AAT-GG--GG--GA-AA-C-C-T-TATT-GCG--GGG---------C-C-GCC-GG-GT-G-G-G-C--GA-A-G-A-A-T-T-AT---TG-GG--G-A-A-T-G-A-A---AG-G-C-CA---------TA-TC-G-G--C-AGG----A--A-A--G---A-----------------------------T----------------AA-----------------------------------T-G-C-C-G-----G-T---C-C-TT--------G-A-C-T---A-A-G--AA---GC-C--CC-GG-T-AAAC--A-CC-G-T-G-C-CA-G-C-A-G-C--CGC--GG-TA-AT-AC-GT-AG-GGG--GCA-A-GC-G-T-T--AT-C-CGG-AT-TT-A-C-T--GG-GT--GT-AAA-GG-GA-GC-G-TA-G-A-C-G-G-C-AA-G-G-C--AA-G-T-C-T-G-A-T-G--TG-A-AA-AC-C-C-AG-G-G--CT-T-AA-C-C-C-T-G-G-G-A-C-T-G-C-A-TT-G--GA-A-A-C-T-G-T--CT--G-G-C-T-C-GA-GTG-C-CG----GA-G-A-G-G-T-A-AG-C--GG-A-ATT-C-C-TA-GTGTA-GCGGTG-AAA-TGCGT-AGAT-A-TTAGG-AA-G-AACA-CC-AGT--G--GCGAA-G-GC-GG--C-T-T-A--CTGG-AC-G-GTA-A-C-T--GACGTT-GA-GGCTCGAAA-G-C-G-TGGG-G-AGCAAA-CA	
Otu0284	CGGGAATATTGC-GC---AAT-GG--AG--GA-AA-C-T-C-TGAC-GCA--GTG---------A-C-GCC-GC-GT-A-T-A-G--GA-A-G-A-A-G-G-TT---TT-CG--G-A-T-T-G-T-A---AA-C-T-AT---------TG-TC-G-T--T-AGG----G--A-A--G------------------------------A--G----------------AA-------A---G-------------------------G-A-C-A-----G-T---A-C-CT--------A-A-G-G---A-G-G--AA---GT-T--CC-GG-C-TAAC--T-AC-G-T-G-C-CA-G-C-A-G-C--CGC--GG-TA-AT-AC-GT-AG-GGA--ACG-A-GC-G-T-T--AT-C-CGG-AT-TT-A-T-T--GG-GT--GT-AAA-GG-GT-GC-G-TA-G-A-C-G-G-G-CG-A-T-C--AA-G-T-T-A-G-T-T-G--TGAA-AT--C-C-C-TC-G-G--CT-C-AA-C-T-G-A-G-G-A-A-C-T-G-C-A-AC-T--AA-A-A-C-T-G-G--TA--G-T-C-T-T-GA-GTG-C-AG----GA-G-A-G-G-T-A-AG-T--GG-A-ATT-C-C-TA-GCGTA-GCGGTG-AAA-TGCGT-AGAT-A-TTAGG-AG-G-AACA-CC--AG-TG--GCGAA-G-GC-GA--C-T-TA---CTGG-AC-T-GTA-A-C-T--GACGTT-GAGGC-ACGAAA-G-T-G-TGGG-G-AGCAAA-CA	
Otu0285	GGGGAATATTGC-AC---ATT-GG--GG--GA-AA-C-C-C-TGAT-GCA--GCG---------C-C-GCC-GC-GG-G-G-A-G--GA-A-G-A-A-G-G-TC---TT-CG--G-A-T-T-G-A-A---AA-C-T-CC---------GG-TT-G-T--T-GAG----G--A-A--G---A-----------------------------T----------------AA-----------------------------------T-G-A-C-G-----T-T---A-C-TC--------A-A-C-A---A-G-A--AA---GG-G--AC-GG-C-TAAC--T-AC-G-T-G-C-CA-G-C-A-G-C--CGC--GG-TA-AA-AC-GT-AG-GTC--ACA-A-GC-G-T-T--GT-C-CGG-AA-TT-A-C-T--GG-GT--GT-AAA-GG-GA-GC-G-CA-G-G-C-G-G-G-AA-G-A-C--AA-G-T-T-G-G-A-A-G--TG-A-AA-TC-T-A-TG-G-G--CT-C-AA-C-C-C-A-T-A-A-A-C-T-G-C-T-TT-C--AA-A-A-C-T-G-T--TT--T-T-C-T-T-GA-GTA-G-TG----CA-G-A-G-G-T-A-GG-C--GG-A-ATT-C-C-CG-GTGTA-GCGGTG-GAA-TGCGT-AGAT-A-TCGGG-AG-G-AACA-CC--AG-TG--GCGAA-G-GC-GG--C-C-T-A--CTGG-GC-A-CCA-A-C-T--GACGCT-GA-GGCTCGAAA-G-T-G-TGGG-T-AGCAAA-CA	
Otu0286	GGGGGATATTGC-AC---AAT-GG--AG--GA-AA-C-T-C-TGAT-GCA--GCG---------A-C-GCC-GC-GC-G-A-G-T--GA-A-G-A-A-G-T-AT---TT-CG--G-T-A-T-G-T-A---AA-G-C-TC---------TA-T-------C-A------G-------G------AGG--------G--------------------------------AA-------G-----------------A--A-AA---T-G-A-C-G-----G-T---A-C-CT--------G-A-C-T---A-A-G--AA---GC-C--CC-GG-C-TAAC--T-AC-G-T-G-C-CA-G-C-A-G-C--CGC--GG-TA-AT-AC-GT-AG-GGG--GCA-A-GC-G-T-T--AT-C-CGG-AT-TT-A-C-T--GG-GT--GT-AAA-GG-GA-GC-G-TA-G-A-C-G-G-C-AA-T-G-C--AA-G-T-C-T-G-A-A-G--TG-A-AA-TA-C-C-CG-G-G--CT-C-AA-C-C-T-G-G-G-A-A-C-T-G-C-T-TT-G--GA-A-A-C-T-G-T--AT--G-G-C-T-A-GA-GTG-C-TG----GA-G-A-G-G-T-A-AG-C--GG-A-ATT-C-C-TA-GTGTA-GCGGTG-AAA-TGCGT-AGAG-A-TCTGG-AG-G-AATA-CC--GG-TG--GCGAA-G-GC-GG--C-C-C-C--CTGG-AC-G-AAG-A-C-T--GACGCT-CA-GGTGCGAAA-G-C-G-TGGG-G-AGCAAA-CA	
Otu0287	GGGGGATATTGC-AC---AAT-GG--AG--GA-AA-C-T-C-TGAT-GCA--GCG---------A-C-GCC-GC-GT-G-A-G-T--GA-A-G-A-A-G-T-AT---TT-CG--G-T-A-T-G-T-A---AA-G-A-TC---------TA-TC-A-G--C-AGG----G--A-A--G---A-----------------------------A----------------AA-----------------------------------T-G-A-C-G-----G-T---A-C-CT--------G-A-C-T---A-A-G--AA---GC-C--CC-GG-C-TAAC--T-AC-G-T-G-C-CA-G-C-A-G-C--CGC--GG-TA-AT-AC-GT-AG-GGG--GCA-A-GC-G-T-T--AT-C-CGG-AT-TT-A-C-T--GG-GT--GT-AAA-GG-GA-GC-G-TA-G-A-C-G-G-C-GA-A-G-C--AA-G-T-C-T-G-A-A-G--TG-A-AA-AC-C-C-AG-G-G--CT-C-AA-C-C-C-T-G-G-G-A-C-T-G-C-T-TT-G--GA-A-A-C-T-G-T--TT--T-G-C-T-A-GA-GTG-T-CG----GA-G-A-G-G-T-A-AG-T--GG-A-ATT-C-C-TA-GTGTA-GCGGTG-AAA-TGCGT-AGAG-A-TCTGG-AG-G-AATA-CC-GGT--G--GCGAA-G-GC-GG--C-C-C-C--CTGG-AC-G-AAG-A-C-T--GACGCT-CA-GGTGCGAAA-G-C-G-TGGG-G-AGCAAA-CA	
Otu0288	GGGGAATATTGC-AC---AAT-GG--GG--GA-AA-C-C-C-TGAT-GCA--GCG---------A-C-GCC-GC-GT-G-G-A-G--GA-A-G-A-A-G-T-AT---CT-CG--G-T-A-T-G-T-A---AA-C-T-TC---------TA-TC-A-G--C-AGG----G--A-A--G---A-----------------------------A----------------AA-----------------------------------T-G-A-C-G-----G-T---A-C-CT--------G-A-C-T---A-A-G--AA---GC-C--CC-GG-C-TAAC--T-AC-G-T-G-C-CA-G-C-A-G-C--CGC--GG-TA-AT-AC-GT-AG-GGG--GCA-A-GC-G-T-G--AT-C-CGG-AT-TT-A-C-T--GG-GT--GT-AAA-GG-GA-GC-G-TA-G-A-C-G-G-A-TG-G-A-C--AA-G-T-C-T-G-A-T-G--TG-A-AA-GG-C-T-GG-G-G--CT-C-AA-C-C-C-C-G-G-G-A-C-T-G-C-A-TT-G--GA-A-A-C-T-G-C--AC--G-T-C-T-T-GA-GTG-C-CG----GA-G-A-G-G-T-A-AG-C--GG-A-ATG-C-C-TA-GTGTA-GCGGTG-AAA-TGCGT-AGAT-A-TTAGG-AG-G-AACA-CC--AG-TG--GCGAG-G-GC-GG--C-T-T-A--CTGG-AC-G-GTA-A-C-T--GACGTT-GA-GGCTCGAAA-G-C-G-TGGG-G-AGCAAA-CA	
Otu0289	GGGGGATATTGA-AC---AAT-GG--AG--GA-AA-C-T-C-TGAT-GCA--GCG---------A-C-GCC-GC-GG-G-A-G-T--GA-A-G-A-C-G-T-AT---TT-CG--G-T-A-T-G-T-A---AA-G-C-TC---------TA-AC-A-G--C-AGG----G--A-A--G---A-----------------------------A----------------AA-----------------------------------T-G-A-C-G-----G-T---A-A-CA--------T-A-T-G---A-A-T--AA---GG-A--CT-GG-C-TAAC--T-AC-G-T-G-C-CA-G-C-A-G-C--CGC--GG-TA-AT-AC-GT-AG-GGG--GCA-A-GC-G-T-T--AT-C-CGG-AT-TT-A-C-T--GG-GT--GT-AAA-GG-GA-GC-G-TA-G-A-C-G-G-C-AA-T-G-C--AA-G-T-C-T-G-A-A-G--TG-A-AA-TA-C-C-CG-G-G--CT-C-AA-C-C-T-G-G-G-A-A-C-T-G-C-T-TT-G--GA-A-A-C-T-G-T--AT--G-G-C-T-A-GA-GTG-C-TG----GA-G-A-G-G-T-A-AG-C--GG-A-ATT-C-C-TA-GTGTA-GCGGTG-AAA-TGCGT-AGAT-A-TTAGG-AA-G-AACA-CC--AG-TG--GCGAA-G-GC-GG--C-T-T-A--CTGG-AC-A-GTA-A-C-T--GACGTT-CA-GGCTCGAAA-G-C-G-TGGG-G-AGCAAA-CA	
Otu0290	AGGGAATTTTCG-GC---AAT-GG--GG--GA-AA-C-C-C-TGAC-CGA--GCA---------A-C-GCC-GT-GT-G-G-A-G--GA-A-G-A-A-G-G-TC---TT-CG--G-C-T-T-G-T-A---AC-C-T-CC---------TG-TT-G-T--T-GAG----G--A-A--G---A-----------------------------T----------------AA-----------------------------------T-G-A-C-G-----G-T---A-C-TC--------A-A-C-A---A-G-G--AA---GT-G--AC-GG-C-TAAG--T-AC-G-T-G-C-CA-G-C-A-G-C--CGC--GG-TA-AA-AC-GT-AG-GTC--ACA-A-GC-G-T-T--GT-C-CGG-AA-TT-A-C-T--GG-GT--GT-AAA-GG-GA-GC-G-CA-G-G-C-G-G-G-AA-G-A-C--AA-G-T-T-G-G-A-A-G--TG-A-AA-TC-T-A-TG-G-G--CT-C-AA-C-C-C-A-T-A-A-A-C-T-G-C-T-TT-C--AA-A-A-C-T-G-T--TT--T-T-C-T-T-GA-GTA-G-TG----CA-G-A-G-G-T-A-GG-C--GG-A-ATT-C-C-CG-GTGTA-GCGGTG-GAA-TGCGT-AGAT-A-TCGGG-AG-G-AACA-CC--AG-TG--GCGAA-G-GC-GG--C-C-T-A--CTGG-GC-A-CCA-A-C-T--GACGCT-GA-GGCTCGAAA-G-T-G-TGGG-T-AGCAAA-CA	
Otu0291	GGGGAATATTGG-GC---AAT-GG--GC--GC-AA-G-C-C-TGAC-CCA--GCA---------A-C-GCC-GC-GT-G-A-A-G--GA-A-G-A-A-G-G-CT---TT-CG--G-G-T-T-G-T-A---AA-C-T-TC---------TT-TT-G-T--C-AGG----G--A-C--G------------------------------A--G----------------TA-------G---A--A----------------------G-A-C-G-----G-T---A-C-CT--------G-A-C-G---A-A-T--AA---GC-C--AC-GG-C-TAAC--T-AC-G-T-G-C-CA-G-C-A-G-C--CGC--GG-TA-AT-AC-GT-AG-GTG--GCA-A-GC-G-T-T--GT-C-CGG-AT-TT-A-C-T--GG-GT--GT-AAA-GG-GC-GT-G-TA-G---CCG-G-G-AA-G-G-C--AA-G-T-C-A-G-A-T-G--TG-A-AA-TC-C-A-CG-G-G--CT-C-AA-C-T-C-G-T-G-A-A-C-T-G-C-A-TT-T--GA-A-A-C-T-G-T--TT--T-T-C-T-T-GA-GTA-T-CG----GA-G-A-G-G-C-A-AT-C--GG-A-ATT-C-C-TA-GTGTA-GCGGTG-AAA-TGCGT-AGAT-A-TTAGG-AG-G-AACA-CC--AG-TG--GCGAA-G-GC-GG--A-T-T-G--CTGG-AC-G-ACA-A-C-T--GACGGT-GA-GGCGCGAAA-G-C-G-TGGG-G-AGCAAA-CA	
Otu0292	GGGGAATATGGC-GC---AAT-GG--GC--GA-AA-G-C-C-TGCT-GCA--GCG---------A-C-GCC-GC-GT-G-C-G-C--GA-A-G-A-A-G-T-AT---TT-CG--G-T-G-T-G-T-A---GA-G-C-TC---------TA-TC-A-G--G-AGG----G--A-A--G---G-----------------------------G----------------GA-----------------------------------T-G-A-C-G-----G-T---A-G-CT--------G-A-C-T---A-A-G--AA---GC-A--CC-GG-C-TAAA--T-AC-G-T-G-C-CA-G-C-A-G-C--CGC--GG-TA-AT-AC-GT-AT-GGT--GCA-A-GC-G-T-T--AG-T-CGG-AT-TT-A-C-T--GG-GT--GT-AAA-GG-GA-GC-G-CA-G-G-C-G-G-T-GC-G-G-C--AA-G-T-C-T-G-A-T-G--TG-A-AA-GC-C-C-GG-G-G--CT-C-AA-C-C-C-C-G-G-T-A-C-T-G-C-A-TT-G--GA-A-A-C-T-G-T--CG--T-A-C-T-A-GA-GTG-T-CG----CA-C-G-T-G-T-A-AG-C--GG-C-ATT-C-C-TA-GTGTA-GCGGTG-AAA-TGCGT-AGAT-C-TTCGG-AG-G-AACA-CC--AG-TG--GCGAA-G-GC-GG--C-T-T-C--CTGG-AC-G-ATA-C-C-T--GACGCT-GA-GGCTCGAAC-G-C-G-TGGG-G-AGCCAA-CA	
Otu0293	GGGGAATATTGG-GC---AAT-GG--GC--GC-AA-G-C-C-TGAC-CCA--GCA---------A-C-GCC-GC-GT-G-A-A-G--GA-A-G-A-A-G-G-CT---TT-CG--G-G-T-T-G-T-A---AA-C-T-TC---------TT-TT-G-T--C-AGG----G--A-C--G---A--------------------------A--G----------------CA-------A---G-----------------------T-G-A-C-G-----G-T---A-C-CT--------G-A-C-G---A-A-T--AA---GC-C--AC-GG-C-TAAC--T-AC-G-T-G-C-CA-G-C-A-G-C--CGC--GG-TA-AT-AC-GT-AG-GTG--GCA-A-GC-G-T-T--AT-C-CGG-AT-TT-A-C-T--GG-GT--GT-AAA-GG-GC-GT-G-TA-G-G-C-G-G-G-AA-A-G-C--AA-G-T-C-A-G-A-T-G--TG-A-AA-AC-T-G-TG-G-G--CT-C-AA-C-C-C-A-C-A-G-C-C-T-G-C-A-TT-T--GA-A-A-C-T-G-T--TT--T-T-C-T-T-GA-GTA-C-TG----GA-G-A-G-G-C-A-GA-T--GG-A-ATT-C-C-TA-GTGTA-GCGGTG-AAA-TGCGT-AGAT-A-TTAGG-AG-G-AACA-CC-AGT--G--GCGAA-G-GC-GA--T-C-T-G--CTGG-AC-A-GCA-A-C-T--GACGCT-GA-GGCGCGAAA-G-C-G-TGGG-G-AGCAAA-CA	
Otu0294	GGGGGATATTGC-AC---AAT-GG--AG--GA-AA-C-T-C-TGAT-GCA--GCG---------A-C-GCC-GC-GT-G-A-G-T--GA-A-G-A-A-G-T-AT---TT-CG--G-T-A-T-G-T-A---AA-G-C-TC---------TA-TC-A-G--C-AGG----G--A-A--G---A-----------------------------A----------------AA-----------------------------------T-G-A-C-G-----G-T---A-C-CT--------G-A-C-T---A-A-G--AA---GC-C--CC-GG-C-TAAC--T-AC-G-T-G-C-CA-G-C-A-G-C--CGC--GG-TA-AT-AC-GT-AG-GGG--GCA-A-GC-G-T-T--AT-C-CGG-AT-TT-A-C-T--GG-GT--GT-AAA-GG-GA-GC-G-TA-G-A-C-G-G-C-GA-T-G-C--AA-G-T-C-T-G-A-A-G--TG-A-AA-TA-C-C-CG-G-G--CT-C-AA-C-C-T-G-G-G-A-A-C-T-G-C-T-TT-G--GA-A-A-C-T-G-T--AT--G-G-C-T-A-GA-GTG-C-TG----GA-G-A-G-G-T-A-AG-C--GG-A-ATT-C-C-TA-GTGTA-GCGGTG-AAA-TGCGT-AGAT-A-TATGG-AG-G-AACA-CC-AGT--G--GCGAA-G-GC-GA--C-G-A-T--CTGG-CG-C-ATA-A-C-T--GACGCT-CA-GTCCCGAAA-G-C-G-TGGG-G-AGCAAA-TA	
Otu0295	GGGGGATATTGC-AC---AAT-GG--AG--GA-AA-C-T-C-TGAT-GCA--GCG---------A-C-GCC-GC-GT-G-A-G-T--GA-A-G-A-A-G-T-AT---TT-CG--G-T-A-T-G-T-A---AA-G-C-TC---------TA-TC-A-G--C-A-G----G-------G----A-A----------G---------------------------------A-------------------------A--A--A---T-G-A-C-G-----G-T---A-C-CT--------G-A-C-T---A-A-G--AA---GC-C--CC-GG-C-TAAC--T-AC-G-T-G-C-CA-G-C-A-G-C--CGC--GG-TA-AT-AC-GT-AG-GGG--GCA-A-GC-G-T-T--AT-C-CGG-AT-TT-A-C-T--GG-GT--GT-AAA-GG-GA-GC-G-TA-G-A-C-G-G-C-GA-T-G-C--AA-G-T-C-T-G-A-A-G--CG-A-AA-TA-C-C-CG-G-G--CT-C-AA-C-C-T-G-G-G-A-A-C-T-G-C-T-TT-G--GA-A-A-C-T-G-T--AT--G-G-C-T-A-GA-GTG-C-TG----GA-G-A-G-G-T-A-AG-C--GG-A-ATT-A-C-TA-TTGTA-GCGGTG-AAA-TGCGT-AGAT-A-GTAGG-AG-T-AATA-CC--GG-TG--GCGAA-G-GC-GG--C-C-C-C--CTGG-AC-G-AAG-A-C-G--GACGCT-CA-GGTGCGAAA-G-C-G-TGGG-G-AGCAAA-CA	
Otu0296	GGGGAATATTGC-AC---AAT-GG--GG--GA-AA-C-C-C-TGAT-GCA--GCG---------A-C-GCC-GC-GT-G-A-G-C--GA-A-G-A-A-G-T-AT---TT-CG--G-T-A-T-G-T-A---AA-G-C-TC---------TA-TC-A-G--C-AGG----G--A-A--G---A-----------------------------T----------------AA-----------------------------------T-G-A-C-G-----G-T---A-C-CT--------G-A-C-T---A-A-G--AA---GC-C--CC-GG-C-TAAC--T-AC-G-T-G-C-CA-G-C-A-G-C--CGC--GG-TA-AT-AC-GT-AG-GGG--GCA-A-GC-G-T-T--AT-C-CGG-AT-TT-A-C-T--GG-GT--GT-AAA-GG-GA-GC-G-TA-G-A-C-G-G-C-AA-G-G-C--AA-G-T-C-T-G-A-T-G--TG-A-AA-AC-C-C-AG-G-G--CT-T-AA-C-C-C-T-G-G-G-A-C-T-G-C-A-TT-G--GA-A-A-C-T-G-T--TT--T-T-C-T-T-GA-GTA-G-TG----CA-G-A-G-G-T-A-GG-C--GG-A-ATT-C-C-CG-GTGTA-GCGGTG-GAA-TGCGT-AGAT-A-TCGGG-AG-G-AACA-CC--AG-TG--GCGAA-G-GC-GG--C-C-T-A--CTGG-GC-A-CCA-A-C-T--GACGCT-GA-GGCTCGAAA-G-T-G-TGGG-T-AGCAAA-CA	
Otu0297	GGGGAATATTGC-AC---AAT-GG--GG--GA-AA-C-C-C-TGAT-GCA--GCG---------A-C-GCC-GC-GT-G-A-A-G--GA-A-G-A-A-G-T-AT---CT-CG--G-T-A-T-G-T-A---AA-C-T-TC---------TA-TC-A-G--C-AGG----G--A-A--G---A-----------------------------A----------------AA-----------------------------------T-G-A-C-G-----G-T---A-C-CT--------G-A-C-T---A-A-G--AA---GC-C--CC-GG-C-TAAC--T-AC-G-T-G-C-CA-G-C-A-G-C--CGC--GG-TA-AT-AC-GT-AG-GGG--GCA-A-GC-G-T-T--AT-C-CGG-AT-TT-A-C-T--GG-GT--GT-AAA-GG-GA-GC-G-TA-G-A-C-G-G-A-AG-A-G-C--AA-G-T-C-T-G-A-T-G--TG-A-AA-GG-C-T-GG-G-G--CT-T-AA-C-C-C-C-A-G-G-A-C-T-G-C-A-TT-G--GA-A-A-C-T-G-T--TT--T-T-C-T-A-GA-GTG-C-CG----GA-G-A-G-G-T-A-AG-C--GG-A-ATT-C-C-TA-GTGTA-GCGGTG-AAA-TGCGT-AGAT-A-TTAGG-AG-G-AACA-CC-AGT--G--GCGAA-G-GC-GG--C-C-C-C--CTGG-AC-G-AAG-A-C-T--GACGCT-CA-GGTGCGAAA-G-C-G-TGGG-G-AGCAAA-CA	
Otu0298	GGGGAATATTGC-AC---AAT-GG--GG--GA-AA-C-C-C-TGAT-GCA--GCG---------A-C-GCC-GC-GT-G-G-A-G--GA-A-G-A-A-G-G-TC---TT-CG--G-A-T-T-G-T-A---AA-C-T-CC---------TG-TT-G-T--T-GAG----G--A-A--G---A-----------------------------T----------------AA-----------------------------------T-G-A-C-G-----G-T---A-C-TC--------A-A-C-A---A-G-G--AA---GT-G--AC-GG-C-TAAC--T-AC-G-T-G-C-CA-G-C-A-G-C--CGC--GG-TA-AA-AC-GT-AG-GTC--ACA-A-GC-G-T-T--GT-C-CGG-AA-TT-A-C-T--GG-GT--GT-AAA-GG-GA-GC-G-CA-G-G-C-G-G-G-AA-G-A-C--AA-G-T-T-G-G-A-A-G--TG-A-AA-TC-C-A-TG-G-G--CT-C-AA-C-C-C-A-T-G-A-A-C-T-G-C-T-TT-C--AA-A-A-C-T-G-T--TT--T-T-C-T-T-GA-GTA-G-GG----TA-G-G-G-G-T-A-GG-C--GG-A-ATT-C-C-TG-GTGTA-GCGGTG-AAA-TGCGT-AGAT-A-TCAGG-AG-G-AACA-CC-AGT--G--GCGAA-G-GC-GG--C-A-T-A--CTGG-GC-A-ACG-A-C-T--GACGCT-GA-GGCGCGAAA-G-T-A-TGGG-T-AGCAAA-CA	
Otu0299	GGGGAATATTGC-AC---ACT-GG--GG--GA-AA-C-C-C-TGCT-GCA--GCG---------A-C-GAC-GC-GT-G-G-A-G--GA-A-G-A-C-G-G-TC---TT-CG--G-A-T-T-G-T-A---AA-C-T-CC---------TG-TT-G-T--T-GAG----G--A-A--G---A-----------------------------T----------------AA-----------------------------------T-G-A-C-G-----G-T---A-C-TC--------C-A-C-A---A-G-G--AA---GT-A--AC-GG-C-TAAC--T-AC-G-T-G-C-CA-G-C-A-G-C--CGC--GG-TA-AA-AC-GT-AG-GTC--ACA-A-GC-G-T-T--GT-C-CGG-AA-TT-A-C-T--GG-GT--GT-AAA-GG-GA-GC-G-CA-G-G-C-G-G-G-AA-G-A-C--AA-G-T-T-G-G-A-A-G--TG-A-AATAC-C-A-TG-G-G--CT-C-AA-C-C-C-A-T-G-A-A-C-T-G-C-T-TT-C--AA-A-A-C-T-G-T--TT--T-T-C-T-T-GA-GTA-G-TG----CA-G-A-G-G-T-A-GG-C--GG-A-ATT-C-C-CG-GTGTA-GCGGTG-GAA-TGCGT-AGAT-A-TCGGG-AG-G-AACA-CC-AGT--G--GCGGA-G-GC-GG--C-C-T-A--CTGG-GC-A-CCA-A-C-T--GACGCT-GA-GGCTCGAAA-G-T-G-TGGG-T-AGCAAA-CA	
Otu0300	GGGGAATATTGC-AC---AAT-AG--GG--GA-AA-C-C-C-TGAT-GCA--GCG---------A-C-GCC-GC-GT-G-G-C-G--GA-A-G-A-A-G-G-TC---TT-CG--G-A-T-T-G-T-A---AA-C-T-CC---------TG-TT-G-T--T-GAG----G--A-A--G---A-----------------------------T----------------AA-----------------------------------T-C-A-C-G-----G-T---A-C-TC--------A-A-C-A---A-G-G--AA---GT-G--AC-GG-C-TAAC--T-AC-G-T-G-C-CA-G-C-A-G-C--CGC--GG-TA-AA-AC-GT-AG-GTC--ACA-A-GC-G-T-T--GT-C-CGG-AA-TT-A-C-T--GG-GT--GT-AAA-GG-GA-GC-G-CA-G-G-C-G-G-G-AA-G-A-C--AA-G-T-T-G-G-A-A-G--TG-A-AA-TC-C-A-TG-G-G--CT-C-AA-C-C-C-A-T-G-A-A-C-T-G-C-T-TT-C--AA-A-A-C-T-G-T--TT--T-T-C-T-T-GA-GTA-G-TG----CA-G-A-G-G-T-A-GG-C--GG-A-ATT-C-C-CG-GTGTA-GTGGTG-GAA-TGCGT-AGAG-A-TCGGG-AG-G-AACA-CC-AAT--G--GCGAA-G-GC-GG--C-C-T-A--GTGG-GC-A-CCA-A-C-T--GACGCT-GA-GGCTCGAAA-G-T-G-TGGG-G-AGCAAA-CA	
Otu0301	CAAGCCTGATGC-AG---CCA-TG--CC--GC-GT-G-T-A-TGAA-GAA--G-G---------A-C-TTC-GG-GT-T-G-T-G--AA-G-T-A-C-T-T-TC---AGCGG--G-G-A-G-G-A-AGG-GA-G-T-AA---------AG-TT-A-A--T-ACC----T--T-T--GC--T-----------------------------C----------------AT-----------------------------------T-G-A-C-G-----T-T---A-C-CC--------G-C-C-G---A-A-G--AA---GC-A--CC-GG-C-TAAC--T-AC-G-T-G-C-CA-G-C-A-G-C--CGC--GG-TA-AT-AC-GT-AG-GGG--GCA-A-GC-G-T-T--AT-C-CGG-AT-TT-A-C-T--GG-GT--GT-AAA-GG-GA-GC-G-CA-G-A-C-G-G-C-AC-T-G-C--AA-G-T-C-T-G-A-A-G--TG-A-AA-GC-C-C-GG-G-G--CT-C-AA-C-C-C-C-G-G-G-A-C-T-G-C-T-TT-G--GA-A-A-C-T-G-T--AG--A-G-C-T-A-GA-GTG-C-TG----GA-G-A-G-G-C-A-AG-C--GG-A-ATT-C-C-TA-GTGTA-GCGGTG-AAA-TGCGT-AGAT-A-TTAGG-AA-G-AACA-CC--AG-TG--GCGAA-G-GC-GG--C-T-T-G--CTGG-AC-A-GTA-A-C-T--GACGTT-CA-GGCTCGAAA-G-C-G-TGGG-G-AGCAAA-CA	
Otu0302	GGGGAATATTGC-AC---AAT-GG--GG--GA-AA-A-C-C-TGAT-GCA--GCG---------C-C-GCC-GC-GT-G-G-A-G--GA-A-G-A-A-G-G-TC---TT-CG--G-A-T-T-G-T-A---AA-C-T-CA---------TG-TT-G-T--T-GAG----G--A-A--G---A-----------------------------T----------------AA-----------------------------------T-G-A-A-G-----G-T---G-C-TC--------A-A-C-A---A-G-G--AA---GT-G--AC-GG-C-TAAC--T-AC-G-T-G-C-CA-G-C-A-G-C--CGC--GG-TA-AA-AC-GT-AG-GTC--ACA-A-GC-T-T-T--GT-C-CGG-AA-TT-A-C-T--GG-GT--GT-AAA-GG-GA-GC-G-CA-G-G-C-G-G-G-AA-G-A-C--AA-G-T-T-G-G-A-A-G--TG-A-AA-TC-C-A-TG-G-G--CT-C-AA-C-C-C-A-T-G-A-A-C-T-G-C-T-TT-A--AA-A-A-C-T-G-T--TT--T-T-C-T-T-GA-GTA-G-TG----CA-G-A-G-G-T-A-GG-C--GG-A-ATT-C-C-CG-GTGTA-GCGGTG-GAA-TGCGT-AGAG-A-TCGGT-AG-G-AACA-CC-AGT--G--GCGAA-G-GC-GG--C-C-T-A--CTGG-GC-A-CCA-A-C-T--GACGCT-GA-GGCTCGAAA-G-T-G-TGGG-T-AGCAAA-CA	
Otu0303	GGGGAATATTGC-AC---AAT-GG--GG--GA-AA-C-C-C-TGAT-GCA--GCG---------A-C-GCC-GC-GT-G-G-A-G--GA-A-G-A-A-G-G-TC---TT-CG--G-A-T-T-G-T-G---AA-C-T-CC---------TG-TT-G-T--T-GAG----G--A-A--G---A-----------------------------T----------------AC-----------------------------------T-G-A-C-G-----G-A---A-C-TT--------A-A-C-G---A-G-G--AA---GT-G--AC-GG-C-TAAC--T-AC-G-T-G-C-CA-G-C-A-G-C--CGG--GG-TA-AA-AC-GT-AG-GTC--ACA-A-GC-G-T-T--GT-C-CGG-AA-TT-A-C-T--GG-GT--GT-AAA-GG-GA-GC-G-CA-G-G-C-G-G-G-AA-G-A-C--AA-G-T-T-G-G-A-A-G--TG-A-AA-TC-T-A-TG-G-G--CT-C-AA-C-C-C-A-T-A-A-A-C-T-G-C-T-GT-C--AA-A-A-C-T-G-T--TT--T-T-C-T-T-GA-GTA-G-TG----CA-G-A-G-G-T-A-GG-C--GG-A-ATT-C-C-CG-GTGTA-GCGGTG-GAA-TGCGT-AGAT-A-TCGGG-AG-G-AACA-CC--AG-TG--GCGAA-G-GC-GG--C-C-T-A--CTGG-GC-A-CCT-A-C-T--GACGCT-GA-GGCTCGAAA-G-T-G-TGGG-T-AGCAAA-CA	
Otu0304	GGGGAATATTGC-AC---AAT-GG--GC--GA-AA-G-C-C-TGAT-GCA--GCG---------A-C-GCC-GC-GT-G-A-G-T--GA-A-G-A-A-G-T-AT---CT-CG--G-T-A-T-G-T-A---CA-G-C-TC---------TA-TC-A-G--C-AGG----G--A-A--G---A-----------------------------A----------------AA-----------------------------------T-G-A-C-G-----G-T---A-C-CT--------G-A-C-T---A-A-G--AA---GC-C--CC-GG-C-TAAC--T-AC-G-T-G-C-CA-G-C-A-G-C--CGC--GG-TA-AT-AC-GT-AG-GGG--GCA-A-GC-G-T-T--AT-C-CGG-AT-TT-A-C-T--GG-GT--GT-AAA-GG-GA-GC-G-CA-G-A-C-G-G-C-GA-T-G-C--AA-G-T-C-T-G-G-A-G--TG-A-AA-GC-C-C-GG-G-G--CT-C-AA-C-C-C-C-G-G-G-A-C-T-G-C-T-TT-G--GA-A-A-C-T-G-T--AT--G-G-C-T-A-GA-GTG-C-TG----GA-G-A-G-G-C-A-AG-C--GG-A-ATT-C-C-GA-GTGTA-GCGGTG-AAA-TGCGT-AGAT-A-TTAGG-AA-G-AACA-CC--AG-TG--GCGAA-G-GC-GG--C-T-T-G--CTGG-AC-A-GTA-A-C-T--GACGTT-CA-GGCTCGAAA-G-C-G-TGGG-G-AGCAAA-CA	
Otu0305	GGGGAATATTGC-AC---AAT-GG--GG--GA-AA-C-C-C-TGAT-GCA--GCG---------A-C-GCC-GC-GT-G-G-G-G--GA-A-G-G-A-A-G-TC---TT-CG--G-A-T-T-G-T-A---AA-C-T-TC---------TG-TT-G-G--T-GAG----G--A-A--G---A-----------------------------T----------------AA-----------------------------------T-G-A-C-G-----G-T---A-C-TC--------A-A-C-A---A-G-G--AA---GT-G--GC-GG-C-TAAA--T-AC-G-T-G-C-CA-G-C-A-G-C--CGC--GG-TA-AA-AC-GT-AG-GTC--ACA-A-GC-G-T-T--GT-C-CGG-AA-TT-A-C-T--GG-GT--GT-AAA-GG-GA-GC-G-CA-G-G-C-G-G-G-AA-G-A-C--AA-G-T-T-G-G-A-A-G--TG-A-AA-TC-T-A-TG-G-G--CT-C-AA-C-C-C-A-T-A-A-A-C-T-A-C-T-TT-C--AA-A-A-C-T-G-T--TT--T-T-C-T-T-GA-GTA-G-TG----CA-G-A-G-G-T-A-GG-C--GG-A-ATT-C-C-CG-GTGTA-GCGGTG-GAA-TGCGT-AGAT-A-TCGGG-AG-G-AACA-CC--AG-TG--GCGAA-G-GC-GG--C-C-T-A--CTGG-GC-A-CCA-A-C-T--GACGCT-GA-GGCTCGAAA-G-T-G-TGGG-T-AGCAAA-CA	
Otu0306	GGGGAATATTGC-AC---AAT-GG--GG--GA-AA-C-C-C-TGAT-GCA--GCG---------A-C-GCC-GC-GT-G-A-G-C--GA-A-G-A-A-G-T-AT---TT-CG--G-T-A-T-G-T-A---AA-G-C-TC---------TA-TC-A-G--C-AGG----G--A-A--G---A-----------------------------T----------------AA-----------------------------------T-G-A-C-G-----G-T---A-C-CT--------G-A-C-T---A-A-G--AA---GC-C--CC-GG-C-TCAC--T-AC-G-T-G-C-CA-G-C-A-G-C--CGC--GG-TA-AT-AC-GT-AG-GGG--GCA-A-GC-G-T-T--AT-C-CGG-AT-TT-A-C-T--GG-GT--GT-AAA-GG-GA-GC-G-TA-G-A-C-G-G-C-AA-G-G-C--AA-G-T-C-T-G-A-T-G--TG-A-AA-AC-C-C-AG-G-G--CT-T-AA-C-C-C-T-G-G-G-A-C-T-G-C-A-TT-G--GA-A-A-C-T-G-T--CT--G-G-C-T-C-GA-GGG-G-CG----GA-G-A-G-G-G-A-AG-C--GT-A-ATT-C-C-TT-GTGGA-GCGGCG-AAA-TGCGG-AGAT-A-TTAGG-AA-G-AACA-AC--AG-TG--GCGAA-G-GC-GG--C-T-T-A--ATGG-AC-G-GTA-A-C-T--GACGTT-GA-GGCTCGAAA-G-C-G-TGGG-G-AGCGAA-CA	
Otu0307	GGGGAATATTGC-AC---AAT-GG--GG--GA-AA-C-C-C-TGAT-GCA--GCG---------A-C-GCC-GC-GT-G-A-G-C--GA-A-G-A-A-G-T-AT---TT-CG--G-T-A-T-G-T-A---AA-G-C-TC---------TA-TC-A-G--C-AGG----G--A-A--G---A-----------------------------T----------------AA-----------------------------------T-G-A-C-G-----G-T---A-C-CT--------G-A-C-T---A-A-G--AA---GC-C--CC-GG-C-TAAC--T-AC-G-T-G-C-CA-G-C-A-G-C--CGC--GG-TA-AT-AC-GT-AG-GGG--GCA-A-GC-G-T-T--AT-C-CGG-AT-TT-A-C-T--GG-GT--GT-AAA-GG-GA-GC-G-TA-G-A-C-G-G-C-AA-G-G-C--AA-G-T-C-T-G-A-T-G--TG-A-AA-AC-C-C-AG-G-G--CT-T-AA-C-C-C-T-G-G-G-A-C-T-G-C-A-TT-G--GA-A-A-C-C-G-T--AG--A-G-C-T-A-GA-GTG-T-GT----GA-G-A-G-G-A-T-CG-T--GG-A-ATT-C-C-AT-GTGTA-GCGGTG-AAA-TGCGT-AGAT-A-TATGG-AG-G-AACA-CC--AG-TG--GCGAA-G-GC-GA--C-G-A-T--CTGG-CG-C-ATA-A-C-T--GACGCT-CA-GTCCCGAAA-G-C-G-TGGG-G-AGCAAA-TA	
Otu0308	GGGGAATATTGC-AC---AAT-GG--GG--GA-AA-C-C-C-TGAT-GCA--GCG---------A-C-GCC-GC-GT-G-G-A-G--GA-A-G-A-A-G-G-TC---TT-CG--G-A-T-T-G-T-A---AA-C-T-CC---------TG-TT-G-T--C-GAG----G--A-A--G---A-----------------------------T----------------AA-----------------------------------T-G-A-C-G-----G-T---A-C-CC--------C-A-C-A---A-G-G--AA---GT-G--AC-GG-C-TAAC--A-AC-G-T-G-C-CA-G-C-A-G-C--CGC--GG-TA-AA-AC-GT-AG-GGC--ACA-A-GC-G-T-T--GT-C-CGG-AA-TT-A-C-T--GG-GT--GT-AAA-GG-GA-GC-G-CA-G-G-C-G-G-G-AA-G-A-C--AA-G-T-T-G-G-A-A-G--TG-A-AA-TC-C-A-TG-G-G--CT-C-AA-C-C-C-A-T-G-A-A-C-T-G-C-T-TT-C--AA-A-A-C-T-G-T--TT--T-T-C-T-T-GA-GTA-G-TG----CA-G-A-G-G-T-A-GG-C--GG-A-ATT-C-C-CG-GTGTA-GCGGGG-GAA-TGCGT-AGAT-A-TCGGG-AG-G-AACA-CC-AGT--G--GCGAA-G-GC-GG--C-A-T-A--CTGG-GC-A-CCA-A-C-T--GACGCT-GA-GGCTCGAAA-G-T-G-TGTG-T-AGCAAA-CA	
Otu0309	GGGGAATATTGC-AC---AAT-GG--GC--GA-AA-G-C-C-TGAT-GCA--GCA---------A-C-GCC-GC-GT-G-A-G-T--GA-A-G-A-A-G-T-AT---CT-CG--G-T-A-T-G-T-A---AA-G-C-TC---------TA-TC-A-G--C-AGG----G--A-A--G---A-----------------------------A----------------AA-----------------------------------T-G-A-C-G-----G-T---A-C-CT--------G-A-C-T---A-A-G--AA---GC-C--CC-GG-C-TAAC--T-AC-G-T-G-C-CA-G-C-A-G-C--CGC--GG-TA-AT-AC-GT-AG-GGG--GCA-A-GC-G-T-T--AT-C-CGG-AT-TT-A-C-T--GG-GT--GT-AAA-GG-GA-GC-G-CA-G-A-C-G-G-C-AC-T-G-C--AA-G-T-C-T-G-A-A-G--TG-A-AA-GC-C-C-GG-G-G--CT-C-AA-C-C-C-C-G-G-G-A-C-T-G-C-T-TT-G--GA-A-A-C-T-G-T--AG--A-G-C-T-A-GA-GTG-C-TG----GA-G-A-G-G-C-A-AG-C--GG-A-ATT-C-C-TA-GTGTA-GCGGTG-AAA-TGCGT-AGAG-A-TCTGG-AG-G-AATA-CC--GG-TG--GCGAA-G-GC-GG--C-C-C-C--CTGG-AC-G-AAG-A-C-T--GACGCT-CA-GGTGCGAAA-G-C-G-TGGG-G-AGCAAA-CA	
Otu0310	GGGGAATATTGC-AC---AAT-GG--GG--GA-AA-C-C-C-TGAT-GCA--GCG---------A-C-GCC-GC-GT-G-A-A-G--GA-A-G-A-A-G-T-AT---CT-CG--G-T-A-T-G-T-A---AA-C-T-TC---------TA-TC-A-G--C-AGG----G--A-A--G---A-----------------------------A----------------AA-----------------------------------T-G-A-C-G-----G-T---A-C-CT--------G-A-C-T---A-A-G--AA---GC-C--CC-GG-C-TAAC--T-AC-G-T-G-C-CA-G-C-A-G-C--CGC--GG-TA-AT-AC-GT-AG-GGG--GCA-A-GC-G-T-T--AT-C-CGG-AT-TT-A-C-T--GG-GT--GT-AAA-GG-GA-GC-G-TA-G-A-C-G-G-A-AG-A-G-C--AA-G-T-C-T-G-A-T-G--TG-A-AA-GG-C-T-GG-G-G--CT-T-AA-C-C-C-C-A-G-G-A-C-T-G-C-A-TT-G--GA-A-A-C-T-G-T--TT--T-T-C-T-A-GA-GTG-C-CG----GA-G-A-G-G-T-A-GG-C--GG-A-ATT-C-C-CG-GTGTA-GCGGTG-GAA-TGCGT-AGAT-A-TCGGG-AG-G-AACA-CC-AGT--G--GCGAA-G-GC-GG--C-C-T-A--CTGG-GC-A-CCA-A-C-T--GACGCT-GA-GGCTCGAAA-G-T-G-TGGG-T-AGCAAA-CA	
Otu0311	GGGGGATATTGC-AC---AAT-GG--AG--GA-AA-C-T-C-TGAT-GCA--GCG---------A-C-GCC-GC-GT-G-A-G-C--GA-A-G-A-A-G-T-AT---TT-CG--G-T-A-T-G-T-A---AA-G-A-TC---------TA-TC-A-G--C-AGG----G--A-A--G---A-----------------------------T----------------AA-----------------------------------T-G-A-C-G-----G-T---A-C-CT--------G-A-C-T---A-A-G--AA---GC-A--CC-GG-C-TAAA--T-AC-G-T-G-C-CA-G-C-A-G-C--CGC--GG-TA-AT-AC-GT-AT-GGT--GCA-A-GC-G-T-T--AT-C-CGG-AT-TT-A-C-T--GG-GG--GT-AAA-GG-GA-GC-G-CA-G-G-C-G-G-T-GC-G-G-C--AA-G-T-C-T-G-A-T-G--TG-A-AA-GC-C-C-GG-G-G--CT-C-AA-C-C-C-C-G-G-T-A-C-T-T-C-A-TT-G--GA-A-A-C-T-G-T--CG--T-A-C-T-A-GA-GTG-T-CG----GA-G-G-G-G-T-A-AG-C--GG-A-ATT-C-C-TA-GTGTA-GCGGTG-AAA-TGCGT-AGAT-A-TTAGG-AG-G-AACA-CC--AG-TG--GCGAA-G-GC-GG--C-T-T-A--CTGG-AC-G-ATA-A-C-T--GACGCT-GA-GGCTCGAAA-G-C-G-TGGG-G-AGCAAA-CA	
Otu0312	GGGGAATATTGC-AC---AAT-GG--GG--GA-AA-C-A-C-TGAT-GCA--GCG---------A-C-GCC-GC-GT-G-G-A-G--GA-A-G-A-A-G-G-TC---TT-AG--G-A-T-T-G-T-A---AA-C-T-CC---------TG-TT-G-T--T-GAG----G--A-A--G---A-----------------------------T----------------AA-----------------------------------T-G-A-C-G-----G-T---A-C-TC--------A-A-C-A---A-G-G--AA---GT-G--AC-GG-C-TAAC--T-AC-G-T-G-C-CA-G-C-A-G-A--CGC--GG-TA-AA-AC-GG-AG-GCC--ACG-A-GC-G-T-T--GT-C-CGG-AA-TT-A-C-T--GG-GT--GT-AAA-GG-GA-GC-G-CA-G-G-C-G-G-G-AG-A-A-C--AA-G-T-T-G-G-A-A-G--TG-A-AA-TC-C-A-TG-G-G--CT-C-AA-C-C-C-A-T-G-A-A-C-T-G-C-T-TT-C--AA-A-A-C-T-G-G--TT--G-T-C-T-T-GA-GTA-G-TG----CA-G-A-G-G-T-A-GG-T--GG-A-ATT-C-C-CG-GTGTA-GCGGTG-GAA-TGCGT-AGAT-A-TCGGG-AG-G-AACA-CC-AGT--G--GCGAA-G-GC-GG--C-C-T-A--CTGG-GC-A-CCA-A-C-T--GACGCT-GA-GGCTCGAAA-G-T-G-TGGG-T-AGCAAA-CA	
Otu0313	GGGGAATATTGC-AC---AAT-GG--GG--GA-AA-C-C-C-TGAT-GCA--GCG---------A-C-GCC-GC-GT-G-A-G-T--GA-A-G-A-A-G-T-AT---TT-CG--G-T-A-T-G-T-A---AA-G-C-TC---------TA-TC-A-G--C-AGG----G--A-A--G---A-----------------------------A----------------AA-----------------------------------T-G-A-C-G-----G-T---A-C-CT--------G-A-C-T---A-A-G--AA---GC-C--CC-GG-C-TAAC--T-AC-G-T-G-C-CA-G-C-A-G-C--CGC--GG-TA-AT-AC-GT-AG-GGG--GCA-A-GC-G-T-T--AT-C-CGG-AA-TT-A-C-T--GG-GT--GT-AAA-GG-GT-GC-G-TA-G-G-T-G-G-C-AG-G-G-C--AA-G-T-C-A-G-A-A-G--TG-A-AA-AC-C-C-GG-G-G--CT-C-AA-C-T-C-C-G-G-G-A-C-T-G-C-T-TT-T--GA-A-A-C-T-G-T--CC--A-G-C-T-G-GA-GTG-C-AG----GA-G-A-G-G-T-A-AG-C--GG-A-ATT-C-C-TA-GTGTA-GCGGTG-AAA-TGCGT-AGAT-A-TTAGG-AG-G-AACA-TC--AG-TG--GCGAA-G-GC-GG--C-T-T-A--CTGG-AC-T-GAA-A-C-C--GACACT-GA-GGCACGAAA-G-C-G-TGGG-G-AGCAAA-CA	
Otu0314	GGGGAATATTGC-AC---AAT-GG--GG--GA-AA-C-C-C-TGAT-GCA--GCG---------A-C-GCC-GC-GT-G-G-A-G--GA-A-G-A-A-G-G-TC---TT-CG--G-A-T-T-G-T-A---AA-C-T-CC---------TG-TT-G-T--T-GAG----G--A-A--G---A-----------------------------T----------------AA-----------------------------------T-G-A-C-G-----G-T---A-C-TC--------A-A-C-A---A-G-G--AA---GT-G--AC-GG-C-TAAC--T-AC-G-T-G-C-CA-G-C-A-G-C--CGC--GG-TA-AA-AC-GT-AG-GTC--ACG-A-GC-G-T-T--GT-C-CGG-AA-TT-A-C-T--GG-GT--GT-AAA-GG-GA-GC-G-CA-G-G-C-G-G-GAGA-A-C-A--AA-G-T-T-G-G-A-A-G--TG-A-AA-TC-C-A-TG-G-C--TC-A-AA-C-C-C-A-T-G-A-A-C-T-G-C-T-TT-C--AA-A-A-C-T-G-T--TT--T-T-C-T-T-GA-GTA-G-TG----CA-G-A-G-G-T-A-GG-C--GG-A-ATT-C-C-CG-GTGTA-GCGGTG-GAA-TGCGT-AGAT-A-TCGGG-AG-G-AACA-CC-AGT--G--GCGAA-G-GC-GG--C-C-T-A--CTGG-GC-A-CCA-A-C-T--GACGCT-GA-GGCTCGAAA-G-T-G-TGGG-T-AGCAAA-CA	
Otu0315	GGGGAATATTGC-AC---AAT-GG--GG--GC-AA-C-C-C-TGAT-GCA--GCG---------A-C-GCC-GC-GT-G-G-A-G--GA-A-G-A-A-G-G-TC---TT-CG--G-A-T-T-G-T-A---AA-C-T-CC---------TG-TC-G-T--T-GAG----G--A-A--G---A-----------------------------T----------------AG-----------------------------------T-G-A-C-G-----G-T---A-C-TC--------A-A-C-A---A-G-G--AA---GT-G--AC-GG-C-TAAC--T-AC-G-T-G-C-CA-G-C-A-G-A--CGC--GG-TA-AA-AC-GT-AG-GTC--ACA-A-GC-G-T-T--GT-C-CGG-AA-TT-A-C-T--GG-GT--GT-AAA-GG-GA-GC-G-CA-G-G-C-G-G-G-AA-G-A-A--AA-G-T-T-G-G-A-A-G--TG-A-AA-TC-C-G-TG-G-G--CT-C-AA-C-C-C-A-T-G-A-A-C-T-G-C-T-TT-C--AA-A-A-C-T-G-T--TT--T-T-C-T-T-GA-GTA-G-TG----CA-G-A-G-G-T-A-GG-C--GG-A-ATT-C-C-CG-GTGTA-GCGGTG-GAA-TGCGT-AGAT-A-GCGGG-AG-G-AACA-CC-AGT--G--GCGAA-G-GC-GG--C-C-T-A--CTGG-AC-A-CCA-A-C-T--GACGCT-GA-GGCTCGAAA-G-T-G-TGGG-T-AGCAAA-CA	
Otu0316	GGGGAATATTGC-AC---AAT-GG--GG--GA-AA-C-C-C-TGAT-GCA--GCG---------A-C-GCC-GC-GT-G-G-A-G--GA-A-G-A-A-G-G-TC---TT-CG--G-A-T-T-G-T-A---AA-C-T-CC---------TG-TT-G-T--T-GAG----G--A-A--G---A-----------------------------T----------------AA-----------------------------------T-G-A-C-G-----G-T---A-C-TC--------A-A-C-A---A-G-G--AA---GT-G--AC-GG-C-TAAC--T-AC-G-T-G-C-CA-G-C-A-G-C--CGC--GG-TA-AA-AC-GT-AG-GTC--ACA-A-GC-G-T-T--GT-C-CGG-AA-TT-A-C-T--GG-GT--GT-AAA-GG-GA-GC-G-CA-G-G-C-G-G-G-AG-A-A-C--AA-G-T-T-G-G-A-A-G--TG-A-AA-TC-C-A-TG-G-G--CT-C-AA-C-C-C-A-T-G-A-A-C-T-G-C-T-TT-C--AA-A-A-C-T-G-T--TT--T-T-C-T-T-GA-GTA-G-GG----CA-T-A-G-G-G-A-GG-C--GT-A-ATT-C-C-CG-GTGTA-GCGGTG-GAA-TGCGT-AGAT-A-TCGGG-AG-T-AACA-TA-AGT--G--GCGAA-G-GC-GG--C-C-T-A--CTGT-GC-A-CCA-A-C-T--GACGCT-GA-GGCGCGAAA-G-T-G-TGGG-T-AGCAAA-CA	
Otu0317	GGGGAATATTGC-AC---AAT-GG--GG--GA-AA-C-C-C-TGAT-GCA--GCG---------A-C-GCC-GC-GT-G-A-A-G--GA-T-G-A-A-G-T-AT---TT-CG--G-T-A-T-G-T-A---AA-C-T-TC---------TA-TC-A-G--C-AGG----G--A-A--G---A-----------------------------A----------------AA-----------------------------------T-G-A-C-G-----A-T---A-C-CT--------G-A-C-T---A-A-G--AA---GC-C--CC-GG-C-TAAC--T-AC-G-T-G-C-CA-G-C-A-G-C--CGC--GG-TA-AT-AC-GT-AG-GGG--GCA-A-GC-G-T-T--AT-C-CGG-AT-TT-A-C-T--GG-GT--GT-AAA-GG-GA-GC-G-TA-G-A-C-G-G-C-AT-T-G-C--AA-G-C-C-A-G-A-T-G--TG-A-AA-GC-C-C-GG-G-G--CT-C-AA-C-C-C-C-G-G-G-A-C-T-G-C-A-TT-T--GG-A-A-C-T-G-T--AG--A-G-C-T-A-GA-GTG-T-CG----GA-G-A-G-G-C-A-AG-T--GG-A-ATT-C-C-TA-GTGTA-GCGGTG-AAA-TGCGT-AGAT-A-TTAGG-AG-G-AACA-CC--AG-TG--GCGAA-G-GC-GG--C-T-T-G--CTGG-AC-G-ATG-A-C-T--GACGTT-GA-GGCTCGAAA-G-C-G-TGGG-G-AGCAAA-CA	
Otu0318	GGGGTACATTGC-GC---AAT-GG--GG--GA-AA-C-C-C-TGAT-TCA--GCG---------A-C-GCC-GC-GC-G-G-A-G--GA-A-G-A-A-T-G-TC---TT-CG--G-A-T-T-G-T-A---AA-C-T-CC---------TC-TT-G-T--T-GAG----C--A-A--G---A-----------------------------T----------------AA-----------------------------------T-A-A-C-G-----G-T---A-T-CC--------A-C-C-A---A-G-G--AA---GC-G--AC-GG-C-TACT--T-AC-G-T-G-C-CA-G-C-A-G-C--CGC--GG-TA-AA-AC-GT-AG-GTC--ACA-A-GC-G-T-C--GT-C-CGG-AA-TT-A-C-T--GG-GT--GT-AAA-GG-GA-GC-G-CA-G-G-C-G-G-G-AA-G-A-C--AA-G-T-T-G-G-A-A-G--TG-A-AA-TC-C-A-TG-G-G--CT-C-AA-C-C-C-A-T-G-A-A-C-T-G-C-T-TT-C--AA-A-A-C-T-G-T--TT--T-T-C-T-T-GA-GTA-G-TG----CA-G-A-G-G-T-A-GG-C--GG-A-ATT-C-C-CG-GTGTA-GCGGTG-GAA-TGCGT-AGAT-A-TCGGG-AG-G-AACA-CC-AGT--G--GCGAA-G-GC-GG--C-C-T-A--CTGG-GC-A-CCA-A-C-T--GACGCT-GA-GGCTCGAAA-G-T-G-TGGG-T-AGCAAA-CA	
Otu0319	AGGGAATCTTCC-AC---AAT-GG--AC--GC-AA-G-T-C-TGAT-GGA--GCA---------A-C-GCC-GC-GT-G-A-G-T--GA-A-G-A-A-G-G-GT---TT-CG--G-C-T-C-G-A-A---AC-G-C-TC---------TG-TG-G-G--T-GGT----G--A-A--G---AA-AGAT-A---G-A-G--G-T-A---G--T----------------AA-------C------T--GG---C-CTT-T-AT-T-T-G-A-C-G-----G-T---A-A-TT--------A-C-T-T---A-G-A--AA---GT-C--AC-GG-C-TACC--T-CC-T-T-G-C-CA-G-C-A-G-T--CGC--GG-TA-AT-AC-GT-AG-GTG--GCA-A-GC-G-T-T--GT-C-CGA-AT-TT-A-T-T--GG-GC--GT-AAA-GC-GA-GT-G-CA-G-G-C-G-G-T-TC-A-A-T--AA-G-T-C-T-G-A-T-G--TG-A-AA-GC-C-T-TC-G-G--CT-C-AA-C-C-G-G-A-G-A-A-T-T-G-C-A-TC-A--GA-A-A-C-T-G-T--TG--A-A-C-T-T-GA-GTG-C-AG----AA-G-A-G-G-A-G-AG-T--GG-A-ACT-C-C-AT-GTGTA-GCGGTG-GAA-TGCGT-AGAT-A-TATGG-AA-G-AACA-CC--AG-TG--GCGAA-G-GC-GG--C-T-C-T--CTGG-TC-T-GCA-A-C-T--GACGCT-GA-GGCTCGAAA-G-C-A-TGGG-T-AGCGAA-CA	
Otu0320	AGGGAATCTTCC-AC---AAT-GG--AC--GC-AA-G-T-C-TGAT-GGA--GCG---------A-C-GCC-GC-GT-G-A-G-T--GA-A-G-C-A-G-G-GT---TT-CG--G-C-T-C-G-T-A---AA-G-C-TC---------TG-TT-G-G--T-AGT----G--A-A--G---AA-AGAT-A---G-A-G--G-T-A---G--T----------------AA-------C------T--GG---C-CTT-T-AT-T-T-G-A-C-G-----T-T---A-A-TT--------A-C-T-C---A-G-G--AA---GT-A--AC-GG-C-TAAC--T-AC-G-T-G-C-CA-G-C-A-G-C--CGC--GG-TA-AT-AC-GT-AG-GTG--GCA-A-GC-G-T-T--GT-C-CGG-AT-TT-A-T-T--GG-GC--GT-AAA-GC-GA-GT-G-CA-G-G-C-G-G-T-TC-A-A-T--AA-G-T-C-T-G-A-T-G--TG-A-AA-GC-C-T-TC-G-G--CT-C-AA-C-C-G-G-A-G-A-A-T-T-G-C-A-TC-A--GA-A-A-C-T-G-T--TG--A-A-C-T-T-GA-GTG-C-AG----AA-G-A-G-G-A-G-AG-T--GG-A-ACT-C-C-AT-GTGTA-GCGGTG-GAA-TGCGT-AGAT-A-TATGG-AA-G-ACCA-CC--AG-TG--GCGAA-G-GC-GG--C-T-C-T--CTGG-TC-T-GCA-A-C-T--GACGCA-GA-GGCTCGAAA-G-C-A-TGGG-T-AGCGAA-CA	
Otu0321	AGGGAATCTTCC-AC---AAT-GG--AC--GC-AA-G-T-C-GGAT-GGC--GCC---------A-C-GCC-GC-GT-G-C-G-T--GA-A-G-A-A-G-G-GT---TT-CG--G-C-T-C-G-T-A---AA-G-C-TC---------TG-TC-G-G--T-AGT----G--A-A--G---AA-AGAT-A---G-A-G--G-T-G---G--T----------------AA-------C------T--GG---C-CAT-C-AT-T-T-G-A-C-G-----G-T---T-A-TT--------A-C-T-T---A-G-A--AA---GT-C--AC-AG-T-TACC--T-CA-G-T-G-C-CA-G-C-A-G-C--CGC--GG-TA-AT-AC-GT-AG-GTG--GCA-A-GC-G-T-T--GT-C-CGG-AT-TT-A-T-T--GG-GC--GT-AAA-GC-GA-GT-G-CA-G-G-C-G-G-T-TC-A-A-T--AA-G-T-C-T-G-A-T-G--TG-A-AA-GC-C-T-TC-G-G--CT-C-AA-C-C-G-G-A-G-A-A-T-T-G-C-A-TC-A--GA-A-A-C-T-G-T--TG--A-A-C-T-T-GA-GTG-C-AG----AA-G-A-G-G-A-G-AG-T--GG-A-ACT-C-C-AT-GTGTA-GCGGTG-AAA-TGCGT-AGAT-A-TCGGG-AA-G-AACA-CC--AA-TG--GCGAA-G-GC-AG--G-T-C-T--CTGG-GC-C-GTC-A-C-T--GACGCT-GA-GGAGCGAAA-G-C-G-TGGG-G-AGCGAA-CA	
Otu0322	AGGGAATCTTCC-AC---AAT-GG--AC--GC-AA-G-T-C-TGAT-GGA--GCA---------C-C-GCC-GC-GT-G-A-G-T--GA-A-G-A-A-G-G-GT---TT-CG--G-C-T-C-G-T-A---AA-G-A-TC---------TG-TT-G-G--T-AGG----G--A-A--G---AA-AGAT-A---G-A-G--G-T-A---G--T----------------AC-------C------T--GG---C-CTT-T-AT-T-T-G-A-C-G-----G-T---A-A-TT--------A-A-T-T---A-G-A--AA---GT-A--AC-GG-C-TAAC--T-AA-G-T-G-C-CA-G-C-A-G-C--CGC--GG-TA-AT-AC-GT-AG-GTG--GCA-A-GC-G-T-T--GT-C-CGA-AT-TT-A-T-T--GG-GC--GT-AAA-GC-GA-GT-G-CA-G-G-C-G-G-T-TC-A-A-T--AA-G-T-C-T-G-A-T-G--TG-A-AA-GC-C-T-TC-G-G--CT-C-AA-C-C-G-G-A-G-A-A-T-T-G-C-A-TC-A--GA-A-A-C-T-G-T--TG--A-A-C-T-T-GA-GTG-C-AG----AA-G-A-G-G-A-G-AG-T--GG-A-ACT-C-C-AT-GTGTA-GCGGTG-GAA-TGCGT-AGAT-A-TATGG-AA-G-AACA-CC--AG-TG--GCGAA-G-GC-GG--C-T-C-T--CTGG-TC-T-GCA-A-C-T--GACTCT-GA-GGCTCGAAA-G-C-A-TGGG-T-AGCGAA-CA	
Otu0323	AGGGAATCTTCC-AC---CAT-GG--AC--GC-AA-G-T-C-TGAT-GGA--GCA---------A-C-GCA-GC-GT-G-A-G-T--GA-A-G-A-A-G-G-GT---TT-CG--G-C-A-A-G-T-A---AA-G-C-TC---------TG-TT-G-G--T-AGT----G--A-A--G---AC-AGAT-A---G-A-G--G-T-C---G--T----------------AA-------C------T--GG---C-ATT-T-AT-T-T-G-A-C-G-----G-T---A-A-TT--------A-C-T-T---A-G-A--AA---GT-C--AC-GG-C-TAAC--T-AT-G-T-G-C-CA-G-C-A-G-C--CGC--GG-TA-AT-AC-GT-AG-GTG--GCA-A-GC-G-T-T--GT-C-CGG-AT-TT-A-T-T--GG-GC--GT-AAA-GC-GA-GT-G-CA-G-G-C-G-G-T-TC-A-A-T--AA-G-T-C-T-G-A-T-G--TG-A-AA-GC-C-T-TC-G-G--CT-C-AA-C-C-G-G-A-G-A-A-T-T-G-C-A-TC-A--GA-A-A-C-T-G-T--TG--A-A-C-T-T-GA-GTG-C-AG----AA-G-A-G-G-A-G-AG-T--GG-A-ACT-C-C-AT-GTGTA-GCGGTG-GAA-TGCGT-AGAT-A-TATGG-AA-G-AACA-CC--AG-TG--GCGAA-G-GC-GG--C-T-C-T--CTGG-TC-T-GCA-A-C-T--GACGCT-GA-GGCTCGAAA-G-C-A-TGGG-T-AGCGAA-CA	
Otu0324	AGGGAATCTTCC-AC---AAT-GG--AC--GC-AA-G-T-C-TGAT-GGA--GCA---------A-C-GCC-GC-GT-G-A-G-T--GA-A-G-A-A-G-G-GT---TT-CG--G-C-T-A-G-T-A---AA-A-C-TC---------TG-TT-G-G--G-AGT----G--A-A--G---AG-AAAT-A---G-A-G--G-T-A---G--T----------------AA-------C------T--GG---C-CTT-T-AT-T-T-G-A-A-G-----G-G---A-A-TT--------A-C-T-T---A-G-A--AA---GT-C--AC-GG-C-TAAC--T-AC-G-T-G-C-CA-G-C-A-G-C--CGC--GG-TA-AT-AC-GT-AG-GTG--GCA-A-GC-G-T-T--GT-C-CGG-AT-TT-A-T-T--GG-GC--GT-AAA-GC-GA-GT-G-CA-G-G-C-G-G-T-TC-A-A-T--AA-G-T-C-T-G-A-T-G--TG-A-AA-GC-C-T-TC-G-G--CT-C-AA-C-C-G-G-A-G-A-A-T-T-G-C-A-TC-A--GA-A-A-C-T-G-T--TG--A-A-C-T-T-GA-GTG-C-AG----AA-G-A-G-G-A-G-AG-T--GG-A-TCT-C-C-AT-GTGTA-GCGGTG-AAA-TGCGT-AGAT-A-TATGG-AA-G-AACA-CC--AG-TG--GCGAA-G-GC-GG--C-T-C-T--CTGG-TC-T-GCA-A-C-T--GACGCT-GA-GGCTCGAAA-G-C-A-TGGG-T-AGCGAA-CA	
Otu0325	AGGGAATCTTCC-AC---AAT-GG--AC--GC-AA-G-T-C-TGAT-GGA--GCA---------A-C-GCC-GC-GT-G-C-G-T--GA-A-G-A-A-G-G-GT---TT-CG--G-G-T-C-G-T-A---AA-G-C-TC---------TG-TT-G-G--T-CGT----G--A-A--G---AA-AGAT-A---G-A-G--G-T-A---G--T----------------AA-------T------T--GG---C-TTT-G-AT-T-T-G-A-C-G-----G-T---G-A-TT--------A-C-C-T---A-G-A--AA---GC-C--AC-GG-C-CAAG--T-AC-G-T-G-C-CA-G-C-A-G-C--CGC--GG-TA-AT-AC-GT-AG-GTG--GCA-A-GC-G-T-T--GT-C-CGG-AG-TT-A-T-T--GG-GC--GT-AAA-GC-GA-GT-G-CA-G-G-C-G-G-T-TC-A-A-T--AA-G-T-C-T-G-A-T-G--TG-A-AA-GC-C-T-TC-G-G--CT-C-AA-C-C-G-G-A-G-A-A-T-T-G-C-A-TC-A--GA-A-A-C-T-G-T--TG--A-A-C-T-T-GA-GTG-C-AG----AA-G-A-G-G-A-G-AG-T--GG-A-ACT-C-C-AT-GTGTA-GCGGTG-GAA-TGCGT-AGAT-A-TATGG-AA-G-AACA-CC-AGT--G--GCGAA-G-GC-GG--C-T-C-T--CTGG-TC-T-GCA-A-C-T--GACGCT-GA-GGCTCGAAA-G-C-A-TGGG-T-AGCGAA-CA	
Otu0326	AGGGAATCTTCC-AC---AAT-GG--AC--GC-AA-G-T-C-TGAT-GGA--GCA---------A-C-GCC-GC-GT-G-A-G-T--GA-A-G-A-A-G-G-GT---TT-CG--G-C-G-C-G-T-A---AA-G-C-TC---------TG-TT-G-G--T-AGG----G--A-A--G---GA-AGCT-A---G-A-G--G-T-A---G--T----------------AA-------C------T--GG---C-CTT-T-AA-T-T-G-A-C-G-----G-T---A-A-TT--------A-C-T-A---A-G-A--AA---GA-C--AC-GG-C-TAAC--T-AA-G-T-G-C-CA-G-C-A-G-C--CGC--GG-TA-AT-AC-GT-AG-GTG--GCA-A-GC-G-T-T--GT-C-CGG-AT-TT-A-T-T--GG-GC--GT-AAA-GC-GA-GT-G-CA-G-G-C-G-G-T-TC-A-A-T--AA-G-T-C-T-G-A-T-G--GG-A-AA-GC-C-T-TC-G-G--CT-C-AA-C-C-G-G-A-G-A-A-T-T-G-C-A-TC-A--GA-A-A-C-T-G-T--TG--A-A-C-T-T-GA-GTG-C-AG----AA-G-A-G-G-A-G-AG-T--GG-A-ATT-C-C-AT-GTGTA-GCGGTG-GAA-TGCGT-AGTT-A-TATGG-AA-G-AACA-CC--AG-TG--GCGAA-G-GC-GG--C-T-C-T--CTGG-TC-T-GCA-A-C-T--GACGCT-GA-GGCTCGAAA-G-C-A-TGGG-T-AGCGAA-CA	
Otu0327	AGGGAATCTTCC-AC---AAT-GG--AC--GC-AA-G-T-C-TGAT-GGA--GCC---------A-C-GCC-GC-GT-G-A-G-T--GA-A-G-A-A-G-G-GT---TT-AG--G-C-T-C-G-T-A---AA-G-C-TC---------TG-TT-G-G--T-AGG----G--A-C--G---AA-AGAG-A---G-A-G--G-T-A---G--T----------------AA-------C------T--GG---C-CTT-G-AC-T-T-G-A-C-G-----G-T---A-A-TT--------A-C-C-T---A-G-A--CA---GG-C--AC-GG-C-TAAC--T-AC-G-T-G-C-CA-G-C-A-G-C--CGC--GG-TA-AT-AC-GT-AG-GTG--GCA-A-GC-G-T-T--GT-C-CGG-AT-TT-A-T-T--GG-GC--GT-AAA-GC-GA-GT-G-CA-G-G-C-G-G-T-TC-A-A-T--AA-G-T-C-T-G-A-T-G--TG-A-AA-GC-C-T-TC-G-G--CT-C-AA-C-C-G-G-A-G-A-A-T-T-G-C-A-TC-A--GA-A-A-C-T-G-G--TG--A-A-C-T-T-GA-GTG-C-AG----AA-G-A-G-G-A-G-AG-T--GG-A-ACT-C-C-AT-GTGTA-GCGGTG-GAA-TGCGT-AGAT-A-TATGG-AA-G-AACA-CC-AGT--G--GCGAA-G-GC-GG--C-T-C-T--CTGG-TC-T-GCA-A-C-T--GACGCT-GA-GGCTCGAAA-G-C-A-TGGG-T-AGCGAA-CA	
Otu0328	AGGGAATCTTCC-AC---AAT-GG--AC--GC-AA-G-T-C-TGAT-GGA--GCA---------A-C-GCC-GC-GT-G-A-G-T--GA-A-G-A-A-G-G-GT---TT-CG--G-C-T-C-G-T-A---AA-G-C-TC---------TG-TT-G-G--T-AGT----G--A-A--G---AA-AGAT-A---G-A-G--G-T-A---G--T----------------AA-------C------T--GG---C-CTT-T-AT-T-T-G-A-C-G-----G-T---A-A-TT--------A-C-T-T---A-G-A--AA---GT-C--AC-GG-C-TAAC--T-AC-G-T-G-C-CA-G-C-A-G-C--CGC--GG-TA-AT-AC-GT-AG-GTG--GCA-A-GC-G-T-T--GT-C-CGG-AT-TT-A-T-T--GG-GC--GT-AAA-GC-GA-GT-G-CA-G-G-C-G-G-T-TC-A-A-T--AA-G-T-C-T-G-A-T-G--TG-A-AA-GC-C-T-TC-G-G--CT-C-AA-C-C-G-G-A-G-A-A-A-T-G-C-A-GC-A--GA-A-A-C-T-G-T--TG--A-G-C-T-T-GA-GTG-C-AG----AA-G-A-G-G-A-G-AG-T--AG-A-ACT-C-C-AT-GAGTA-GCGGTG-GAA-TGCGT-AGAT-A-TAAGG-AA-G-GACA-CC--AG-TG--GAGAA-G-GG-GG--C-T-C-G--ATGG-TC-T-GCA-A-C-T--GACGCT-GA-GGCTCGAAA-G-C-A-TGGG-T-AGCGAA-CA	
Otu0329	AGGGAATCTTCC-AC---AAT-GG--AC--GC-AA-G-T-C-TGAT-GGA--GCA---------A-C-GCC-GC-GT-G-T-G-T--GA-A-G-A-A-G-G-GT---TT-CG--G-C-T-C-G-T-A---AA-G-C-AC---------TG-TT-G-G--T-AGG----G--A-A--G---AA-AGAT-A---G-A-G--G-T-A---G--T----------------AT-------C------T--GA---C-CTT-T-CT-T-T-G-A-C-G-----G-T---A-C-TT--------G-C-T-T---A-G-A--AA---GT-C--CC-GG-C-TAAC--T-AC-G-T-G-C-CA-G-C-A-G-C--CGC--GG-TA-AT-AC-GT-AG-GTG--GCA-A-GC-G-T-T--GT-C-CGG-AT-TT-A-T-T--GG-GC--GT-AAA-GC-GA-GT-G-CA-G-G-C-G-G-T-TG-A-A-T--AA-G-T-C-T-G-A-T-G--TG-A-AA-GC-C-T-TC-G-G--CT-C-AA-C-C-G-G-A-G-A-A-T-T-G-C-A-TC-A--GA-A-A-C-T-G-T--TG--A-A-C-T-T-GA-GTG-C-AG----AA-G-A-G-G-A-G-AG-T--GG-A-ACT-C-C-AT-GTGTA-GCGGTG-GAA-TGCGT-AGAT-A-TATGG-AA-G-AACA-CC--AG-TG--GCGAA-G-GC-GG--C-T-C-T--CTGG-TC-T-GCA-A-C-T--GACGCT-GA-GGCTCGAAA-G-C-A-TGGG-T-AGCGAA-CA	
Otu0330	AGGGAATCTTCC-AC---AAT-GG--AC--GC-AA-G-T-C-TGAT-GGA--GCA---------A-C-GCC-GC-GT-G-A-G-T--GA-A-G-A-A-G-G-GT---TT-CG--G-C-T-C-G-T-A---AA-G-C-TC---------TG-TT-G-G--C-AGT----G--A-A--G---AA-AGAT-A---G-A-G--G-T-A---G--T----------------AA-------C------T--GG---C-CTT-T-AT-T-T-G-A-C-G-----G-T---A-A-TT--------A-C-T-T---A-G-A--AA---GT-C--AC-GG-C-TAAC--T-AC-G-T-G-C-CA-G-C-A-G-C--CGC--GG-TA-AT-AC-GT-AG-GTG--GCA-A-GC-G-T-T--GT-C-CGG-AT-GT-A-T-T--GG-GC--GT-AAA-GC-GA-GT-G-CA-G-G-C-G-G-T-TC-A-A-T--AA-G-T-C-T-G-A-T-G--TG-A-AA-GC-C-T-TC-G-G--CT-C-AA-A-C-G-G-A-G-A-A-C-T-G-C-A-TC-A--GA-A-A-C-T-G-T--TG--A-A-C-T-T-GA-GTG-C-AG----AA-G-A-G-G-A-G-AG-G--AG-A-ACG-C-C-AT-GGGGA-GCGGTG-GAA-TGCGT-AGAT-A-TATGG-AA-T-AACA-CC--AG-TG--GCGAA-G-GC-GG--C-T-C-T--CTGG-TC-T-GCA-A-C-T--GACGCT-GA-GGCTCGAAA-G-C-A-TGGG-T-AGCGAA-CA	
Otu0331	AGGGAATCTTCC-AC---AAT-GG--AC--GC-AA-G-T-C-TGAT-GGA--GCA---------A-C-GCC-GC-GT-G-A-G-T--GA-A-G-A-A-G-G-GT---TT-CG--G-C-T-C-G-T-A---AA-G-C-TC---------TG-TT-G-G--T-AGT----G--A-G--G---AA-AGAT-A---G-A-G--G-T-A---G--T----------------AA-------C------T--GG---C-CTT-T-AT-T-T-G-A-C-G-----G-T---A-A-TT--------A-C-T-T---A-G-A--AA---GT-A--AC-GG-C-TAAC--T-AC-G-T-G-C-CA-G-C-A-G-C--CGC--GG-TA-AT-AC-GT-AG-GTG--GCA-A-GC-G-T-T--GT-C-CGG-AT-TT-A-T-T--GG-GC--GT-AAA-GC-GA-GT-G-CA-G-G-C-G-G-T-TC-A-A-T--AA-G-T-C-T-G-A-T-G--CG-A-AA-GC-C-T-TC-G-G--CG-C-AA-C-C-G-G-A-G-A-A-T-G-G-C-A-TC-A--GA-A-A-C-T-G-T--TG--A-A-C-T-G-GA-GTG-C-AG----AA-G-A-G-G-A-G-AG-T--GG-A-ACT-C-C-AT-GTGTA-GCGGTT-GAA-TGCGT-AGAT-A-TATGG-AA-G-AACA-CC--AG-GG--GCGAA-G-GC-GG--C-T-C-T--CTGG-TC-T-GCA-A-C-T--GACGCT-GA-GGCTCGAAA-G-C-A-TGGG-T-AGCGAA-CA	
Otu0332	AGGGAATCTTCC-AC---AAT-GG--AC--GC-AC-G-T-C-TGAT-GGA--GCA---------A-C-GCC-GC-GT-G-A-G-T--GA-A-G-A-C-G-G-GT---TT-CG--G-C-T-C-G-T-A---AA-G-C-TC---------TG-TT-G-G--T-AGT----G--A-A--G---AA-AGAT-A---G-A-G--G-T-A---G--T----------------AA-------C------T--GG---C-CTT-T-AT-T-T-G-A-C-G-----G-T---A-A-TT--------A-C-T-T---A-G-A--AA---GT-C--AC-GG-C-TAAC--T-AC-G-T-G-C-CA-G-C-A-G-C--CGC--GG-TA-AT-AC-GT-AG-GTG--GCA-A-GC-G-T-T--GT-C-CGG-AT-TT-A-T-T--GG-GC--GT-AAA-GC-GA-GT-G-CA-G-G-C-G-G-T-TC-A-A-T--AA-G-T-C-T-G-A-T-G--TG-A-AA-GC-C-T-TC-G-G--CT-C-AA-C-C-G-G-A-G-A-A-T-T-G-C-A-TC-A--GA-A-A-C-T-G-T--TG--A-A-G-T-T-GA-GTG-C-AG----AA-G-A-G-G-A-G-GG-T--GT-A-ACT-C-C-GT-GTCTA-GCGGTG-AAA-TGCGT-AGAT-A-TATGG-AA-G-AACA-CC--AG-TG--GCGAG-G-GC-GG--C-T-C-C--CTGG-TC-T-GCA-A-C-T--CACGCT-GA-GGCTCGAAA-G-C-A-TGGG-T-AGCGAA-CA	
Otu0333	AGGGAATCTTCC-AC---AAT-GG--AC--GC-AA-G-T-C-TGAT-GGA--GCA---------A-C-GCC-GC-GT-G-A-G-T--GA-A-G-A-A-G-G-GT---TT-CG--G-C-T-C-G-T-A---AA-G-C-TC---------TG-TT-G-G--T-AGT----G--A-A--G---AA-AGAT-A---G-A-G--G-T-A---G--T----------------AA-------C------T--GG---C-CTT-T-AT-T-T-G-A-C-G-----G-T---A-A-TT--------A-C-T-T---A-G-A--AA---GT-C--AC-GG-C-TAAC--T-AC-G-T-G-C-CA-G-C-A-G-C--CGC--GG-TA-AT-AC-GT-AG-GTG--GCA-A-GC-G-T-T--GT-C-CGA-AT-TT-A-T-T--GG-GC--GT-AAA-GC-GA-GT-G-CA-G-G-C-G-G-T-TC-A-A-T--AA-G-T-C-T-G-A-T-G--TG-A-AA-GC-C-T-TC-G-G--CT-C-AA-C-C-G-G-A-G-A-A-G-G-G-C-A-TC-A--GA-A-A-C-T-G-T--TG--A-A-C-T-T-GA-GGG-C-AG----AA-G-A-G-G-A-G-AG-T--GG-A-ACT-C-C-AT-GTGTA-GCGGTG-GAA-TGCGT-AGAT-A-TATGG-AA-G-AACA-CC--AG-TG--GAGAA-G-GC-GG--C-T-A-T--CGGG-TC-T-GAA-A-C-T--GACGCT-GA-GGCTCGAAA-G-C-A-TGGG-G-AGAGAA-CA	
Otu0334	AGGGAATCTTCC-AC---AAT-GG--AC--GC-AA-G-T-C-TGAT-GGA--GCA---------A-C-GCC-GC-GT-G-A-G-T--GA-A-G-A-A-G-G-GT---TT-CG--G-C-T-C-G-T-A---AA-G-C-TC---------TG-TT-G-G--T-AGT----G--A-A--G---AA-AGAT-A---G-A-G--G-T-A---G--T----------------AA-------C------T--GG---C-CTT-T-AT-T-T-G-A-C-G-----G-T---A-A-TT--------A-C-T-T---A-G-T--AA---GT-C--AC-GG-C-TAAC--T-AC-G-T-G-C-CA-G-C-A-G-C--CGC--GG-TA-AT-AC-GT-AG-GTG--GCA-A-GC-G-T-T--GT-C-CGG-CG-TT-A-T-T--GG-GC--GT-AAA-GC-GA-GT-G-CA-G-G-C-G-G-T-TC-A-A-T--AA-G-T-C-T-G-A-T-G--TG-A-AA-GC-C-T-TC-G-G--CT-C-AA-C-C-G-G-A-G-A-A-T-T-G-C-A-TC-A--GA-A-A-C-T-G-T--TG--A-A-C-T-G-TA-TTG-C-AG----AA-G-A-G-T-A-G-AG-T--GG-A-ACT-C-C-AG-GTGTA-GCGGTT-GAA-TGCGT-AGAT-A-TATGG-AA-G-AACA-CC--AG-TG--GCGAA-G-GC-GG--C-T-C-T--CTGG-TC-T-GCA-A-C-T--GACGCT-GA-GGCTCGAAA-G-C-A-TGGG-T-AGCGAA-CA	
Otu0335	AGGGAATCTTCC-AC---AAT-GG--AC--GC-AA-G-T-C-TGAT-GGA--GCA---------A-C-GCC-GC-GT-G-A-G-G--GA-A-G-A-A-G-G-GT---TT-CG--G-C-T-C-G-T-A---AA-G-C-TC---------TG-TT-G-G--T-AGT----G--A-A--G---AA-AGAT-A---G-A-G--T-T-C---G--C----------------AA-------C------T--GG---C-CTT-T-AT-T-T-G-A-C-G-----G-T---A-A-TT--------A-C-T-T---A-G-A--AA---GT-C--AC-GG-A-TAAC--T-AC-C-T-G-C-CA-G-C-A-G-C--CGC--GG-TA-AT-AC-GT-AG-GTG--GCA-A-GC-G-T-T--GT-C-CGG-AT-TT-A-T-T--GG-GC--GT-AAA-GC-GA-GT---CA-G-G-C-G-G-T-TC-A-A-T--AA-G-T-C-T-G-A-T-G--TG-A-AA-GC-C-T-TC-G-G--CT-C-AA-C-C-G-G-A-G-A-A-T-T-G-C-A-TC-A--GA-A-A-C-T-T-T--TG--A-A-C-T-T-GA-GTG-C-AG----AA-G-A-G-G-A-G-AG-T--GG-A-ACT-C-C-AT-GTGTA-GCGGTG-AAA-TGCGT-AGAT-A-TATGG-AA-T-AACA-CC--AG-TG--GCGAA-G-GC-GG--C-T-C-T--CTGG-TC-T-GCA-A-C-T--GACGCT-GA-GGCTCGAAA-G-C-A-TGGG-T-AGCGAA-CA	
Otu0336	AGGGAATCTTCC-AC---AAT-GG--AC--GC-AA-G-T-C-TGAT-GGA--GCA---------A-C-GCC-GC-GT-G-A-G-T--GA-A-G-A-A-G-G-GT---TT-CG--G-C-T-C-G-T-A---AA-G-C-TC---------TG-TT-G-G--T-AGT----G--A-A--G---AA-AGAT-A---G-A-G--C-T-A---G--T----------------AA-------C------T--AG---C-CTT-T-AT-T-T-G-A-T-G-----G-T---A-A-TT--------A-C-T-T---A-G-C--AA---GT-C--AC-GG-C-TAAC--T-AC-G-T-G-C-CA-G-C-A-G-C--CGC--GG-TA-AT-AC-GT-AG-GTG--GCA-A-GC-G-T-T--GT-C-CGG-AT-TT-A-T-T--GG-GC--GT-AAA-GC-GA-GT-G-CA-G-G-C-G-G-T-TC-A-A-T--AA-G-T-C-T-G-A-T-G--TG-A-AA-GC-C-G-TC-G-G--CT-C-AA-C-C-G-G-A-G-A-A-T-T-T-C-A-TC-A--GA-A-A-C-T-G-T--TG--A-A-C-T-T-GA-GTG-C-AG----AA-G-A-G-G-A-G-AG-G--GG-A-ACT-C-C-AT-GTGTA-GCGGTG-GAA-TGCGT-AGAT-A-TATGG-AA-G-AACA-CC--AG-TG--GCAAA-G-GC-GG--C-T-C-T--CAGG-TC-G-GCA-A-C-T--GACGCT-GA-GGCTCAAAA-G-C-A-TGGG-T-AGCGAA-CA	
Otu0337	AGGGAATCTTCC-AC---ACT-GG--GC--GC-AA-G-C-C-TGAT-GGA--GCA---------A-C-ACC-GC-GT-G-A-G-T--GA-A-G-A-A-G-G-GT---TT-CG--G-C-C-C-G-T-A---AA-G-C-CC---------TG-TT-G-C--T-AAA----G--A-A--G---AA-CACG-T---C-T-G--A-G-A---G--T----------------AA-------C------T--GT---T-TAT-A-CG-T-T-G-C-C-G-----G-T---A-T-TT--------A-A-C-C---A-G-A--AA---GT-A--AC-GG-C-TAAC--T-AC-G-T-G-C-CA-G-C-A-G-C--CGC--GG-TA-AT-AC-GT-AG-GTG--GCA-A-GC-G-T-T--AT-C-CGG-AT-TT-A-T-T--GG-GC--GT-AAA-GA-GA-GT-G-CG-G-G-C-G-G-T-TT-T-C-T--AA-G-T-C-T-G-A-T-G--TG-A-AA-GC-C-T-TC-G-G--CT-T-AA-C-C-G-G-A-G-A-A-G-T-G-C-A-TC-G--GA-A-A-C-T-G-G--AT--A-A-C-T-T-GA-GTG-C-AG----AA-G-A-G-G-G-T-AG-T--GG-A-ACT-C-C-AT-GTGTA-GCTGTG-GAA-TGCGT-AGAT-A-TATGG-AA-G-AACA-CC--AG-TG--GCGAA-G-GC-GG--C-T-A-C--CTGG-TC-T-GCA-A-C-T--GACGCT-GA-GACTCGAAA-G-C-A-TGGG-T-AGCGAA-CA	
Otu0338	AGGGAATCTTCC-AC---AAT-GG--AC--GC-AA-G-C-C-TGAT-GGA--GCA---------A-C-GCC-GC-GT-G-A-G-T--GA-A-G-A-A-G-G-GC---TT-CG--G-C-T-C-G-T-C---AA-G-C-GC---------TG-TT-G-G--T-AGT----G--A-G--G---CA-TGAT-C---G-A-G--G-T-A---G--T----------------AA-------C------T--GG---C-CTT-T-AT-T-T-G-A-C-G-----G-T---G-A-TT--------A-C-T-T---A-G-A--AA---GT-C--AC-GG-A-TAAC--T-TC-G-T-G-C-CA-G-C-A-G-C--CGC--GG-TA-AT-AC-GT-AG-GTG--GCA-A-GC-G-T-T--GT-C-CGG-AT-TT-A-T-T--GG-GC--GT-AAA-GC-GA-GT-G-CA-G-G-C-G-G-T-TC-A-A-T--AA-G-T-C-T-G-A-T-G--TG-A-AA-GC-C-T-TC-G-G--CT-C-AA-C-C-G-G-A-G-A-A-T-T-G-C-A-TC-A--GA-A-A-C-T-G-T--TG--A-A-C-T-T-GA-GTG-C-AG----AA-G-A-G-G-A-G-AG-T--GG-A-ACT-C-C-AT-GTGTA-GCGGTG-GAA-TGCGT-AGAT-A-TATGG-AA-G-AACA-CC--AG-TG--GCGAA-G-GC-GG--C-T-C-T--CTGG-TC-T-GCA-A-C-T--GACGCT-GA-GGCTCGAAA-G-C-A-TGGG-T-AGCGAA-CA	
Otu0339	AGGGAATCTTCC-AC---AAT-GG--AC--GC-AA-G-T-C-TGAT-GGA--GCA---------A-C-GCC-GC-GT-G-A-G-T--GA-A-G-A-A-G-G-GT---TT-CG--G-C-T-C-G-T-A---AA-G-C-TC---------TG-TT-G-G--T-AGT----G--A-A--G---AA-AGAT-A---G-A-G--G-T-A---G--T----------------AA-------C------T--GG---C-CTT-T-AT-T-T-G-A-C-G-----G-T---A-A-TT--------A-C-T-T---A-G-A--AA---GT-C--AC-GG-C-TAAC--T-AC-G-T-G-C-CA-G-C-A-G-C--CGC--GG-TA-AT-AC-GT-AG-GTG--TCA-A-GC-T-G-T--GT-C-CGG-AT-TT-A-T-T--GG-GC--GT-AAA-GC-GA-GT-G-CA-G-G-C-G-G-T-TC-A-A-T--AA-G-T-C-T-G-A-T-G--TG-A-AA-GC-C-T-TC-G-G--CT-C-AA-C-C-G-G-A-G-A-A-T-T-T-C-A-TC-A--GA-A-A-C-T-G-T--TG--A-A-C-T-T-GA-GTG-C-AG----AA-G-A-G-G-A-G-AT-T--GG-A-ACT-C-C-AT-GTTTA-GCGGTG-GAA-GGCGT-AGAT-T-TATGG-AA-G-AACA-CC--AT-TG--GCGAA-G-GC-GG--C-T-C-T--CTGG-TC-T-GCA-A-C-T--GACGCT-GA-GGCTCGAAA-G-C-A-TGGG-T-AGCGAA-CA	
Otu0340	GGGGAATCTTCC-AC---AAT-GG--AC--GC-AA-G-T-C-TGAT-GGA--GCA---------A-C-GCC-GC-GT-G-A-G-T--GA-A-G-A-A-G-G-GT---TT-CG--G-C-T-C-G-T-A---AA-G-C-TC---------TG-TG-G-G--T-AGT----G--A-A--G---AA-AGCT-A---G-A-G--G-T-A---G--T----------------AA-------C------T--GG---C-CTT-T-AT-T-T-G-T-C-G-----G-T---A-A-TT--------A-C-T-T---A-G-A--AT---GT-C--AC-TG-C-TAAC--T-AC-G-T-G-C-CA-G-C-A-G-C--CGC--GG-CA-AT-AC-GT-AG-GTG--GCA-A-GC-G-T-T--GT-C-CGG-AT-TT-A-T-T--GG-GC--GT-AAA-GC-GA-GT-G-CA-G-G-C-G-G-T-TC-A-A-T--AA-G-T-C-T-G-A-T-G--TG-A-AA-GC-C-T-TC-G-G--CT-C-AA-C-C-G-G-A-G-A-A-T-T-G-C-A-TC-A--GA-A-A-C-T-G-T--TG--A-A-C-T-T-GA-GTG-C-AG----AA-G-A-G-G-A-G-AG-T--GG-A-ACT-C-C-AT-GTGTA-GCGGTG-GAA-TGCGT-AGAT-A-TATGG-AA-G-AACA-CC--AG-TG--GCGAA-G-GC-GG--C-T-C-T--CTGG-GC-T-GCA-A-C-T--GACGCT-GA-GGCTCGAAA-G-C-A-TGGG-T-AGCGAA-CA	
Otu0341	GGGGAATATTGC-AC---AAT-GG--GC--GC-AA-G-T-C-TGAG-GGA--GCA---------A-C-GCC-GC-GT-G-G-G-T--GA-A-G-A-A-G-G-GT---TT-CG--G-C-T-C-G-T-A---AA-G-A-TC---------TG-TT-G-G--A-AGT----G--A-A--G---AA-AGAT-A---G-A-G--G-T-A---G--T----------------AA-------C------T--GG---C-CTT-T-AT-T-T-G-A-C-G-----G-T---A-A-TT--------A-C-T-T---A-G-A--AA---GT-C--AC-GG-C-TAAC--T-AC-G-T-G-C-CA-G-C-A-G-C--CGC--GG-TA-AT-AC-GT-AG-GTG--GCA-A-GC-G-T-T--GT-C-CGG-AT-TT-A-T-T--GG-GC--GT-AAA-GC-GA-GT-G-CA-G-G-C-G-G-T-TC-A-A-T--AA-G-T-C-T-G-A-T-G--TG-A-AA-GC-C-T-TC-G-G--CT-C-AA-C-C-G-G-A-G-A-A-T-T-G-C-A-TC-A--GA-A-A-C-T-G-T--TG--A-A-C-T-T-GA-GTG-C-AG----AA-G-A-G-G-A-G-TG-T--GG-A-ACT-C-C-AT-GTGTA-GCTGTG-AAA-TGCGT-AGAT-A-TATGG-AA-G-AACG-CC--AG-TG--GCGAA-G-GC-GG--C-T-C-T--CTGG-TC-T-GCA-A-C-T--GACGCT-GA-GGCTCGAAA-G-C-A-TGGG-T-AGCGAA-CA	
Otu0342	AGGGAATCTTCC-AC---AAT-GG--AC--GC-AA-G-T-C-TGAT-GGA--GCA---------A-C-GCC-GC-GT-G-A-G-T--GA-A-G-A-A-G-G-GT---TT-CG--G-C-T-C-G-T-A---AA-G-C-TC---------TG-TT-G-G--T-AGT----G--A-A--G---AA-AGAT-A---G-A-G--G-T-A---G--T----------------AA-------C------T--GG---C-CTT-T-AT-T-T-G-A-C-G-----G-T---A-A-TT--------A-C-T-T---A-G-A--AA---GT-A--AC-GG-C-TAAC--T-AA-G-T-G-C-CA-G-C-A-G-C--CGC--GG-TA-AT-AC-GT-AG-GTG--GCA-A-GC-G-T-T--GT-C-GGG-AT-TT-A-T-T--GG-GC--GT-AAA-GC-GA-GT-G-CA-G-G-C-G-G-T-TC-A-A-T--AA-G-T-C-T-G-A-T-T--TG-A-AA-GC-C-T-TC-G-G--CT-C-AA-C-C-G-G-A-G-A-A-T-T-G-C-A-TC-A--GA-A-A-C-T-G-G--TG--A-A-C-T-T-GA-GTG-C-AG----AA-G-A-G-G-A-G-AG-T--TG-A-ACT-C-C-AT-GTGTA-GCGGTG-TAA-TGCGT-AGAT-A-TATGG-CA-G-AACG-CC--AG-TG--GCGAA-G-GC-GG--C-T-C-T--CTGG-TC-T-GCA-A-C-T--GACGCT-GA-GTCTCGAAA-G-C-A-TGAG-T-AGCGAA-CA	
Otu0343	AGGGAATCTTCG-AC---AAT-GG--AC--GC-AA-G-T-C-TGAT-GGA--GCA---------A-C-GCC-GC-GT-G-A-G-A--GA-A-G-G-A-G-G-GT---TT-CG--G-C-T-C-G-T-A---AA-G-C-TC---------TG-TT-G-G--T-AGT----G--A-A--G---AA-TGAT-A---G-A-G--G-T-A---G--T----------------AA-------C------T--GG---C-CTT-T-AT-T-T-G-A-C-G-----G-A---A-C-TT--------A-C-T-T---C-G-A--AA---GT-C--AC-GG-C-TAAC--T-AC-G-T-G-G-CA-G-C-A-G-C--CGC--GG-TA-AT-AC-GT-AG-GTG--GCA-A-GC-G-T-T--GT-C-CGG-AT-TT-A-T-T--GG-GC--GT-AAA-GC-GA-GT-G-CA-G-G-G-G-G-T-TC-A-A-T--AA-G-T-C-T-G-A-T-G--TG-A-AA-GC-C-T-TC-G-G--CT-C-AA-C-C-G-G-A-G-A-A-T-T-G-C-A-TC-A--GA-A-A-C-T-G-T--TG--A-A-C-T-T-GA-GTG-C-AG----AA-G-A-G-G-A-G-AG-T--GG-A-ACT-C-C-AT-GTGTA-GCGGTG-AAA-TGCGT-AGAT-A-TATGG-AA-G-AACA-CC-AGT--G--GCGAA-G-GC-GG--C-T-C-T--CTGG-TC-T-GCA-A-C-T--GACGCT-GA-GGCTCGAAA-G-C-A-TGGG-T-AGCGAA-CA	
Otu0344	AGGAAATCTTCC-AC---AAT-GG--AC--GC-AA-G-T-C-TGAT-GGA--GCA---------A-A-GCC-GC-GT-G-A-G-T--GA-A-G-A-A-G-G-GT---TT-CG--G-C-G-C-G-T-A---AA-G-C-TC---------GG-TT-G-G--T-AGT----G--A-A--G---AA-AGAA-A---G-A-G--G-T-A---G--T----------------AA-------C------T--GG---A-CTT-T-AG-T-T-G-A-C-G-----T-T---A-A-TT--------A-G-T-T---A-G-A--AA---GT-C--AC-GG-C-TAAC--T-AC-G-T-G-C-CA-G-C-A-G-C--CGC--GG-TA-AT-AC-GT-AG-GTG--GCA-A-GC-G-T-T--GT-C-CGG-AT-TT-A-T-T--GG-GC--GT-AAA-GC-GA-GT-G-CA-G-G-C-G-G-T-TC-A-A-T--AA-G-T-C-T-G-A-T-G--TG-A-AA-GC-C-T-TC-G-G--CT-C-AA-C-C-G-G-A-G-A-A-T-T-G-C-A-TC-A--GA-A-A-C-T-G-T--TG--A-A-C-T-T-GA-GTG-C-AG----AA-G-A-G-G-A-G-AG-T--GG-A-ACT-C-C-AT-GTGTA-GCGGTG-GAA-TGCGT-AGAT-A-TATGG-AA-G-AACA-CC--AG-TG--GCGAA-G-GC-GG--C-T-C-T--CTGG-TC-T-GCA-A-C-T--GACGCT-GA-GGCTCGAAA-G-C-A-TGGG-T-AGCGAA-CA	
Otu0345	AGGGAATCTTCC-AC---ACT-GG--AC--GC-AA-G-T-C-TGAT-GGT--GCA---------A-C-GCC-GC-GT-G-A-G-T--GA-A-G-A-A-G-G-GT---TT-CG--G-A-T-C-G-T-A---AA-G-C-TC---------TG-TT-G-G--C-AGT----G--A-A--G---AA-AGAT-A---G-A-G--G-T-A---G--T----------------AA-------C------T--GG---C-CTT-T-TT-T-T-G-A-C-G-----G-T---A-A-TT--------A-C-T-T---A-G-A--AA---GT-T--AC-GG-C-TAAC--T-CA-G-T-G-C-CA-G-C-A-G-C--CGC--GG-TA-AT-AC-GT-AG-GTG--GCA-A-GC-G-T-T--GT-C-CGG-AT-TT-A-T-T--GG-GC--GT-AAA-GC-GA-GT-G-CA-G-G-C-G-G-T-TC-A-A-T--AA-G-T-C-T-G-A-T-G--TG-A-AA-GC-C-T-TC-G-G--CT-C-AA-C-C-G-G-A-G-A-A-T-T-G-C-A-TC-A--GA-A-A-C-T-G-T--TG--A-A-C-T-T-GA-GTG-C-AG----AA-G-A-G-G-A-G-AG-T--GG-A-ACT-C-C-AT-GTGTA-GCGGTG-AAA-TGCGT-AGAT-A-TATGG-AA-G-AACA-CC--AG-TG--GCGAA-G-GC-GG--C-T-C-T--CTGG-TC-T-GCA-A-C-T--GACGCT-GA-GGCTCGAAA-G-C-A-TGGG-T-AGCGAA-CA	
Otu0346	GGGGAATATTGC-AC---AAT-GG--GC--GC-AA-G-C-C-TGAT-GCA--GCC---------A-T-GCC-GC-GT-G-T-A-T--GA-A-G-A-A-G-G-CC---TT-CG--G-G-T-T-G-T-A---AA-G-T-AC---------TT-TC-A-G--C-GGG----G--A-G--G---AT--GGG-A---G-T-A--A-A-G---T--T----------------AA-------T---A--C--CT---T-AGC-T-CT-T-T-G-A-C-G-----C-T---A-C-CA--------G-C-A-G---A-A-G--AA---GC-A--CC-GG-C-TAAC--C-CC-G-T-T-C-CA-G-T-A-G-C--CGC--GG-TA-AT-AC-GG-AG-GGT--GCA-A-GC-G-T-T--AA-T-CGG-AA-TT-A-C-T--GG-GC--GT-AAA-G--GC-AC-G-CA-G-G-C-G-G-T-TT-G-T-T--AA-G-T-C-A-G-A-T-G--TG-A-AA-TC-C-C-CG-G-G--CT-C-AA-C-C-T-G-G-G-A-A-C-T-G-C-A-TC-T--GA-T-A-C-T-G-G--CA--A-G-C-T-T-GA-GTC-T-CG----TA-G-A-G-G-G-G-GG-T--AG-A-ATT-C-C-AG-GTGTA-GCGGTG-AAA-TGCGT-AGAG-A-TCTGG-AG-G-GATA-CC--GG-TG--GCGAA-G-GC-GG--C-C-C-C--CTGG-AC-G-AAG-A-C-T--GACGCT-CA-GGTGCGAAA-G-C-G-TGGG-G-AGCAAA-CA	
Otu0347	GGGGAATCTTCC-GC---AAT-GG--AC--GA-AA-G-T-C-TGAC-CGA--GCA---------A-C-GCC-GC-GT-G-A-G-T--GA-A-G-A-A-G-G-TT---TT-CG--G-A-T-C-G-T-A---AA-G-C-TC---------TG-TT-G-T--A-AGA----G--A-A--G---AA-CGGG-T---G-T-G--A-G-A---G--T----------------GG-------A---A--A--GT---T-CAC-A-CT-G-T-G-A-C-G-----G-T---A-T-CT--------T-A-C-C---A-G-A--AA---GG-G--AC-GG-C-TAAC--T-AC-G-T-G-C-CA-G-C-A-G-C--CGC--GG-TA-AT-AC-GT-AG-GTC--CCG-A-GC-G-T-T--GT-C-CGG-AT-TT-A-T-T--GG-GC--GT-AAA-GC-GA-GC-G-CA-G-G-C-G-G-T-TA-G-A-T--AA-G-T-C-T-G-A-A-G--TT-A-AA-GG-C-T-GT-G-G--CT-T-AA-C-C-A-T-A-G-T-A---C-G-C-T-TT-A--GA-A-A-C-T-G-T--TT--A-A-C-T-T-GA-GTG-C-AG----AA-G-G-G-G-A-G-AG-T--GG-A-ATT-C-C-AT-GTGTA-GCGGTG-AAA-TGCGT-AGAT-A-TATGG-AG-G-AACA-CC--GG-TG--GCGAA-A-GC-GG--C-T-C-T--CTGG-TC-T-GTA-A-C-T--GACGCT-GA-GGCTCGAAA-G-C-G-TGGG-G-AGCGAA-CA	
Otu0348	AGGGAATCTTCC-AC---AAT-GG--AC--GC-AA-G-T-C-TGAT-GGA--GCA---------A-C-GCC-GC-GT-G-A-G-T--GA-A-G-A-A-G-G-TT---TT-CG--G-A-T-C-G-T-A---AA-G-C-TC---------TG-TT-G-T--T-GGT----G--A-A--G---AA-GGAT-A---G-A-G--G-T-A---G--T----------------AA-------C------T--GG---C-CTT-T-AT-T-T-G-A-C-G-----G-T---A-A-TC--------A-A-C-C---A-G-A--AA---GT-C--AC-GG-C-TAAC--T-AC-G-T-G-C-CA-G-C-A-G-C--CGC--GG-TA-AT-AC-GT-AG-GTG--GCA-A-GC-G-T-T--GT-C-CGG-AT-TT-A-T-T--GG-GC--GT-AAA-GC-GA-GC-G-CA-G-G-C-G-G-A-AG-A-A-T--AA-G-T-C-T-G-A-T-G--TG-A-AA-GC-C-C-TC-G-G--CT-T-AA-C-C-G-A-G-G-A-A-C-T-G-C-A-TC-G--GA-A-A-C-T-G-T--TT--T-T-C-T-T-GG-GTG-C-AG----AA-G-A-G-G-A-G-AG-T--GG-A-ACT-C-C-AT-GTGTA-GCGGTG-GAA-TGCGT-AGAT-A-TATGG-AA-G-AACA-CC--AG-TA--GCGAA-G-GC-GG--C-T-C-T--CTGG-TC-T-GCA-A-C-T--GACGCT-GA-GGCTCGAAA-G-C-A-TGGG-T-AGCGAA-CA	
Otu0349	AGGGAATCTTCC-AC---AAT-GG--GC--GC-AA-G-C-C-TGAT-GGA--GCA---------A-C-ACC-GC-GT-G-A-G-T--GA-A-G-A-A-G-G-GT---TT-CG--G-C-T-C-G-T-A---AA-G-C-TC---------GG-TT-G-T--T-AAG----A--A-A--A---AA-CACG-T---A-T-G--A-G-A---G--T----------------AA-------C------T--GT---T-CAT-A-CG-T-G-G-A-C-G-----G-T---A-T-TT--------A-T-C-C---A-G-A--AC---GT-C--AG-GG-C-TAAC--T-AC-G-T-G-C-CA-G-C-A-G-C--CGC--GG-TA-AT-AC-GT-AG-GTG--GCA-A-GC-G-T-T--AT-C-CGG-AG-TT-A-T-T--GG-GC--GT-AAA-GA-GA-GT-G-CA-G-G-C-G-G-T-TT-T-C-T--AA-G-T-C-T-G-A-T-G--TG-A-AA-GC-C-T-TC-G-G--CT-T-AA-C-C-G-G-A-G-A-A-G-T-G-C-A-TC-G--GA-A-A-C-T-G-G--AT--A-A-C-T-T-GA-GTG-C-AG----AA-G-A-G-G-G-T-AG-T--GG-A-ACT-C-C-AT-GTGTA-GCGGTG-GAA-TGCGT-AGAT-A-TATGG-AA-G-AACA-CC--AG-TG--GCGAA-G-GC-GG--C-T-A-C--CTGG-TC-T-GCA-A-C-T--GACGCT-GA-GACTCGAAA-G-C-A-TGGG-T-AGCGAA-CA	
Otu0350	AGGGAATCTTCC-AC---AAT-GG--CG--CC-AG-G-C-T-TGTT-GGA--GCA---------C-G-GCG-GC-GG-G-G-G-T--GA-G-G-A-A-G-G-GT---TC-CG--C-T-C-C-G-A-A---AA-G-T-CC---------TG-TT-G-G--T-GGG----G--A-A--G---AA-GATT-A---G-A-G--G-A-A---G--A----------------AC-------T------G--GG---C-CTT-T-AT-T-G-G-C-G-G-----G-T---A-A-TA--------A-C-T-T---G-G-A--AA---GT----AC-GG-C-CAAC--TAAC-T-T-G-C-CA-G-C-A-G-C--CGC--GG-TA-AT-AC-GT-AG-GTG--GCA-A-GC-G-T-T--GT-C-CGG-AT-TT-A-T-T--GG-GC--GT-AAA-GC-GA-GT-G-CA-G-G-C-G-G-T-TC-A-A-T--AA-G-G-C-T-G-A-T-G--TG-A-AA-GC-C-T-TC-G-G--CT-C-AA-C-C-G-G-A-G-A-A-T-T-G-C-A-TC-A--GA-A-A-C-T-G-T--TG--A-A-C-T-T-GA-GTG-C-AG----AA-G-A-G-G-A-G-AG-T--GG-A-ACT-C-C-AT-GTGTA-GCGGTG-AAA-TGCGT-AGAT-A-TATGG-AA-G-AACA-CC--AG-TG--GCGAA-G-GC-GG--C-T-C-T--CTGG-TC-T-GCA-A-C-T--GACGCT-GA-GGCTCGAAA-G-C-A-TGGG-T-AGCGAA-CA	
Otu0351	GGGGAATTTTCC-CC---AAG-GG--GG--GC-AA---C-C-CGGT-GGG--GCC---------A-A-AAC-GC-CG-G-A-G-T--GA-A-G-A-A-G-G-GG---TT-CG--G-G-C-C-G-G-A---AA-A-A-CC---------CG-TT-T-T--T-TAA----A--A-A--G---AA-AACC-G---C-T-T--G-G-A---G--T----------------AA-------C------A-GTT---T-CTT-A-CT-T-T-G-G-G-G-----T-A---T-T-TT--------A-A-C-A---A-G-A--AA---GT-C--A--GG-C-TGCA--T-AC-G-T-G-C-CA-G-C-A-G-C--CGC--GG-TA-AT-AC-GT-AG-GTG--GCA-A-GC-G-T-T--AT-C-CGG-AT-TT-A-T-T--GG-GC--GT-AAA-GA-GA-GT-G-CA-G-G-C-G-G-T-TT-T-C-T--AA-G-T-C-T-G-A-T-G--TG-A-AA-GC-C-T-TC-G-G--CT-T-AA-C-C-G-G-A-G-A-A-G-T-G-C-A-TC-G--GA-A-A-C-T-G-G--AT--A-A-C-T-T-GA-GTG-C-AG----AA-G-A-G-G-G-T-AG-T--GG-A-ACT-C-C-AT-GTGTA-GCGGTG-GAA-TGCGT-AGAT-A-TATGG-AA-G-AACA-CC--AG-TG--GCGAA-G-GC-GG--C-T-A-C--CTGG-TC-T-GCA-A-C-T--GACGCT-GA-GACTCGAAA-G-C-A-TGGG-T-AGCGAA-CA	
Otu0352	AGGGAATCTTCC-AC---AAT-GG--AC--GC-AA-G-T-G-TGAT-GGC--GCA---------A-C-GCC-GC-GT-G-A-G-T--GC-A-G-A-A-G-G-GT---TT-CG--G-C-T-A-G-T-A---AA-G-C-GA---------TG-TT-G-G--T-AGT----G--A-A--G---AA-AGGA-A---G-A-G--G-T-G---G--T----------------CA-------C------T--GA---G-CTT-T-TG-T-T-G-G-C-G-----G-T---G-A-TT--------A-A-C-A---A-G-A--AA---GT-C--AC-GG-C-TAAC--T-CC-G-T-G-C-CA-G-C-A-G-C--CGC--GG-TA-AT-AC-GT-AG-GTG--GCA-A-GC-G-T-T--GT---CGG-AT-TT-A-T-T--GG-GC--GT-AAA-GC-GA-GT-G-CA-G-G-C-G-G-T-TC-A-A-T--AA-G-T-C-T-G-A-T-G--TG-A-AA-GC-C-T-TC-G-G--CT-C-AA-C-C-G-G-A-G-A-A-T-T-G-C-A-TC-A--GA-A-A-C-T-G-T--TG--A-A-C-T-T-GA-GTG-C-AG----AA-G-A-G-G-A-G-AG-T--GG-A-ACT-C-C-AT-GTGTA-GCGGTG-GAA-TGCGT-AGAT-A-TATGG-AA-G-AACA-CC-AGT--G--GCGAA-G-GC-GG--C-T-C-T--CTGG-TC-T-GCA-A-C-T--GACGCT-GA-GGCTCGAAA-A-C-A-TGGG-T-AGCGAA-CA	
Otu0353	AGGGAATCTTCC-AC---AAT-GG--AC--GC-AA-G-T-C-GGAT-GGA--GGA---------A-C-GCC-GC-GT-G-G-G-T--GA-A-G-A-A-G-G-GT---TT-CG--G-C-T-C-G-T-A---AA-G-A-TC---------TG-TT-T-G--T-AGT----G--A-A--G---AA-AGAA-A---G-A-G--G-T-A---G--T----------------AA-------C------T--GG---C-ATT-T-AT-T-T-T-A-G-G-----G-T---A-A-TT--------T-A-T-T---A-G-A--AA---GT-G--AC-GG-C-TAAC--C-AC-G-T-G-C-CA-G-C-A-G-C--CGC--GG-TA-AT-AC-GT-AG-GTG--GCA-A-GC-G-T-T--GT-C-CGG-AT-TT-A-T-T--GG-GC--GT-AAA-GC-GA-GT-G-CA-G-G-C-G-G-T-TC-A-A-T--AA-G-T-C-T-G-A-T-G--TG-A-AA-GC-C-T-TC-G-G--CT-C-AA-C-C-G-G-A-G-A-A-T-T-G-C-A-TC-A--GA-A-A-C-T-G-T--TG--A-A-C-T-T-GA-GTG-C-AG----AA-G-A-G-G-A-G-AG-T--GG-A-ACT-C-C-AT-GTGTA-GCGGTG-AAA-TGCGT-AGAT-A-TATGG-AA-G-AACA-CC--AG-TG--GCGAA-G-GC-GG--C-T-C-T--CTGG-TC-T-GCA-A-C-T--GACGCT-GA-GGCTCGAAA-G-C-A-TGGT-T-AGCGAA-CA	
Otu0354	AGGGAATCTTCC-GC---AAT-GG--AC--GA-AA-G-T-C-TGAC-GGA--GCA---------A-T-GCC-GC-GT-G-A-G-T--GA-A-G-A-A-G-G-TT---TT-CG--G-A-T-C-G-T-A---AA-A-C-TC---------TG-TT-G-T--T-AGA----G--A-A--G---AA-CAAG-G---A-T-G--A-G-A---G--T----------------AA-------C------T--GC---T-CAT-C-CC-C-T-G-A-C-G-----G-T---A-T-CT--------A-A-C-C---A-G-A--AA---GC-C--AC-GG-C-TAAC--T-AC-G-T-G-C-CA-G-C-A-G-C--CGC--GG-TA-AT-AC-GT-AG-GTG--GCA-A-GC-G-T-T--GT-C-CGG-AT-TT-A-T-T--GG-GC--GT-AAA-GC-GA-GC-G-CA-G-G-C-G-G-T-TC-T-T-T--AA-G-T-C-T-G-A-T-G--TG-A-AA-GC-C-C-CC-G-G--CT-C-AA-C-C-G-G-G-G-A-G---G-GTC-A-TT-G--GA-A-A-C-T-G-G--AG--A-A-C-T-T-GA-GTG-C-AG----AA-G-A-G-G-A-G-AG-T--GG-A-ATT-C-C-AT-GTGTA-GCGGTG-AAA-TGCGT-AGAT-A-TATGG-AG-G-AACA-CC-AGT--G--GCGAA-G-TC-GA--C-T-C-T--CTGG-TC-T-GTA-A-C-T--GACGCT-GA-GGCTCGAAA-G-C-G-TGGG-G-AGCAAA-CA	
Otu0355	AGGGAATCTTCC-AC---AAT-GG--AC--GC-AA-G-T-C-TGAT-GGA--GCA---------A-C-GCC-GC-GT-G-A-G-T--GA-A-G-A-A-G-G-GT---CT-CG--G-C-T-C-G-T-A---AA-G-C-TC---------TG-TT-G-G--T-AGT----G--G-A--G---AA-AGAT-A---G-A-G--G-T-A---G--T----------------AA-------C------T--GG---C-CCT-A-AT-T-T-G-A-C-G-----G-T---A-A-TT--------T-C-T-T---G-G-C--AA---GT-C--CC-GG-C-TAAC--T-AC-G-T-G-C-CA-G-C-A-G-C--CGC--GG-TA-AT-AC-GT-AG-GTG--GCA-A-GC-G-T-T--GT-C-CGG-AT-TT-A-T-T--GG-GC--GT-AAA-GC-GA-GT-G-CA-G-G-C-G-G-T-TC-A-A-T--AA-G-T-C-T-G-A-T-G--TG-A-AA-GC-C-T-TC-G-G--CT-C-AA-C-C-G-G-A-G-A-A-T-T-G-C-A-TC-A--GA-A-A-C-T-G-T--TG--A-A-C-T-T-GA-GTG-C-AG----AA-G-A-G-G-A-G-AG-T--GG-A-ACT-C-C-AT-GTGTA-GCGGTG-GAA-TGCGT-AGAT-A-TATGG-AA-G-AACA-CC-AGT--G--GCGAA-G-GC-GG--C-T-C-T--CTGG-TC-T-GCA-A-C-T--GACGCT-GA-GGCTCGAAA-G-C-A-TGGG-T-AGCGAA-CA	
Otu0356	AGGGAATCTCCC-AC---AAT-GG--AC--GC-AA-G-T-C-TGAT-GGA--GCA---------A-A-GCC-GC-GT-G-A-G-T--GA-A-G-A-A-G-G-GT---TT-CG--G-C-T-C-G-T-A---AA-G-C-TC---------GG-TT-G-G--T-AGT----G--A-A--G---AC-AGAT-A---G-A-G--G-T-A---G--T----------------AA-------C------T--GG---C-CTT-T-AT-T-T-G-A-C-G-----G-T---A-A-TT--------A-G-T-T---A-G-A--AA---TT-A--AC-GG-C-TAAC--T-AC-G-T-G-C-CA-G-C-A-G-C--CGC--GG-TA-AT-AC-GT-AG-GTG--GCA-A-GC-G-T-T--GT-C-CGG-AT-TT-A-T-T--GG-GC--GT-AAA-GC-GA-GT-G-CA-G-G-C-G-G-T-TC-A-A-T--AA-G-T-C-T-G-A-T-G--TG-A-AA-GC-C-T-TC-G-G--CT-C-AA-C-C-G-G-A-G-A-A-T-T-G-C-A-TC-A--GA-A-A-C-T-G-T--GG--A-A-C-T-T-GA-GTG-C-AG----AA-G-A-G-G-A-G-AG-T--GG-A-ACT-C-C-AT-GTGTA-GCGGTG-GAA-TGCGT-AGAT-A-TATGG-AA-G-AACA-CC-AGT--G--GCGAA-G-GC-GG--C-T-C-T--CTGG-TC-T-GCA-A-C-T--GACGCT-GA-GGCTCGAAA-G-C-A-TGGG-T-AGCGAA-CA	
Otu0357	AGGGAATCTTCC-AC---AAT-GG--AC--GC-AA-G-T-C-TGAT-GGA--GCA---------A-C-GCC-GC-GT-G-A-G-T--GA-A-G-A-A-G-G-GT---TT-CG--G-C-T-C-G-T-A---AA-G-C-TC---------TG-TT-G-G--T-AGT----G--A-A--G---AA-AGAT-A---G-A-G--G-T-A---G--T----------------AA-------C------T--GG---C-CTT-T-AT-T-T-G-A-C-G-----G-T---A-A-TT--------A-C-T-T---A-G-A--AA---GT-C--AC-GG-C-TAAC--T-AC-G-T-G-C-CA-G-C-A-G-C--CGC--GG-TA-AT-AC-GT-AG-GTG--GCA-A-GC-G-T-T--GT-C-CGG-AT-TT-A-T-T--GG-GC--GT-AAA-GC-GA-GT-G-CA-G-G-C-G-G-T-TC-A-A-T--AA-G-T-C-T-G-A-T-G--TG-A-AA-GC-C-T-TC-G-G--CT-C-AA-C-C-G-G-A-G-A-A-T-T-G-C-A-AC-A--GA-A-A-C-T-G-T--TG--A-A-C-T-T-GA-GTG-C-AG----GA-G-A-G-G-A-G-AG-T--GG-A-GCG-C-C-GT-GTGTA-GCGGTG-GAG-TGCGT-AGAT-A-TATGG-AA-G-AACA-CC--AG-TG--GCGAA-G-GC-GG--C-T-C-T--CTGG-TC-T-GCA-A-C-T--GACGCT-GA-GACTCGAGA-G-C-A-TGGG-T-AGCGAA-CA	
Otu0358	AGGGAATCTTCC-AC---AAT-GG--AC--GC-AA-G-T-C-TGAT-GGA--GCA---------A-C-GCC-GC-GT-G-A-G-T--GA-G-G-A-A-G-G-GT---TT-CG--G-C-T-C-G-T-A---AA-G-C-TC---------TG-TT-G-G--T-AGT----G--A-A--G---AA-AGAT-A---G-A-G--G-T-A---G--T----------------AA-------C------T--GG---C-CTT-T-AT-T-T-G-A-C-G-----G-T---A-A-TT--------A-C-T-T---A-G-A--AA---GT-C--AC-GG-C-TAAC--T-AC-G-T-G-C-CA-G-C-A-G-C--CGC--GG-TA-AT-AC-GT-AT-GTG--GCA-A-GC-G-T-T--GT-C-CGA-AT-TT-A-T-T--GG-GC--GT-AAA-GC-GA-GT-G-CA-G-G-T-G-G-T-TC-A-A-T--AA-G-T-C-T-G-A-T-G--TG-A-AA-GC-C-T-TC-G-C--CT-C-AA-C-C-G-G-A-G-A-A-T-T-G-C-A-TC-A--GA-A-A-C-T-G-T--TG--A-A-C-T-T-GG-GTG-C-AG----AA-G-A-G-G-A-G-AG-T--GG-A-ACT-C-C-AT-GTGTA-GCGGGG-GAA-TGCGT-AGAT-A-TATGG-AA-G-AACA-CC--GG-TG--GCGAA-G-GC-GG--C-A-C-T--CTGG-TC-T-GCA-A-C-T--GACGCT-GA-GGCTCGAAA-G-C-A-TGGG-T-AGCGAA-CA	
Otu0359	AGGGAATCTTCC-AC---AAT-GG--AC--GC-AA-G-T-C-TGAT-GGA--GCA---------A-C-GCC-GC-GT-G-G-G-T--GA-A-G-A-A-G-G-GT---TT-CG--G-C-T-C-G-T-A---AA-G-C-CC---------TG-TT-G-G--T-AGT----G--A-A--G---AA-AGAG-T---G-A-G--G-T-A---G--T----------------AA-------C------T--GG---C-CTT-T-AT-T-T-G-A-C-G-----G-T---A-A-TT--------T-A-T-T---A-G-A--AA---GT-C--AC-GG-C-TAAA--T-AA-G-T-G-C-CA-G-C-A-G-C--CGC--GG-TA-AT-AC-GT-AG-GTG--GCA-A-GC-G-T-T--GG-C-CGA-AT-TT-A-T-T--GG-GC--GT-AAA-GC-GA-GT-G-CA-G-G-C-G-G-T-TC-A-A-T--AA-G-T-C-T-G-A-T-G--TG-A-AA-GC-C-T-TC-G-G--CT-C-AA-C-C-G-G-A-G-A-A-T-T-G-C-A-CC-A--GA-A-A-C-T-G-T--TG--A-A-C-T-T-GA-GTG-C-AG----AA-G-A-G-G-A-G-AG-T--GG-A-ACT-C-C-AT-GTGTA-GCGGTG-GAA-TGCGT-AGAT-A-TATGG-AA-G-AACA-CC--AG-TG--GCGAA-G-GC-GG--C-T-C-T--CTGG-TC-T-GCA-A-C-T--GACGCT-GA-GGCTCGAAA-G-C-A-TGGG-T-AGCGAA-CA	
Otu0360	AGGGAATCTTAC-AC---AAT-GG--AC--GC-AA-G-T-C-TGAT-GGA--GCA---------A-C-GCC-GC-GT-G-A-G-T--GA-A-G-A-A-G-G-GT---TT-CG--G-C-T-C-G-T-A---AA-G-C-TA---------TG-TT-G-G--G-AGT----G--A-A--G---CA-AGAT-A---G-C-G--G-T-A---G--T----------------AA-------C------T--GG---C-CTT-T-AT-T-T-G-G-C-G-----G-T---A-A-TT--------A-C-T-T---A-G-A--AA---GT-A--CC-GG-C-TAAC--T-TC-G-T-G-C-CA-G-C-A-G-C--CGC--GG-TA-AT-AC-GT-AG-GTG--GCA-A-GC-G-T-T--GT-C-CGG-AT-TT-A-T-T--GG-GC--GT-AAA-GC-GA-GT-G-CA-G-G-C-G-G-T-TC-A-A-T--AA-G-T-C-T-G-A-T-G--TG-A-AA-GC-C-T-TC-G-G--CT-C-AA-C-C-G-G-A-G-A-A-T-T-G-C-A-TC-A--GA-A-A-C-T-G-T--TG--A-A-C-T-T-GA-GTG-C-AG----AA-G-A-G-G-A-G-AG-T--GG-A-ACT-C-C-AT-GTGTA-GCGGTG-GAA-TGCGT-AGAT-A-TATGG-AA-G-AACA-CC--AG-TG--GCGAA-G-GC-GG--C-T-C-T--CTGG-TC-T-GCA-A-C-T--GACGCT-GA-GGCTCGAAA-G-C-A-TGGG-T-AGCGAA-CA	
Otu0361	AGGGAATCTTCC-AC---AAT-GG--AC--GT-AA-G-T-C-TGAT-GGA--GCA---------A-C-GCC-GC-GT-G-A-G-T--GA-A-G-A-A-G-G-GT---TT-CG--G-C-T-C-G-T-A---AA-G-C-TC---------TG-TT-G-G--T-AGT----G--A-A--G---AA-AGAT-A---G-A-G--G-T-A---G--T----------------AA-------C------T--GG---C-ATT-T-AT-T-T-G-A-C-G-----G-T---A-A-TT--------A-C-T-T---A-G-A--AA---GT-C--GC-GG-C-TAAT--C-AC-G-T-G-C-CA-G-C-A-G-C--CGC--GG-TA-AT-AC-GT-AG-GTG--GCA-A-GC-G-T-T--GT-C-CGG-AT-TT-A-T-T--GG-GC--GT-AAA-GC-GA-GT-G-CA-G-G-C-G-G-T-TC-A-A-T--AA-G-T-C-T-G-A-T-G--TG-A-AA-GC-C-T-TC-G-G--CT-C-AA-C-C-G-G-A-G-A-A-T-T-G-C-A-TC-A--AA-A-A-C-T-G-T--TT--A-A-C-T-T-GA-GTG-C-AG----AA-G-A-G-G-A-G-AG-T--GG-A-ACT-C-C-AT-GTGTA-GCGGTG-AAA-TGCGT-AGAT-A-TATGG-AA-G-AACA-CC--AG-TG--GCGAA-G-GC-GG--C-T-C-T--CTGG-TC-T-GCA-A-C-T--GACGCT-GA-GGCTCGAAA-G-C-A-TGGG-T-AGCGAA-CA	
Otu0362	AGGGAATCTTCC-AC---AAT-GG--AC--GC-AA-G-T-C-TGGT-GGA--GCA---------A-C-GCC-GC-GT-G-A-G-G--GA-A-G-A-A-G-G-GT---TT-CG--G-C-T-C-G-T-A---AG-G-G-TC---------TG-TT-G-G--T-AGT----G--G-A--G---AG-AGAT-A---G-A-G--G-T-A---G--T----------------AA-------C------T--GG---C-CTT-T-AT-T-T-G-A-C-G-----G-T---A-A-TT--------A-C-T-T---A-G-A--AA---GT-C--AC-GG-C-TAAC--G-AC-G-T-G-C-CA-G-C-A-G-C--CGC--GG-TA-AT-AC-GT-AG-GTG--GCA-A-GC-G-T-T--GT-C-CGA-AT-TT-A-T-T--GG-GC--GT-AAA-GC-GA-GT-G-CA-G-G-C-G-G-T-TC-A-A-T--AA-G-T-C-T-G-A-T-G--TG-A-AA-GC-C-T-TC-G-G--CT-C-AA-C-C-G-G-A-G-A-A-T-T-G-C-A-TC-A--GA-A-A-C-T-G-T--TG--A-A-C-T-T-GA-GTG-C-AG----CA-G-A-G-G-A-G-AG-T--GG-A-ACT-C-C-AT-GTGTA-GCGGTG-GAA-TGCGT-AGAT-A-TATGG-AA-G-AACA-CC--AG-TG--GCGAA-G-GC-GG--C-T-C-T--CTGG-TC-T-GCA-A-C-T--GACGCT-GA-GGCTCGAAA-G-C-A-TGGG-T-AGCGAA-CA	
Otu0363	AGGGAATCTTCC-AC---AAT-GG--AC--GC-AA-G-T-C-TGAT-GGA--GCA---------A-C-GCC-GC-GT-G-A-G-T--GA-A-G-A-A-G-G-GT---TT-CG--G-C-T-C-G-T-A---AA-G-C-TC---------TG-TT-G-G--T-AGT----G--A-A--G---AA-AGAT-A---G-A-G--G-T-A---G--T----------------AA-------C------T--GG---C-CTT-T-AT-T-T-G-A-C-G-----G-T---A-A-TT--------A-C-T-T---A-G-A--AA---GT-C--AC-GG-C-TAAC--T-AC-G-T-G-C-CA-G-C-A-G-C--CGC--GG-TA-AT-AC-GT-AG-GTG--GCA-A-GC-T-T-T--GT-C-CGA-AT-TT-A-T-T--GG-GC--GT-AAA-GA-GA-GT-G-CA-G-G-C-G-G-T-TC-A-A-T--AA-G-T-C-T-G-A-T-G--TG-A-AA-GC-C-T-TC-G-G--CT-C-AA-C-C-G-G-A-G-A-A-T-T-G-C-A-TC-A--GA-A-A-C-T-G-T--TG--A-A-C-T-T-GA-GTG-C-AG----AA-A-A-G-A-A-G-AG-T--GG-A-ACT-C-C-AT-GTGTA-GCGGTA-GAA-TGCGT-AGAT-A-TATGG-AA-G-AACA-AC--AG-TG--GCGAA-G-AC-GG--C-T-C-T--CTGG-TC-T-GCA-A-C-T--GACGCT-GA-GGCTCGAAA-G-C-A-TGGG-T-AGCGAA-CA	
Otu0364	AGGGAATCTTCC-AC---AAT-GG--AC--GC-AA-G-T-C-TGAT-GGA--GCA---------A-T-GCC-GC-GT-G-A-G-T--GA-A-G-A-A-G-G-GT---TT-CG--G-C-T-C-G-T-A---AA-G-C-TC---------TG-TT-G-G--T-CGT----G--G-A--G---AA-AGAT-A---G-A-G--G-T-A---G--T----------------AA-------C------T--GG---C-ATT-T-AG-T-T-G-A-C-G-----G-T---A-A-TT--------A-C-T-T---A-G-A--AA---GT-C--AC-GG-C-TAAA--T-AC-G-T-G-C-CA-G-C-A-G-C--CGC--GG-TA-AT-AC-GT-AG-GTG--GCA-A-GC-G-T-T--GT-C-CGG-AT-TT-A-T-T--GG-GC--GT-AAA-GC-GA-GT-G-CA-G-G-C-G-G-T-TC-A-A-T--AA-G-T-C-T-G-A-T-G--TG-A-AA-GC-C-T-TC-G-G--CT-C-AA-C-C-G-G-A-G-A-A-T-G-G-C-A-TC-A--GA-A-A-C-T-G-T--CG--A-A-C-T-T-GA-GTG-C-AG----AA-G-A-G-G-A-G-AG-T--GG-A-ACT-C-C-AT-GTGTA-GCGGTG-GAA-TGCGT-AGAT-A-TATGG-AA-G-AACA-CC--AG-TG--GCGAA-G-GC-GG--C-T-C-T--CTGG-TC-T-GCA-A-C-T--GACGCT-GA-GGCTCGAAA-G-C-A-TGGG-T-AGCGAA-CA	
Otu0365	AGGGAATCTTCC-AC---AAT-GG--AC--GC-AA-G-T-C-TGAT-GGA--GCA---------A-C-GCC-GC-GT-G-A-G-T--GA-A-G-A-A-G-G-GT---TT-CG--G-C-T-C-G-T-A---AA-G-C-TC---------TG-TT-G-G--T-AGT----G--A-A--G---AA-AGAT-A---G-A-G--G-T-A---G--T----------------AA-------C------T--GG---C-CTT-T-AT-T-T-G-A-C-G-----G-T---A-A-TT--------A-C-T-T---A-G-A--AA---GT-C--TA-GG-C-TAAC--T-AC-G-T-G-C-CA-G-C-A-G-C--CGA--GG-TA-AT-AC-GT-AG-GTG--GAA-A-GC-G-T-T--GT-C-CGA-AT-TT-A-T-T--GG-GC--GT-AAA-GC-GA-GT-G-CA-G-G-C-G-G-T-TC-A-A-T--AA-G-T-C-T-G-A-T-G--TG-A-AA-GC-C-T-TC-G-G--CT-C-AA-C-C-G-G-A-G-A-A-T-T-G-C-A-TC-A--GA-A-A-C-T-G-T--TG--A-A-C-T-T-GA-GTG-C-AG----AA-G-A-G-G-A-G-AG-T--GG-A-ACT-C-C-AT-GTGTA-CCGGTG-GAA-TGCGT-AGAT-G-TATTG-AA-G-AACA-CC--AG-TG--GCGAA-G-GC-GG--C-T-C-T--CTGG-TC-T-GCA-A-C-T--GACGCT-GA-GGCTCGAAA-G-C-A-TGGG-T-AGCGAA-CA	
Otu0366	AGGGTATCTTCC-AC---AAT-GG--AC--GC-AA-G-T-C-TGAT-GGA--GCA---------A-C-GCC-GC-GC-G-T-G-T--GA-C-G-A-A-G-G-GT---TT-CG--G-C-C-C-G-T-A---CA-G-C-TC---------TG-TT-G-G--T-AGT----G--A-A--G---TA-AGAT-A---G-A-G--G-T-A---G--T----------------AA-------C------T--GG---C-CTT-T-AT-T-T-G-A-C-G-----G-T---A-A-TT--------A-C-T-T---A-G-A--AC---GT-C--AC-GG-C-TAAC--T-AC-G-T-G-C-CA-G-C-A-G-C--CGC--GG-TA-AT-AC-GT-AG-GTG--GCA-A-GC-G-T-T--GT-C-CGA-AT-TT-A-T-T--GG-GC--GT-AAA-GC-GA-GT-G-CA-G-G-C-G-G-T-TC-A-A-T--AA-G-T-C-T-G-A-T-G--TG-A-AA-GC-C-T-TC-G-G--CT-C-AA-C-C-G-G-A-G-A-A-T-T-G-C-A-TC-A--GA-A-A-C-T-G-T--TG--A-A-C-T-T-GA-GTG-C-AG----AA-G-A-G-G-A-G-AG-T--GG-A-ACT-C-C-AT-GTGTA-GCGGTG-GAA-TGCGT-AGAT-A-TATGG-AA-G-AACA-CC--AG-TG--GCGAA-G-GC-GG--C-T-C-T--CTGG-TC-T-GCA-A-C-T--GACGCT-GA-GGCTCGAAA-G-C-A-TGGG-T-AGCGAA-CA	
Otu0367	AGGGAATCTTCC-AC---AAT-GG--AC--GC-AA-G-T-C-TGAT-GGA--GCA---------A-C-GCC-GC-GT-G-A-G-T--GC-A-G-C-A-G-G-GT---TT-CG--G-C-T-C-G-T-A---AC-G-C-TA---------TG-TT-G-G--T-AGT----G--A-A--G---AA-AGAT-A---G-A-G--G-T-A---G--T----------------AA-------C------T--GG---C-CTT-T-AT-T-T-G-A-C-G-----G-T---A-A-TT--------A-C-T-T---A-G-A--AA---GT-A--AC-GG-C-TAAC--T-AC-G-T-G-C-CC-G-C-A-G-C--CGC--GG-TA-AT-AC-GT-AG-GTG--GCA-A-GC-G-T-T--GT-C-AGA-AT-TT-A-T-T--GG-GC--GT-AAA-GC-GA-GT-G--A-G-G-C-G-G-T-TC-A-A-T--AA-G-T-C-T-G-A-T-G--TG-A-AA-GC-C-T-TC-G-G--CT-C-AA-C-C-G-G-A-G-A-A-T-T-G-C-A-TC-A--GA-A-A-C-T-G-T--TG--A-A-C-T-T-GA-GTG-C-AG----AA-G-A-G-G-A-G-AG-T--GG-A-ACT-C-C-AT-GTGTA-GCGGTG-GAA-TGCGT-AGAT-A-TATGG-AA-G-AACA-CC--AG-TG--GCGAA-G-GC-GG--C-T-C-T--CTGG-TC-T-GCA-A-C-T--GACGCT-GA-GGCTCGAAA-G-C-A-TGGG-T-AGCGAA-CA	
Otu0368	AGGCAATCTTCC-AC---AAT-GG--AC--GC-AA-G-T-C-TGAT-GGA--GCG---------A-C-GCC-GC-GT-G-A-G-T--GA-A-G-A-A-G-G-GT---TT-AG--G-A-T-C-G-T-A---AA-G-C-TC---------TG-TT-G-G--G-AGT----G--A-A--G---AG-AGAT-A---G-A-G--G-T-A---G--T----------------AC-------C------T--GG---C-CTA-T-AT-T-T-G-A-C-G-----G-T---A-A-TT--------A-C-T-T---A-G-A--AA---GT-C--AC-GG-C-TAAC--T-AC-G-T-G-A-CA-G-C-A-G-C--CGC--GG-TA-AT-AC-GT-AG-GTG--GCA-A-GC-G-T-T--GT-A-CGG-AT-TT-A-T-T--GG-GC--GT-AAA-GC-GA-GT-G-CA-G-G-C-G-G-T-TC-A-A-T--AA-G-T-C-T-G-A-T-G--TG-A-AA-GC-C-T-TC-G-G--CT-C-AA-C-C-G-G-A-G-A-A-T-T-G-C-A-TC-A--GA-A-A-C-T-G-T--TG--A-A-C-T-T-GA-GGG-C-AG----AA-G-A-G-G-A-G-AG-T--GG-A-ACT-C-C-AT-GTGTA-GCGGTG-GAA-TGCGT-AGAT-A-TATGG-AA-G-AACA-CC--AG-TG--GCGAA-G-GC-GG--C-T-C-T--CTGG-TC-T-GCA-A-C-T--GACGCT-GA-GGCTCGAAA-G-C-A-TGGG-T-AGCGAA-CA	
Otu0369	AGGGAATCTTCC-AC---AAT-GG--AC--GC-AA-G-T-C-TGAT-GGA--GCA---------A-C-GCC-GC-GT-G-A-G-T--GA-A-G-A-A-G-G-GT---TT-CG--G-C-T-C-G-T-A---AA-G-C-TC---------TG-CT-G-G--T-AGT----G--A-A--G---AA-AGAT-A---G-A-G--G-T-A---G--T----------------AA-------C------T--GG---C-CTT-T-AT-T-T-G-A-C-G-----G-T---A-A-TT--------A-C-T-T---A-G-A--AA---GT-C--AC-GG-C-TAAC--T-AC-G-T-G-C-CA-G-C-A-G-C--CGC--GG-TA-AT-AC-GT-AG-GTG--GCA-A-GC-G-T-T--GT-C-CGA-AT-TT-A-T-T--GG-GC--GT-AAA-GC-GA-GT-G-CA-G-G-C-G-G-T-TC-A-A-T--AA-G-T-C-T-G-A-T-G--TG-A-AA-GC-C-T-TC-G-G--CT-C-AA-C-C-G-G-A-G-A-A-T-T-G-C-A-TC-A--GA-A-A-C-T-G-T--GG--A-G-C-T-T-GG-GTG-C-GG----AG-G-A-G-G-A-G-AG-T--GG-A-ACT-C-C-AT-GTGTA-GCGGTG-GAA-TGCGT-AGAT-A-TATGG-AA-A-AACA-CC--AG-TG--GCGAA-G-GC-GG--C-T-C-T--CTGG-TC-T-GCA-A-C-T--GACGCT-GA-GGCTCGAAA-G-C-A-TGGG-T-AGCGAA-CA	
Otu0370	AGGGAATCTTCC-AC---AAT-GG--AC--AC-AA-G-T-C-TGAT-GGA--GCA---------A-C-GCC-GC-GT-G-A-G-T--GA-A-G-A-A-G-G-GT---TT-CG--G-C-T-C-G-T-A---AA-G-C-TC---------TG-TT-G-G--T-AGT----G--G-A--G---AA-AGAT-A---G-A-G--G-T-A---G--T----------------AA-------C------T--GG---C-CTT-T-AT-T-T-G-A-C-G-----G-T---A-A-TT--------A-C-T-T---A-G-A--AA---GT-C--AC-GG-C-TAAC--T-AC-G-T-G-C-CA-G-C-A-G-C--CGC--GG-TA-AT-AC-GT-AG-GTG--GCA-A-GC-G-T-T--GT-C-CGG-AT-TT-A-T-T--GG-GC--GT-AAA-GC-GA-GT-G-CA-G-G-C-G-G-T-TC-A-A-T--AA-G-T-C-T-G-A-T-G--TG-A-AA-GC-C-T-TC-G-G--CT-C-AA-C-C-G-G-A-G-A-A-A-T-G-C-A-TC-A--GA-A-A-C-T-G-T--TG--A-A-C-T-T-GA-GTG-C-AG----AA-G-A-G-G-T-G-AG-T--GG-A-ACG-C-C-AT-GTGTA-GCGGTG-AAA-TGCGT-AGAT-A-TATGG-AG-G-AACA-CC--AG-TG--GCGAA-G-GC-GG--C-T-C-T--CTGG-TC-T-GAA-A-C-T--GAAGCT-GA-GGCTCGAAA-G-C-A-TGGG-T-AGCGAA-CA	
Otu0371	GGGAAATATTGC-AC---ACT-GG--GG--GA-CA-C-C-C-TGAT-GCA--GCG---------A-C-GCC-GC-GT-G-G-A-G--GA-C-G-A-A-G-G-TC---TT-CG--G-A-T-T-G-T-A---AA-C-T-CC---------TG-TT-G-T--T-GAG----G--A-A--G---A-----------------------------T----------------AC-----------------------------------T-G-A-C-A-----G-T---A-T-GC--------A-A-C-A---A-G-G--AA---GT-G--AC-AG-C-TAAC--T-AC-G-T-G-C-CA-G-C-A-G-C--CGC--GG-TA-AA-AC-GT-AG-GTC--ACA-A-GC-G-T-T--GT-C-CGG-AA-TT-A-C-T--GG-GT--GT-AAA-GG-GA-GC-G-CA-G-G-C-G-G-G-AA-G-A-C--AA-G-T-T-G-G-A-A-G--TG-A-AA-TC-C-A-TG-G-G--CT-C-AA-C-C-C-A-T-G-A-A-C-T-G-C-T-TT-C--AA-A-A-C-T-G-T--TT--T-T-C-T-T-GA-GTA-G-TG----CA-G-A-G-G-T-A-GG-C--GG-A-ATT-C-C-CG-GTGTA-GCGGTG-GAA-TGCGT-AGAT-A-TCGGG-AG-G-AACA-CC-AGT--G--GCGAA-G-GC-GG--C-C-T-A--CTGG-GC-A-CCA-A-C-T--GACGCT-GA-GGCTCGAAA-G-T-G-TGGG-T-AGCAAA-CA	
Otu0372	AGGGAATCTTCC-AC---AAT-GG--AC--GC-AA-G-T-C-TGAT-GGA--GCA---------A-C-GCC-GC-GT-G-A-G-T--GA-A-G-A-A-G-G-GT---TT-CG--G-C-T-C-G-T-A---AA-G-C-TC---------TG-TT-G-G--T-AGT----G--A-A--G---AA-CACG-T---A-T-G--A-G-A---G--T----------------AA-------C------T--GT---T-CAT-A-CG-T-T-G-A-C-G-----G-T---A-T-TT--------A-A-C-C---A-G-A--AA---GT-C--AC-GG-C-TAAC--T-AC-G-T-G-C-CA-G-C-A-G-C--CGC--GG-TA-AT-AC-GT-AG-GTG--GCA-A-GC-G-T-T--AT-C-CGG-AT-TT-A-T-T--GG-GC--GT-AAA-GA-GA-GT-G-CA-G-G-C-G-G-T-TT-T-C-T--AA-G-T-C-T-G-A-T-G--TG-A-AA-GC-C-T-TC-G-G--CT-T-AA-C-C-G-G-A-G-A-A-G-T-G-C-A-TC-G--GA-A-A-C-T-G-G--AT--A-A-C-T-T-GA-GTG-C-AG----AA-G-A-G-G-G-T-AG-T--GG-A-ACT-C-C-AT-GTGTA-GCGGTG-GAA-TGCGT-AGAT-A-TATGG-AA-G-AACA-TC--AG-TG--GCGAA-G-GC-GG--C-T-C-T--CTGG-TC-T-GCA-A-C-T--GACGCT-GA-GGCTCGAAA-G-C-A-TGGG-T-AGCGAA-CA	
Otu0373	AGGGAATCTTCC-AC---AAT-GG--AC--GC-AA-G-T-C-TGAT-GGA--GCA---------A-C-GCC-GC-GT-G-A-G-T--GA-A-G-A-C-G-G-GT---TT-CG--G-C-T-C-G-T-A---AA-G-C-TC---------TG-AT-G-G--T-AGT----G--A-A--G---AA-AGCT-C---G-A-G--G-T-A---G--T----------------AA-------C------T--GT---C-TTT-T-AT-T-T-T-A-C-G-----G-T---A-A-TT--------A-T-T-T---A-G-A--AA---GT-A--AC-GG-C-TAAC--T-AC-G-T-G-C-CA-G-C-A-G-C--CGC--GG-TA-AT-AC-GT-AG-GTG--GCA-A-GC-G-T-T--GT-G-CGG-AT-TT-A-T-T--GG-GC--GT-AAA-GC-GA-GT-G-CA-G-G-C-G-G-T-TC-A-A-T--AA-G-T-C-T-G-A-T-G--TG-A-AA-GC-C-T-TC-G-G--CT-C-AA-C-C-G-G-A-G-A-A-T-T-G-C-A-TC-A--GA-A-A-C-T-G-T--TG--A-A-C-T-T-GA-GTG-C-AG----AA-G-A-G-G-A-G-AG-T--GG-A-ACT-C-C-AT-GTGTA-GCGGTG-GAA-TGCGT-AGAT-A-TATGG-AA-G-AACA-CC--AG-TG--GCGAA-G-GC-GG--C-T-C-T--CTGG-TC-T-GCA-A-C-T--GACGCT-GA-GGCTCGAAA-G-C-A-TGGG-T-AGCGAA-CA	
Otu0374	AGGGAATCTTCC-AC---AAT-GG--AC--GC-AC-G-T-C-TGAT-GGA--GCA---------C-C-GCC-GC-GT-G-A-G-A--GG-A-G-A-A-G-G-GT---TT-CG--G-C-T-C-G-T-A---AA-G-C-TC---------TG-TT-G-G--T-CGT----G--A-A--G---AA-AGAT-A---G-A-G--G-T-A---G--T----------------AA-------C------T--GG---C-CTT-T-AT-T-T-G-A-C-G-----G-T---A-A-TT--------A-C-T-T---A-G-A--AA---GT-A--AC-GG-C-TAAC--T-AC-G-T-G-C-CA-G-C-A-G-C--CGC--GG-TA-AT-AC-GT-AG-GTG--GCA-A-GC-G-T-T--GT-C-CGG-AT-TT-A-T-T--GG-GC--GT-AAA-GC-GG-GT-G-CA-G-G-C-G-G-T-TC-A-A-T--AA-G-T-C-T-G-A-T-G--TG-A-AA-GC-C-T-TC-G-G--CT-C-AA-C-C-G-G-A-G-A-G-T-T-G-C-A-TC-A--GA-A-A-C-T-G-T--TG--A-A-C-T-T-GA-GTG-C-AG----AA-G-A-G-G-A-G-AG-T--GG-A-ACT-C-C-AT-GTGTA-GCGGTG-GAA-TGCGT-AGAT-A-TATGG-AA-G-AACA-CC--AG-TG--GCGAA-G-GC-GG--C-T-C-T--CTGG-TC-T-GCA-A-C-T--GACGCT-GA-GTCTCGAAA-G-C-A-TGGG-T-AGCGAA-CA	
Otu0375	AGGGAATCTTCC-AC---AAT-GG--AT--GC-CA-G-T-C-TGAT-GGA--GCA---------A-C-GCC-GC-GT-G-A-G-T--GA-A-G-A-T-G-G-GT---TT-CG--G-C-T-C-G-T-A---AA-G-T-GC---------TG-TT-G-G--T-AGT----G--T-A--G---AA-AGAT-A---G-A-G--G-T-A---G--T----------------AA-------C------T--GG---T-CTT-T-AT-T-T-G-A-C-G-----G-T---A-A-TT--------A-C-T-T---A-G-A--AA---GT-C--AC-GG-C-TAAC--T-AC-G-T-G-C-CA-G-C-A-G-C--CGC--GG-TA-AT-AC-GT-AG-GTG--GCA-A-GC-G-T-T--GT-C-CGG-AT-TT-A-T-T--GG-GC--GT-AAA-GC-GA-GT-G-CA-G-G-C-G-G-T-TC-A-A-T--AA-G-T-C-T-G-A-T-G--TG-A-AA-GC-C-T-TC-G-G--CT-C-AA-C-C-G-G-A-G-A-A-T-T-G-C-A-TC-A--GA-A-A-C-T-G-T--TG--A-A-C-T-T-GA-GTG-C-AG----AA-G-A-G-G-A-G-AG-T--GG-A-GCT-C-C-AT-GTGTA-GCGGTG-GAA-TGCGT-AGAT-A-TATGG-AA-G-AACA-CC--AG-TG--GTGAA-G-GC-GG--C-T-C-T--CTGG-TC-T-GCA-A-C-T--GACGCT-GA-GGCTCGAAA-G-C-A-TGGG-T-AGCGAA-CA	
Otu0376	AGGGAATCTTCC-AC---AAT-GG--AC--GC-AC-G-T-C-TGAT-GGA--GCA---------A-C-GCC-GC-GT-G-A-G-T--GA-A-G-A-A-G-G-GT---TT-CA--G-C-T-C-G-T-A---AA-G-C-TC---------TG-TT-G-G--T-AGT----G--A-A--G---AA-AGAT-A---G-A-G--G-T-A---G--T----------------AA-------C------T--GG---C-CTT-T-AT-T-T-G-A-C-G-----G-T---A-A-TT--------A-C-T-T---C-G-A--AA---GT-C--AC-GG-C-TAAC--T-AC-G-T-G-C-CA-G-C-A-G-C--CGC--GG-TA-AT-AC-GT-AG-GTG--GCA-A-GC-G-T-T--GT-C-CGA-AT-TT-A-T-T--GG-GC--GT-AAA-GC-GA-GT-G-CA-G-G-C-G-G-T-TC-A-A-T--AA-G-T-C-T-G-A-T-G--TG-A-AA-GC-C-T-TT-G-G--CT-C-AA-C-C-G-G-A-G-A-A-T-T-G-C-A-TC-A--GA-A-A-C-T-G-T--TG--A-A-C-T-T-GA-GTG-C-AG----AA-G-A-G-G-A-G-AG-T--GG-A-ACT-C-C-AT-GTGTA-GCGGTG-GAA-TGCGT-AGAG-A-TATGG-AA-G-AACA-CC--AG-TG--GCGTA-G-GC-GG--C-T-C-T--CGGG-TC-T-GCA-A-C-T--GACGCG-GA-GGCTCG-AA-G-C-A-TGGG-T-AGCGAA-CA	
Otu0377	AGTGAATCTTCC-AC---AAT-GG--AC--GC-AA-G-T-A-TGAT-GGA--GAA---------A-C-GCC-GC-GT-G-A-G-T--GA-A-G-C-A-G-G-GT---TT-CG--G-C-T-C-G-T-A---AA-G-C-GC---------TG-TT-G-G--T-AGT----G--A-A--G---AA-AGAT-A---G-A-G--G-T-A---G--T----------------AA-------C------T--GG---C-CTG-T-AT-T-T-G-A-A-G-----G-T---A-A-GT--------A-C-T-T---A-G-A--AA---GT-C--AC-GG-C-TAAC--T-AC-G-T-G-C-CA-G-C-A-G-C--CGC--GG-TA-AT-AC-GT-AG-GTG--GCA-A-GC-G-T-T--GT-C-CGG-AT-TT-A-T-T--GG-GC--GT-AAA-GC-GA-GT-G-CA-G-G-C-G-G-T-TC-A-A-T--AA-G-T-C-T-G-G-T-G--TG-A-AA-GC-C-T-TC-G-G--CT-C-AA-C-C-G-G-A-G-A-A-T-T-G-C-A-TC-A--GA-A-A-C-T-G-T--TG--A-A-C-T-T-GA-GTG-C-AG----AA-G-A-G-G-A-G-AG-T--GG-A-ACT-C-C-AT-GTGTA-GCGGTG-GAA-TGCGT-AGAT-A-TATGG-AA-G-AACA-CC--AG-TG--GCGAA-G-GC-GG--C-T-C-T--CTGG-TC-T-GCA-A-C-T--GACGCT-GA-GGCTCGAAA-G-C-A-TGGG-T-AGCGAA-CA	
Otu0378	AGGGAATCTTCC-AC---AAT-GG--AC--GC-AA-G-T-C-TGAT-GGA--GCA---------A-C-GCC-GC-GT-G-A-G-T--GA-A-G-A-A-G-G-GT---TT-CG--G-C-T-A-G-T-A---AA-G-C-TC---------TG-TT-G-G--T-AGT----G--C-A--G---AA-AGAT-A---G-A-G--G-T-A---G--T----------------CA-------C------T--GG---C-CTC-A-GT-T-T-G-A-C-G-----G-T---A-A-TT--------A-C-G-T---A-G-A--AA---GT-A--AC-GG-C-TAAC--T-GC-G-T-G-C-CA-G-C-A-G-C--CGC--GG-TA-AT-AC-GT-AG-GTG--GCA-A-GC-G-T-T--GT-C-CGG-AT-TT-A-T-T--GG-GC--GT-AAA-GC-GA-GT-G-CA-G-G-C-G-G-T-TC-A-A-T--AA-G-T-C-T-G-A-T-G--TG-A-AA-GC-C-T-TC-G-G--CT-C-AA-C-C-G-G-A-G-A-A-T-T-G-C-A-TC-A--GA-A-A-C-T-G-T--TG--A-A-C-T-T-GA-GTG-C-AG----AA-G-A-G-G-A-G-AG-T--GG-A-ACT-C-C-AT-GTGTA-GCGGTG-GAA-TGCGT-AGAT-A-TATGG-AA-G-AACA-CC-AGT--G--GCGAA-G-GC-GG--C-T-C-T--CTGG-TC-T-GCA-A-C-T--GACGCT-GA-GGCTCGAAA-G-C-A-TGGG-T-AGCGAA-CA	
Otu0379	AGGGAATCTTCC-AC---AAT-GG--AC--GC-AA-G-T-C-TGAT-GGA--GCA---------A-C-GCC-GC-GT-G-A-G-T--GA-A-G-A-A-G-G-AT---CT-CG--G-C-T-C-G-T-A---CA-G-C-GC---------TG-TT-G-G--T-CGG----G--A-A--G---AA-AGAT-G---G-T-G--G-T-A---G--T----------------AA-------C------T--GG---C-AGT-T-GT-T-T-G-A-C-G-----G-T---A-A-TT--------A-C-T-T---A-G-A--AA---GT-C--AC-GG-C-TAAC--T-AC-G-T-G-C-CA-G-C-A-G-C--CGC--GG-TA-AT-AC-GT-AG-GTG--GCA-A-GC-G-T-T--GT-C-CGG-AT-TT-A-T-T--GG-GC--GT-AAA-GC-GA-GT-G-CA-G-G-C-G-G-T-TC-A-A-T--AA-G-T-C-T-G-A-T-G--TG-A-AA-GC-C-T-TC-G-G--CT-C-AA-C-C-G-G-A-G-A-A-T-T-G-C-A-TC-A--GA-A-A-C-T-G-T--TG--A-A-C-T-T-GA-GTG-C-AG----AA-G-A-G-G-A-G-AG-T--GG-A-ACT-C-C-AT-GTGTA-GCGGTG-AAA-TGCGT-AGAT-A-TATGG-AA-G-AACA-CC--AG-TG--GCGAA-G-GC-GG--C-T-C-T--CTGG-TC-T-GCA-A-C-T--GACGCT-GA-GGCTCGAAA-G-C-A-TGGG-T-AGCGAA-CA	
Otu0380	AGGGAATCTTCC-AC---AAT-GG--AC--GC-AA-G-T-C-TGAT-GGA--GCA---------A-C-GCC-GC-GT-G-A-G-T--GA-A-G-A-A-G-G-GT---TT-CG--G-C-T-C-G-T-A---AA-G-C-TC---------TG-TT-G-G--T-AGT----G--A-A--G---AA-AGAT-A---G-A-G--G-T-A---G--T----------------AA-------C------T--GG---C-CTT-T-AT-T-T-G-A-C-G-----G-T---A-A-TT--------A-C-T-T---A-G-A--AA---GT-C--AC-GG-C-TAAA--T-AC-G-T-G-C-CA-G-C-A-G-C--CGC--GG-TA-AT-AA-GT-AG-GTG--GCA-A-GC-G-T-T--GT-C-CGG-AT-TT-A-T-T--GG-GC--GT-AAA-GC-GA-GT-G-CA-G-G-C-G-G-T-TC-A-A-T--AA-G-T-C-T-G-A-T-G--TG-A-AA-GC-C-T-TC-G-G--CT-C-AA-C-C-G-G-A-G-A-A-T-T-G-C-A-TC-A--GA-T-A-A-T-G-T--TG--A-G-C-T-T-GA-GTG-C-AG----AA-G-C-G-G-A-G-AG-T--GT-A-ACT-C-C-AT-GTGTA-GCGGTG-GAA-TGAGT-AGAT-A-TATGA-AA-G-AACA-CC--AG-TG--GCGAA-G-GC-GG--C-T-C-T--CTGG-TC-T-GCA-A-C-T--GACGCT-GA-GGCTCGAAA-G-C-A-TGGG-T-AGCGAA-CA	
Otu0381	GGGGAATCTTAG-AC---AAT-GG--GC--GC-AA-G-C-C-TGAT-CTA--GCC---------A-T-GCC-GC-GT-G-A-G-C--GA-T-G-A-A-G-G-CC---TT-AG--G-G-T-T-G-T-A---AA-G-C-TC---------TT-TC-A-G--C-GAG----G--A-A--G---A-----------------------------T----------------AA-----------------------------------T-G-A-C-T-----G-T---A-C-TC--------G-C-A-G---A-A-G--AA---GC-C--CC-GG-C-TAAC--T-CC-G-T-G-C-CA-G-C-A-G-C--CGC--GG-TA-AT-AC-GG-AG-GGG--GCT-A-GC-G-T-T--GT-T-CGG-AA-TT-A-C-T--GG-GC--GT-AAA-GC-GC-AC-G-TA-G-G-C-G-G-A-CT-G-G-A--AA-G-T-C-A-G-G-G-G--TG-A-AA-TC-C-C-GG-G-G--CT-C-AA-C-C-C-C-G-G-A-A-C-T-G-C-C-TT-T--GA-A-A-C-T-C-C--CA--G-T-C-T-T-GA-GGT-C-GA----GA-G-A-G-G-T-G-AG-T--GG-A-ATT-C-C-GA-GTGTA-GAGGTG-AAA-TTCGT-AGAT-A-TTCGG-AG-G-AACA-CC-AGT--G--GCGAA-G-GC-GG--C-T-C-A--CTGG-CT-C-GAT-A-C-T--GACGCT-GA-GGTGCGAAA-G-C-G-TGGG-G-AGCAAA-CA	
Otu0382	GGGGAATCTTAG-AC---AAT-GG--GC--GC-AA-G-C-C-TGAT-CTA--GCC---------A-T-GCC-GC-GT-G-A-G-C--GA-T-G-A-A-G-G-CC---TT-AG--G-G-T-T-G-T-A---AA-G-C-TC---------TT-TC-A-G--C-GAG----G--A-A--G---A-----------------------------T----------------AA-----------------------------------T-G-A-C-T-----G-T---A-C-TC--------G-C-A-G---A-A-G--AA---GC-C--CC-GG-C-TAAC--T-CC-G-T-G-C-CA-G-C-A-G-C--CGC--GG-TA-GT-AC-GG-AG-GGG--GCT-A-GC-G-T-T--GT-T-CGG-AA-TT-A-C-T--GG-GC--GT-AAA-GC-GC-AC-G-TA-G-G-C-G-G-A-CT-G-G-A--AA-G-T-C-A-G-G-G-G--TG-A-AA-TC-C-C-GG-G-G--CT-C-AA-C-C-C-C-G-G-A-A-C-T-G-C-C-TT-T--GA-A-A-C-A-C-C--CA--G-T-C-T-T-GA-GGT-C-GA----GA-G-A-G-G-T-G-AG-T--GG-A-ATT-C-C-GA-GTGTA-GAGGTG-AAA-TTCGT-AGAT-A-TTCGG-AG-G-AACA-CC-AGT--G--GCGAA-G-GC-GG--C-T-C-A--CTGG-CT-C-GAT-A-C-T--GACGCT-GA-GGTGCGAAA-G-C-G-TGGG-G-AGCAAA-CA	
Otu0383	GGGGAATATTGC-AC---AAT-GG--GG--GA-AG-C-C-C-TGAT-GCA--GCG---------A-C-GCC-GC-GT-G-G-A-G--GA-A-G-A-A-G-G-TC---TT-CG--G-A-T-T-G-T-A---AA-C-T-CC---------TG-TT-G-T--T-GAG----G--A-A--G---A-----------------------------T----------------AA-----------------------------------T-G-A-C-G-----G-T---A-C-TC--------A-A-C-A---A-G-G--AA---GT-G--AC-GG-C-TAAC--T-AC-G-T-G-C-CA-G-C-A-G-C--CGC--GG-TA-AT-AC-GT-AG-GGG--GCA-A-GC-G-T-T--AT-C-CGG-AT-TT-A-C-T--GG-GT--GT-AAA-GG-GA-GC-G-TA-G-A-C-G-G-C-GA-T-G-C--AA-G-T-C-T-G-A-A-G--TG-A-AA-TA-C-C-CG-G-G--CT-C-AA-C-C-T-G-G-G-A-A-C-T-G-C-T-TT-G--GA-A-A-C-T-G-T--AT--G-G-C-T-A-GA-GTG-C-TG----GA-T-A-G-G-T-A-AG-C--GG-A-ATT-C-C-TA-GTGTA-GCGGTG-AAA-TGCTT-AGAT-A-TTAGG-AA-G-AACA-CC--AG-TG--GCGAA-G-GC-GG--C-T-T-A--CTGG-AC-A-GTA-A-C-T--GACGTT-CA-GGCTCGAAA-G-C-G-TGGG-G-AGCAAA-CA	
Otu0384	AGGGAATCTTCC-AC---AAT-GG--AC--GC-AA-G-T-C-TGAT-GGA--GCA---------A-C-GCC-GC-GT-G-A-G-T--GA-A-G-A-A-G-G-GT---TT-CG--G-C-T-C-G-T-A---AA-G-C-TC---------TG-TT-G-G--T-AGT----G--T-A--G---GA-AGAT-A---G-G-G--G-T-A---G--T----------------AT-------T------T--GG---C-ATG-T-AT-T-T-G-A-C-G-----G-T---A-C-TT--------A-C-T-T---A-G-A--CA---GT-G--AC-GG-C-TAAG--T-AC-G-T-G-C-CA-G-C-A-G-C--CGC--GG-TA-AT-AC-GT-AG-GTG--GCA-A-GC-G-T-T--TT-C-CGG-AT-TT-A-T-T--GG-GC--GT-AAA-GC-GA-GT-G-CA-G-G-C-G-G-T-TC-A-A-T--AA-G-T-C-T-G-A-T-G--TG-A-AA-GC-C-T-TC-G-G--CT-C-AA-C-C-G-G-A-G-A-A-T-T-G-C-A-TC-A--GA-A-A-C-T-G-T--TG--T-A-C-T-T-GA-GTG-C-AG----AA-G-A-G-G-A-G-AG-T--GG-A-ACT-C-C-AT-GTGTA-GCGGTG-GAA-TGCGT-AGAT-A-TATGG-AA-G-AACA-CC--AG-TG--GCGAA-G-GC-GG--C-T-C-T--CTGG-TC-T-GCA-A-C-T--GACGCT-GA-GGCTCGAAA-G-C-A-TGGG-T-AGCGAA-CA	
Otu0385	CAAGCCTGATGC-AG---CCA-TG--CC--GC-GT-G-T-A-TGAA-GAA--G-G---------C-C-TTC-GG-GT-T-G-T-A--AA-G-T-A-C-T-T-TC---AGCGG--G-G-A-G-G-A-A---GG-GAG-TA---------AAGTT-A-A--TACCT----T--T-A--C---T-----------------------------C----------------AT-----------------------------------T-G-A-C-G-----T-T---A-C-CC--------G-C-A-G---A-A-G--AA---GC-A--CC-GG-C-TAAC--T-AC-G-T-G-C-CA-G-C-A-G-C--CGC--GG-TA-AT-AC-GT-AG-GGG--GCA-A-GC-G-T-T--AT-C-CGG-AT-TT-A-C-T--GG-GT--GT-AAA-GG-GA-GC-G-TA-G-A-C-G-G-C-AA-T-G-C--AA-G-T-C-T-G-A-A-G--TG-A-AA-TA-C-C-CG-G-G--CT-C-AA-C-C-T-G-G-G-A-A-C-T-G-C-T-TT-G--GA-A-A-C-T-G-T--AG--G-G-C-T-A-GA-GTG-C-TG----GA-G-A-G-G-T-A-AG-C--GG-A-ATT-C-C-TA-GTGTA-GCGGTG-AAA-TGCGT-AGAT-A-TTAGG-AA-G-AACA-CC--AG-TG--GCGAA-G-GC-GG--C-T-T-A--CTGG-AC-A-GTA-A-C-T--GACGTT-CA-GGCTCGAAA-G-C-G-TGGT-G-AGCAAA-CA	
Otu0386	GGGGGATATTGC-AA---AAT-GG--GG--GA-AA-C-C-C-TGAT-GCA--GCG---------A-C-GCC-GC-GT-G-G-G-G--GA-A-G-A-A-A-G-GC---TT-TG--G-G-T-T-G-T-A---AA-A-T-CC---------TG-TT-G-T--T-GGG----G--A-A--G---A-----------------------------A----------------AA-----------------------------------A-T-A-A-G-----G-T---A-C-TC--------A-A-C-A---A-G-G--AA---GT-G--AT-GG-C-TAAA--T-CA-G-G-G-C-CA-G-C-A-G-C--CGC--GG-TA-AA-AC-GT-AG-GTC--ACA-A-GC-G-T-T--GT-C-CGG-AA-TT-A-C-T--GG-GT--GT-AAA-GG-GA-GC-G-CA-G-G-C-G-G-G-AA-G-A-C--AA-G-T-T-G-G-A-A-G--TG-A-AA-TC-C-A-TG-G-G--CT-C-AA-C-C-C-A-T-G-A-A-C-T-G-C-T-TT-C--AA-A-A-C-T-G-T--TT--T-T-C-T-T-GA-GTA-G-TG----CA-G-A-G-G-T-A-GG-C--GG-A-ATT-C-C-CG-GTGTA-GCGGTG-GAA-TGCGT-AGAT-A-TCGGG-AG-G-AACA-CC-AGT--G--GCGAA-G-GC-GG--C-C-T-A--CTGG-GC-A-CCA-A-C-T--GACGCT-GA-GGCTCGAAA-G-T-G-TGGG-T-AGCAAA-CA	
Otu0387	GGGGAATATTGC-AC---AAT-GG--GG--GA-AA-C-C-C-TGAT-GCA--GCG---------A-C-GCC-GC-GT-G-G-G-G--GA-A-G-A-A-G-G-TC---TT-CG--G-A-T-T-G-T-A---AA-C-T-CC---------TG-TT-G-T--T-GAG----G--A-A--G---A-----------------------------T----------------AA-----------------------------------T-G-A-C-G-----G-T---A-C-TC--------A-A-C-A---A-G-G--AA---GT-G--AC-GG-C-TAAC--T-AC-G-T-G-C-CA-G-C-A-G-C--CGC--GG-TA-AA-AC-GT-AG-GTC--ACA-A-GC-G-T-T--GT-C-CGG-AA-TT-A-C-T--GG-GT--GT-AAA-GG-GA-GC-G-CA-G-G-C-G-G-G-AA-G-A-C--AA-G-T-T-G-G-A-A-G--TG-A-AA-TC-C-A-TG-G-G--CT-C-AA-C-C-C-A-T-G-A-A-C-T-G-C-T-TT-C--AA-A-A-C-T-G-G--TT--T-T-C-T-T-GA-GTT-G-TG----GA-G-A-G-G-T-A-GG-C--GG-A-ATT-C-C-CG-GTGTA-GGGGTT-GAA-TGCGT-AGGT-T-TCGGG-GA-G-AACA-AC--AG-TG--GGGAA-G-GC-GG--C-C-T-A--CTGG-GC-A-CCA-A-A-T--GGCGGT-GG-GGGTCGAAA-G-G-G-TGGG-T-AGCAAA-CA	
Otu0388	GGGGAATATTGG-GC---AAT-GG--GC--GA-AA-G-C-C-TGAC-CCA--GCA---------A-C-GCC-GC-GT-G-A-A-G--GA-A-G-A-A-G-G-TC---TT-CG--G-A-T-T-G-T-A---AA-C-T-TC---------TT-TT-A-T--G-AGG----G--A-C--G---A--------------------------A--G----------------GA-------C---G-----------------------T-G-A-C-G-----G-T---A-C-CT--------C-A-T-G---A-A-T--AA---GC-C--AC-GG-C-TAAC--T-AC-G-T-G-C-CA-G-C-A-G-C--CGC--GG-TA-AT-AC-GT-AG-GTG--GCA-A-GC-G-T-T--AT-C-CGG-AT-TT-A-C-T--GG-GT--GT-AAA-GG-GC-GC-G-TA-G-G-C-G-G-G-GA-T-G-C--AA-G-T-C-A-G-A-T-G--TG-A-AA-TC-T-A-TG-G-G--CT-T-AA-C-C-C-A-T-A-A-A-C-T-G-C-A-TT-T--GA-A-A-C-T-G-T--AT--C-T-C-T-T-GA-GTG-T-TG----GA-G-A-G-G-T-A-GA-T--GG-A-ATT-C-C-TT-GTGTA-GCGGTG-AAA-TGCGT-AGAT-A-TAAGG-AA-G-AACA-CC--AG-TG--GCGAA-G-GC-GA--T-C-T-A--CTGG-AC-A-GTA-A-C-T--GACGCT-GA-GGCGCGAAA-G-C-G-TGGG-G-AGCAAA-CA	
Otu0389	GGGGAATATTGC-AC---AAT-GG--GG--GA-AA-C-C-A-TGAA-GAA--GCG---------A-A-GCA-GC-GC-G-C-G-C--GA-A-G-C-A-G-T-AT---TG-CG--G-T-A-T-G-T-A---AA-G-C-TC---------TA-TA-A-G--C-AGG----G--A-A--G---A-----------------------------T----------------AA-----------------------------------T-G-A-C-G-----G-T---A-C-CT--------G-A-C-A---A-A-G--AA---GC-C--CC-GG-C-TAAC--G-AC-G-T-G-C-AA-G-C-A-G-C--CGC--GG-TA-AT-AC-GT-AG-GGG--GCA-A-GC-G-T-T--AT-C-CGG-AT-TT-A-C-T--GG-GT--GT-AAA-GG-GA-GC-G-TA-G-A-C-G-G-C-AA-G-G-C--AA-G-T-C-T-G-A-T-G--TG-A-AA-AC-C-C-AG-G-G--CT-T-AA-C-C-C-T-G-G-G-A-C-T-G-C-A-TT-G--GA-A-A-C-T-G-T--CT--G-G-C-T-C-GA-GTG-C-CG----GA-G-A-G-G-T-A-AG-C--GG-A-ATT-C-C-TA-GTGTA-GCGGTG-AAA-TGCGT-AGAT-A-TTAGG-AA-G-AACA-CC-AGT--G--GCGAA-G-GC-GG--C-T-T-A--CTGT-AC-G-GTA-A-C-T--GACGTT-GA-GGCTCGAAA-G-C-G-TGGG-G-AGCAAA-CT	
Otu0390	GGGGAATATTGC-AC---AAT-GG--GG--GA-AA-C-C-C-TGAT-GCA--GCG---------A-C-GCC-GC-GT-G-G-A-G--GA-A-G-A-A-G-G-TC---TT-CG--G-A-T-T-G-T-A---AA-C-T-CC---------TG-TT-G-T--T-GAG----G--A-A--G---A-----------------------------T----------------AA-----------------------------------T-G-A-C-G-----G-T---A-C-CT--------G-A-C-T---A-A-G--AA---GC-C--CC-GG-C-TAAC--T-AC-G-T-G-C-CA-G-C-A-G-C--CGC--GG-TA-AT-AC-GT-AG-GGG--GCA-A-GC-G-T-T--AT-C-CGG-AT-TT-A-C-T--GG-GT--GT-AAA-GG-GA-GC-G-TA-G-A-C-G-G-A-AG-A-G-C--AA-G-T-C-T-G-A-T-G--TG-A-AA-GG-C-T-GG-G-G--CT-T-AA-C-C-C-C-A-G-G-A-C-T-G-C-A-TT-G--GA-A-A-C-T-G-T--TT--T-T-C-T-A-GA-GTG-C-CG----GA-G-A-G-G-T-A-AG-C--GG-A-ATT-C-C-TA-GTGTA-GCGGTG-AAA-TGCGT-AGAT-A-TTAGG-AG-G-AACA-CC-AGT--G--GCGAA-G-GC-GG--C-T-T-A--CTGG-AC-G-GTA-A-C-T--GACGTT-GA-GGCTCGAAA-G-C-G-TGGG-G-AGCAAA-CA	
Otu0391	GGGGAATATTGC-AC---AAT-GG--AG--GA-AA-C-T-C-TGAT-GCA--GCG---------A-C-GCC-GC-GT-G-A-G-T--GA-A-G-A-A-G-T-AT---TT-CG--G-T-A-T-G-T-A---AA-G-C-TC---------TA-TC-A-G--C-AGG----G--A-A--G---A-----------------------------A----------------AA-----------------------------------T-G-A-C-G-----G-T---A-C-CT--------G-A-C-T---A-A-G--AA---GC-A--CC-GG-C-TAAA--T-AC-G-T-G-C-CA-G-C-A-G-C--CGC--GG-TA-AT-AC-GT-AT-GGT--GCA-A-GC-G-T-T--AT-C-CGG-AT-TT-A-C-T--GG-GT--GT-AAA-GG-GA-GC-G-TA-G-G-T-G-G-C-AA-G-G-C--AA-G-C-C-A-G-A-A-G--TG-A-AA-AC-C-C-GG-G-G--CT-C-AA-C-C-G-C-G-G-G-A-T-T-G-C-T-TT-T--GG-A-A-C-T-G-T--CA--T-G-C-T-A-GA-GTG-C-AG----GA-G-G-G-G-T-G-AG-C--GG-A-ATT-C-C-TA-GTGTA-GCGGTG-AAA-TGCGT-AGAT-A-TTAGG-AG-G-AACA-CC--GG-AG--GCGAA-G-GC-GG--C-T-C-A--CTGG-AC-T-GTA-A-C-T--GACACT-GA-GGCTCGAAA-G-C-G-TGGG-G-AGCAAA-CA	
Otu0392	GGGGAATATTGC-AC---AAT-GG--GG--GA-AA-C-C-C-TGAT-GCA--GCG---------A-C-GCC-GC-GT-G-G-A-G--GA-A-G-A-A-G-G-TC---TT-CG--G-A-T-T-G-T-A---AA-C-T-CC---------TG-TT-G-T--T-GAG----G--A-A--G---A-----------------------------T----------------AA-----------------------------------T-G-A-C-G-----G-T---A-C-TC--------A-A-C-A---A-G-G--AA---GT-G--AC-GG-C-TAAC--T-AC-G-T-G-C-CA-G-C-A-G-C--CGC--GG-TA-AA-AC-GT-AG-GTC--ACA-A-GC-G-T-T--GT-C-CGG-AA-TT-A-C-T--GG-GT--GT-AAA-GG-GA-GC-G-CA-G-G-C-G-G-G-AA-G-A-C--AA-G-T-T-G-G-A-A-G--TG-A-AA-TC-C-A-TG-G-G--CT-C-AA-C-C-C-A-T-G-A-A-C-T-G-C-T-TT-C--AA-A-A-C-T-G-T--TT--T-T-C-T-T-GA-GTA-G-TG----GC-G-A-G-G-G-A-GG-G--GG-A-AAT-C-C-CG-GTGTA-GCGGTG-GAA-TGGGT-AGAT-A-TCGGG-GG-G-GACA-CC-AGG--T--GCGAA-G-GC-GG--C-C-T-A--CTGG-GG-A-CCA-A-C-T--GACGCT-GA-GGCTCGAAA-G-G-G-TGGG-T-AGCAAA-CC	
Otu0393	GGGGGGTGTTGC-AA---AAA-GG--AG--GA-AA-A-T-C-TGAA-GCA--GCG---------A-C-GCC-GC-GT-G-A-G-T--GA-A-G-A-A-G-G-AA---TT-CG--G-T-A-T-G-T-A---AA-G-C-TC---------TA-TC-A-A--G-AGG----G--A-A--G---A-----------------------------A----------------AA-----------------------------------T-G-A-A-G-----G-T---A-C-CT--------G-A-C-T---A-A-G--AA---AC-C--CC-GG-C-TAAC--T-AC-G-T-G-C-CA-G-C-A-G-C--CGC--GG-TA-AT-AC-GT-AG-GGG--GCA-A-GC-G-T-T--AT-C-CGG-AT-TT-A-C-T--GG-GT--GT-AAA-GG-GA-GC-G-TA-G-A-C-G-G-C-GA-T-G-C--AA-G-T-C-T-G-A-A-G--TG-A-AA-TA-C-C-CG-G-G--CT-C-AA-C-C-T-G-G-G-A-A-C-T-G-C-T-TT-G--GA-G-A-C-T-G-T--AT--G-G-C-T-A-GA-GTG-C-TG----GA-G-A-G-G-T-A-AG-C--GG-A-ATT-C-C-TA-GTGTA-GCGGTG-AAA-TGCGT-AGAT-A-TTAGG-AA-G-AACA-CC--AG-TG--GCGAA-G-GC-GG--C-T-T-A--CTGG-AC-A-GTA-A-C-T--GACGTT-CA-GGCTCGAAA-G-C-G-TGGG-G-AGCAAA-CA	
Otu0394	AAGGAATATTGC-GC---AAT-GG--GC--GA-AA-G-C-C-TGAC-GCA--GCG---------A-C-GCC-GC-GT-G-G-G-G--GA-T-G-A-A-G-G-TC---TT-CG--G-A-T-T-G-T-A---AA-C-T-CC---------TG-TT-G-T--T-GAG----G--A-A--G---A-----------------------------T----------------AA-----------------------------------T-G-A-C-G-----G-T---A-C-TC--------A-A-C-A---A-G-G--AA---GT-G--AC-GG-C-TAAC--T-AC-G-T-G-C-CA-G-C-A-G-C--CGC--GG-TA-AA-AC-GT-AG-GTC--ACA-A-GC-G-T-T--GT-C-CGG-AA-TT-A-C-T--GG-GT--GT-AAA-GG-GA-GC-G-CA-G-G-C-G-G-G-AA-G-A-C--AA-G-T-T-G-G-A-A-G--TG-A-AA-TC-C-A-TG-G-G--CT-C-AA-C-C-C-A-T-G-A-A-C-T-G-C-T-TT-C--AA-A-A-C-T-G-T--TT--T-T-C-T-T-GA-GTA-G-TG----CA-G-A-G-G-T-A-GG-C--GG-A-ATT-C-C-CG-GTGTA-GCGGTG-GAA-TGCGT-AGAT-A-TCGGG-AG-G-AACA-CC-AGT--G--GCGAA-G-GC-GG--C-C-T-A--CTGG-GC-A-CCA-A-C-T--GACGCT-GA-GGCTCGAAA-G-T-G-TGGG-T-AGCAAA-CA	
Otu0395	GGGGAATCTTGC-GC---AAT-GG--GG--GG-AA-C-C-C-TGAC-GCA--GCG---------A-C-GCC-GC-GT-G-C-G-G--GA-C-G-G-A-G-G-CC---TT-CG--G-G-T-C-G-T-A---AA-C-C-GC---------TT-TC-A-G--C-AGG----G--A-A--G---AG----------------------------T----------------CA-----------------------------------A-G-A-C-T-----G-T---A-C-CT--------G-C-A-G---A-A-G--AA---GC-C--CC-GG-C-TAAA--T-AC-G-T-G-C-CA-G-C-A-G-C--CGC--GG-TA-AT-AC-GT-AT-GGT--GCA-A-GC-G-T-T--AT-C-CGG-AT-TT-A-C-T--GG-GT--GT-AAA-GG-GA-GC-G-CA-G-G-C-G-G-T-GC-G-G-C--AA-G-T-C-T-G-A-T-G--TG-A-AA-GC-C-C-GG-G-G--CT-C-AA-C-C-C-C-G-G-T-A-C-T-G-C-A-TT-G--GA-A-A-C-T-G-T--CG--T-A-C-T-A-GA-GTG-T-CG----GA-G-G-G-G-T-A-AG-C--GG-A-ATT-C-C-TA-GTGTA-GCGGTG-AAA-TGTGT-AGAT-A-TTAGG-AG-G-AACA-CC--AG-TG--GCGAA-G-GC-GG--C-T-T-A--CTGG-AC-G-ATA-A-C-T--GACGCT-GA-GGCTCGAAA-G-C-G-TGGG-G-AGCAAA-CA	
Otu0396	GGGGAATATTGC-AC---AAT-GG--GG--GA-AA-C-C-C-TGAT-GCA--GCG---------A-C-GCC-GC-GT-G-G-A-G--GA-G-G-A-A-G-G-TC---TT-GG--G-A-T-T-G-T-A---AA-C-T-CC---------TG-TG-G-T--G-GGG----G--A-G--G---A-----------------------------T----------------AA-----------------------------------G-G-A-G-G-----G-T---A-C-TC--------A-A-C-A---G-G-A--AG---TT-G--AG-GC-T-TAAC--T-AG-G-T-G-C-CA-G-C-A-G-C-CGGC--GG-TA-AA-AC-GT-AG-GTC--ACA-A-GC-G-T-T--GT-C-CGG-AA-TT-A-C-T--GG-GT--GT-AAA-GG-GA-GC-G-CA-G-G-C-G-G-G-AA-G-A-C--AA-G-T-T-G-G-A-A-G--TG-A-AA-TC-C-A-TG-G-G--CT-C-AA-C-C-C-A-T-G-A-A-C-T-G-C-T-TT-C--AA-A-A-C-T-G-T--TT--T-T-C-T-T-GA-GTA-G-TG----CA-G-A-G-G-T-A-GG-C--GG-A-ATT-C-C-CG-GTGTA-GCGGTG-GAA-TGCGT-AGAT-A-TCGGG-AG-G-AACA-CC-AGT--G--GCGAA-G-GC-GG--C-C-T-A--CTGG-GC-A-CCA-A-C-T--GACGCT-GA-GGCTCGAAA-G-T-G-TGGG-T-AGCAAA-CA	
Otu0397	AGGGAATCTTCC-AC---AAT-GG--AC--GC-AA-G-T-C-TGAT-GGA--GCA---------A-C-GCC-GC-GT-G-A-G-T--GA-A-G-A-A-G-G-GT---TT-CG--G-C-T-C-G-T-A---AA-G-C-TC---------TG-TT-G-G--T-AGT----G--A-A--G---AA-AGGT-A---G-C-G--G-T-A---G--T----------------AA-------C------T--AG---C-CTG-T-AT-T-T-G-A-C-G-----G-T---A-A-GT--------A-C-T-T---A-G-A--AA---GT-C--AC-GG-C-TAAC--T-AC-G-T-G-C-CA-G-C-A-G-C--CGC--GG-TA-AT-AC-GT-AG-GTG--GCA-A-GC-G-T-T--GT-C-CGG-AT-TT-A-T-T--GG-GC--GT-AAA-GC-GA-GT-G-CA-G-G-C-G-G-T-TC-A-A-T--AA-G-T-C-T-G-A-T-G--TG-A-AA-GC-C-T-TC-G-G--CT-C-AA-C-C-G-G-A-G-A-A-T-T-G-C-A-TC-A--GA-A-A-C-T-G-T--TG--A-A-C-T-T-GA-GTG-C-AG----AA-G-A-G-G-A-G-AG-T--GG-A-ACT-C-C-AT-GTGTA-GCGGTG-GAA-TGTGT-AGAT-A-TCGGG-AA-T-AACA-CC--AA-TG--GCGAA-G-GC-AG--G-T-C-T--CTGG-GC-C-GTC-A-C-T--GACGCT-GA-GGAGCGAAA-G-C-G-TGGG-G-AGCGAA-CA	
Otu0398	AGGGAATCTTCC-AC---AAT-GG--AC--GC-AA-G-T-C-TGAT-GGA--GCA---------A-C-GCC-GC-GT-G-A-G-T--GA-A-G-T-A-G-G-GT---TT-CG--G-T-T-G-G-T-A---AC-G-C-TC---------TG-TT-G-G--C-AGT----G--A-A--G---AA-CGAC-A---G-A-G--G-T-A---G--T----------------AA-------C------T--GT---C-CTT-T-AT-T-T-T-A-C-G-----G-T---A-A-TT--------A-C-T-T---A-G-A--AA---GA-C--AC-GG-C-TAAC--T-AC-A-T-G-C-CA-G-C-A-G-C--CGC--GG-TA-AT-AC-GT-AG-GTG--GCA-A-GC-G-T-T--GT-C-CGA-AT-TT-A-T-T--GG-GC--GT-AAA-GC-GA-GT-G-CA-G-G-C-G-G-T-TC-A-A-T--AA-G-T-C-T-G-A-T-G--TG-A-AA-GC-C-T-TC-G-G--CT-C-AA-C-C-G-G-A-G-A-A-T-T-G-C-A-TC-A--GA-A-A-C-T-G-T--TG--A-A-C-T-T-GA-GTG-C-AG----AA-G-A-G-G-A-G-AG-T--GG-A-ACT-C-C-AT-GTGTA-GCGGTG-GAA-TGCGT-AGAT-A-TATGG-AA-G-AACA-CC--AG-TG--GCGAA-G-GC-GG--C-T-C-T--CTGG-TC-T-GCA-A-C-T--GACGCT-GA-GGCTCGAAA-G-C-A-TGGG-T-AGCGAA-CA	
Otu0399	AGGGAATCTTCC-AC---AAT-CG--AC--GC-AA-G-T-C-TGAT-GGA--GCA---------A-C-GCC-GC-GT-G-A-G-T--GA-A-G-A-A-G-G-GT---TT-CG--G-C-C-C-G-T-A---AA-G-C-AC---------TG-TT-G-G--T-AGT----G--A-A--G---AA-AGAT-A---G-A-G--G-T-A---G--T----------------AA-------C------T--GG---C-CTA-T-TT-T-T-G-A-C-G-----G-T---A-T-TT--------A-C-T-T---A-G-A--AA---GT-C--AC-GG-C-TAAC--T-AA-G-T-G-C-CA-G-C-A-G-C--CGC--GG-TA-AT-AC-GT-AG-GTG--GCA-A-GC-G-T-T--GT-C-CGA-AT-TT-A-T-T--GG-GC--GT-AAA-GC-GA-GT-G-CA-G-G-C-G-G-T-TC-A-A-T--AA-G-T-C-T-G-A-T-G--TG-A-AA-GC-C-T-TC-G-G--CT-C-AA-C-C-G-G-A-G-A-A-T-T-G-C-A-TC-A--GA-A-A-C-T-G-T--TG--A-A-C-T-T-GA-GTG-C-AG----AA-G-A-G-T-A-G-AG-T--GA-A-ACT-C-C-AT-GTGTA-GCGGTG-AAA-TGCGT-AGAT-A-TATGG-AA-G-AACA-CC--AG-TG--GCGAA-G-GC-GG--C-T-C-T--CTGG-TC-T-GCA-A-C-T--GACGCT-GG-GGCTCGAAA-G-C-A-TGGG-T-AGCGAA-CA	
Otu0400	AGGGAATCTTCC-AC---AAT-GG--AC--GC-AA-G-T-C-TGAT-GGA--GCA---------A-C-GCC-GC-GC-G-A-G-T--GA-A-G-A-A-A-G-GT---TT-CG--G-C-T-C-G-T-A---AA-G-C-CC---------TG-TT-G-G--T-AGG----G--A-A--G---AA-AGAT-A---G-A-T--G-T-A---G--T----------------AA-------C------T--GG---C-ATT-T-AT-C-T-G-A-C-G-----G-T---A-A-TT--------A-C-T-T---A-G-A--AA---GT-C--AC-GG-C-TAAC--T-AC-G-T-G-C-CA-G-C-A-G-C--CGC--GG-TA-AT-AC-GT-AG-GTG--GCA-A-GC-G-T-T--GT-C-CGG-AT-TT-A-T-T--GG-GC--GT-AAA-GC-GA-GT-G-CA-G-G-C-G-G-T-TC-A-A-T--AA-G-T-C-T-G-A-T-G--TG-A-AA-GC-C-T-TC-G-G--CT-C-AA-C-C-G-G-A-G-A-A-T-T-G-C-A-TC-A--GA-A-A-C-T-G-T--TG--A-A-C-T-T-GA-GTG-C-AG----AA-G-A-G-G-A-G-AG-T--GG-A-ACT-C-C-AT-GTGTA-GCGGTG-GAA-TGCGT-AGAT-A-TATGG-AA-G-AACA-CC--AG-TG--GCGAG-G-GC-GG--C-T-C-T--CTGG-TC-T-GCA-A-C-T--GACGCT-GA-GGCTCGAAA-G-C-A-CGGG-T-AGCGAA-CA	
Otu0401	AGGGAATCTTCC-AC---AAT-GG--AC--GC-AG-G-T-C-TGAT-GGA--GCA---------A-C-GCC-GC-GT-G-A-G-T--GA-A-G-A-A-G-G-GT---TT-CG--G-T-T-C-G-T-A---AA-G-C-TC---------TG-TC-G-G--T-AGT----G--A-A--G---AA-AGAT-A---G-A-G--G-T-A---G--T----------------AA-------C------T--GG---C-CTT-T-AT-T-T-G-A-C-G-----G-T---A-A-TT--------A-C-T-T---A-G-A--AA---GT-C--AC-GG-C-TAAC--T-AA-G-T-G-C-CA-G-C-A-G-C--CGC--GG-TA-AT-AC-GT-AG-GTG--GCA-A-GC-G-T-T--GT-C-CGA-AT-TT-A-T-T--GG-GC--GT-AAA-GC-GA-GT-G-CA-G-G-C-G-G-T-TC-A-A-T--AA-G-T-C-T-G-A-T-G--TG-A-AA-GC-C-T-TC-G-G--CT-C-AA-C-C-G-G-A-G-A-A-T-T-G-C-A-TG-A--GA-A-A-C-T-G-T--TG--A-A-C-T-T-GA-GTG-C-AG----AA-G-A-G-G-A-G-AG-G--GG-A-ACT-C-C-AT-GTGTA-GCGGTG-GAA-TGCGT-AGAT-A-TATGG-AA-G-AACA-CC--AG-TG--GCGAA-G-GC-GG--C-T-C-T--CTGG-TC-T-GCA-A-C-T--GACGCT-GA-GGCTCGAGA-G-C-A-TGGG-T-AGCGAA-CA	
Otu0402	AGGGAATCTTCC-AC---AAT-GG--AC--GC-AA-G-T-C-TGAT-GGA--GCA---------A-C-GCC-GC-GT-G-A-G-T--GA-A-G-A-A-G-G-GT---TT-CG--G-C-T-C-G-T-A---AA-G-C-TC---------TG-TT-G-G--T-AGT----G--A-A--G---AA-AGAT-A---G-A-G--G-T-A---G--T----------------AA-------C------T--GG---C-CTT-T-AT-T-T-G-A-C-G-----G-T---A-A-TT--------A-C-T-T---A-G-A--AA---GT-C--AC-GG-C-TAAC--T-AC-G-T-G-C-CA-G-C-A-G-C--CGC--GG-TA-AT-AC-GT-AG-GTG--GCA-A-GC-G-T-T--G--C-CGA-AT-TT-A-T-T--GG-GC--GT-AAA-GC-GA-GT-G-CC-G-G-C-G-G-T-TC-A-A-T--AA-G-T-C-T-G-A-T-G--TG-A-AA-GC-C-T-TC-G-G--CT-C-AA-C-C-G-G-A-T-G-A-T-A-G-C-A-TC-A--GA-A-A-C-T-G-T--TG--A-A-C-T-T-GA-GTG-A-AG----AA-G-A-G-G-A-G-AG-T--GG-A-ACG-C-C-AT-GTGTA-GGGGTT-AAA-TGCGT-AGAT-A-TAAGG-AA-G-AACA-CC--AG-TG--GCGAA-G-GC-GG--C-T-C-T--CTGG-TC-T-GCA-A-C-T--GACGCT-GA-GGCTCGAAA-G-C-A-TGGG-T-AGCGAA-CA	
Otu0403	AGGGAATCTTAC-AC---AAT-GG--AC--GC-AA-G-T-C-TGAT-GGA--GCA---------A-C-GCC-GC-GT-G-A-G-T--GA-A-G-A-A-G-G-GT---TT-CG--G-C-T-C-G-T-A---AA-G-C-TC---------TG-TT-G-G--T-AGT----G--A-A--G---AA-AGAT-A---G-A-G--G-T-A---G--T----------------AA-------C------T--GG---C-CTT-T-AT-T-T-G-A-C-G-----G-T---A-A-TT--------A-C-T-C---A-G-A--AA---GT-C--AC-GG-C-TCAC--T-AC-G-T-G-C-CA-G-C-A-G-C--CGC--GG-TA-AT-AC-GT-AG-GTG--GCA-A-GC-G-T-T--GT-C-CGG-AT-TT-A-T-T--GG-GC--GT-AAA-GC-GA-GT-G-CA-G-G-C-G-G-T-TC-A-A-T--AA-G-T-C-T-G-A-T-G--TG-A-AA-GC-C-T-TC-G-G--CT-C-AA-C-C-G-G-A-G-A-A-T-T-G-C-A-TC-A--GA-A-A-C-T-G-T--TG--A-A-C-T-T-GA-GGA-C-AG----AA-G-A-G-G-A-G-AG-T--GG-A-AAT-T-C-AG-ATGTA-GCGGTG-AAA-TGCGT-AGAT-A-TATGG-AA-G-AACA-CC--AG-TG--GCGAA-G-GC-GG--C-T-C-T--CTGG-TC-T-GCA-A-C-T--GACGCT-GA-GGCTCGAAA-G-C-A-TGGG-T-AGCGAA-CA	
Otu0404	AGGGAATCTACC-AC---AAT-GG--AC--GC-AA-G-T-C-TGAT-GGA--GCA---------A-C-GCC-GC-GT-G-A-G-T--GA-A-G-A-A-G-G-GT---TT-CG--A-C-T-C-G-T-A---AA-G-C-CC---------TG-TT-G-G--T-AGT----G--A-A--G---AA-AGAT-A---G-A-G--G-G-A---G--T----------------AA-------C------T--GG---C-ATT-T-AT-T-T-G-A-C-G-----G-T---A-A-TT--------A-C-G-T---A-G-A--AA---GT-C--AC-GG-C-TAAC--T-AC-G-T-G-C-CA-G-C-A-G-C--CGC--GG-TA-AT-AC-GT-AG-GTG--GCA-A-GC-G-T-T--GT-C-CGA-AT-TT-A-T-T--GG-GC--GT-AAA-GC-GA-GT-G-CA-G-G-C-G-G-T-TC-A-A-T--AA-G-T-C-T-G-A-T-G--TG-A-AA-GC-C-T-TC-G-G--CT-C-AA-C-C-G-G-A-G-A-A-T-G-G-C-A-TC-A--GA-A-A-C-T-G-T--TG--A-A-C-T-T-GA-GTG-C-AG----AA-G-A-G-G-A-G-AG-T--GG-A-ACT-C-C-AT-GTGTA-GCGGTG-GAG-TGCGT-AGAT-A-TATGG-AA-G-AACA-CC-AGT--G--GCGAA-G-GC-GG--C-T-C-T--CTGG-TC-T-GCA-A-C-T--GACGCT-GA-GGCTCGAAA-G-C-A-TGGG-T-AGCGAA-CA	
Otu0405	AGGGTATCTTCC-AC---AAT-GG--AC--GC-AA-G-T-C-TGAT-GGA--GCA---------A-C-GCC-GC-GT-G-A-G-C--GA-A-A-A-C-G-G-GT---TT-CG--G-C-T-C-G-T-A---AC-G-C-TC---------TC-TT-G-G--C-AGG----G--A-A--G---AA-AGAC-A---G-A-G--G-T-A---G--T----------------AA-------C------T--GG---A-CTA-T-CT-T-C-T-A-C-G-----G-T---A-A-TT--------A-C-T-T---A-G-A--AA---GT-C--CC-GG-C-TCAC--T-AC-G-T-G-C-CA-G-C-A-G-C--CGC--GG-TA-AT-AC-GT-AG-GTG--GCA-A-GC-G-T-T--GT-C-CGA-AT-TT-A-T-T--GG-GC--GT-AAA-GC-GA-GT-G-CA-G-G-C-G-G-T-TC-A-A-T--AA-G-T-C-T-G-A-T-G--TG-A-AA-GC-C-T-TC-G-G--CT-C-AA-C-C-G-G-A-G-A-A-T-T-G-C-A-TC-A--GA-A-A-C-T-G-T--TG--A-A-C-T-T-GA-GTG-C-AG----AA-G-A-G-G-A-G-AG-T--GG-A-ACT-C-C-AT-GTGTA-GCGGTG-GAA-TGCGT-AGAT-A-TATGG-GA-G-AACA-CC--AG-TG--GCGAA-G-GC-GG--C-T-C-T--CTGG-TC-T-GCA-A-C-T--GACGCT-GA-GGCTCGAAA-G-C-A-TGGG-T-AGCGAA-CA	
Otu0406	GGGGAATCTTCC-AC---ATT-GG--A---GG-AA-G-T-T-CGGT-GGG--GGC---------A-C-GCC-GCGGG-G-G-G-T--GA-G-A-A-A-G-G-TT---TT-CG--G-C-T-G-T-T-A---AG-G-C-TC---------GG-TG-G-G--A-GGG----G--A-A--A---AA-AGTA-G---G-G-G--T-T-G---T--T----------------AA-------C------T--GA---C-CTT-T-AT-T-T-G-A-G-G-----G-T---A-T-TA--------A-T-T-T---G-G-A--AA---GT-C--AG-GG-T-AAAC--A-AG-T-T-G-C-CA-G-C-A-G-C--CGC--GG-TA-AT-AC-GT-AG-GTG--GCA-A-GC-G-T-T--GT-C-CGG-AT-TT-A-T-T--GG-GC--GT-AAA-GC-GA-GT-G-CA-G-G-C-G-G-T-TC-A-A-T--AA-G-T-C-T-G-A-T-G--TG-A-AA-GC-C-T-TC-G-G--CT-C-AA-C-C-G-G-A-G-A-A-T-T-G-C-A-TC-A--GA-A-A-C-T-G-T--TG--A-A-C-T-T-GA-GTG-C-AG----AA-G-A-G-G-A-G-AG-T--GG-A-ACT-C-C-AT-GTGTA-GCGGTG-GAA-TGCGT-AGAT-A-TATGG-AA-G-AACA-CC--AG-TG--GCGAA-G-GC-GG--C-T-C-T--CTGG-TC-T-GCA-A-C-T--GACGCT-GA-GGCTCGAAA-G-C-A-TGGG-T-AGCGAA-CA	
Otu0407	AGGGAATCTTCC-AC---AAT-GG--AC--GC-AA-G-T-C-TGAT-GGA--GCA---------A-C-GCC-GC-GT-G-A-G-T--GA-A-G-A-A-G-G-GT---TT-CG--G-C-T-C-G-T-A---AA-G-C-TC---------TG-TT-G-G--T-AGT----G--A-A--G---AA-AGAT-A---G-A-G--G-T-A---G--T----------------AA-------C------T--GG---C-CTT-T-AT-T-T-G-A-C-G-----G-T---A-A-TT--------A-C-T-T---A-G-A--AA---GT-C--AC-GG-C-TAAC--T-AC-G-T-G-C-CA-G-C-A-G-C--CGC--GG-TA-AT-AC-GT-AG-GTG--GCA-A-GC-G-T-T--GT-C-CGG-AT-TT-A-T-T--GG-GC--GT-AAA-GC-GA-GT-G-CA-G-G-C-G-G-T-TC-A-A-T--AA-G-T-C-T-G-A-T-G--TG-A-AA-GC-C-T-TC-G-G--CT-C-AA-C-C-G-G-A-G-A-A-T-T-G-C-A-TC-A--GA-A-A-C-T-G-G--TG--A-C-C-T-A-TA-TAG-A-AG----AT-G-A-G-G-A-G-AG-T--GG-A-ACT-C-C-AT-GTGTA-GCGGTG-GAA-TGCGT-AGAT-A-TATGG-AA-G-AACA-CC--AG-TG--GCGAC-G-GC-GG--C-T-C-T--CTGG-TC-T-GCA-A-C-T--GACGCT-GA-GGCTCGAAA-G-C-A-TGGG-T-AGCGAA-CA	
Otu0408	AGGGAATCTTCC-AC---AAT-GG--AC--GC-AA-G-T-C-TGAT-GGA--GCA---------A-C-GCC-GC-GT-G-A-G-T--GA-A-G-A-A-G-G-GT---TT-CG--G-C-T-C-G-T-A---AA-G-C-TC---------TG-AT-G-G--C-AGT----G--A-A--G---AA-AGAT-A---G-A-G--G-T-A---G--T----------------AA-------C------T--GG---C-CGT-T-AT-T-T-G-A-A-G-----G-T---A-A-TT--------A-C-T-T---A-G-A--GA---GT-C--AC-GG-C-GAAC--G-AA-G-T-G-C-CA-G-C-A-G-C--CGC--GG-TA-AT-AC-GT-AG-GTG--GCA-A-GC-G-T-T--GT-C-CGA-AT-TT-A-T-T--GG-GC--GT-AAA-GC-GA-GT-G-CA-G-G-C-G-G-T-TC-A-A-T--AA-G-T-C-T-G-A-T-G--TG-A-AA-GC-C-T-TC-G-G--CT-C-AA-C-C-G-G-A-G-A-A-T-T-G-C-A-TC-A--GA-A-A-C-T-G-T--TG--A-A-C-T-T-GA-GTG-C-AG----AA-G-A-G-G-A-G-AG-T--GG-A-ACT-C-C-AT-GTGTA-GCGGTG-GAA-TGCGT-AGAT-A-TATGG-AA-G-AACA-CC--AG-TG--GCGAA-G-GC-GG--C-T-C-T--CTGG-TC-T-GCA-A-C-T--GACGCT-GA-GGCTCGAAA-G-C-A-TGGG-T-AGCGAA-CA	
Otu0409	AGGGAATCTTCC-AC---AAT-GG--AC--GC-AA-G-T-C-TGAT-GGA--GCA---------A-C-GCC-GC-GT-G-A-G-T--GA-A-G-A-A-G-G-GT---TT-CG--G-C-T-C-G-T-A---AA-G-C-TC---------TG-TT-G-G--T-AGT----G--A-A--G---AA-AGAT-A---G-A-G--G-T-A---G--T----------------AA-------C------T--GG---C-CTT-T-AT-T-T-G-A-C-G-----G-T---A-A-TT--------A-C-T-T---A-G-A--AA---GT-C--AC-GG-C-TAAC--T-AC-G-T-G-C-CA-G-C-A-G-C--CGC--GG-TA-AT-AC-GT-AG-GTG--GCA-A-GC-G-T-T--GT-C-CGA-AT-TT-A-T-T--GG-GC--GT-AAA-GC-GA-GT-G-CA-G-G-C-G-G-T-TC-A-A-T--AA-G-T-C-T-G-A-T-G--TG-A-AA-GC-C-T-TC-G-G--CT-C-AA-C-C-G-G-A-G-A-A-T-T-G-C-A-GC-A--GA-A-A-C-T-G-T--TG--A-A-C-T-T-GA-GTG-C-AG----AA-G-A-G-G-A-G-GG-T--GA-A-ATT-C-C-AT-GTGTA-GCGGTG-GAA-TGCGT-AGAT-A-TATGG-AA-T-AACA-CC--AG-GG--GCGAA-G-GC-GG--C-T-C-T--CTGG-TC-T-GCA-A-C-T--GACGCT-GA-TTCTCGAAA-G-C-A-TGGG-T-AGCGAA-CA	
Otu0410	GGGGAATCTTGC-GC---AAT-GG--GG--GG-AA-C-C-C-TGAC-GCA--GCG---------A-C-GCC-GC-GT-G-C-G-G--GA-C-G-G-A-G-G-CC---TT-CG--G-G-T-C-G-T-A---AA-C-C-GC---------TT-TC-A-G--C-AGG----G--A-A--G---AG----------------------------T----------------CA-----------------------------------A-G-A-C-T-----G-T---A-C-CT--------G-C-A-G---A-A-G--AA---GC-C--CC-GG-C-TAAC--T-AC-G-T-G-C-CA-G-C-A-G-C--CGC--GG-TA-AA-AC-GT-AG-GTC--ACA-A-GC-G-T-T--GT-C-CGG-AA-TT-A-C-T--GG-GT--GT-AAA-GG-GA-GC-G-CA-G-G-C-G-G-G-AA-G-A-C--AA-G-T-T-G-G-A-A-G--TG-A-AA-TC-C-A-TG-G-G--CT-C-AA-C-C-C-A-T-G-A-A-C-T-G-C-T-TT-C--AA-A-A-C-T-G-T--TT--T-T-C-T-T-GA-GTG-G-TG----CA-G-A-G-G-T-A-GG-C--GG-A-ATT-C-C-CG-GTGTA-ACGGTG-GAA-TGCGT-AGAT-A-TCGGG-AG-G-AACA-CC--AG-TG--GCGAA-G-GC-GG--C-C-T-A--CTGG-GC-A-CCA-A-C-T--GACGCT-GA-GGCTCGAAA-G-T-G-TGGG-T-AGCAAA-CA	
Otu0411	AGGGAATCTTCC-AC---AAT-GG--AC--GC-AA-G-T-C-TGAT-GGA--GCA---------A-C-GCC-GC-GT-G-A-G-T--GA-A-G-A-A-G-G-GT---TT-CG--G-C-T-T-G-T-A---AA-G-C-TC---------TG-TT-G-G--T-AGT----T--A-A--G---AA-AGAT-A---G-A-G--G-T-A---T--T----------------AA-------C------T--GG---T-CTT-C-AT-T-T-G-T-C-G-----G-T---A-A-TT--------A-C-T-T---A-G-A--AA---GT-A--AC-GG-C-TAAC--T-AC-G-T-G-C-CA-G-C-A-G-C--CGC--GG-TA-AT-AC-GT-AG-GTG--GCA-A-GC-G-T-T--GT-C-CGG-AT-TT-A-T-T--GG-GC--GT-AAA-GC-GA-GT-G-CA-G-G-C-G-G-T-TC-A-A-T--AA-G-T-C-T-G-A-T-G--TG-A-AA-GC-C-T-TC-G-G--CT-C-AA-C-C-G-G-A-G-A-A-T-T-G-C-A-TC-A--GA-A-A-C-T-G-T--TA--G-A-C-T-T-GA-GTG-C-AG----AA-G-A-G-G-A-G-AG-T--GG-A-ACT-C-C-AT-GTGTA-GCGGTG-GAA-TGCGT-AGAT-A-TATGG-AA-G-AGCA-CC--AG-TG--GCGAA-G-GC-GG--C-T-C-A--CTGG-TC-T-GCA-A-C-T--GACGCT-GA-GGCTCGAAA-G-C-A-TGGG-T-AGCGAA-CA	
Otu0412	AGGCAATCTTCC-AC---AAT-GG--AC--GC-AA-G-T-C-TGAT-GGA--GCA---------A-C-GCC-GC-GT-G-C-G-T--GA-A-G-C-A-G-G-GT---TT-CG--G-C-T-C-G-T-A---CA-G-C-TG---------CG-TT-G-G--T-AGT----G--A-A--G---AA-AGAT-A---G-A-G--G-T-A---G--T----------------AA-------C------T--AG---C-TCT-T-AT-T-T-G-A-C-G-----G-T---A-A-TT--------A-C-T-T---A-G-A--AA---GT-C--AC-GG-C-AAAC--T-AC-G-T-G-C-CA-G-C-A-G-C--CGC--GG-TA-AT-AC-GT-AG-GTG--GCA-A-GC-G-T-T--GT-C-CGG-AT-TT-A-T-T--GG-GC--GT-AAA-GC-GA-GT-G-CA-G-G-C-G-G-T-TC-A-A-T--AA-G-T-C-T-G-A-T-G--TG-A-AA-GC-C-T-TC-G-G--CT-C-AA-C-C-G-G-A-G-A-A-T-T-G-C-A-TC-A--GA-A-A-C-T-G-T--TG--A-A-C-T-T-GA-GTG-C-AG----AA-G-A-G-G-A-G-AG-T--GG-A-ACT-C-C-AT-GTGTA-GCGGTG-GAA-TGCGT-AGAT-A-TATGG-AA-G-AACA-CC--AG-TG--GCGAA-G-GC-GG--C-T-C-T--CTGG-TC-T-GCA-A-C-T--GACGCT-GA-GGCTCGAAA-G-C-A-TGGG-T-AGCGAA-CA	
Otu0413	AGGGAATCTTCC-AC---AAT-GG--AC--GC-AA-G-T-C-TGAT-GGA--GCA---------A-C-GCC-GC-GT-G-A-G-C--GA-A-G-A-A-G-G-GT---TT-CG--C-C-T-C-G-T-A---AA-G-C-TC---------CG-CC-G-G--T-AGT----G--A-A--G---AA-AGCT-A---G-A-G--C-G-A---G--T----------------AA-------C------T--GG---C-CTT-T-AT-T-T-G-A-C-G-----G-T---A-A-TT--------A-C-T-T---A-G-C--AA---GT-C--AC-GG-C-TAAC--T-AC-G-T-G-C-CA-G-C-A-G-C--CGC--GG-TA-AT-AC-GT-AG-GTG--GCA-A-GC-G-T-T--GT-C-CGG-AT-TT-A-T-T--GG-GC--GT-AAA-GC-GA-GT-G-CA-G-G-C-G-G-T-TC-A-A-T--AA-G-T-C-T-G-A-T-G--TG-A-AA-GC-C-T-TC-G-G--CT-C-AA-C-C-G-G-A-G-A-A-T-T-G-C-A-TC-A--GA-A-A-C-T-G-T--TG--A-A-C-T-T-GA-GTG-C-AG----AA-G-A-G-G-A-G-AG-T--GG-A-ACT-C-C-AT-GTGTA-GCGGTG-GAA-TGCGT-AGAT-A-TATGG-AA-G-AACA-CC--AG-TG--GCGAA-G-GC-GG--C-T-C-T--CTGG-TC-T-GCA-A-C-T--GACGCT-GA-GGCTCGAAA-G-C-A-TGGG-T-AGCGAA-CA	
Otu0414	AGGGAATCTTCC-AC---AAT-GG--AC--GC-AA-G-T-C-TGAT-GGA--GCA---------A-C-GCC-GC-GT-G-A-G-T--GA-A-G-A-A-G-G-GT---TT-CG--G-C-T-C-G-T-A---AA-G-C-TC---------TG-TT-G-G--T-AGT----G--A-A--G---AA-AGAT-A---G-A-G--G-T-A---G--T----------------AA-------C------T--GG---C-CTT-T-AT-T-T-G-A-C-G-----G-T---A-A-TT--------C-C-T-T---A-G-A--AA---GT-C--AT-GG-C-TAAC--T-AC-G-T-G-C-CA-G-C-A-G-C--CGC--GG-TA-AT-AC-GT-AG-GTG--GCA-A-GC-G-T-T--GT-C-CGG-AT-TT-A-T-T--GG-GC--GT-AAA-GC-GA-GT-G-CA-G-G-C-G-G-T-TC-A-A-T--AA-G-T-C-T-G-A-T-G--TG-A-AA-GC-C-T-TC-G-G--CT-C-AA-C-C-G-G-A-G-A-A-T-G-G-C-A-TC-A--GA-A-A-C-T-G-T--TG--A-G-C-T-G-GA-GTG-C-AG----AA-G-A-G-G-A-G-AG-T--GG-A-ACG-T-C-AT-GTGTA-GCGGTG-AAA-TGCGT-AGAT-G-TATGG-AA-G-AAAA-CC--AG-TG--GCGAA-G-GC-GG--C-T-C-T--ATGG-TC-T-GCA-A-C-T--GACGCG-GA-GGCTCGAAA-G-C-A-TGGG-T-AGCGAA-CA	
Otu0415	AGGGAATCTTCC-AC---AAT-GG--AC--GC-AA-G-T-C-TGAT-GGA--GCA---------A-A-GCC-GG-GT-G-A-G-T--GA-A-G-A-A-G-G-GC---TT-CG--G-C-T-C-G-T-A---TA-G-C-CC---------TG-TT-G-G--T-AGC----G--A-A--G---CA-AGAT-A---G-A-G--G-T-A---G--T----------------AA-------C------T--GG---C-CTC-T-CT-T-T-G-A-C-G-----G-T---A-A-TT--------A-C-T-T---A-G-A--AA---GT-A--AC-GG-C-TAAC--T-AC-G-T-G-C-CA-G-C-A-G-C--CGC--GG-TA-AT-AC-GT-AG-GTG--GCA-A-GC-G-T-T--GT-C-CGG-AT-TT-A-T-T--GC-GC--GT-AAA-GC-GA-GT-G-CA-G-G-C-G-G-T-TC-A-A-T--AA-G-T-C-T-G-A-T-G--TG-A-AA-GC-C-T-TC-G-G--CT-C-AA-C-C-G-G-A-G-A-A-T-T-G-C-A-TC-A--GA-A-A-C-T-G-T--TG--A-A-C-T-T-GA-GTG-C-AG----AA-G-A-G-G-A-G-AG-T--GG-A-ACT-C-C-AT-GTGTA-GCGGTG-GAA-TGCGT-AGAT-A-TATGG-AA-G-AACA-CC--AG-TG--GCGAA-G-GC-GG--C-T-C-T--CTGG-TC-T-GCA-A-C-T--GACGCT-GA-GGCTCGAAA-G-C-A-TGGG-T-AGCGAA-CA	
Otu0416	AGGGAATCTTCC-AC---AAT-GG--AC--GC-AA-G-T-C-TGAT-GGA--GCA---------A-C-GCC-GC-GT-G-A-G-T--GA-A-G-A-A-G-G-GT---TT-CG--A-C-T-C-G-T-A---AA-G-C-AC---------TG-TT-G-G--C-AGT----G--A-A--G---AA-AGAT-A---G-A-G--G-T-A---G--T----------------AA-------C------T--GG---C-CTT-T-AT-T-C-G-A-C-G-----G-T---A-A-TT--------A-C-T-T---A-G-A--AA---GT-C--AC-GG-C-TAAC--T-AC-G-T-G-C-CA-G-C-A-G-C--CGC--GG-TA-AT-AC-GT-AG-GTG--GCA-A-GC-G-T-T--GT-C-CGG-AT-TT-A-T-T--GG-GC--GT-AAA-GC-GA-GT-G-CA-G-G-C-G-G-T-TC-A-A-T--AA-G-T-C-T-G-G-T-G--TG-A-AA-GC-C-T-TC-G-G--CT-C-AA-C-C-G-G-A-G-A-A-T-T-G-C-A-TC-A--GA-A-A-C-T-G-T--TG--A-A-C-T-A-GA-GTG-C-AG----AA-G-A-G-G-A-G-AG-T--GG-A-ACT-C-C-AT-GTGTA-GCGGTG-AAA-TGCGT-AGAT-A-TATGG-AA-G-AACA-CC--AG-TG--GCGAA-G-GC-GG--C-T-C-T--CTGG-TC-T-GCA-A-C-T--GACGCT-GA-GGCTCGAGA-G-C-A-TGGG-T-AGCGAA-CG	
Otu0417	AGGGAATCTTCC-AC---AAT-GG--AC--GC-AA-G-T-C-TGAT-GGA--GCA---------A-C-GCC-GC-GT-G-A-G-T--GA-A-G-A-A-G-G-GC---TT-CG--G-C-T-C-G-T-A---AA-G-C-CC---------TG-TT-G-G--T-CGC----G--A-A--G---AA-AGAT-A---G-A-G--G-T-A---G--T----------------AA-------C------T--GG---C-CTT-T-AT-T-T-G-A-C-G-----G-T---A-A-TT--------A-C-T-T---A-G-A--AA---GT-C--AC-GG-C-AAAC--T-AC-G-T-G-C-CA-G-C-A-G-C--CGC--GG-TA-AT-AC-GT-AG-GTG--GCA-A-GC-G-T-T--GT-C-CGA-AT-TT-A-T-T--GG-GC--GT-AAA-GC-GA-GT-G-CA-G-G-C-G-G-T-TC-A-A-T--AA-G-T-C-T-G-A-T-G--TG-A-AA-GC-C-T-TC-G-G--CT-C-AA-C-C-G-G-A-G-A-A-T-T-G-C-A-TC-A--GA-A-A-G-T-G-T--TG--A-A-C-T-T-GA-GTG-C-AG----AA-G-A-G-G-A-G-AG-T--GG-A-ACT-C-C-AG-GTGTA-GCGGTG-GAA-TGCGT-AGAT-A-AATGG-AG-G-AACA-CC--AG-TG--GCGAA-G-GC-GG--C-T-C-T--CTGG-GC-T-GCA-A-C-T--GACGCT-GA-GGCTCGAAA-G-C-A-TGGG-T-AGCGAA-CA	
Otu0418	AGGGAATCTTCC-AC---AAT-GG--AC--GC-CA-G-T-C-CGAT-GGA--GCA---------A-C-GCC-GC-GG-G-A-G-T--GA-A-G-A-A-G-G-GG---TT-CG--G-C-C-C-G-T-A---AA-G-C-CC---------TG-TT-G-G--T-AGG----G--A-A--G---AA-AGAA-A---A-A-G--G-T-A---G--T----------------AA-------C------T--GG---C-CTT-T-AT-T-T-T-A-C-G-----G-T---A-A-TT--------T-C-A-T---A-G-A--AA---GT-C--AC-GG-A-TAAC--T-TC-G-T-G-A-CA-G-C-A-G-C--CGC--GG-TA-AT-AC-GT-AG-GTG--GCA-A-GC-G-T-T--GT-C-CGG-AT-TT-A-T-T--GG-GC--GT-AAA-GC-GA-GT-G-CA-G-G-C-G-G-T-TC-A-A-T--AA-G-T-C-T-G-A-T-G--TG-A-AA-GC-C-T-TC-G-G--CT-C-AA-C-C-G-G-A-G-A-A-T-T-G-C-A-TC-A--GA-A-A-C-T-G-T--TG--A-A-C-T-T-GA-GTG-C-AG----AA-G-A-G-G-A-G-AG-T--GG-A-ACT-C-C-AT-GTGTA-GCGGTG-GAA-TGCGT-AGAT-A-TATGG-AA-G-AACA-CC-AGT--G--GCGAA-G-GC-GG--C-T-C-T--CTGG-TC-T-GCA-A-C-T--GACGCT-GA-GGCTCGAAA-G-C-A-TGGG-T-AGCGAA-CA	
Otu0419	AGGGAATCTTCC-AC---AAT-GG--AA--GC-AA-G-T-C-TGAT-GGA--GCA---------A-C-GCC-GA-GT-G-A-G-T--GA-A-G-A-A-C-G-GT---TT-CG--G-C-T-C-G-T-A---AA-G-C-TC---------TG-CT-G-G--T-AGT----G--A-A--G---AA-AGAT-A---G-A-G--G-T-A---G--T----------------AA-------C------T--GG---C-CTG-T-AT-T-T-G-A-C-G-----G-T---A-A-TT--------A-C-C-T---A-G-A--AA---GT-C--AC-GG-C-TAAA--T-AC-G-T-G-C-CA-G-C-A-G-C--CGC--GT-TA-AT-AC-GT-AG-GTG--GAA-A-GC-G-T-T--GT-C-CGG-AT-TT-A-T-T--GG-GC--GT-AAA-GC-GA-GT-G-CA-G-G-C-G-G-T-TC-A-A-T--AA-G-T-C-T-G-A-T-G--TG-A-AA-GC-C-C-TC-G-G--CT-C-AA-C-C-G-G-A-G-A-A-T-T-G-C-A-TC-A--GA-A-A-C-T-G-T--TG--A-A-C-T-T-GA-GTG-C-AG----AA-G-A-G-G-A-G-AG-T--GG-A-ACT-C-C-AT-GTGTA-GCGGTG-AAA-TGCGT-AGAT-A-TATGG-AA-G-AACA-CC-AGT--G--GCGAA-G-GC-GG--C-T-C-T--CTGG-TC-T-GCA-A-C-T--GACGCT-GA-GGCTCGAAA-G-C-A-TGGG-T-AGCGAA-CA	
Otu0420	AGGGAATCTTCC-AC---AAT-GG--AC--GC-AA-G-T-A-TGAT-GGA--GCA---------A-C-GCC-GC-GT-G-A-G-G--GA-A-G-A-G-G-G-GT---TT-CG--G-C-T-C-G-T-A---GA-G-A-TC---------TG-TT-G-G--T-AGT----G--A-A--G---AA-AGAT-A---G-A-G--G-T-A---G--T----------------AA-------C------T--GG---C-CTT-G-AT-T-T-G-A-C-G-----G-T---A-A-TT--------A-C-T-T---A-G-A--AA---GT-C--AC-GG-C-TAAC--T-AC-G-T-G-C-CA-G-C-A-G-C--CGC--GG-TA-AT-AC-GT-AG-GTG--GCA-A-GC-G-T-T--GT-C-CGG-AT-TT-A-T-T--GG-GC--GT-AAA-GC-GA-GT-G-CA-G-G-C-G-G-T-TC-A-A-T--AA-G-T-C-T-G-A-T-G--TG-A-AA-GC-C-T-TC-G-G--CT-C-AA-C-C-G-G-A-G-A-A-T-T-G-C-A-TC-A--GA-A-A-C-T-G-T--TG--A-A-C-T-T-GA-GTG-C-AG----AA-G-A-G-G-A-G-GG-T--GG-A-ACT-C-C-AT-GTGTA-GCGGTG-GAA-TGCGT-AGAT-A-TATGG-AA-A-AACA-CC--AG-TG--GCGAA-G-GC-GG--C-T-C-T--CTGG-TC-T-GCA-A-C-T--GACGCT-GA-GGCTCGAAA-G-C-A-TGGG-T-AGCGAA-CA	
Otu0421	AGGGGATCTTCC-AC---AAT-GG--AC--GC-AA-G-T-C-TGAT-GGA--GCA---------A-C-GCC-GC-GT-G-A-G-T--GA-A-G-A-A-G-G-GT---TT-CG--G-C-T-C-G-T-A---AA-G-C-TC---------TG-TT-G-G--T-AGT----G--A-A--G---AA-AGAT-A---G-A-G--G-T-A---G--T----------------AA-------C------T--GG---C-CTT-T-AT-T-T-G-A-C-G-----G-T---A-A-TT--------A-C-T-T---A-G-A--AA---GT-C--GC-GG-C-TAAC--T-AC-G-T-G-C-CA-G-C-A-G-C--CGC--GG-TA-AT-AC-GT-AG-GTG--GCA-A-GC-G-T-T--GT-C-CGG-AT-TT-A-T-T--GG-GC--GT-AAA-GC-GA-GT-G-CA-G-G-C-G-G-T-TC-A-A-T--AA-G-T-C-T-G-A-A-G--TG-A-AA-TA-C-C-CG-G-G--CT-C-AA-C-C-G-G-A-G-A-A-T-T-G-C-A-TC-A--GA-A-A-C-T-G-T--TG--A-A-C-T-T-GA-GTG-C-AG----AA-G-A-G-G-A-G-AG-T--GG-A-ACT-C-C-AT-GTGTA-GCGGTG-GAA-TGCGT-AGAT-A-TATGG-AA-G-AACA-CC--AG-TG--GCGAA-G-GC-GG--C-T-C-T--CTGG-TC-T-GCA-A-C-T--GACGCT-GA-GGCTCGAAA-G-C-A-TGGG-T-AGCGAA-CA	
Otu0422	AGGGAATTTTCG-GC---AAT--G--GG--GA-AA-C-C-C-TGAC-CGA--GCA---------A-C-GCC-GC-GT-G-A-A-G--GA-A-G-A-A-G-T-AA---TT-CG--T-T-A-T-G-G-A---AA-C-T-TC---------TG-TC-G-T--A-GAG----G--A-A--G---AA-CGGT-G---G-A-A--A-T-A---G--G----------------GA-------A------T--GA---T-ATT-C-AA-G-T-G-A-C-G-----G-T---A-A-TT--------C-A-T-A---A-G-A--AA---GC-C--AC-GG-C-TAAC--T-AC-G-T-G-C-CA-G-C-A-G-C--CGC--GG-TA-AT-AC-GT-AG-GTG--GCG-A-GC-G-T-T--AT-C-CGG-AA-TT-A-T-T--GG-GC--GT-AAA-GA-GG-GA-G-CA-G-G-C-G-G-C-AC-T-A-A--GG-G-T-C-T-G-T-G-G--TG-A-AA-GA-T-C-GA-A-G--CT-T-AA-C-T-T-C-G-G-T-A---A-G-C-C-AT-G--GA-A-A-C-C-G-T--AG--A-G-C-T-A-GA-GTG-T-GT----GA-G-A-G-G-A-T-CG-T--GG-A-ATT-C-C-AT-GTGTA-GCGGTG-AAA-TGCGT-AGAT-A-TATGG-AG-G-AACA-CC-AGT--G--GCGAA-G-GC-GA--C-G-A-T--CTGG-CG-C-ATA-A-C-T--GACGCT-CA-GTCCCGAAA-G-C-G-TGGG-G-AGCAAA-TA	
Otu0423	AGGGGAGTTTCG-GC---AAT-GG--GG--GA-AA-C-C-C-TGAC-CGA--GCA---------A-C-GCC-GC-GT-G-A-A-G--GA-A-G-A-A-G-T-AA---TT-CG--T-T-A-T-G-T-A---AA-C-T-TC---------GG-TC-A-T--A-GAG----G--A-T--G---AA-CGGT-G---G-A-T--A-T-A---G--G----------------GA-------A------T--GA---T-ATC-C-AA-G-T-T-A-A-G-----G-T---A-C-GC--------T-A-T-A---A-G-A--AA---GC-C--AC-GG-C-TAAA--T-AC-G-T-G-C-CA-G-C-A-G-C--CGC--GG-TA-AT-AC-GT-AG-GTG--GCG-A-GC-G-T-T--AT-C-CGG-AA-TT-A-T-T--GG-GC--GT-AAA-GA-GG-GA-G-CA-G-G-C-G-G-C-AC-T-A-A--GG-G-T-C-T-G-T-G-G--TG-A-AA-GA-T-C-GA-A-G--CT-T-AA-C-T-T-C-G-G-T-A---A-G-C-C-AT-G--GA-A-A-C-C-G-T--AG--A-G-C-T-A-GA-GTG-T-GT----GA-G-A-G-G-A-T-CG-T--GG-A-ATT-C-C-AT-GTGTA-TCGGTG-AAA-TGCGT-AGAT-A-TATGG-AG-G-ACCA-CC-AGT--G--GCGAA-G-GC-GA--C-G-A-T--CTGG-CG-C-ATA-A-C-T--GACGCT-CA-GTCCCGAAA-G-C-G-TGGG-G-AGCAAA-CA	
Otu0424	TGGGAATATTGC-AC---AAT-GG--GG--GA-AA-C-C-C-TGAT-GCA--GCG---------A-C-GCC-GC-GT-G-G-A-G--GA-A-G-A-A-G-T-AA---TT-CG--T-T-A-T-G-T-A---AA-C-T-TC---------TG-TC-A-T--A-GAG----G--A-A--G---AA-CGGT-G---C-G-T--G-T-A---G--G----------------GA-------A------T--GA---C-ATG-C-AA-G-T-G-A-C-G-----G-T---A-C-TC--------T-A-T-A---A-G-A--AA---GC-C--AC-GG-C-TAAC--T-AC-G-T-G-C-CA-G-C-A-G-C--CGC--GG-TA-AT-AC-GT-AG-GTG--GCG-A-GC-G-T-T--AT-C-CGG-AA-TT-A-T-T--GG-GC--GT-AAA-GA-GG-GA-G-CA-G-G-C-G-G-C-AC-T-A-A--GG-G-T-C-T-G-T-G-G--TG-A-AA-GA-T-C-GA-A-G--CT-T-AA-C-T-T-C-G-G-T-A---A-G-C-C-AT-G--GA-A-A-C-C-G-T--AG--A-G-C-T-A-GA-GTG-T-GT----GA-G-A-G-G-A-T-CG-T--GG-A-ATT-C-C-AT-GTGTA-GCGGTG-AAA-TGCGT-AGAT-A-TATGG-AG-G-AACA-CC-AGT--G--GCGAA-G-GC-GA--C-G-A-T--CTGG-CG-C-ATA-A-C-T--GACGCT-CA-GTCCCGAAA-G-C-G-TGGG-G-AGCAAA-TA	
Otu0425	AGGGAATTTTCG-GC---AAT-GG--GG--GA-AA-C-C-C-TGAC-CGA--GCA---------A-C-GCC-GC-AT-G-A-A-G--GA-A-G-A-A-G-T-AA---TT-CG--T-T-A-T-G-T-A---AA-C-T-TC---------TG-TC-A-T--A-GAG----G--A-A--G---AA-CGGT-G---G-A-T--A-T-A---G--G----------------GA-------A------T--GA---T-ATC-C-AA-G-T-G-A-C-G-----G-T---A-C-TC--------T-A-T-C---A-G-A--AA---GC-C--AC-GG-C-TAAC--T-AC-G-T-G-C-CA-G-C-A-G-C--CGC--GG-TA-AT-AC-GT-AG-GTG--GCG-A-GC-G-T-T--AT-C-CGG-AA-TT-A-T-T--GG-GC--GT-AAA-GA-GG-GA-G-CA-G-G-C-G-G-C-AC-T-A-A--GG-G-T-C-T-G-T-G-G--TG-A-AA-GA-T-C-GA-A-G--CT-TA-A-C-T-T-C-G-G-T-A---A-G-C-A-AT-G--GA-A-A-C-C-G-G--AG--A-T-C-T-A-GA-GTG-G-GG----GA-G-A-G-G-A-T-CG-T--GG-A-ATG-C-CA-T-GTGTA-GCGGTG-AAA-TGCGT-AGAT-A-TATGG-AG-G-AACA-CC--AG-TG--GCGAA-G-GC-GA--C-G-A-T--CTGG-TG-T-ATA-A-C-T--GACGCT-CA-GTCCCGAAA-G-C-G-TGGG-G-AGCAAA-TA	
Otu0426	AGGGAATTTTCG-GC---AAT-GG--GG--GA-AA-C-C-C-TGAC-GGA--GCA---------A-C-GCC-GG-GT-G-A-G-G--GA-A-G-A-A-G-T-AA---TT-GG--T-A-A-T-G-T-A---AA-C-T-TC---------TG-TC-A-T--A-GAG----G--A-A--G---AA-CGGG-G---G-A-T--A-T-G---G--G----------------GA-------A------T--GA---T-ATC-A-AA-G-T-G-A-C-G-----T-T---A-C-TC--------T-A-T-A---G-G-A--AA---GC-A--AC-GG-C-TAAC--T-AC-G-T-G-C-CA-G-C-A-G-C--CGC--GG-TA-AT-AC-GT-AG-GTG--GCG-A-GC-G-T-T--AT-C-CGG-AA-TT-A-T-T--GG-GC--GT-AAA-GA-GG-GA-G-CA-G-G-C-G-G-C-AC-T-A-A--GG-G-T-C-T-G-T-G-G--TG-A-AA-GA-T-C-GA-A-G--CT-T-AA-C-T-T-C-G-G-T-A---A-G-C-C-AT-G--GA-A-A-C-C-G-T--AG--A-G-C-T-A-GA-GTG-T-GT----GA-G-A-G-G-A-T-CG-T--GG-A-ATT-C-C-AT-GTGTA-GCGGTG-AAA-TGCGT-AGAT-A-TATGG-AG-G-AACA-CC-AGT--G--GCGAA-G-GC-GA--C-G-A-T--CTGG-CG-C-ATA-A-C-T--GACGCT-CA-GTCCCGAAA-G-C-G-TGGG-G-AGCAAA-TA	
Otu0427	AGGGAATTTTCG-GC---AAT-GG--GG--GT-AC-C-C-C-TGAC-CCA--GCA---------A-C-GCC-GC-GT-G-A-A-G--GA-A-G-A-A-G-T-AC---TT-CG--T-G-A-T-G-T-C---AA-T-T-TC---------TG-TC-A-T--A-GGG----G--A-A--G---CA-CGGT-G---G-A-T--A-T-A---G--G----------------GA-------A------T--GA---T-ATT-C-AA-G-T-G-A-C-G-----G-T---A-C-TC--------T-A-T-A---A-G-A--AA---GC-C--AC-GG-C-TAAC--T-AC-G-T-G-C-CA-G-C-A-G-C--CGC--GG-TA-AT-AC-GT-AG-GTG--GCG-A-GC-G-T-T--AT-C-CGG-AA-TT-A-T-T--GG-GC--GT-AAA-GA-GG-GA-G-CA-G-G-C-G-G-C-AC-T-A-A--GG-G-T-C-T-G-T-G-G--TG-A-AA-GA-T-C-GA-A-G--CT-T-AA-C-T-T-C-G-G-T-A---A-G-C-C-AT-G--GA-A-A-C-C-G-T--AG--A-G-C-T-A-GA-GTG-T-GT----GA-G-A-G-G-A-T-CG-T--GG-A-ATT-C-C-AT-GTGTA-GCGGTG-AAA-TGCGT-AGAT-A-TATGG-AG-G-AACA-CC-AGT--G--GCGAA-G-GC-GA--C-G-A-T--CTGG-CG-C-ATA-A-C-T--GACGCT-CA-GTCCCGAAA-G-C-G-TGGG-G-AGCAAA-TA	
Otu0428	GGGGAATATTGC-AC---AAT-GG--GG--GA-AA-C-C-C-TGAT-GCA--GCG---------A-C-GCC-GC-GT-G-G-A-G--GA-A-G-A-A-G-G-TC---TT-CG--G-A-T-T-G-T-A---AA-C-T-CC---------TG-TT-G-T--T-GAG----G--A-A--G---AA-CGGT-G---G-A-T--A-T-A---G--G----------------GA-------A------T--GA---T-ATC-C-AA-G-T-G-A-C-G-----G-T---A-C-TC--------T-A-T-A---A-G-A--AA---GC-C--AC-GG-C-TAAC--T-AC-G-T-G-C-CA-G-C-A-G-C--CGC--GG-TA-AT-AC-GT-AG-GTG--GCG-A-GC-G-T-T--AT-C-CGG-AA-TT-A-T-T--GG-GC--GT-AAA-GA-GG-GA-G-CA-G-G-C-G-G-C-AC-T-A-A--GG-G-T-C-T-G-T-G-G--TG-A-AA-GA-T-C-GA-A-G--CT-T-AA-C-T-G-C-G-G-T-A---A-G-C-C-AT-G--GA-A-A-C-C-G-T--AG--A-G-C-T-A-GA-GTG-T-GT----GA-G-A-G-G-A-T-CG-T--GG-A-ATT-C-C-AT-GTGTA-GCGGTG-AAA-TGCGT-AGAT-A-TATGG-AG-G-AACA-CC-AGT--G--GCGAA-G-GC-GA--C-G-A-T--CTGG-CG-C-ATA-A-C-T--GACGCT-CA-GTCCCGAAA-G-C-G-TGGG-G-AGCAAA-TA	
Otu0429	AGGGAATTTTCG-GC---AGT-GG--GG--GA-AA-C-C-C-TGAC-CGA--GTA---------A-C-GCC-GC-GT-G-A-A-G--GA-A-G-A-C-G-T-AA---TT-CG--T-T-A-T-G-T-A---AA-C-T-TC---------TG-TC-A-T--A-GAG----G--A-A--G---AA-CGGT-G---G-C-G--A-T-A---G--G----------------GA-------A------T--GA---T-ATC-C-AA-G-T-G-A-C-G-----G-T---A-C-TC--------T-A-T-A---A-G-A--AA---GC-C--AC-GG-C-TAAC--T-AC-G-T-G-C-CA-G-C-A-G-C--CGC--GG-TA-AT-AC-GT-AG-GTG--GCG-A-GC-G-T-T--CT-C-CGG-AA-TT-A-T-T--GG-GC--GT-AAA-GA-GG-GA-G-CA-G-G-C-G-G-C-AC-T-A-A--GG-G-T-C-T-G-T-G-G--TG-A-AA-GA-T-C-GA-A-G--CT-T-AA-C-T-T-C-G-G-T-A---A-G-C-C-AT-T--GA-A-A-C-C-T-T--AG--A-G-C-T-A-GA-GTG-T-GT----GA-G-A-G-G-A-T-CG-T--GG-A-ATT-C-C-AT-GTGTA-GCGGTG-AAA-TTCGT-AGAT-A-TATGG-AG-G-AACA-CC-AGT--G--GCGAA-G-GC-GA--C-G-A-T--CTGG-CG-C-ATA-A-C-T--GACGCT-CA-GTCCCGAAA-G-C-G-TGGG-G-AGCAAA-TA	
Otu0430	AGGGAATTTTCG-GC---AAT-GG--GG--GA-AA-C-C-C-TGAC-CGA--GCA---------A-C-GCC-GC-GT-G-A-A-G--GA-A-G-A-A-G-T-AA---TT-CG--T-T-A-T-G-T-A---AA-C-T-TC---------TG-TC-A-T--A-GAG----G--A-A--G---AA-CGGT-G---G-A-T--A-T-A---G--G----------------GA-------A------T--GA---T-ATC-C-AA-G-T-G-A-C-G-----G-T---A-C-TC--------T-A-T-A---A-G-A--AA---GC-C--AC-GG-C-TAAC--T-AC-G-T-G-C-CA-G-C-A-G-C--CGC--GG-TA-AT-AC-GT-AG-GTG--GCG-A-GC-G-T-T--AT-C-CGG-AA-TT-A-T-T--GG-GC--GT-AAA-GA-GG-GA-G-CA-G-G-C-G-G-C-AC-T-A-A--GG-G-T-C-T-G-T-G-G--TG-A-AA-GA-T-C-GA-A-G--CT-T-AA-C-T-T-C-G-G-T-A---A-G-C-C-AT-G--GA-A-A-C-C-G-T--AG--A-G-T-A-A-GA-GGG-G-GT----GA-G-A-G-G-A-T-CG-T--GG-A-ATT-C-A-AT-GTGTA-GCGGTG-AAA-TGCGT-AGAT-A-TATGG-AG-G-AAAA-CC-AGG--G--GCGAA-G-GC-GA--C-G-A-T--CTGG-CG-A-ATA-A-C-G--GACGCT-CA-GTCCCGAAA-G-C-G-T-GG-G-AGCAAA-TA	
Otu0431	AGGGAATTTTCG-GC---AAT-GG--GG--GA-AA-C-C-C-TGAC-CGA--GCA---------A-C-GCC-GC-GT-G-A-A-G--GA-A-G-A-A-G-T-AA---TT-CG--T-T-A-T-G-T-A---AA-C-T-CC---------TG-TC-A-T--A-GAG----G--A-A--G---AA-CGGT-G---G-A-T--A-T-A---G--G----------------GA-------A------T--GA---T-ATC-C-AA-G-T-G-A-C-G-----G-T---A-C-TC--------T-A-T-A---A-G-A--AA---GC-C--AC-GG-C-TAAC--T-AC-G-T-G-C-CT-G-C-A-G-C--CGC--GG-TA-AT-AC-GT-AG-GTG--GCG-A-GC-G-T-T--AT-C-CGG-AA-TT-A-T-T--GG-GC--GT-AAA-GA-GG-GA-G-CA-G-G-C-G-G-C-AC-T-A-A--GG-G-T-C-T-G-T-G-G--TG-A-AA-GA-T-C-GA-A-G--CT-T-AA-C-T-T-C-G-G-T-G---A-G-A-C-AG-G--GA-A-A-A-C-G-T--AG--A-G-C-T-A-GA-GTG-T-GT----GA-G-A-G-G-A-T-CG-T--GG-A-ATT-C-C-AT-GTGTA-GCGGCG-AAA-TGCGT-AGGT-A-TATGG-AG-G-AACA-CG-AGT--G--GCGAA-G-GC-GA--C-G-A-T--CTGG-CG-C-ATA-A-C-T--GACGCT-CA-GTCCCGGAA-G-C-G-TGGG-G-AGCAAA-TA	
Otu0432	AGGGAATTTTCG-GC---AAT-GG--GG--GA-AA-C-C-C-TGAC-CGA--GCA---------A-C-GCC-GC-GT-G-A-A-G--GA-A-G-A-A-G-T-AA---TT-CG--G-T-A-T-G-T-A---AA-C-T-TC---------TG-TC-C-T--A-GGG----G--A-A--G---AA-CGGT-G---G-A-A--A-T-A---G--G----------------GA-------A------A--GA---T-ATC-C-AA-G-T-G-A-C-G-----G-T---A-C-TC--------T-A-T-A---A-G-A--AA---GC-C--AC-GG-C-TAAC--T-AC-G-T-G-C-CA-G-C-A-G-C--CGC--GG-TA-AT-AC-GT-AG-GTG--GCG-A-GC-G-T-T--AT-C-CGG-AA-TT-A-T-T--GG-GC--GT-AAA-GA-GG-GA-G-CA-G-G-C-G-G-C-AC-T-A-A--GG-G-T-C-T-G-T-G-G--TG-A-AA-GA-T-C-GA-A-G--CT-T-AA-C-T-T-C-G-G-T-A---A-G-C-C-AT-G--GG-A-A-C-C-G-T--AG--A-G-C-T-A-GA-GGG-T-GT----GA-G-A-G-G-A-T-CG-T--GG-A-ATT-C-C-AT-GGGTA-GCGGGG-AAA-TGCGT-AGAT-A-TATGG-AG-G-AACA-CC-AGT--G--GCGAA-G-GC-GA--C-G-A-T--CTGG-CG-C-ATA-A-C-T--GACGCT-CA-GTCCCGAAA-G-C-G-TGGG-G-AGCAAA-TA	
Otu0433	AGGGAATTTTCG-GC---AAT-GG--GG--GA-AA-C-C-C-TGAC-CGA--GCA---------A-C-GCC-GC-GT-G-A-A-G--GA-A-G-A-A-G-T-AA---TT-CG--T-T-A-T-G-T-A---AA-C-T-TC---------TG-TC-A-T--A-GAG----G--A-A--G---AA-CGGT-G---G-A-T--A-T-A---G--G----------------GA-------A------T--GA---T-ATC-C-AA-G-T-G-A-C-G-----G-T---A-C-TC--------T-A-T-A---A-G-A--AA---GC-C--AC-GG-C-TAAC--T-AC-G-T-G-C-CA-G-C-A-G-C--CGC--GG-TA-AT-AC-GT-AG-GTG--GCG-A-GC-G-T-T--AT-C-CGG-AA-TT-A-T-T--GG-GC--GT-AAA-GA-GG-GA-G-CA-G-G-C-G-G-C-AC-T-A-A--GG-G-T-C-T-G-T-G-G--TG-A-AA-GA-T-C-GA-A-G--CT-TA-A-C-T-T-C-G-G-T-A---A-G-C-C-AT-G--GA-A-A-C-C-G-T--AG--G-T-C-T-A-GG-GGG-T-GT----GA-G-A-G-G-A-T-CG-T--GG-A-ATT-CAA--T-GTGGA-ACAGTG-AAA-TGCGT-AGAT-A-TATGG-AG-G-AACA-CC--AG-TG--GCGAA-G-GC-GA--C-G-A-T--CTGG-CG-C-ATA-A-C-T--GACGCT-CA-GTCCCGAAA-G-C-G-TGGG-G-AGCAAA-TA	
Otu0434	AGGGAATTTTCG-GC---AAT-GG--GG--GA-AA-C-C-C-TGAC-CGA--GCA---------A-C-GCC-GC-GT-G-A-A-G--GA-A-G-A-A-G-T-AA---TT-CG--T-T-A-T-G-T-A---AA-C-T-TC---------TG-TC-A-T--A-GAG----G--A-A--G---AA-AGGT-G---G-A-T--A-T-A---G--G----------------GA-------A------T--GA---T-ATC-C-AA-G-T-G-A-C-G-----G-T---A-C-TC--------T-A-T-A---A-G-A--AA---GC-C--AC-GG-C-TAAC--T-AC-G-T-G-C-CA-G-C-A-G-C--CGC--GG-TA-AT-AC-GT-AG-GTG--GCG-A-GC-G-TGT--AT-C-CGG-AA-TT-A-T-T--GG-GC--GT-AAA-GA-GG-GA-G-CA-G-G-C-G-G-C-AC-T-A-A--GG-G-T-C-T-G-G-T-G--GG-A-AA-GA-T-C-GA-A-G--CT-T-AA-C-T-T-C-G-G-T-A---A-G-C-C-GT-T--GA-A-A-C-C-G-G--AG--A-G-C-T-A-GA-GTG-T-GT----GA-G-A-G-G-A-T-CG-T--GG-A-ATT-C-C-AT-GTGTA-GCGGTG-AAA-TGCGT-AGAT-A-TATGG-AG-G-AACA-CC-AGT--G--GCGAA-G-GC-GA--C-G-A-T--CTGG-CG-C-ATA-A-C-T--GACGCT-CA-GTCCCGAAA-G-C-G-TGGG-G-AGCAAA-TA	
Otu0435	AGGGAATTTTCG-GC---AAT-GG--GG--GC-AA-C-C-C-TGAC-CGA--GCA---------A-C-GCC-GC-GT-G-C-A-G--GA-A-G-A-A-G-T-AA---TT-CG--T-T-A-T-G-T-A---AA-T-T-TC---------TG-TC-A-T--A-GAG----G--A-A--G---AA-CGGT-G---G-A-T--A-T-A---G--G----------------GA-------A------T--GA---T-AAC-C-AA-G-T-G-A-C-G-----G-T---C-C-TC--------T-A-T-A---A-G-A--AA---GC-C--AC-GG-C-TAAC--T-AC-G-T-G-C-CA-G-C-A-G-C--CGC--GG-TA-AT-AC-GT-AG-GTG--GCG-A-GC-G-C-T--AT-C-CGG-AA-TT-A-T-T--GG-GC--GC-AAA-GA-GG-GA-G-CA-G-G-C-G-G-C-AC-T-A-A--GG-G-G-C-T-G-T-G-G--TG-A-AA-GA-T-C-GA-A-G--CT-T-AA-C-T-T-C-G-G-T-A---A-G-C-C-AT-G--GA-A-A-C-C-G-T--AG--A-G-C-T-A-GA-GTG-T-GT----GA-G-A-G-G-A-T-CG-T--GG-A-ATT-C-C-AT-GTGTA-GCGGTG-AAA-TGCGT-AGAT-A-TATGG-AG-G-AACA-CC-AGT--G--GCGAA-G-GC-GA--C-G-A-T--CTGG-CG-C-ATA-A-C-T--GACGCT-CA-GTCCCGAAA-G-C-G-TGGG-G-AGCAAA-TA	
Otu0436	AGGGAATTTTCG-GC---AAT-GG--GG--GA-AA-C-C-C-TGAC-CGA--GCA---------A-C-GCC-GC-GT-G-A-A-G--GA-A-G-G-A-G-T-AA---TT-CG--T-T-A-T-G-T-A---AA-T-T-TC---------TG-TC-A-T--A-GAG----G--A-A--G---AA-CGGT-G---G-A-T--C-T-A---G--G----------------GA-------A------T--GA---T-ATC-C-AA-G-T-G-A-C-G-----G-T---A-C-TC--------T-A-T-A---A-G-A--AA---GC-C--AC-GG-C-CAAC--T-AC-G-T-G-C-CA-G-C-A-G-C--CGC--GG-TA-AT-AC-GT-AG-GTG--GCG-A-GC-G-T-T--AT-C-CGG-AA-TT-A-T-T-GTG-GC--GT-AAA-GA-GG-GA-G-CA-G-G-C-G-G-C-AC-T-A-A--GG-G-T-C-T-G-T-G-G--TG-A-AA-GA-T-C-GA-A-G--CT-T-AA-C-T-T-C-G-G-T-A---A-G-C-C-AT-G--TA-A-A-C-C-G-T--AG--A-G-C-T-A-GA-GTG-T-GT----GA-G-A-G-G-A-T-CG-T--GG-A-ATT-C-C-AT-GTGTA-GCGGTT-AAA-TGCGT-AGAT-A-TATGG-AG-G-AACA-CC-AGT--G--GCGAA-G-GC-GA--C-G-A-T--CTGG-CG-C-ATA-A-C-T--GACGCT-CA-GTCCCGAAA-G-C-G-TGGG-G-AGCAAA-TA	
Otu0437	AGGGAATTTTCG-GC---AAT-GG--GG--GA-AA-C-C-C-TGAC-CGA--GCA---------A-C-GCC-GC-GT-G-A-A-G--GA-A-G-A-A-G-T-AA---TT-CG--T-T-A-T-G-T-A---AA-C-T-TC---------TG-TC-A-T--A-GAG----T--ACC--G---TC-ACTT-G---G-A-T--A-T-A---G--G----------------GA-------A------T--GA---T-ATC-C-AA-G-T-G-A-C-G-----G-T---A-C-TC--------T-A-T-A---A-G-A--AA---GC-C--AC-GG-C-TAAC--T-AC-G-T-G-C-CA-G-C-A-G-C--CGT--GG-TA-AT-AC-GT-AG-GTG--GCG-A-GC-G-T-T--AT-C-CGG-AA-TT-A-T-T--GG-GC--GT-AAA-GA-GG-GA-G-CA-G-G-C-G-G-C-AC-T-A-A--GG-G-T-C-T-G-T-G-G--TG-A-AA-GA-T-C-GA-A-G--CT-T-AA-C-T-T-C-G-G-T-A---A-G-C-C-AT-G--GA-A-A-C-C-G-T--AG--A-G-C-T-A-GA-GTG-T-GT----GA-G-A-G-G-A-T-CG-T--GG-A-ATT-C-C-AT-GTGTA-GCGGTG-AAA-TGCGT-AGAT-A-TATGG-AG-G-AACA-CC-AGT--G--GCGAA-G-GC-GA--C-G-A-T--CTGG-CG-C-ATA-A-C-T--GACGCT-CA-GTCCCGAAA-G-C-G-TGGG-G-AGCAAA-TA	
Otu0438	AGGGAATTTTCG-GC---AAT-GG--GG--GA-AA-C-C-C-TGAC-CGA--GCA---------A-C-GCC-GC-GT-G-A-A-G--GA-A-G-A-A-G-T-AA---TT-CG--T-T-A-T-G-T-A---AA-C-T-TC---------TG-TC-A-T--A-GAG----G--A-A--G---AA-CGGT-G---G-A-T--A-T-A---G--G----------------GA-------A------T--GA---T-ATC-C-AA-G-T-G-A-C-G-----G-T---A-C-TC--------T-A-T-A---A-G-A--AA---GC-C--AC-GG-C-TAAC--T-AC-G-T-G-C-CA-G-C-A-G-C--CGC--GG-TA-AT-AC-GT-AG-GTG--GCG-A-GC-G-T-T--AT-C-CGG-AA-TT-A-T-T--GG-GC--GT-AAA-GA-GG-TA-G-CA-G-G-C-G-G-C-AC-T-A-A--GG-G-T-C-T-G-T-G-G--TG-A-AA-GA-T-C-GA-A-G--CT-T-AA-C-T-T-C-G-G-T-A---G-G-C-C-AT-G--GG-A-A-C-G-G-G--AG--A-G-C-A-A-GA-GTG-T-GT----GA-G-A-G-G-A-T-CG-G--GG-A-ATT-C-C-AG-GTGTA-GCGGTG-AAA-TGCGT-AGAT-A-TATGG-AG-G-AACA-CC-AGT--G--GCGAA-G-GC-GA--C-G-A-T--CTGG-CG-C-ATA-A-C-T--GACGCT-CA-GTCCCGAAA-G-C-G-TGGG-G-AGCAAA-TA	
Otu0439	AGGGAATTTTCG-GC---AAT-GG--GG--GA-AA-C-C-C-TGAC-CGA--GCA---------A-C-GCC-GC-GT-G-A-A-G--GA-A-G-A-A-G-T-AA---TT-CG--T-T-A-T-G-T-A---AA-T-T-TC---------TG-TC-A-T--A-GAG----G--A-A--G---AA-CGGT-G---G-A-T--A-T-A---G--G----------------GA-------A------T--GA---T-ATC-C-AA-G-T-G-A-C-G-----G-T---A-C-TC--------T-A-T-A---A-G-A--AA---GC-C--AC-GG-C-TAAC--T-AC-G-T-G-C-CA-G-C-A-G-C--CGC--GG-TA-AT-AC-GT-AG-GTG--GCG-A-GC-G-T-T--AT-C-CGG-AA-TT-A-T-T--GG-GC--GT-AAA-GA-GG-GA-G-CA-G-G-C-G-G-C-AC-T-A-A--GG-G-T-C-T-G-T-G-G--TG-A-AA-GA-T-C-GA-A-G--CT-T-AA-C-T-T-C-G-G-T-A---A-G-C-C-AT-G--GA-A-A-C-C-G-T--AG--A-G-T-T-A-GA-GTG---TG----TG-G-G-G-G-A-T-CG-T--GG-A-ATT-C-C-AT-GTGTA-GCGGTG-AAA-TGCGT-AGAT-A-TATGG-AG-G-AACA-CC-AGT--G--GCGAA-G-GC-GA--C-G-A-T--CTGG-CG-C-ATA-A-C-T--GACGCT-CA-GTCCCGAAA-G-C-G-TGGG-G-AGCAAA-TA	
Otu0440	AGGGAATTTTCG-GC---AAT-GG--GG--GA-AA-C-C-C-TGAC-CGA--GCA---------A-C-GCC-GC-GT-G-A-A-G--GA-A-G-A-A-G-T-AA---TT-CG--T-T-A-T-G-T-A---AA-C-T-TC---------TG-TC-A-T--A-GAG----G--A-A--G---AA-CGGT-G---G-A-T--A-T-A---G--G----------------GA-------A------T--GA---T-ATC-A-AA-G-T-G-C-C-G-----T-T---A-C-TC--------T-A-T-A---A-G-A--AA---GC-C--AC-GG-C-TAAC--T-AG-G-T-G-C-CA-G-C-A-G-C--CGC--GG-TA-AT-AC-GT-AG-GTG--GCG-A-GC-G-T-T--AT-C-CGG-AA-TT-A-T-T--GG-GC--GT-AAA-GA-GG-GA-G-CA-G-G-C-G-G-C-AC-T-A-A--GG-G-T-C-T-G-T-G-G--TG-A-AA-GA-T-C-GA-A-G--CT-T-AA-C-T-T-C-G-G-T-A---A-G-C-C-AT-G--GA-A-A-C-C-G-T--AG--A-G-C-T-A-GA-GTG-T-GT----GA-G-A-G-G-A-T-CG-T--GG-A-ATT-C-C-AT-GTGTA-GCGGTG-AAA-TGCGT-AGAT-A-TATGG-AG-G-AACA-CC-AGT--G--GCGAA-G-GC-GA--C-G-A-T--CTGG-CG-C-ATA-A-C-T--GACGCT-CA-GGTGCGAAA-G-C-G-TGGG-G-AGCAAA-CA	
Otu0441	GGGGAATTTTCG-GC---AAT-GG--GG--GA-AA-C-C-C-TGAC-CGA--GCA---------A-C-GCC-GC-GA-G-A-A-G--GA-A-G-A-A-G-T-AA---TT-CG--T-T-A-T-G-T-A---AA-C-T-TA---------TG-TC-A-T--A-GAG----G--A-A--G---AA-CGGA-G---G-A-T--A-T-A---G--G----------------GA-------A------T--GA---T-ATC-A-AA-G-T-G-A-C-G-----G-T---A-C-TC--------T-A-T-A---A-A-G--AA---GC-C--GT-GG-C-TAAC--T-AC-G-T-G-C-CA-G-C-A-G-C--CGC--GG-TA-AT-AC-GT-AG-GTG--GCG-A-GC-G-T-T--AT-C-CGG-AA-TT-A-T-T--GG-GC--GT-AAA-GA-GG-GA-G-CA-G-G-C-G-G-C-AC-T-A-A--GG-G-A-C-T-G-T-G-G--TG-A-AA-GA-T-C-GA-A-G--CT-T-AA-C-T-T-C-G-G-T-A---A-G-C-C-AT-G--GA-A-A-C-C-G-T--AG--A-G-C-T-A-GA-GTG-T-GT----GA-G-A-G-G-A-T-CG-T--GG-A-ATT-C-C-AT-GTGTA-GCGGTG-AAA-TGCGT-AGAT-A-TATGG-AG-G-AACA-CC-AGT--G--GCGAA-G-GC-GA--C-G-A-T--CTTG-CG-C-ATA-A-C-T--GACGCT-CA-GTCCCGAAA-G-C-G-TGGG-G-AGCAAA-TA	
Otu0442	GAGGAATATTGG-GC---AAT-GG--AG--GC-AA-C-T-C-TGAC-CCA--GCC---------A-T-GCC-GC-GT-G-A-G-T--GA-A-G-A-A-G-G-TT---TT-CG--G-A-T-T-G-T-A---AA-G-C-TC---------TT-TC-G-G--A-TGT----G--A-C--G---A-----------------------------T----------------GA-----------------------------------T-G-A-C-G-----G-T---A-G-CA--------T-C-T-A---A-A-G--AA---GC-C--CC-GG-C-TAAC--T-TC-G-T-G-C-CA-G-C-A-G-C--CGC--GG-TA-AT-AC-GA-AG-GGG--GCG-A-GC-G-T-T--GT-T-CGG-AA-TT-A-C-T--GG-GC--GT-AAA-GG-GT-GT-G-TA-G-G-C-G-G-T-TA-T-G-T--AA-G-A-T-A-G-C-G-G--TG-A-AA-TC-C-C-GG-G-G--CT-T-AA-C-C-T-C-G-G-A-A-T-A-G-C-C-GT-T--AT-A-A-C-T-A-T--GT--A-G-C-T-A-GA-GTT-A-TG----GA-G-A-G-G-A-T-AG-C--GG-A-ATA-C-C-CA-GTGTA-GAGGTG-AAA-TTCGT-AGAT-A-TTGGG-TA-G-AACA-CC-GGT--G--GCGAA-G-GC-GG--C-T-A-T--CTGG-CC-A-CAT-A-C-T--GACGCT-GA-GGCACGAAA-G-C-A-TGGG-G-ATCAAA-CA	
Otu0443	GGGGAATATTGG-AC---AAT-GG--GG--GC-AA-C-C-C-TGAT-CCA--GCC---------A-T-GCC-GC-GT-G-A-G-T--GA-T-G-A-A-G-G-CC---TT-CG--G-G-T-T-G-T-A---AA-G-C-TC---------TT-TT-G-G--C-GGG----G--A-C--G---A-----------------------------T----------------GA-----------------------------------T-G-A-C-G-----G-T---A-C-CC--------G-C-A-G---A-A-T--AA---GC-C--CC-GG-C-TAAC--T-TC-G-T-G-C-CA-G-T-A-G-C--CGC--GG-TA-AT-AC-GA-AG-GGG--GCT-A-GC-G-T-T--GT-T-CGG-AA-TT-A-C-T--GG-GC--GT-AAA-GG-GC-GC-G-TA-G-G-C-G-G-C-TT-G-G-C--AA-G-T-T-G-G-A-T-G--TG-A-AA-GC-C-C-AG-G-G--CT-C-AA-C-C-C-T-G-G-A-A-T-T-G-C-A-TT-C--AA-G-A-C-T-G-C--CT--T-G-C-T-T-GA-ATT-C-GG----TA-G-A-G-G-T-T-GG-T--GG-A-ACT-C-C-CA-GTGTA-GAGGTG-AAA-TTCGT-AGAG-A-TTGGG-AA-G-AACA-CC-CGT--G--GCGAA-G-GC-GG--C-C-A-A--CTGG-AC-C-GAC-A-T-T--GACGCT-GA-GGCGCGAAA-G-C-G-TGGG-G-ATCAAA-CA	
Otu0444	GAGGAATTTTCC-GC---AAT-GG--AC--GA-AA-G-T-C-TGAC-GGA--GCA---------A-C-GCC-GC-GT-G-C-A-G--GA-G-G-A-C-G-C-TT---TT-CG--G-A-G-T-G-T-A---AA-C-T-GC---------TT-TT-C-C--C-AGG----G--A-A--G---AG----------------------------C----------------AA-----------------------------------G-G-A-C-G-----G-T---A-C-CT--------G-G-G-G---A-A-G--AA---GC-C--CC-GG-C-TAAC--T-TC-G-T-G-C-CA-G-C-A-G-C--CGC--GG-TA-AT-AC-GA-AG-GGG--GCT-A-GC-G-T-T--GT-T-CGG-AA-TT-A-C-T--GG-GC--GT-AAA-GC-GC-AC-G-TA-G-G-C-G-G-C-TC-G-C-T--AA-A-T-T-A-G-G-A-G--TG-A-AA-GC-C-C-TG-G-G--CT-C-AA-C-C-C-G-G-G-A-A-T-T-G-C-T-TT-T--AA-G-A-C-T-G-G--CG--A-G-C-T-A-GA-ATC-C-GG----AA-G-A-G-G-G-T-AG-C--GG-A-ATT-C-C-CA-GTGTA-GAGGTG-AAA-TTCGT-AGAT-A-TTGGG-AA-G-GACA-CC--GG-TG--GCGAA-G-GC-GG--C-T-A-C--CTGG-TC-C-GGC-A-T-T--GACGCT-AA-TGTGCGAAA-G-C-G-TGGG-G-AGCAAA-CA	
Otu0445	GGGGAATATTGG-AC---AAT-GG--GG--GC-AA-C-C-C-TGAT-CCA--GCA---------A-T-GCC-GC-GT-G-T-G-T--GA-A-G-A-A-G-G-TC---TT-CG--G-A-T-T-G-C-A---AA-G-C-AC---------TC-TC-G-A--C-GGG----G--A-C--G---A-----------------------------T----------------GA-----------------------------------T-G-A-C-G-----G-T---A-C-CC--------G-T-A-G---A-A-G--CA---GC-A--CC-GG-C-TACC--T-TC-G-T-G-C-CA-G-C-A-G-C--CGC--GG-TA-AT-AC-GA-AG-GGG--GCT-A-GC-G-T-T--GC-T-CGG-AA-TG-A-C-T--GG-GC--GT-AAA-GG-GC-GT-G-TA-G-G-C-G-G-T-TT-T-G-A--CA-G-T-C-A-G-A-T-G--TG-A-AA-TC-C-C-CG-G-G--CT-T-AA-C-C-T-G-G-G-A-G-C-T-G-C-A-TT-T--GA-G-A-C-G-T-T--AA--G-A-C-T-A-GA-GTG-T-GA----GA-G-A-G-G-G-T-TG-T--GG-A-ATT-C-C-CA-GTGTA-GAGGTG-AAA-TTCGT-AGAT-A-TTGGG-AA-G-AACA-CC--GG-TG--GCGAA-G-GC-GG--C-A-A-C--CTGG-CT-C-ATT-A-C-T--GACGCT-GA-GGCGCGAAA-G-C-G-TGGG-G-AGCAAA-CA	
Otu0446	GGGGAATATTGC-AC---AAT-GG--GC--GC-AA-G-C-C-TGAT-GCA--GCC---------A-T-GCC-GC-GT-G-T-A-T--GA-A-G-A---A-G-GC-C-TT-CG--G-G-T-T-G-T-A---AA-G-T-AC---------TT-TC-A-G--C-GGG----G--A-G--G---AA-GGGA-G---T-A-A--AG---------T----------------TA-------A--------------T-ACC-T-TT-G-C-T-C-A-T-----T-G---A-C-GT------TACCCGCAG---A-A-G--AA---GC-A--CC-GG-C-TAAC--T-CC-G-T-G-C-CA-G-C-A-G-C--CGC--GG-TA-AT-AC-GG-AG-GAT--CCG-A-GC-G-T-T--AT-C-CGG-AT-TT-A-T-T--GG-GT--TT-AAA-GG-GA-GC-G-TA-G-A-T-G-G-A-TG-T-T-T--AA-G-T-C-A-G-T-T-G--TG-A-AA-GT-T-T-GC-G-G--CT-C-AA-C-C-G-T-A-A-A-A-T-T-G-C-A-GT-T--GA-T-A-C-T-G-G--AT--A-T-C-T-T-GA-GTG-C-AG----TT-G-A-G-G-C-A-GG-C--GG-A-ATT-C-G-TG-GTGTA-GCGGTG-AAA-TGCTT-AGAT-A-TCACG-AA-G-AACT-CC-GAT--T--GCGAA-G-GC-AG--C-C-T-G--CTAA-GC-T-GCA-A-C-T--GACATT-GA-GGCTCGAAA-G-T-G-TGGG-T-ATCAAA-CA	
Otu0447	GAGGAATATTGG-TC---AAT-GG--CC--GC-AG-G-G-C-TGAA-CCA--GCC---------A-A-GTC-GC-GT-G-A-G-G--GA-T-G-A-C-G-G-TC-C-TA-TG--G-A-T-T-G-T-A---AA-C-C-TC---------TT-TT-G-T--C-AGG----G--A-G--C---AA-TTGG-C---G-C-T--A----------C----------------GT-------G--------------T-AGC-G-TTAT-C-G-A-G-A-----G-T---A-C-CT--------G-A-A-G---A-A-A--AA---GC-A--TC-GG-C-TAAC--T-CC-G-T-G-C-CA-G-C-A-G-C--CGC--GG-TA-AT-AC-GG-AG-GAT--GCG-A-GC-G-T-T--AT-C-CGG-AT-TT-A-T-T--GG-GT--TT-AAA-GG-GT-GC-G-TA-G-G-C-G-G-A-AT-G-C-C--AA-G-T-C-A-G-C-G-G--TA-A-AA-TC-G-C-GG-G-G--CT-C-AA-C-C-T-C-G-C-T---C-C-G-C-C-GT-T--GA-A-A-C-T-G-G--CG--T-T-C-T-T-GA-GTG-G-GC----GA-G-A-A-G-T-A-TG-C--TG-A-ATG-C-G-TG-GTGTA-GCGGTG-AAA-TGCAT-AGAT-A-TCACG-CA-G-AACT-CC--GA-TT--GCGAA-G-GC-AG--C-A-T-A--CCGG-CG-C-CCA-A-C-T--GACGCT-GA-AGCACGAAA-G-C-G-TGGG-T-ATCGAA-CA	
Otu0448	GAGGAATATTGG-TC---AAT-GG--AC--GA-GA-G-T-C-TGAA-CCA--GCC---------A-A-GTA-GC-GT-G-A-A-G--GA-T-G-A-A-G-G-TC-C-TA-CG--G-A-T-T-G-T-A---AA-C-T-TC---------TT-TT-A-T--A-AGG----G--A-A--T---AA-AACC-T---T-C-C--A----------C----------------GT-------G--------------T-GGG-A-GC-T-T-G-T-A-T-----G-T---A-T-CT--------T-A-T-G---A-A-T--AA---GC-A--TC-GG-C-TAAC--T-CC-G-T-G-C-CA-G-C-A-G-C--CGC--GG-TA-AT-AC-GG-AG-GAT--GCG-A-GC-G-T-T--AT-C-CGG-AT-TT-A-T-T--GG-GT--TT-AAA-GG-GA-GC-G-CA-G-A-C-G-G-G-TC-G-T-T--AA-G-T-C-A-G-C-T-G--TG-A-AA-GT-T-T-GG-G-G--CT-C-AA-C-C-T-T-A-A-A-A-T-T-G-C-A-GT-T--GA-T-A-C-T-G-G--CG--T-C-C-T-T-GA-GTG-C-GG----TT-G-A-G-G-T-G-TG-C--GG-A-ATT-C-G-TG-GTGTA-GCGGTG-AAA-TGCTT-AGAT-A-TCACG-AA-G-AACT-CC-GAT--T--GCGAA-G-GC-AG--C-A-C-A--CTAA-GC-C-GTA-A-C-T--GACGTT-CA-TGCTCGAAA-G-T-G-TGGG-T-ATCAAA-CA	
Otu0449	GAGGAATATTGG-TC---AAT-GG--GC--GA-GA-G-C-C-TGAA-CCA--GCC---------A-A-GTC-GC-GT-G-A-A-G--GA-T-G-A-C-G-G-CC-C-TA-CG--G-G-T-T-G-T-A---AA-C-T-TC---------TT-TT-G-T--C-AGG----G--A-G--C---AA-TTGG-G---T-C-C--A----------C----------------GC-------G--------------T-GGG-C-TTAG-C-G-A-G-A-----G-T---A-C-CT--------G-A-A-G---A-A-A--AA---GC-A--TC-GG-C-TAAC--T-CC-G-T-G-C-CA-G-A-A-G-C--CGC--GG-TA-AT-AC-GG-AG-GAT--GCG-A-GC-G-T-T--AT-C-CGG-AT-TT-A-T-T--GG-GT--TT-AAA-GG-GT-GC-G-TA-G-G-C-G-G-A-AT-A-G-C--AA-G-T-C-A-G-C-G-G--TA-A-AA-AT-T-C-GG-G-G--CT-C-AA-C-C-C-C-G-T-C---G-T-G-C-C-GT-T--GA-A-A-G-T-G-A--TG--T-C-A-T-T-GA-GTG-G-GC----GA-G-A-A-G-T-A-TG-C--GG-A-ATG-C-G-TG-GGGTA-GCGGTG-AAA-TGCAT-AGAT-A-ACACG-CA-G-AACT-CC--GA-TT--GAGAA-G-GC-AG--C-A-T-A--CCGG-CG-C-CCA-A-C-T--GACGCT-GA-AGCAGGAAA-G-C-G-TGGG-T-ATCGAA-CA	
Otu0450	GAGGAATATTGG-TC---AAT-GG--AC--GT-AA-G-T-C-TGAA-CCA--GCC---------A-A-GTA-GC-GT-G-C-A-G--GA-C-G-A-C-G-G-CC-C-TA-TG--G-G-T-T-G-T-A---AA-C-T-GC---------TT-TA-G-T--G-CGG----G--A-A--T---AA-AGTC-A---G-G-G--A----------C----------------GT-------G--------------T-CCC-T-GA-T-T-G-C-A-G-----G-T---A-C-CG--------C-A-A-G---A-A-T--AA---GG-A--CC-GG-C-TAAT--T-CC-G-T-G-C-CA-G-C-A-G-C--CGC--GG-TA-AT-AC-GG-AA-GGT--CCG-G-GC-G-T-T--AT-C-CGG-AT-TT-A-T-T--GG-GT--TT-AAA-GG-GA-GC-G-TA-G-G-C-T-G-T-TT-A-T-T--AA-G-C-G-T-G-T-T-G--TG-A-AA-AA-C-C-CG-T-G--CT-C-AA-C-A-T-G-G-G-T-C-G-T-G-C-A-GC-G--CG-A-A-C-T-G-G--TG--A-A-C-T-T-GA-GTG-C-GG----AT-G-C-G-G-T-A-TG-C--GG-A-ATT-T-G-TG-GTGTA-GCGGTG-AAA-TGCTT-AGAT-A-TCACG-AA-G-AACT-CC--GA-TT--GCGAA-G-GC-AG--C-A-T-G--CCAG-GC-C-GTT-A-C-T--GACGCT-GA-AGCTCGAAG-G-T-G-CGGG-T-ATCGAA-CA	
Otu0451	GAGGAATATTGG-TC---AAT-GG--GC--GC-AG-G-C-C-TGAA-CCA--GCC---------A-A-GTA-GC-GT-G-A-A-G--GA-T-G-A-C-T-G-CC-C-TA-TG--G-G-T-T-G-T-A---AA-C-T-TC---------TT-TT-A-T--A-AAG----G--A-A--T---AA-GGCG-G---G-G-A--A----------T----------------TT-------A--------------A-ACC-C-GT-T-T-G-A-T-G-----G-T---A-C-TT--------T-A-T-G---A-A-A--AA---GA-A--CC-GG-C-TACC--T-CC-G-T-C-C-CA-G-C-A-G-C--CGC--GG-TA-AT-AC-GG-AG-GAC--CCG-A-GC-G-T-T--AT-C-CGG-AT-TT-A-T-T--GG-GT--TT-AAA-GG-GA-GC-G-TA-G-A-T-G-G-A-TG-T-T-T--AA-G-T-C-A-G-T-T-G--TG-A-AA-GT-T-T-GC-G-G--CT-C-AA-C-C-G-T-A-A-A-A-T-T-G-C-A-GT-T--GA-T-A-C-T-G-G--AT--A-T-C-T-T-GA-GTG-C-AG----TT-G-A-G-G-C-A-GG-C--GG-A-ATT-C-G-TG-GTGTA-GCGGTG-AAA-TGCTT-AGAT-A-TCACG-AA-G-AACT-CC-GAT--T--GCGAA-G-GC-AG--C-C-T-G--CTAA-GC-T-GCA-A-C-T--GACATT-GA-GGCTCGAAA-G-T-G-TGGG-T-ATCAAA-CA	
Otu0452	GAGGAATATTGG-TC---AAT-GG--CC--GC-AG-G-G-C-TGAA-CCA--GCC---------A-A-GTC-GC-GT-G-A-G-G--GA-T-G-A-C-G-G-TC-C-TA-TG--G-A-T-T-G-T-A---AA-C-C-TC---------TT-TT-G-T--C-AGG----G--A-G--C---AA-AGGA-C---G-C-C--A----------C----------------GT-------G----------------TGG-T-GTTT-T-G-C-G-A-----G-T---A-C-CT--------G-A-A-G---A-A-A--AA---GC-A--TC-GG-C-TAAC--T-CC-G-T-G-C-CA-G-C-A-G-C--CGC--GG-TA-AT-AC-GG-AG-GAT--GCG-A-GC-G-T-T--AT-C-CGG-AT-TT-A-T-T--GG-GT--TT-AAA-GG-GT-GC-G-CA-G-G-C-G-G-A-AT-G-T-C--AA-G-T-C-A-G-C-G-G--TA-A-AA-TT-T-C-GG-G-G--CT-C-AA-C-C-C-C-G-T-C---G-T-G-C-C-GT-T--GA-A-A-C-T-G-G--CG--T-T-C-T-T-GA-GTG-A-GC----GA-G-A-A-G-T-A-TG-C--GG-A-ATG-C-G-TG-GTGTA-GCGGTG-AAA-TGCAT-AGAT-A-TCACG-CA-G-AACT-CC--GA-TT--GCGAA-G-GC-AG--C-A-T-A--CCGG-CG-C-TCA-A-C-T--GACGCT-CA-TGCACGAAA-G-C-G-TGGG-T-ATCGAA-CA	
Otu0453	GAGGAATATTGG-TC---AAT-GG--GC--GG-AA-G-C-C-TGAA-CCA--GCC---------A-A-GTC-GC-GT-G-A-G-G--GA-A-T-A-A-G-G-CC-C-TA-CG--G-G-T-C-G-T-A---AA-C-C-TC---------TT-TT-G-C--C-GGG----G--G-G--C---AA-GGGC-C---G-G-G--A----------C----------------GA-------G--------------T-CCC-G-GCCC-G-G-A-G-C-----G-T---A-C-CC--------G-G-A-G---A-A-A--AA---GC-A--TC-GG-C-TAAC--T-CC-G-T-G-C-CA-G-C-A-G-C--CGC--GG-TA-AT-AC-GG-AG-GAT--GCG-A-GC-G-T-T--AT-C-CGG-AT-TT-A-T-T--GG-GT--TT-AAA-GG-GT-GC-G-TA-G-G-C-G-G-G-CT-T-T-T--AA-G-T-C-A-G-C-G-G--TA-A-AA-AT-T-C-GG-G-G--CT-C-AA-C-C-C-C-G-T-C---C-G-G-C-C-GT-G--GA-A-A-C-T-G-G--GG--G-C-C-T-T-GA-GTG-G-GC----GA-G-A-A-G-A-A-GG-C--GG-A-ATG-C-G-TG-GTGTA-GCGGTG-AAA-TGCAT-AGAT-A-TCACG-CA-G-AACC-CC--GA-TT--GCGAA-G-GC-AG--C-C-T-T--CCGG-CG-C-CCT-A-C-T--GACGCT-GA-GGCACGAAA-G-T-G-CGGG-G-ATCGAA-CA	
Otu0454	GAGGAATATTGG-TC---AAT-GG--AC--GA-GA-G-T-C-TGAA-CCA--GCC---------A-A-GTA-GC-GT-G-A-A-G--GA-T-G-A-C-T-G-CC-C-TA-TG--G-G-T-T-G-T-A---AA-C-T-TC---------TT-TT-A-T--A-TGG----G--A-A--T---AA-AGTG-A---G-C-C--A----------C----------------GT-------G--------------T-GGC-T-TT-T-T-G-T-A-T-----G-T---A-C-CA--------T-A-C-G---A-A-T--AA---GG-A--TC-GG-C-TAAC--T-CC-G-T-G-C-CA-G-C-A-G-C--CGC--GG-TA-AT-AC-GG-AG-GAT--CCG-A-GC-G-T-T--AT-C-CGC-AT-TT-A-T-T--GG-GT--TT-AAA-GG-GA-GC-G-TA-G-G-C-G-G-A-CT-A-T-T--AA-G-T-C-A-G-C-T-G--TG-A-AA-GT-T-T-GC-G-G--CT-C-AA-C-C-G-T-A-A-A-A-T-T-G-C-A-GT-T--GA-T-A-C-T-G-G--TC--G-T-C-T-T-GA-GTG-C-AG----TA-G-A-G-G-T-A-GG-C--GG-A-ATT-C-G-TG-GTGTA-GCGGTG-AAA-TGCTT-AGAT-A-TCACG-AA-G-AACT-CC-GAT--T--GCGAA-G-GC-AG--C-T-T-A--CTGG-AC-T-GTA-A-C-C--GACGCT-GA-TGCTCGAAA-G-T-G-TGGG-T-ATCAAA-CA	
Otu0455	GGGGAATATTGC-AC---AAT-GG--GC--GC-AA-G-C-C-TGAT-GCA--GCG---------A-C-GCC-GC-GT-G-C-G-G--GA-T-G-A-C-G-G-CC---TT-CG--G-G-T-T-G-T-A---AA-C-C-GC---------TT-TT-G-A--T-CGG----G--A-G--C---AA--G-C-C---------------------T----------------TC----------------------------G-GG---T-G-A-G-T-----G-T---A-C-CT--------T-T-C-G---A-A-T--AA---GC-A--AC-GG-C-TAAC--T-AC-G-T-G-C-CA-G-C-A-G-C--CGA--GG-TA-AT-AC-GT-AG-GGG--GCA-A-GC-G-T-T--AT-C-CGG-AA-TT-A-T-T--GG-GC--GT-AAA-GG-GC-TC-G-TA-G-G-C-T-G-T-TC-G-T-C--GC-G-T-C-C-G-G-T-G--TG-A-AA-GT-C-C-AC-C-G--CT-T-AA-C-G-G-T-G-G-A-T-C-T-G-C-G-CT-G--GG-T-A-C-G-G-G--CG--G-G-C-T-T-GA-GTG-C-GG----TA-G-G-G-G-A-G-AC-T--GG-A-ATT-C-C-CG-GTGTA-ACGTTG-GAA-TGTGT-AGAT-A-TCGGG-AA-G-AACA-CC--AA-TG--GCGAA-G-GC-AG--G-T-C-T--CTGG-GC-C-GTT-A-C-T--GACGCT-GA-GGAGCGAAA-G-C-G-TGGG-G-AGCGAA-CA	
Otu0456	GGGGAATTTTGG-AC---AAT-GG--GG--GC-AC-C-C-C-TGAT-CCA--GCC---------A-T-GCA-GC-GT-G-A-G-T--GA-A-G-A-A-G-G-CC---TT-CG--G-G-T-T-G-T-A---AA-G-C-TC---------CT-TC-G-G--C-CGG----G--A-A--G---AA--ATC-G---C-A-T--C-G-G---C--T----------------AA-------T---A--C--AC---T-GCG-T-GG-A-T-G-A-C-G-----G-T---A-C-CG--------G-A-C-T---A-A-G--AA---GC-A--CC-GG-C-TAAC--T-CC-G-T-G-C-CA-G-C-A-G-C--CGC--GG-TA-AT-AC-GT-AG-GGT--GCG-A-GC-G-T-T--AA-T-CGG-AA-TT-A-C-T--GG-GC--GT-AAA-GC-GT-GC-G-CA-G-G-C-G-G-T-TT-C-G-T--AA-G-A-C-A-G-A-G-G--TG-A-AA-TC-C-C-CG-G-G--CT-C-AA-C-C-T-G-G-G-A-A-C-T-G-C-C-TT-T--GT-G-A-C-T-G-C--GA--G-G-C-T-A-GA-GTA-C-GG----CA-G-A-G-G-G-G-GG-T--GG-A-ATT-C-C-AC-GTGTA-GCAGTG-AAA-TGCGT-AGAG-A-TGTGG-AG-G-AACA-CC--GA-TG--GCGAA-G-GC-AG--C-C-C-C--CTGG-GC-C-GAT-A-C-T--GACGCT-CG-TGCACGAAA-G-C-G-TGGG-T-AGCAAA-CA	
Otu0457	GGGGAATATTGC-AC---AAT-GG--GC--GC-AA-G-C-C-TGAT-GCA--GCG---------A-C-GCC-GC-GT-G-C-G-G--GA-T-G-A-C-G-G-CC---TT-CG--G-G-T-T-G-T-A---AA-C-C-GC---------TT-TT-G-A--C-TGG----G--A-G--C---AA--GCC-C---------------------T----------------TC-------G--------------------G-GG---T-G-A-G-T-----G-T---A-C-CT--------T-T-C-G---A-A-T--AA---GC-A--CC-GG-C-TAAC--T-AC-G-T-G-C-CA-G-C-A-G-C--CGC--GG-TA-AT-AC-GT-AG-GGT--GCA-A-GC-G-T-T--AT-C-CGG-AA-TT-A-T-T--GG-GC--GT-AAA-GG-GC-TC-G-TA-G-G-C-G-G-T-TC-G-T-C--GC-G-T-C-C-G-G-T-G--TG-A-AA-GT-C-C-AT-C-G--CT-T-AA-C-G-G-T-G-G-A-T-C-C-G-C-G-CC-G--GG-T-A-C-G-G-G--CG--G-G-C-T-T-GA-GTG-C-GG----TA-G-T-G-G-T-G-AT-T--GG-A-AGT-C-C-CG-GTGTA-ACCGTG-GAA-TGTGT-AGAT-A-TCGGT-AC-G-AACA-CC--AA-TG--GCGAA-G-GC-AG--G-T-C-T--CTGG-GA-C-GTC-A-C-T--GACGCG-GA-GGACCGAAA-G-C-G-TGGG-G-AGCGAA-CA	
Otu0458	GGGGAATATTGC-AC---AAT-GG--GC--GC-AA-G-C-C-TGAT-GCA--GCG---------A-C-GCC-GC-GT-G-A-G-G--GA-T-G-G-A-G-G-CC---TT-CG--G-G-T-T-G-T-A---AA-C-C-TC---------TT-TT-A-T--C-GGG----G--A-G--C---AA--G-------C----------------------------------GA--------------------------G-A-G----T-G-A-G-T-----T-T---A-C-CC--------G-T-T-G---A-A-T--AA---GC-A--CC-GG-C-TAAC--T-AC-G-T-G-C-CA-G-C-A-G-C--CGC--GG-TA-AT-AC-GT-AG-GGT--GCA-A-GC-G-T-T--AT-C-CGG-AA-TT-A-T-T--GG-GC--GT-AAA-GG-GC-TC-G-TA-G-G-C-G-G-T-TC-G-T-C--GC-G-T-C-C-G-G-T-G--TG-A-AA-GT-C-C-AT-C-G--CT-T-AA-C-G-G-T-G-G-A-T-C-C-G-C-G-CC-G--GG-T-A-C-G-G-G--CG--G-G-C-T-G-GA-GTG-C-GG----TA-G-G-G-G-A-G-AC-T--GG-A-ATT-C-C-CG-GTGTA-ACGGTG-GAA-TGTGT-AGAT-A-TCGGA-AA-G-AACA-CA--AA-TG--GCGAG-G-GC-AG--G-T-C-T--CTGG-GC-C-GTT-A-C-G--GACGCT-GA-GAAGCGAAA-G-G-G-TGGG-G-GGCGAA-CA	
Otu0459	GGGGAATATTGC-AC---AAT-GG--GC--GC-AA-G-C-C-TGAT-GCA--GCG---------A-C-GCC-GC-GT-G-C-G-G--GA-T-G-A-C-G-G-CC---TT-CG--G-G-T-T-G-T-A---AA-C-C-GC---------TT-TT-G-A--C-TGG----G--A-G--C---AA--GCC-C--------------------------------------TC-------G--------------------G-GG---G-G-A-G-T-----G-G---A-C-CT--------T-T-C-G---G-A-T--TA--GCC-A--CC-GG-C-TAAT--T-CC-G-T-G-C-CA-G-C-A-G-C--CGC--GG-TA-AT-AC-GT-AG-GGT--GCA-A-GC-G-T-T--AT-C-CGG-AA-TT-A-T-T--GG-GC--GT-AAA-GG-GC-TC-G-TA-G-G-C-G-G-T-TC-G-T-C--GC-G-T-C-C-G-G-T-G--TG-A-AA-GT-C-C-AT-C-G--CT-T-AA-C-G-G-T-G-G-A-T-C-C-G-C-G-CC-G--GG-T-A-C-G-G-G--CG--G-G-C-T-T-GA-GTG-C-GG----TA-G-G-G-G-A-G-AC-T--GG-A-ATT-C-C-CG-GTGTA-ACGGTG-GAA-TGTGT-AGAT-A-TCGGG-AA-G-AACA-CC--AA-TG--GCGAA-G-GC-AG--G-T-C-T--CTGG-GC-C-GTC-A-C-T--GACGCT-GG-GGAGCGAAA-G-C-G-TGGG-G-AGCGAA-CA	
Otu0460	GGGGAATATTGC-AC---AAT-GG--GC--GC-AA-G-C-C-TGAT-GCA--GCG---------A-C-GCC-GC-GT-G-C-G-G--GA-T-G-A-C-G-G-CC---TT-CG--G-G-T-T-G-T-A---AA-C-C-GC---------TT-TT-G-A--C-TGG----G--A-G--C---AA--GCC-C---------------------T----------------TC-------G--------------------G-GG---T-G-A-G-T-----G-T---A-C-CT--------T-T-C-G---A-A-T--AA---GC-A--CC-GG-C-TAAC--T-AC-G-T-G-C-CA-G-C-A-G-C--CGC--GG-TA-AT-AC-GT-AG-GGT--GCA-A-GC-G-T-T--AT-C-CGG-AA-TT-A-T-T--GG-GC--GT-AAA-GG-GC-TC-G-TA-G-G-C-G-G-T-TC-G-T-C--GC-G-T-C-C-G-G-T-G--TG-A-AA-GT-C-C-AT-C-G--CT-T-AA-C-G-G-T-G-G-A-T-C-C-G-C-G-CC-G--GG-T-C-G-G-G-G--CG--T-G-C-T-C-GA-GTG-C-GG----TA-G-G-G-G-A-G-AC-T--GG-A-ATT-C-C-CG-GTGTA-ACGTTG-GAA-TGTGT-AGAT-A-ACTGG-AA-G-AACA-CC--AA-TG--GCCAA-G-GC-AG--G-T-C-T--CTGG-GC-C-GTC-A-C-T--GACGCT-GA-GGAGCGAAA-G-C-G-TGGG-G-CGCGAA-CA	
Otu0461	GGGGAATATTGC-AC---AAT-GG--GC--GC-AA-G-C-C-TGAT-GCA--GCG---------A-C-GCC-GC-GT-G-C-G-G--GA-T-G-A-C-G-G-CC---TT-CG--G-G-T-T-G-T-A---AA-C-C-GC---------TT-TT-G-A--C-TGG----G--A-G--C---AA--GCC-C---------------------T----------------TC-------G--------------------G-GG---T-G-A-G-T-----G-T---A-C-CT--------T-T-C-G---A-A-T--AA---GC-A--CC-GG-C-TAAC--T-AC-G-T-G-C-CA-G-C-A-G-C--CGC--GG-TA-AT-AC-GT-AG-GGT--GCA-A-GC-G-T-T--AT-C-CGG-AA-TT-A-T-T--GG-GC--GT-AAA-GG-GC-TC-G-TA-G-G-C-G-G-T-TC-G-T-C--GC-G-T-C-C-G-G-G-G--TG-A-AA-GT-C-C-AT-C-G--CT-T-AA-C-G-G-T-G-G-A-T-C-C-G-C-G-CC-G--GG-T-A-C-G-G-G--CA--G-G-G-T-T-GA-GTG-C-GG----TA-G-G-G-G-A-G-AC-T--GT-A-ATT-C-C-CG-GTGTA-ACGGTG-GAA-TGTGG-AGAT-A-TCGGG-AA-G-AACA-GG--AA-TG--GCGAA-G-GA-AG--G-T-C-T--CTGG-GC-C-GTC-A-C-T--GACGCT-GA-AGAGCGAAA-G-C-G-TGGG-G-AGCGAA-CA	
Otu0462	GGGGAATATTGC-AC---AAT-GG--GC--GC-AA-G-C-C-TGAT-GCA--GCG---------A-C-GCC-GC-GT-G-C-G-G--GA-T-G-A-C-G-G-CC---TT-CG--G-G-T-T-G-T-A---AA-C-C-GC---------TT-TT-G-A--C-TGG----G--A-G--C---AA--GCC-C---------------------T----------------TC-------G--------------------G-GG---T-G-A-G-T-----G-T---A-C-CT--------T-T-C-G---A-A-T--AA---GC-A--CC-GG-C-TAAC--T-AC-G-T-G-C-CA-G-C-A-G-C--CGC--GG-TA-AT-AC-GT-AG-GGT--GCA-A-GC-G-T-T--GT-C-CGG-AT-TT-A-T-T--GG-GC--GT-AAA-GC-GA-GT-G-CA-G-G-C-G-G-T-TC-G-T-C--GC-G-T-C-C-G-G-T-G--TG-A-AA-GT-C-C-AT-C-G--CT-T-AA-C-G-G-T-G-G-A-T-C-C-G-C-G-CC-G--GG-T-A-C-G-G-G--CG--G-G-C-T-T-GA-GTG-C-GG----TA-G-G-G-G-A-G-AC-T--GG-A-ATT-C-C-CG-GTGTA-ACGGTG-GAA-TGCGT-AGAT-A-TCGGG-AA-G-AACA-CC--AA-TG--GCGAA-G-GC-AG--G-T-C-T--CTGG-GC-C-GTC-A-C-T--GACGCT-GA-GGAGCGAAA-G-C-G-TGGG-G-AGCGAA-CA	
Otu0463	GGGGAATATTGC-AC---AAT-GG--GC--GC-AA-G-C-C-TGAT-GCA--GCG---------A-C-GCC-GC-GT-G-A-G-T--GA-A-G-A-A-G-T-AT---TT-CG--G-T-A-T-G-T-A---AA-C-C-GC---------TT-TT-G-A--C-TGG----G--A-G--C---AA--GCC-C---------------------T----------------TC-------G--------------------G-GG---T-G-A-G-T-----G-T---A-C-CT--------T-T-C-G---A-A-T--AA---GC-A--CC-GG-C-TAAC--T-AC-G-T-G-C-CA-G-C-A-G-C--CGC--GG-TA-AT-AC-GT-AG-GGT--GCA-A-GC-G-T-T--AT-C-CGG-AA-TT-A-T-T--GG-GC--GT-AAA-GG-GC-TC-G-TA-G-G-C-G-G-T-TC-G-T-C--GC-G-T-C-C-G-G-T-G--TG-A-AA-GT-C-C-AT-C-G--CT-T-AA-C-G-G-T-G-G-A-T-C-C-G-C-G-CC-G--GG-T-A-C-G-G-G--CG--G-G-C-T-T-GA-GTG-C-GG----TA-G-G-G-G-A-G-AC-T--GG-A-ATT-C-C-CG-GTGTA-ACGGTG-GAA-TGTGT-AGAT-A-TCGGG-AA-G-AACA-CC--AA-TG--GCGAA-G-GC-AG--G-T-C-T--CTGG-GC-C-GTC-A-C-T--GACGCT-GA-GGCTCGAAA-G-C-A-TGGG-T-AGCGAA-CA	
Otu0464	GGGGAATTTTGG-AC---AAT-GG--GG--GC-AA-C-C-C-TGAT-CCA--GCC---------A-T-GCC-GC-GT-G-A-G-T--GA-A-G-A-A-G-G-CC---TT-CG--G-G-T-T-G-T-A---AA-G-C-TC---------TT-TC-G-G--C-CGG----G--A-A--G---AA--ATC-G---C-C-A--T-C-T---C--T----------------AA-------T---A--T--AG---G-TGG-T-GG-A-T-G-A-C-G-----G-T---A-C-CG--------G-A-A-T---A-A-G--AA---GC-A--CC-GG-C-TAAC--T-AC-G-T-G-C-CA-G-C-A-G-C--CGC--GG-TA-AT-AC-GT-AG-GGT--GCG-A-GC-G-T-T--AA-T-CGG-AA-TT-A-C-T--GG-GC--GT-AAA-GC-GT-GC-G-CA-G-G-C-G-G-T-TT-T-T-T--AA-G-A-T-A-G-G-C-G--TG-A-AA-TC-C-C-CG-G-G--CT-T-AA-C-C-T-G-G-G-A-A-C-T-G-C-G-CT-T--AT-G-A-C-T-G-G--AA--G-A-C-T-A-GA-GTA-C-GG----CA-G-A-G-G-G-G-GG-T--GG-A-ATT-C-C-AC-GTGTA-GCAGTG-AAA-TGCGT-AGAG-A-TGTGG-AG-G-AACA-CC--GA-TG--GCGAA-G-GC-AG--C-C-C-C--CTGG-GC-C-GAT-A-C-T--GACGCT-CA-TGCACGAAA-G-C-G-TGGG-G-AGCAAA-CA	
Otu0465	GGGGAATATTGC-AC---AAT-GG--GC--GC-AA-G-C-C-TGAT-GCC--ACG---------A-C-CCC-GC-GT-G-C-G-G--GA-T-G-A-C-G-G-CC---TT-CG--G-G-G-T-G-T-A---AA-C-C-GC---------TT-TT-T-A--C-TGG----G--A-A--G---AA--GCC-C---------------------T----------------TC-------G--------------------G-GG---T-G-A-G-T-----T-T---A-C-CT--------T-T-C-G---A-A-T--AA---GC-A--CC-GG-C-TAAC--C-AC-G-T-G-C-CA-G-C-A-G-C--CGC--GG-TA-AT-AC-GT-AG-GGT--GCA-A-GC-G-T-T--AT-C-CGG-AA-TT-A-T-T--GG-GC--GT-AAA-GG-GC-TC-G-TA-G-G-C-G-G-T-TC-G-T-C--GC-G-T-C-C-G-G-T-G--TG-A-AA-GT-C-C-AT-C-G--CT-T-AA-C-G-G-T-G-G-A-T-C-C-G-C-G-CC-G--GG-T-A-C-G-G-G--CG--G-G-C-T-T-GA-GTG-C-GG----TA-G-G-G-G-A-G-AC-T--GG-A-ATT-C-C-CG-GTGTA-ACGGTG-GAA-TGTGT-AGAT-A-TCGGG-AA-G-AACA-CC--AA-TG--GCGAA-G-GC-AG--G-T-C-T--CTGG-GC-C-GTT-A-C-T--GACGCT-GA-GGAGCGAAA-G-C-G-TGGG-G-AGCGAA-CA	
Otu0466	GGGGAATATTGC-AC---AAT-GG--AC--GC-AA-G-C-C-TGAT-GCA--GCG---------A-C-GCC-GC-GT-G-C-G-G--GA-T-G-A-C-G-G-CC---TT-CG--G-G-T-T-G-T-A---AA-C-C-GC---------TT-TT-G-A--T-CGG----G--A-G--C---AA--GCCT----------------------T----------------CG-------G----------------------G----T-G-A-G-T-----G-T---A-C-CT--------T-T-C-G---A-A-T--AA---GC-A--TC-GG-C-TAAC--T-AC-G-T-G-C-CA-G-C-A-G-C--CGC--GG-TA-AT-AC-GT-AG-GGT--GCA-A-GC-G-T-T--AT-C-CGG-AA-TT-A-T-T--GG-GC--GT-AAA-GG-GC-TC-G-TA-G-G-C-G-G-T-TC-G-T-C--GC-G-T-C-T-G-G-T-G--TG-A-AA-GT-C-C-AT-C-G--CT-T-AA-C-G-G-T-G-G-A-T-C-T-G-C-G-CC-G--GG-T-A-C-G-G-G--CG--G-G-C-T-G-GA-GTG-C-GG----TA-G-G-A-G-A-G-AC-T--GG-A-ATT-C-C-CG-GTGTA-ACGGTG-GAA-TGTGT-AGAT-A-TCGGG-AA-G-AACA-CC-AAT--G--GCGAA-G-GC-AG--G-T-C-T--CTGG-GC-C-GTT-A-C-T--GACGCT-GA-GGAGCGAAA-G-C-G-TGGG-G-AGCGAA-CA	
Otu0467	GGGGAATATTGC-AC---AAT-GG--GC--GC-AA-G-C-C-TGAT-GCA--GCC---------A-T-GCC-GC-GT-G-T-A-T--GA-A-G-A-A-G-G-CC---CT-CG--G-G-T-T-G-T-A---AA-G-T-AC-----TTTCAGCGGGG-AGGA-AGG----G--A-GT-AAAGTTAATACCT---------------------T---------------TGC-------T--------------------C-AT---T-G-A-C-G-----T-T---A-C-CC--------G-C-A-G---A-A-G--AA---GC-A--CC-GG-C-TAAC--T-AC-G-T-G-C-CA-G-C-A-G-C--CGC--GG-TA-AT-AC-GT-AG-GGT--GCA-A-GC-A-T-T--AT-C-CGG-AA-TT-A-T-T--GG-GC--GT-AAA-GG-GC-TC-G-TA-G-G-C-G-G-T-TC-G-T-C--GC-G-T-C-C-G-G-T-G--TG-A-AA-GT-C-C-AT-C-A--CT-T-AA-C-G-G-T-G-G-A-T-C-C-G-C-G-CC-G--GG-T-A-C-G-G-G--CG--G-G-C-T-T-GA-GTG-C-GG----TA-G-T-G-G-A-G-AC-T--GG-A-ATT-C-C-CG-GTGTA-ACGGTG-GAA-TGTGT-AGAT-A-TCGGG-AA-G-AACA-CC--AA-TG--GCGAA-G-GC-AG--G-T-C-T--CTGG-GC-C-GTC-A-C-T--GACGCT-GA-GGAGCGAAA-G-C-G-TGGG-G-AGCGAA-CA	
Otu0468	GGGGAATATTGC-AC---AAT-GG--GC--GC-AA-G-C-C-TGAT-GCA--GCG---------A-C-GCC-GC-GT-G-C-G-G--GA-T-G-A-C-G-G-CC---TT-CG--G-G-T-T-T-T-A---AA-C-C-GC---------TT-TT-G-A--T-CGG----G--G-G--C---AA--G-C-C---------------------T----------------TC----------------------------G-GG---T-G-A-T-T-----T-T---C-C-CT--------T-T-C-G---A-A-T--AA---GC-C--CC-GG-C-TAAC--T-AC-T-T-G-C-CA-G-C-A-G-C--CGC--GG-TA-AT-CC-GT-AG-GGT--GCA-A-GC-G-T-T--AT-C-CGG-AA-TT-A-T-T--GG-GC--GT-AAA-GG-GC-TC-G-TA-G-G-C-G-G-T-TC-G-T-C--GC-G-T-C-C-G-G-T-G--TG-A-AA-GT-C-C-AT-C-G--CT-T-AA-CGG-G-T-G-G-A-T-C-T-G-C-G-CC-G--GG-T-A-C-G-G-G--CG--G-G-C-T-G-GA-GTG-C-GG----TA-G-G-G-G-A-G-AC-T--GG-A-ATT-C-C-CG-GTGTA-ACGGTG-GAA-TGTGT-AGAT-A-TCGGG-AA-G-AACA-CC--AA-TG--GCGAA-G-GC-AG--G-T-C-T--CTGG-GC-C-GTT-A-C-T--GACGCT-GA-GGAGCGAAA-G-C-G-TGGG-G-AGCGAA-CA	
Otu0469	GGGGAATATTGC-AC---AAT-GG--GC--GC-AC-G-C-C-TGAT-GCA--GCG---------A-C-GCC-GC-GT-G-C-G-G--GA-T-G-A-C-G-G-CC---TT-AG--G-G-T-T-G-T-A---AC-C-C-GC---------TT-TT-G-A--C-TGG----G--A-G--C---AA--GCC-C---------------------T----------------TC-------G--------------------G-GG---T-G-A-G-T-----G-T---A-C-CT--------T-T-C-G---A-A-T--CA---GC-C--CC-GG-C-TAAC--T-AC-G-T-G-C-CA-G-C-A-G-C--CGC--GG-GA-AT-AC-GT-AG-GGT--GCA-A-GC-G-T-T--AT-C-CGG-AA-TT-A-T-T--GG-GC--GT-AAA-GG-GC-TC-G-TA-G-G-C-G-G-T-TC-G-T-C--GC-G-T-C-C-G-G-T-G--TG-A-AA-GT-C-C-AT-C-G--CT-T-AA-C-G-G-T-G-G-A-T-C-C-G-C-G-CC-G--GG-T-A-C-G-G-G--CG--G-G-C-T-T-GA-GTG-C-GG----TA-G-G-G-G-G-G-AC-A--GG-A-ATT-C-C-CG-GTGTA-ACGGTG-GAA-TGTGT-AGAT-A-TCGGG-AA-G-AACA-CC--AA-TG--GCGAA-G-GC-AG--G-T-C-T--CTGG-GC-C-GTC-A-C-T--GACGCT-GA-GGGGCGAAA-G-C-G-TGGG-G-AGCGAA-CA	
Otu0470	GGGGCATATTGC-AC---AAT-GG--GC--GC-AA-G-C-A-TGAT-GCA--GCG---------A-C-GCC-GC-GT-G-C-G-G--GA-T-G-A-C-G-G-CC---TT-CG--G-G-T-T-G-T-A---AA-C-C-GC---------TT-TT-G-A--C-TGG----G--A-G--C---AA--GCC-C---------------------T----------------TC-------G--------------------G-GG---T-G-A-G-T-----G-T---A-C-CT--------T-T-C-G---C-A-T--AA---GC-A--CC-GG-C-TAAC--T-AC-G-T-G-C-CA-G-C-A-G-C--AGC--GG-GA-AT-AC-GT-AG-GGT--GCA-A-GC-G-T-T--AT-C-CGG-AA-TT-A-T-T--GG-GC--GT-AAA-GG-GC-TC-G-TA-G-G-C-G-G-T-TC-G-C-C--GC-G-T-C-C-G-G-T-G--TG-A-AA-GT-C-C-AT-C-G--CT-T-AA-C-G-G-T-G-G-A-T-C-C-G-C-G-CC-G--GG-T-A-C-G-G-G--CG--G-G-C-T-T-GA-GGG-C-GG----TA-G-G-G-G-A-G-AC-T--GG-A-ATT-C-C-CG-GTGTA-ACGTTG-GAA-TGTGT-AGAT-A-TCGGG-AA-G-AACA-CC--AA-TG--GCGAA-G-GC-AG--G-T-C-T--CTGG-GC-C-GTC-A-C-T--GACGCT-GA-GGAGCGAAA-G-C-G-TGGG-G-AGCGAA-CA	
Otu0471	GGGGAATATTGC-AC---AAT-GG--GC--GC-AA-G-C-C-TGCT-GCA--GCG---------A-C-GCC-GC-GT-G-C-G-G--GA-T-G-A-C-G-G-CC---TT-CG--G-G-T-T-G-T-A---AA-C-C-GC---------TT-TT-G-A--T-CGG----G--A-G--C---AA--G-C-C---------------------T----------------TC----------------------------G-GG---T-G-A-G-T-----G-T---A-C-CT--------T-T-C-G---A-A-T--AA---GA-A--CC-GG-C-TAAC--T-AC-G-T-G-C-CA-G-C-A-G-C--CGC--GG-TA-AT-AC-GT-AG-GGT--GCA-A-GC-G-T-T--AT-C-CGG-AA-TT-A-T-T--GG-GC--GT-AAA-GG-GC-TC-G-TA-G-G-C-G-G-T-TC-G-T-C--GC-G-T-C-C-G-G-T-G--TG-A-AA-GT-C-C-AT-C-G--CT-T-AA-C-G-G-T-G-G-A-T-C-T-G-C-G-CC-G--GG-T-A-C-G-G-G--CG--G-G-C-T-G-GA-GTG-C-GG----TA-G-G-G-G-A-G-AC-T--GG-G-ATT-C-C-CG-GTGTA-ACGGTG-GAA-TGTGT-AGAT-A-TCGGG-AG-G-AACA-CC--AG-TG--GCGAA-G-GC-GG--C-C-T-A--CTGG-GC-A-CTA-A-C-T--GACGCT-GA-GGCTCGAAA-G-T-G-TGGG-T-AGCAAA-CA	
Otu0472	GAGGAATATTGG-TC---ACT-GG--CC--GC-AG-G-G-C-TGAA-CCA--GCC---------A-A-GTC-GC-GT-G-A-G-G--GA-T-G-A-C-G-G-TC-C-TA-TG--G-A-T-T-G-T-A---AA-C-C-TC---------TT-TT-G-T--C-AGG----G--A-G--C---AA--AGG-G---C-G-T--C----------A----------------CG-------T--------------G-TGG-C-GTTT-T-G-C-G-A-----G-T---A-C-CT--------G-A-A-G---A-C-A--AA---GC-A--TC-GG-C-TAAC--T-CC-G-T-G-C-CA-G-C-A-G-C--CGC--GG-TA-AT-AC-GG-AG-GAT--GCG-A-GC-G-T-T--AT-C-CGG-AT-TT-A-T-T--GG-GT--TT-AAA-GG-GT-GC-G-CA-G-G-C-G-G-A-AT-G-T-C--AA-G-T-C-A-G-C-G-G--TA-A-AA-TT-T-C-GG-G-G--CT-C-AA-C-C-C-C-G-T-C---G-T-G-C-C-GT-T--GA-A-A-C-T-G-G--CG--T-T-C-T-T-GA-GTG-A-GC----GA-G-A-A-G-T-A-TG-C--GG-A-ATG-C-G-TG-GTGTA-GCGGTG-AAA-TGCAT-AGAT-A-TCACG-CA-G-AACT-CC--GA-TT--GCGAA-G-GC-AG--C-A-T-A--CCGG-CG-C-TCA-A-C-T--GACGCT-CA-TGCACGAAA-G-C-G-TGGG-T-ATCGAA-CA	
Otu0473	GGGGAATTTTGG-AC---AAT-GG--GC--GC-AA-G-C-C-TGAT-CCA--GCC---------A-T-GCC-GC-GT-G-A-G-T--GA-A-G-A-A-G-G-CC---TT-CG--G-G-T-T-G-T-A---AA-G-C-TC---------TT-TC-G-G--C-CGG----G--G-A--G---AA--ATC-G---T-G-G--T-C-T---C--T----------------AA-------C---A--T--AG---G-CCA-T-GG-A-T-G-A-C-G-----G-T---A-C-CG--------G-A-C-T---A-A-G--AA---GC-A--CC-GG-C-TAAC--T-AC-G-T-G-C-CA-G-C-A-G-C--CGC--GG-TA-AT-AC-GT-AG-GGT--GCG-A-GC-G-T-T--AA-T-CGG-AA-TT-A-C-T--GG-GC--GT-AAA-GC-GT-GC-G-CA-G-G-C-G-G-T-TT-T-G-T--AA-G-A-C-A-G-A-T-G--TG-A-AA-TC-C-C-CG-G-G--CT-T-AA-C-C-T-G-G-G-A-A-C-T-G-C-G-TT-T--GT-G-A-C-T-G-C--AA--G-G-C-T-A-GA-GTA-C-GG----CA-G-A-G-G-G-G-GG-T--GG-A-ATT-C-C-TG-GTGTA-GCAGTG-AAA-TGCGT-AGAG-A-TCAGG-AG-G-AACA-CC-GAT--G--GCGAA-G-GC-AG--C-C-C-C--CTGG-GC-C-TGT-A-C-T--GACGCT-CA-TGCACGAAA-G-C-G-TGGG-G-AGCAAA-CA	
Otu0474	AGGGAATTTTCG-GC---AAT-GG--GG--GA-AA-C-C-C-TGAC-CGA--GCA---------A-C-GCC-GC-GT-G-A-A-G--GA-A-G-A-A-G-T-AA---TT-CG--T-T-A-C-G-T-A---AA-C-T-TC---------TG-TC-A-T--A-GAG----G--A-A--G---AA-CGGT-G---G-A-T--C-T-A---G--G----------------GA-------A------T--GA---T-ATC-A-AA-G-T-G-A-C-G-----G-T---A-C-TC--------T-A-T-A---A-G-A--AA---GC-C--AC-GG-C-TAAC--T-AC-G-T-G-C-CA-G-C-A-G-C--CGC--GG-TA-AT-AC-GT-AG-GTG--GCG-A-GC-G-T-T--AT-C-CGG-AA-TT-A-T-T--GG-GC--GT-AAA-GA-GG-GA-G-CA-G-G-C-G-G-C-AC-T-A-A--GG-G-T-C-T-G-T-G-G--TG-A-AA-GA-T-C-GA-A-G--CT-T-AA-C-T-T-C-G-G-T-A---A-G-C-C-AT-G--GA-A-A-C-C-G-G--AG--A-G-C-T-A-GA-GGG-T-TT----GA-G-G-A-G-A-T-CG-G--GG-A-ATT-C-C-AT-GTGGA-GCGGTG-AAA-TGCGT-AGAT-A-TATGG-AG-G-AACA-CC-AGT--G--GCGGA-G-GC-GA--C-G-A-C--CTGG-CG-C-ATA-A-C-T--GACGCT-CA-GTCCCGAAA-G-C-G-GGGG-G-AGCAAA-TA	
Otu0475	AGGGAATTTTCG-GA---AAT-GG--GG--GA-AA-C-C-C-TGAC-CGA--GCA---------A-C-GCC-GC-GT-G-A-A-G--GA-A-G-A-A-G-T-AC---TT-CG--T-T-A-T-G-T-A---AA-C-T-TC---------TG-TC-A-T--A-GAG----G--A-A--G---AA-CGGC-G---C-G-T--G-T-A---G--G----------------GA-------A------T--GA---C-ATG-C-AA-G-T-G-A-C-G-----G-T---A-C-TC--------T-A-T-A---C-G-A--AA---GC-C--AC-GG-C-TAAC--T-AC-G-T-G-A-CA-G-C-A-G-C--CGC--GG-TA-AT-AC-GT-AG-GTG--GCT-A-GC-G-T-T--AT-C-CGG-AA-TT-A-T-T--GG-GC--GT-AAA-GA-GG-GA-G-CA-G-G-C-G-G-C-AC-T-A-A--GG-G-T-C-T-G-T-G-G--TG-A-AA-GA-T-C-GA-A-G--CT-T-AA-A-T-T-C-G-G-T-A---A-G-C-C-AT-G--GA-A-A-C-C-G-A--AG--A-G-C-T-A-GA-GGG-A-GT----GA-G-A-G-G-A-T-CA-G--GG-A-ATT-C-C-AT-GTGTA-ACGGGG-AAA-AGCGT-AGAT-A-TATGG-AG-G-AACA-CC-AGT--G--GCGAA-G-GC-GA--C-G-A-T--CTGG-CG-C-ATA-A-C-T--GACGCT-CA-GTCCCGAAA-G-C-G-TGGG-G-AGCAAA-TA	
Otu0476	AGGGAATTTTCG-GC---AAT-GG--GG--GA-AA-C-C-C-TGAC-CGA--GCA---------A-C-GCC-GC-GT-G-A-A-G--GA-A-G-A-A-G-T-AA---TT-CG--T-T-A-T-G-T-A---AA-C-T-CC---------TG-TC-A-T--A-GAG----G--A-A--G---AA-CGGT-G---G-A-T--A-T-A---G--G----------------GA-------A------T--GA---T-ATC-C-AA-G-T-G-A-C-G-----G-T---A-C-TC--------T-A-T-A---A-G-A--AA---GC-C--AC-GG-C-TAAC--T-AC-G-T-G-C-CAGG-C-A-G-C--CGC--GG-TA-AT-AC-GT-AG-GTG--GCG-A-GC-G-T-T--AT-C-CGG-AA-TT-A-T-T--GG-GC--GT-AAA-GA-GG-GA-G-CA-G-G-C-G-G-C-AC-T-A-A--GG-G-T-C-T-G-T-G-G--TG-A-AA-GA-T-C-GA-A-G--CT-T-AA-C-T-T-C-G-G-T-A---A-G-G-A-AG-G--GA-A-A-C-C-G-T--AA--A-G-C-G-A-GA-GTG-T-GT----GA-A-A-A-G-A-T-CG-A--GG-A-ATT-C-C-AT-GTGTA-GCAGTG-AAA-TGCGT-AGAT-A-TATGG-AG-G-AACA-CC-AGT--G--GCGAA-G-GC-AA--C-G-A-T--CTGG-CG-C-ATA-A-C-T--GACGCT-CA-GTCCCGAAA-G-C-G-GGGG-G-AGCAAA-TA	
Otu0477	AGGGAATTTTCG-GA---AAG-GG--GG--GG-AA-C-C-T-TGAC-CGG--GCA---------A-C-GCC-GG-GT-G-A-A-G--AA-A-G-A-A-G-T-CA---TT-GG--T-T-A-T-G-T-A---AA-C-T-TC---------TG-TC-A-T--A-GAG----G--A-A--G---AA-CGGT-G---G-A-T--A-T-A---G--G----------------GG-------A------T--GA---T-ATA-A-AA-G-T-G-A-T-G-----G-T---A-C-TC--------T-A-T-A---A-G-A--AA---GC-C--AA-GG-C-TAAG--T-AA-G-T-G-C-CA-G-C-A-G-C--CGC--GG-TA-AT-AC-GG-AG-GGT--GCG-A-GC-G-T-T--AT-C-CGG-AA-TT-A-T-T--GG-GC--GT-AAA-GA-GG-GA-G-CA-G-G-C-G-G-C-AC-T-A-A--GG-G-T-C-T-G-T-G-G--TG-A-AA-GA-T-C-GA-A-G--CT-T-AA-C-T-T-C-G-G-T-A---A-G-C-C-AT-G--GA-A-A-C-C-G-T--AG--A-G-C-T-A-GA-GTG-T-GT----GA-G-A-G-G-A-T-CG-T--GG-A-ATT-C-C-AT-GTGTA-GCGGTG-AAA-TGCGT-AGAT-A-TATGG-AG-G-AACA-CC-AGT--G--GCGAA-G-GC-GA--C-G-A-T--CTGG-CG-C-ATA-A-C-T--GACGCT-CA-GTCCCGAAA-G-C-G-TGGG-G-AGCAAA-TA	
Otu0478	AGGGAAATTTTG-GC---AAA-GG--GG--GG-AA-A-C-C-CGAC-CGC--GCA---------A-C-GCC-GC-GT-G-A-A-G--GA-A-G-A-A-G-G-AA---TT-CG--T-T-A-T-T-T-A---AA-A-T-TC---------CG-TC-A-T--A-GAG----G--A-A--G---AA-CGGA-G---G-A-T--A-T-A---G--G----------------GA-------A------T--TA---T-ATC-C-AA-G-G-G-A-C-G-----G-T---A-A-TC--------T-A-T-A---A-G-A--AA---GA-C--AC-GG-C-TAAC--T-AA-G-T-G-C-CA-G-C-C-G-C--CGC--GG-TA-AT-AC-GT-AG-GTG--GCG-A-GC-G-T-T--AT-C-CGG-AA-TT-A-T-T--GG-GC--GT-AAA-GA-GG-GA-G-CA-G-G-C-G-G-C-AC-T-A-A--GG-G-T-C-T-G-T-G-G--TG-A-AA-GA-T-C-GA-A-G--CT-T-AA-C-T-T-C-G-G-T-A---A-G-C-C-AT-G--GA-A-A-C-C-G-T--AG--A-G-C-T-A-GA-GTG-T-GT----GA-G-A-G-G-A-T-CG-T--GG-A-ATT-C-C-AT-GTGTA-GCGGTG-AAA-TGCGT-AGAT-A-TATGG-AG-G-AACA-CC-AGT--G--GCGAA-G-GC-GA--C-G-A-T--CTGG-CG-C-ATA-A-C-T--GACGCT-CA-GTCCCGAAA-G-C-G-TGGG-G-AGCAAA-TA	
Otu0479	AGGGAATTTTCG-GC---AAT-GG--GG--GA-AA-C-C-C-TGAC-CGA--GCA---------A-C-GCC-GC-GT-G-A-A-G--GA-A-G-A-A-G-T-AA---TT-CG--T-T-A-T-G-T-A---AA-C-T-TC---------TG-TC-A-T--A-GAG----G--A-A--G---AA-CGGT-G---G-A-T--A-T-A---G--G----------------GA-------A------T--GA---T-ATC-C-AA-G-T-G-A-C-G-----G-T---A-C-TC--------T-A-T-A---A-G-A--AA---GC-C--AC-GG-C-TAAC--T-AC-G-T-G-C-CA-G-C-A-G-C--CGC--GG-TA-AT-AC-GT-AG-GTG--GCG-A-GC-G-T-T--AT-C-CGG-AA-TT-A-T-T--GG-GC--GT-AAA-GA-GG-GA-G-CA-G-G-C-G-G-C-AC-T-A-A--GG-G-T-C-T-G-T-G-G--TG-A-AA-GA-T-C-GA-A-G--CT-TA-A-C-T-T-C-G-G-T-A---A-G-C-C-AT-G--GA-A-A-C-C-G-T--AG--A-G-C-T-A-GA-GTG-T-GT----GA-G-A-G-G-A-G-AG-T--GG-A-ACT-C-CA-T-GTGTA-GCGGTG-GAA-TGCGT-AGAT-A-TATGG-AA-G-AACA-CC--AG-TG--GCGAA-G-GC-GG--C-T-C-T--CTGG-TC-T-GCA-A-C-T--GACGCT-GA-GGCTCGAAA-G-C-A-TGGG-T-AGCGAA-CA	
Otu0480	AGGGAATTTTCG-GC---AAT-GG--GG--GA-AA-C-C-C-TGAC-CGA--GCA---------A-C-GCC-GC-GT-G-A-A-G--GA-A-G-A-A-G-T-AA---TT-CG--T-T-A-T-G-T-A---AA-C-T-TC---------TG-TC-A-T--A-GAG----G--A-A--G---AA-CGGT-G---G-A-T--A-T-A---G--G----------------GA-------A------T--GA---T-ATC-C-AA-G-T-G-A-C-G-----G-T---A-C-TC--------T-A-T-A---A-G-A--AA---GC-C--AC-GG-C-TAAC--T-AC-G-T-G-C-CA-G-C-A-G-C--CGC--GG-TA-AT-AC-GT-AG-GTG--GCG-A-GC-G-T-T--AT-C-CGG-AA-TT-A-T-T--GG-GC--GT-AAA-GA-GG-GA-G-CA-G-G-C-G-G-C-AC-T-A-A--GG-G-T-C-T-G-T-G-G--TG-A-AA-GA-T-C-GA-A-G--CT-TA-A-C-T-T-C-G-G-T-A---A-G-C-C-AT-G--GA-A-A-C-C-G-T--AG--A-G-C-T-A-GA-GTG-T-GT----GA-G-A-G-G-G-G-GG-T--AG-A-ATT-CTA--G-GTGTA-GCGGTG-AAA-TGCGT-AGAG-A-TCTGG-AG-G-AATA-CC--GG-TG--GCGAA-G-GC-GG--C-C-C-C--CTGG-AC-G-AAG-A-C-T--GACGCT-CA-GGTGCGAAA-G-C-G-TGGG-G-AGCAAA-CA	
Otu0481	AGGGAATTTTCG-GC---AAT-GG--GG--GA-AA-C-C-C-TGAC-CGA--GCA---------A-C-GCC-GC-GT-G-A-A-G--GA-A-G-A-A-G-T-AA---TT-CG--T-T-A-T-G-T-A---AA-C-T-TC---------TG-TC-A-T--A-GAG----G--A-A--G---AA-CGGT-G---G-A-T--A-T-A---G--G----------------GA-------A------T--GA---T-ATC-C-AA-G-T-G-A-C-G-----G-T---A-C-TC--------T-A-T-A---A-G-A--AA---GC-C--AC-GG-C-TAAC--T-AC-G-T-G-C-CA-G-C-A-G-C--CGC--GG-TA-AT-AC-GT-AG-GCG--GCG-A-GC-G-T-T--AT-C-CGG-AA-TT-A-T-T--GG-GC--GT-AAA-GA-GG-GA-G-CA-G-G-C-G-G-C-AA-CTA-A--GG-G-T-C-T-G-T-G-G--TG-A-AA-GA-T-C-GA-A-G--CT-TA-A-C-T-T-C-G-T-A-A---A-G-C-A-AT-G--GA-A-A-C-G-T-A--AG--G-G-T-A-A-GG-GGG-G-GT----GA-G-A-G-A-T-T-GG-G--GA-A-ATC-CAA--T-GTGGG-GGGGTA-AAA-GCGGT-AGAT-A-TATGG-GG-G-ACCC-CA--AG-GG--GCGGA-G-GG-GG--C-A-T-T--CGGG-CG-A-ATA-A-T-T--GACCCC-CA-GCCCCGAAA-T-G-G-GGGG-G-AGAAAA-TA	
Otu0482	AGGGATTTTTCG-GC---AAT-GG--GG--GA-AA-C-C-C-TGAG-CGA--GCA---------C-C-GCC-GC-GG-G-A-A-G--GA-A-G-C-A-G-T-AA---TG-CG--T-T-A-T-G-T-A---AA-C-T-TC---------TG-TC-A-T--A-GAG----G--A-A--G---AA-CGGT-G---G-A-T--A-T-A---G--A----------------GA-------A------T--GA---T-CGC-C-AA-G-T-G-A-C-T-----G-T---T-C-TC--------T-A-T-A---A-G-A--AA---GC-C--AC-GG-C-TAAC--T-AC-G-T-G-C-CA-G-C-A-G-C--CGC--GG-TA-AT-AC-GT-AG-GTG--GCG-T-GC-G-T-T--TT-C-CGG-AA-TT-A-T-T--GG-GC--GT-AAA-GA-GG-GA-G-CA-G-G-C-G-G-C-AC-T-A-A--GG-G-T-C-T-G-T-G-G--TG-A-AA-GA-T-C-GA-A-G--CT-T-AA-C-T-T-C-G-G-T-A---A-G-C-C-AT-G--GA-A-A-C-C-G-T--AG--A-G-C-T-A-GA-GTG-T-GT----GA-G-A-G-G-A-T-CG-T--GG-A-ATT-C-C-AT-GTGTA-GCGGTG-AAA-TGCGT-AGAT-A-TATGG-AG-G-AACA-CC-AGT--G--GCGAA-G-GC-GA--C-G-A-T--CTGG-CG-C-ATA-A-C-T--GACGCT-CA-GTCCCGAAA-G-C-G-TGGG-G-AGCAAA-TA	
Otu0483	AGGGAATTTTCG-GC---AAT-GG--GG--GA-AA-C-C-C-TGAC-CGA--GCA---------A-C-GCC-GC-GT-G-A-A-G--GA-A-G-A-A-G-T-AA---TT-CG--T-T-A-T-G-T-G---AA-C-T-TC---------TG-TC-A-T--A-GAG----G--A-A--G---AA-CGGT-G---G-A-T--A-T-A---G--G----------------GA-------A------T--GA---T-ATC-C-AA-G-T-G-A-C-G-----G-T---A-C-TC--------T-A-T-A---A-G-A--AA---GC-C--AC-GG-C-TAAC--T-AC-G-T-G-C-CA-G-C-A-G-C--CGC--GG-TA-AT-AC-GT-AG-GTG--GCG-A-GC-G-T-T--AT-C-CGG-AA-TT-A-T-T--GG-GC--GT-AAA-GA-GG-GA-G-CA-G-G-C-G-G-C-AC-T-A-A--GG-G-T-C-T-G-T-G-G--TG-A-AA-GA-T-C-GA-A-G--CT-TA-A-C-T-T-C-G-G-T-A---A-G-C-C-AT-G--GA-A-C-A-C-G-T--AG--A-G-A-T-A-GA-GTG-T-AT----GC-G-A-A-G-A-T-CG-T--GG-A-ATTGG-A--A-GTGTA-GAAGTG-AAA-TGCGT-AGAA-A-TAAGG-AG-G-AACA-CC--AG-TA--GCGCA-G-GC-AA--C-G-A-T--CTGG-CG-C-ATA-A-C-A--GACGAT-AA-GTCCCGAAA-G-C-G-TGAG-G-AGCAAA-AA	
Otu0484	AGGGAATTTTCG-GC---AAT-GG--GG--GA-AA-C-T-C-TGAC-CGA--GCA---------A-C-GCC-GC-GT-G-G-A-G--GA-A-G-G-A-G-T-GA---TT-CG--A-T-A-T-G-T-A---AA-C-T-TC---------TG-TC-A-T--A-GAG----G--A-A--G---AA-CGGT-G---G-T-T--A-T-A---G--G----------------GA-------C------T--GA---T-ATC-C-AA-G-T-T-A-C-G-----G-T---A-C-TC--------T-A-T-A---C-G-A--AA---GC-C--AC-GG-C-TAAC--T-AC-G-T-G-C-CA-G-C-A-G-C--CGC--GG-TA-AT-AC-GT-AG-GTG--GCG-A-GC-G-T-T--AT-C-CGG-AA-TT-A-T-T--GG-GC--GT-AAA-GA-GG-GA-G-CA-G-G-C-G-G-C-AC-T-A-A--GG-G-T-C-T-G-T-G-G--TG-A-AA-GA-T-C-GA-A-G--CT-T-AA-C-T-T-C-G-G-T-A---A-G-C-C-AT-G--GA-A-A-C-C-G-T--AG--A-G-C-T-A-GA-GTG-T-GT----GA-G-A-G-G-A-T-CG-T--GG-A-ATT-C-C-AT-GTGTA-GCGGTG-AAA-TGCGT-AGAT-A-TATGG-AG-G-AACA-CC-AGT--G--GCGAA-G-GC-GA--C-G-A-T--CTGG-CG-C-ATA-A-C-T--GACGCT-CA-GTCCCGAAA-G-C-G-TGGG-G-AGCAAA-TA	
Otu0485	AGGGAATTTTCG-GC---AAT-GG--GG--GA-AA-A-C-C-TGAC-CGA--GCA---------A-C-GCC-GC-GT-G-A-A-G--GA-A-G-A-A-G-T-AA---TT-CG--T-T-A-T-G-T-A---AA-C-T-TC---------TG-TC-A-T--A-GAG----G--A-A--G---AA-CGGT-G---G-A-T--A-T-A---G--G----------------GA-------A------T--GA---T-ATC-C-AA-G-T-G-A-C-G-----G-T---A-A-TC--------T-A-T-A---A-G-A--AA---GC-C--AC-GG-C-TAAC--T-AC-G-T-G-C-AA-G-C-A-G-C--CGC--GG-TA-AT-AC-GT-AG-GTG--GCG-A-GC-G-T-T--AT-C-CGG-AA-TT-A-T-T--GG-GC--GT-AAA-GA-GG-GA-G-CA-G-G-C-G-G-C-AC-T-A-A--GG-G-T-C-T-G-T-G-G--TG-A-AA-GA-T-C-GA-A-G--CT-T-AA-C-T-T-C-G-G-T-A---A-G-C-A-AT-G--GA-A-A-C-C-G-T--AG--A-G-C-G-A-GA-TTG-T-GT----GA-G-A-G-G-A-T-CG-T--GG-A-ATT-C-C-AT-GTGTA-GCGGTG-AAA-TGCGT-AGAT-A-TATGG-AG-T-AACC-CC-AGT--G--GCGAA-G-GC-GA--C-G-A-T--CTGG-CG-C-ATA-A-C-T--GACGCT-CA-GTCCCGAAA-G-C-G-TGGG-G-AGCAAA-TA	
Otu0486	AGGGAATTTTCG-GC---AAT-GG--GG--GA-CA-C-C-C-TGAC-CGA--GCA---------A-C-GCC-GC-GT-G-A-A-G--GA-A-G-A-A-G-T-AA---TT-CG--T-T-A-T-G-T-A---AA-T-T-TC---------TG-TC-A-T--A-GAG----G--A-A--G---AA-CGGT-G---G-A-C--A-T-A---G--G----------------GA-------A------T--GA---T-ATC-C-AA-G-T-G-A-C-G-----G-T---A-C-TC--------T-A-T-A---A-G-A--AA---GC-C--AC-GG-C-TAAC--T-AC-G-T-G-C-CA-G-C-A-G-C--CGC--GG-TA-AT-AC-GT-AG-GTG--GCG-A-GC-G-T-T--AT-C-CGG-AA-TT-A-T-T--GG-GC--GT-AAA-GA-GG-GA-G-CA-G-G-C-G-G-C-AC-T-A-A--GG-G-T-C-T-G-T-G-G--TG-A-AA-GA-T-C-GA-A-G--CT-T-AA-C-T-T-C-G-G-T-A---A-G-C-C-AT-G--GA-A-A-C-C-G-T--AG--A-G-C-G-A-GA-GTG-T-GT----GA-G-A-G-G-A-T-CG-T--GG-A-ATT-C-C-AT-GTGTG-GCGGTG-AGA-TGCGT-ACAT-A-TATAG-AG-G-GACA-CC-AGT--G--GCGAA-G-GC-GA--C-G-A-T--CTGG-CG-C-ATA-A-C-T--GACGCT-CA-GTCCCGAAA-G-C-G-TGGG-T-GGCAAA-TA	
Otu0487	AGGGAATTTTCC-GC---AAT-GG--GG--GA-AA-C-C-C-TGAC-CGA--GCA---------A-C-GCC-GC-GT-G-A-A-G--GA-A-G-A-A-G-T-AA---TT-CG--T-T-A-T-G-T-A---AA-C-T-TC---------TG-TC-A-T--A-GAG----G--A-A--G---AA-CGGT-G---G-T-T--A-T-A---G--G----------------GA-------A------T--GA---T-ATC-C-AA-G-T-G-C-C-G-----G-T---A-C-TC--------T-A-T-A---A-G-A--AA---GC-C--AC-GG-C-TAAC--T-AC-G-T-G-C-CA-G-C-A-G-C--CGC--GG-TA-AT-AC-GG-AG-GTG--GCG-A-GC-G-T-T--AT-C-CGG-AA-TT-A-T-T--GG-GC--GT-AAA-GA-GG-GA-G-CA-G-G-C-G-G-C-AC-T-A-A--GG-G-T-C-T-G-T-G-G--TG-A-AA-GA-T-C-GA-C-G--CT-T-AA-C-T-T-C-G-G-T-A---A-G-C-C-AT-G--GA-A-A-C-C-G-T--AG--A-G-C-T-A-GA-GTG-T-GT----GA-G-A-G-G-G-T-CG-T--GG-A-ATT-C-C-AG-GTGTA-GCGGTG-TAA-TGCGT-AGAT-A-TATGG-AG-G-AACA-CC-AGT--G--GCGAA-G-GC-GA--C-G-A-T--CTGG-CG-C-AGA-A-C-T--GACGCT-CA-GTCCCGAAA-G-C-G-TGGG-G-AGCAAA-TA	
Otu0488	GGGGAATATTGC-AC---AAT-GG--GC--GC-AA-G-C-C-TGAT-GCA--GCG---------A-C-GCC-GC-GT-G-C-G-G--GA-T-G-A-C-G-G-CC---TT-CG--G-G-T-T-G-T-A---AA-C-C-GC---------TT-TT-G-A--C-TGG----G--A-G--C---AA--GCC-C---------------------T----------------TC-------G--------------------G-GG---T-G-A-G-T-----G-T---A-C-CT--------T-T-C-G---A-A-T--AA---GC-A--CC-GG-C-TAAC--T-AC-G-T-G-C-CA-G-C-A-G-C--CGC--GG-TA-AT-AC-GT-AG-GGT--GCA-A-GC-G-T-T--AT-C-CGG-AA-TT-A-T-T--GG-GC--GT-AAA-GG-GC-TC-G-TA-G-G-C-G-G-T-TC-G-T-C--GC-G-T-C-C-G-G-T-G--TG-A-AA-GT-C-C-AT-C-G--CT-T-AA-C-G-G-T-G-G-A-T-C-C-G-C-G-CC-G--GG-T-A-C-G-G-G--CG--G-G-C-T-T-GA-GTC-T-CG----TA-G-A-G-G-G-G-GG-T--AG-A-ATT-C-C-AG-GTGTA-GCGGTG-AAA-TGCGT-AGAG-A-TCTGG-AG-G-AATA-CC--GG-TG--GCGAA-G-GC-GG--C-C-C-C--CTGG-AC-G-AAG-A-C-T--GACGCT-CA-GGTGCGAAA-G-C-G-TGGG-G-AGCAAA-CA	
Otu0489	GGGGAATATTGC-AC---AAT-GG--GC--GC-AA-G-C-C-TGAT-GCA--GCG---------A-C-GCC-GC-GT-G-C-G-G--GA-T-G-A-C-G-G-CC---TT-CG--G-G-T-T-G-T-A---AA-C-C-GC---------T--TT-T-G----ACT----G-------G-------GAG-C---G-A----G-C-C---C--T-----------------T-------C---------GG-----GGT-G-AG-T-G-T-A-C-------C-T-------TT----------C---G---A-A-T--AA---GC-A--CC-GG-C-TAAC--T-AC-G-T-G-C-CA-G-C-A-G-C--CGC--GG-TA-AT-AC-GT-AG-GTG--GCA-A-GC-G-T-T--GT-C-CGA-AT-TT-A-T-T--GG-GC--GT-AAA-GC-GA-GT-G-CA-G-G-C-G-G-T-TC-A-A-T--AA-G-T-C-T-G-A-T-G--TG-A-AA-GC-C-T-TC-G-G--CT-C-AA-C-C-G-G-A-G-A-A-T-T-G-C-A-TC-A--GA-A-A-C-T-G-T--TG--A-A-G-T-T-GA-GTG-C-AG----AA-G-A-G-G-A-G-GG-T--GG-A-ACT-C-C-AT-GTGTA-GCGGTG-GAA-TGCGT-AGAT-A-TATGG-AA-G-AACA-CC--AG-TG--GCGAA-G-GC-GG--C-T-C-T--CTGG-TC-T-GCA-A-C-T--GACGCT-GA-GGCTCGAAA-G-C-A-TGGG-T-AGCGAA-CA	
Otu0490	ACGGGCGGCAGC-AG---TGG-GG--AA--TA-TT-G-C-A-CAAT-GGG--CGC---------A-A-GCC-TG-AT-G-C-A-G--CC-A-T-G-C-C-G-CG---TG-CG--G-G-A-T-G---A---CG-G-C--C---------TT-CG-G-G--T-TGT----A--A-A--C---CG-CTTT-T---G-A----T-C-G---G--G----------------AG-------C------A--AG---C-CTT-C-GG-G-T-G-A-G-G-----G-T---A-C-CT--------T-T-C-G---A-A-T--AA---GC-A--CC-GG-C-TAAC--T-AC-G-T-G-C-CA-G-C-A-G-C--CGC--GG-TA-AT-AC-GT-AG-GGT--GCA-A-GC-G-T-T--AT-C-CGG-AA-TT-A-T-T--GG-GC--GT-AAA-GG-GC-TC-G-TA-G-G-C-G-G-T-TC-A-A-T--AA-G-T-C-T-G-A-T-G--TG-A-AA-GC-C-T-TC-G-G--CT-C-AA-C-C-G-G-A-G-A-A-T-T-G-C-A-TC-A--GA-A-A-C-T-G-T--TG--A-A-C-T-T-GA-GTG-C-AG----AA-G-A-G-G-A-G-AG-T--GG-A-ACT-C-C-AT-GTGTA-GCGGTG-GAA-TGCGT-AGAT-A-TATGG-AA-G-AACA-CC--AG-TG--GCGAA-G-GC-GG--C-T-C-T--CTGG-TC-T-GCA-A-C-T--GACGCT-GA-GGCTCGAAA-G-C-A-TGGG-T-AGCGAA-CA	
Otu0491	GGGGAATATTGC-AC---AAT-GG--GC--GC-AA-G-C-C-TGAT-GCA--GCC---------A-T-GCC-GC-GT-G-T-A-T--GA-A-G-A---A-G-GC-C-TT-CG--G-G-T-T-G-T-A---AA-G-T-AC---------TT-TC-A-G--C-GGG----G--A-G--G---AA-GGGA-G---T-A-A--AG---------T----------------TA-------A--------------T-ACC-T-TT-G-C-T-C-A-T-----T-G---A-C-GT------TACCCGCAG---A-A-G--AA---GC-A--CC-GG-C-TAAC--T-CC-G-T-G-C-CA-G-C-A-G-C--CGC--GG-TA-AT-AC-GG-AG-GAT--CCG-A-GC-G-T-T--AT-C-CGG-AT-TT-A-T-T--GG-GT--TT-AAA-GG-GA-GC-G-TA-G-A-T-G-G-A-TG-T-T-T--AA-G-T-C-A-G-T-T-G--TG-A-AA-GT-T-T-GC-G-G--CT-C-AA-C-C-G-T-A-A-A-A-T-T-G-C-A-GT-T--GA-T-A-C-T-G-G--AT--A-T-C-T-T-GA-GCG-C-AG----TT-G-A-G-G-C-A-GG-C--GG-A-ATT-C-G-TG-GTGTA-GCGGTG-AAA-TGCTT-AGAT-A-TCACG-AA-G-AACT-CC-GAT--T--GCGAA-G-GC-AG--C-C-T-G--CTAA-GC-T-GCA-A-C-T--GACATT-GA-GGCTCGAAA-G-T-G-TGGG-T-ATCAAA-CA	
Otu0492	GGGGAATATTGC-AC---AAT-GG--GC--GC-AA-G-C-C-TGAT-GCA--GCG---------A-C-GCC-GC-GT-G-C-G-G--GA-T-G-A-C-G-G-CC---TT-CG--G-G-T-T-G-T-A---AA-C-C-GC---------TT-TT-G-A--C-TG-----G--G-A--G---CA-AGCC-C---T-T-C--G-G-G---G--T----------------GA------------------G------TG-T-AC-C-T-C-T-C-------G-----A-A--T--------A---------A-G----CA------C---C-GG-C-TAAC--T-AC-G-T-G-C-CA-G-C-A-G-C--CGC--GG-TA-AT-AC-GT-AG-GTG--GCA-A-GC-G-T-T--GT-C-CGG-AT-TT-A-T-T--GG-GC--GT-AAA-GC-GA-GT-G-CA-G-G-C-G-G-T-TC-A-A-T--AA-G-T-C-T-G-A-T-G--TG-A-AA-GC-C-T-TC-G-G--CT-C-AA-C-C-G-G-A-G-A-A-T-T-G-C-A-TC-A--GA-A-A-C-T-G-T--TG--A-A-C-T-T-GA-GTG-C-AG----AG-G-A-G-G-A-G-AG-T--GG-A-ACT-C-C-AT-GTGTA-GCGGTG-GAA-TGCGT-AGAT-A-TATGG-AA-G-AACA-CC--AG-TG--GCGAA-G-GC-GG--C-T-C-T--CTGG-TC-T-GCA-A-C-T--GACGCT-GA-GGCTCGAAA-G-C-A-TGGG-T-AGCGAA-CA	
Otu0493	GGGGAATATTGC-AC---AAT-GG--GC--GC-AA-G-C-C-TGAT-GCA--GCG---------A-C-GCC-GC-GT-G-C-G-G--GA-T-G-A-C-G-A-CC---TT-CG--G-G-T-T-G-T-A---AA-C-C-GC---------T--TT-T-G----ACT----G-------G----G-AG-C-A-----A-G--C-C-C---C--T-------------------------C---------GG-----GGT-G-AG-T-G-T-A-C-------C-T-------TT----------C---G---A-A-T--AA---GC-A--AC-GG-C-TAAC--T-AC-G-T-G-C-CA-G-C-A-G-C--CGC--GG-TA-AT-AC-GT-AG-GTG--GCA-A-GC-G-T-T--GT-C-CGG-AT-TT-A-T-T--GG-GC--GT-AAA-GC-GA-GT-G-CA-G-G-C-G-G-T-TC-A-A-T--AA-G-T-C-T-G-A-T-G--TG-A-AA-GC-C-T-TC-G-G--CT-C-AA-C-C-G-G-A-G-A-A-T-T-G-C-A-TC-A--GA-A-A-C-T-G-T--TG--A-A-C-T-T-GA-GTG-C-AG----AA-G-A-G-G-A-G-AG-T--GG-A-ACT-C-C-AT-GTGTA-GCGGTG-AAA-TGCGT-AGAT-A-TATGG-AA-G-AACA-CC--AG-TG--GCGAA-G-GC-GG--C-T-C-T--CTGG-TC-T-GCA-A-C-T--GACGCT-GA-GGCTCGAAA-G-C-A-TGGG-T-AGCGAA-CA	
Otu0494	CAAGCCTGATGC-AG---CCA-TG--CC--GC-GT-G-T-A-TGAA-GAA--G-G---------C-C-TTC-GG-GT---T-G-T--AA-A-G-T-A-C-T-TTC--AGCGG--G-G-A-G-G-A-A---GG-GAG-TA---------AAGTT-A-A--T-ACC----T--T-T--GC--T-----------------------------C----------------AT-----------------------------------T-G-A-C-G-----T-T---A-C-CC--------G-C-A-G---A-A-G--AA---GC-A--CC-GG-C-TAAC--T-CC-G-T-G-C-CA-G-C-A-G-C--CGC--GG-TA-AT-AC-GG-AG-GGT--GCA-A-GC-G-T-T--AT-C-CGG-AT-TT-A-C-T--GG-GT--GT-AAA-GG-GA-GC-G-TA-G-A-C-G-G-C-GA-A-G-C--AA-G-T-C-T-G-A-A-G--TG-A-AA-AC-C-C-AG-G-G--CT-C-AA-C-C-C-T-G-G-G-A-C-A-G-C-T-TT-G--GG-A-A-C-T-G-T--TT--T-G-C-T-A-GA-GTG-T-CG----GG-G-A-G-G-T-A-AG-T--GG-A-ATT-C-C-TA-GTGTA-GCGGTG-AAA-TGCGT-AGAT-A-TTAGG-AG-G-AAGA-CC-AGT--G--GCGAA-G-GC-GG--C-T-T-A--ATGG-AC-G-ATA-A-C-T--GACGTT-GA-GGCTCGAAA-G-C-G-TGGG-G-AGCAAA-CA	
Otu0495	GGGGAATCTTGG-AC---AAT-GG--AC--GA-AA-G-T-C-TGAT-CCA--GCA---------A-T-TCT-GC-GT-G-C-G-G--GA-T-G-A-A-G-G-TC---TA-TG--G-A-T-T-G-T-A---AA-C-C-GC---------TT-TT-C-T--G-AAG----G--A-A--G---A--------------------------C--G----------------AA-----------------------------------T-G-A-C-G-----G-T---A-C-TT--------C-A-G-G---A-A-T--AA---GC-G--AC-GG-C-TAAC--T-TC-G-T-G-C-CA-G-C-A-G-C--CGC--GG-TA-AT-AC-GA-AG-GTC--GCA-A-GC-G-T-T--AT-C-CGG-AG-TT-A-C-T--GG-GC--GT-AAA-GA-GT-GC-G-TA-G-A-T-G-G-T-TT-A-G-T--AA-G-T-C-T-G-A-T-T--TT-A-AA-GA-C-T-CT-G-T--CT-C-AG-G-C-A-G-A-G-G-A-A-G-G-G-G-TC-A--GA-T-A-C-T-G-C--TA--T-T-C-T-G-GA-GAT-A-AC----TG-G-G-G-G-T-T-AG-T--GG-A-ATT-A-C-CG-GTGGA-GGGGTG-AAA-TCCGT-TGAT-A-TCGGT-AG-G-AACG-CC--AA-AA--GCGAA-A-GC-AG--C-T-A-A--CTAT-GG-T--TT-T-C-T--GACATT-CA-AGCACGAAA-G-C-T-CGGG-G-ATCAAA-CG	
Otu0496	GGGGAATATTGC-AC---AAT-GG--GC--GC-AA-G-C-C-TGAT-GCA--GCC---------A-T-GCC-GC-GT-G-T-A-T--GA-A-G-A-A-G-G-CC---TT-CG--G-G-T-T-G-T-A---AA-G-T-AC---------TT-TC-A-G--C-GGG----G--A-G--G---AA--GGG-A---G-T-A--A-A-G---T--T----------------AA-------T---A--C--CT---T-TGC-T-CA-T-T-G-A-C-G-----T-T---A-C-CC--------G-C-A-G---A-A-G--AA---GC-A--CC-GG-C-TAAC--T-CC-G-T-G-C-CA-G-C-A-G-C--CGC--GG-TA-AT-AC-GG-AG-GGT--GCA-A-GC-G-T-T--GT-C-CGG-GT-TT-A-T-T--GG-GC--GT-AAA-GC-GA-GT-G-CA-G-G-C-G-G-T-TC-A-A-T--AA-G-T-C-T-G-A-T-G--TG-A-AA-GC-C-T-TC-G-G--CT-C-AA-C-C-G-G-A-G-A-A-T-T-G-C-A-TC-A--GA-A-A-C-T-G-T--TG--A-A-C-T-T-GA-GTG-C-AG----AA-G-A-G-G-A-G-AG-T--GG-A-ACT-C-C-AT-GTGTA-ACGGTG-GAA-TGTGT-AGAT-A-TCGGG-AA-G-AACA-CC--AA-TG--GCGAA-G-GC-AG--G-T-C-T--CTGG-GC-C-GTC-A-C-T--GACGCT-GA-GGAGCGAAA-G-C-G-TGGG-G-AGCGAA-CA	
Otu0497	GGGGAATCTTGG-GC---AAT-GG--AC--GA-AA-G-T-C-TGAC-CCA--GCG---------A-T-TCT-GC-GT-G-A-A-G--GA-T-G-A-A-G-C-CT---TG-CG--G-G-G-T-G-T-A---AA-C-T-TC---------TT-TT-C-T--G-GAG----G--A-A--G---A--------------------------C--G----------------AA-----------------------------------T-G-A-C-G-----G-T---A-C-TC--------C-A-G-G---A-A-T--AA---GG-G--AC-GG-C-TAAC--T-AT-G-T-G-C-CA-G-C-A-G-C--CGC--GG-TA-AT-AC-AT-AG-GTC--CCA-A-GC-G-T-T--AT-C-CGG-AA-TT-A-C-T--GG-GC--GT-AAA-GA-GT-CC-G-TA-T-A-T-G-G-A-TA-T-G-T--AA-G-T-C-T-A-C-T-T--TC-A-AA-AA-A-C-GA-G-A--CT-C-AA-T-C-T-C-G-T-C-G-A-G-G-G-A-GT-G--GA-T-A-C-T-G-C--AC--T-T-C-T-A-GA-GTA-T-AT----TA-G-G-G-G-T-T-AG-T--AG-A-ATT-T-C-CA-GTGGA-GGGGTG-AAA-TCTGT-TGAT-A-TTGGA-AA-G-AATA-CC--AA-AA--GCGAA-A-GC-AG--C-T-A-A--CTAT-AA-T-ATT-T-C-T--GACATT-GA-TGGACGAAA-G-T-T-TGGG-T-AGCAAA-CG	
Otu0498	GGGGAATATTGC-AC---AAT-GG--GC--GC-AA-G-C-C-TGAT-GCA--GCG---------A-C-GCC-GC-GT-G-C-G-G--GA-T-G-A-C-G-G-CC---TT-CG--G-G-T-T-G-T-A---AA-C-C-GC---------T--TT---T--G-ATC----G----G--G---AG-CAAG-C---C-T-T--C-G-G---G--T----------------GA-----------------G----T--GT-A-CC-T-T---T-C-------G-----A---AT----------A-------A-G----CA------C---C-GG-C-TAAC--T-AC-G-T-G-C-CA-G-C-A-G-C--CGC--GG-TA-AT-AC-GTAGG-GTG--GCA-A-GC-G-T-T--AT-C-CGG-AT-TT-A-T-T--GG-GC--GT-AAA-GA-GA-GT-G-CA-G-G-C-G-G-T-TT-T-C-T--AA-G-T-C-T-G-A-T-G--TG-A-AA-GC-C-T-TC-G-G--CT-T-AA-C-C-G-G-A-G-A-A-G-T-G-C-A-TC-G--GA-A-A-C-T-G-G--AT--A-A-C-T-T-GA-GTG-C-AG----AA-G-A-G-G-G-T-AG-T--GG-A-ACT-C-C-AT-GTGTA-GCGGTG-GAA-TGCGT-AGAT-A-TATGG-AA-G-AACA-CC--AG-TG--GCGAA-G-GC-GG--C-T-A-C--CTGG-TC-T-GCA-A-C-T--GACGCT-GA-GACTCGAAA-G-C-A-TGGG-T-AGCGAA-CA
[truncated: 602,302 more chars]
