# Supplementary material for: Isolation of wheat bran-colonizing and metabolizing species from the human fecal microbiota
Source: PeerJ. 2019 Jan 25;7:e6293. doi: 10.7717/peerj.6293 (PMC6348960; doi:10.7717/peerj.6293)
Supplement: Data S22 [file peerj-07-6293-s022.taxonomy]

isolate181	Bacteria(100);Actinobacteria(100);Actinobacteria(100);Coriobacteriales(100);Coriobacteriaceae(100);Collinsella(100);
isolate182	Bacteria(100);Actinobacteria(100);Actinobacteria(100);Coriobacteriales(100);Coriobacteriaceae(100);Collinsella(100);
isolate184	Bacteria(100);Bacteroidetes(100);Bacteroidia(100);Bacteroidales(100);Bacteroidaceae(100);Bacteroides(100);
isolate185	Bacteria(100);Bacteroidetes(100);Bacteroidia(100);Bacteroidales(100);Bacteroidaceae(100);Bacteroides(100);
isolate186	Bacteria(100);Bacteroidetes(100);Bacteroidia(100);Bacteroidales(100);Bacteroidaceae(100);Bacteroides(100);
isolate187	Bacteria(100);Proteobacteria(100);Gammaproteobacteria(100);Enterobacteriales(100);Enterobacteriaceae(100);Escherichia/Shigella(100);
isolate188	Bacteria(100);Proteobacteria(100);Gammaproteobacteria(100);Enterobacteriales(100);Enterobacteriaceae(100);Escherichia/Shigella(100);
isolate189	Bacteria(100);Proteobacteria(100);Gammaproteobacteria(100);Enterobacteriales(100);Enterobacteriaceae(100);Escherichia/Shigella(100);
isolate190	Bacteria(100);Proteobacteria(100);Gammaproteobacteria(100);Enterobacteriales(100);Enterobacteriaceae(100);Escherichia/Shigella(100);
isolate191	Bacteria(100);Proteobacteria(100);Gammaproteobacteria(100);Enterobacteriales(100);Enterobacteriaceae(100);Escherichia/Shigella(100);
isolate192	Bacteria(100);Proteobacteria(100);Gammaproteobacteria(100);Enterobacteriales(100);Enterobacteriaceae(100);Escherichia/Shigella(100);
isolate193	Bacteria(100);Proteobacteria(100);Gammaproteobacteria(100);Enterobacteriales(100);Enterobacteriaceae(100);Escherichia/Shigella(100);
isolate194	Bacteria(100);Proteobacteria(100);Gammaproteobacteria(100);Enterobacteriales(100);Enterobacteriaceae(100);Escherichia/Shigella(100);
isolate195	Bacteria(100);Actinobacteria(100);Actinobacteria(100);Coriobacteriales(100);Coriobacteriaceae(100);Collinsella(100);
isolate196	Bacteria(100);Actinobacteria(100);Actinobacteria(100);Coriobacteriales(100);Coriobacteriaceae(100);Collinsella(100);
isolate198	Bacteria(100);Firmicutes(100);Clostridia(100);Clostridiales(100);Lachnospiraceae(100);Hungatella(100);
isolate200	Bacteria(100);Firmicutes(100);Clostridia(100);Clostridiales(100);Lachnospiraceae(100);Roseburia(92);
isolate201	Bacteria(100);Actinobacteria(100);Actinobacteria(100);Coriobacteriales(100);Coriobacteriaceae(100);Collinsella(100);
isolate202	Bacteria(100);Actinobacteria(100);Actinobacteria(100);Coriobacteriales(100);Coriobacteriaceae(100);Collinsella(100);
isolate206	Bacteria(100);Actinobacteria(100);Actinobacteria(100);Bifidobacteriales(100);Bifidobacteriaceae(100);Bifidobacterium(100);
